# Supplementary material for: Improving chemical similarity ensemble approach in target prediction
Source: J Cheminform. 2016 Apr 23;8:20. doi: 10.1186/s13321-016-0130-x (PMC4842302; doi:10.1186/s13321-016-0130-x)
Supplement: Supplementary file 1 — 10.1186/s13321-016-0130-x Training data set with activity cutoff 10 μm. [file 13321_2016_130_MOESM1_ESM.bz2]

Archive with 1 entries (1 files):
- 5.csv
