# Supplementary material for: Improving chemical similarity ensemble approach in target prediction
Source: J Cheminform. 2016 Apr 23;8:20. doi: 10.1186/s13321-016-0130-x (PMC4842302; doi:10.1186/s13321-016-0130-x)
Supplement: Supplementary file 1 — 10.1186/s13321-016-0130-x Training data set with activity cutoff 10 μm. [file 13321_2016_130_MOESM1_ESM.bz2 › 5.csv]

target_chembl_id	parent_molregno	pchembl_value	smiles
CHEMBL1075138	148	7.15	O=c1oc2c(O)c(O)cc3c(=O)oc4c(O)c(O)cc1c4c32
CHEMBL1075138	401	6.3	CCC(c1ccc(O)cc1)C(CC)c1ccc(O)cc1
CHEMBL1075138	789	6.05	COCCc1ccc(OCC(O)CNC(C)C)cc1
CHEMBL1075138	822	7.05	C=CCc1ccccc1OCC(O)CNC(C)C
CHEMBL1075138	963	6.3	CN(N=O)c1cc(O)ccc1O
CHEMBL1075138	1279	7.15	CC(C)NCC(O)COc1ccc(CC(N)=O)cc1
CHEMBL1075138	1325	5.95	CN1CCN(CCCN2c3ccccc3Sc3ccc(C(F)(F)F)cc32)CC1
CHEMBL1075138	1371	5.725	NC(=O)c1ccccc1
CHEMBL1075138	1529	7.5	CC1(COc2ccc(CC3SC(=O)NC3=O)cc2)CCCCC1
CHEMBL1075138	1564	5.137	O=c1cc(-c2ccc(O)cc2)oc2cc(O)cc(O)c12
CHEMBL1075138	1989	5.6	NCC(O)c1ccc(O)c(O)c1
CHEMBL1075138	1994	5.15	CC(C)NCC(O)c1ccc(O)c(O)c1
CHEMBL1075138	2095	5.65	Nc1ccc(S(=O)(=O)Nc2nccs2)cc1
CHEMBL1075138	2156	5.8	CCOC(=O)C1=C(O)C(=O)N(Cc2ccccc2)C1
CHEMBL1075138	2261	5.9	CN1CCN(C2=Nc3cc(Cl)ccc3Nc3ccccc32)CC1
CHEMBL1075138	2525	5.05	CC(=O)NS(=O)(=O)c1ccc(N)cc1
CHEMBL1075138	2658	5.05	O=c1c(-c2ccc(O)cc2)coc2cc(O)cc(O)c21
CHEMBL1075138	2812	8.3	C=C(C)[C@H]1Cc2c(ccc3c2O[C@@H]2COc4cc(OC)c(OC)cc4[C@@H]2C3=O)O1
CHEMBL1075138	3281	6.45	O=c1c2ccc(O)cc2occ1-c1ccc(O)cc1
CHEMBL1075138	3730	6.2	C[C@](N)(Cc1ccc(O)c(O)c1)C(=O)O
CHEMBL1075138	3784	5.55	CC(Cc1ccc(O)c(O)c1)C(C)Cc1ccc(O)c(O)c1
CHEMBL1075138	3854	6.55	CN1CCc2cccc3c2[C@H]1Cc1ccc(O)c(O)c1-3
CHEMBL1075138	4164	5.8	CC1=NN=C(c2ccc(N)cc2)c2cc3c(cc2C1)OCO3
CHEMBL1075138	4370	5.175	CC/C=C\C/C=C\C/C=C\CCCCCCCC(=O)O
CHEMBL1075138	4504	5.067	O=C1c2c(O)ccc(O)c2C(=O)c2c(NCCNCCO)ccc(NCCNCCO)c21
CHEMBL1075138	4584	6.36	NCCc1ccc(O)c(O)c1
CHEMBL1075138	5052	8.66	CC(C)N(CC[C@@](C(N)=O)(c1ccccc1)c1ccccn1)C(C)C
CHEMBL1075138	5170	5.15	O=C1C[C@@H](c2ccc(O)cc2)Oc2cc(O)cc(O)c21
CHEMBL1075138	6228	6.85	CN1CCC[C@@H]1c1cccnc1
CHEMBL1075138	7725	5.75	O=C(O)c1cc(=O)c2c(OCC(O)COc3cccc4oc(C(=O)O)cc(=O)c34)cccc2o1
CHEMBL1075138	8080	7.65	Nc1nc(N)c2nc(CNc3ccc(C(=O)NC(CCC(=O)O)C(=O)O)cc3)cnc2n1
CHEMBL1075138	8193	5.725	Oc1c(I)cc(Cl)c2cccnc12
CHEMBL1075138	8535	5.25	Cn1c2[nH]c(-c3ccccc3O)nc2c(=O)n(C)c1=O
CHEMBL1075138	10099	6.8	CC(C)NC[C@@H](O)COc1cccc2ccccc21
CHEMBL1075138	10455	8.15	Cn1cnc(CCN)c1
CHEMBL1075138	10519	7.2	CN(C)CCCSC(=N)N
CHEMBL1075138	10544	5.0	O=C(O)Cc1cccc2ccccc21
CHEMBL1075138	11285	7.625	O=C(O)c1cc(C(c2ccc(O)c(C(=O)O)c2)=C2C=CC(=O)C(C(=O)O)=C2)ccc1O
CHEMBL1075138	11401	5.467	C=Cc1c(C)c2cc3nc(cc4[nH]c(cc5[nH]c(cc1n2)c(C)c5C=C)c(C)c4CCC(=O)O)c(CCC(=O)O)c3C
CHEMBL1075138	12170	6.8	NCc1cc(O)no1
CHEMBL1075138	12225	5.35	C=CCN1C[C@H](C)N([C@H](c2ccc(C(=O)N(CC)CC)cc2)c2cccc(OC)c2)C[C@H]1C
CHEMBL1075138	12417	5.375	CCCCC1C(=O)N(c2ccccc2)N(c2ccccc2)C1=O
CHEMBL1075138	12911	5.2	Cc1cc(C)c(/C=C2\C(=O)Nc3ccccc32)[nH]1
CHEMBL1075138	13349	5.1	c1ccncc1
CHEMBL1075138	13358	6.1	Cc1nnc2ccc(-c3cccc(C(F)(F)F)c3)nn12
CHEMBL1075138	13369	5.3	COc1cc(C=O)ccc1O
CHEMBL1075138	14090	7.05	Cn1cnc2c1nc(NCCO)nc2NCc1ccccc1
CHEMBL1075138	15217	5.6	CCCC(CCC)C(=O)O
CHEMBL1075138	16301	5.55	CN(C)c1ccc2c(c1)Sc1cc(N(C)C)ccc1N2C(=O)c1ccccc1
CHEMBL1075138	16505	5.188	OCCN1CCN(CCCN2c3ccccc3Sc3ccc(Cl)cc32)CC1
CHEMBL1075138	16592	5.05	O=C1CN(/N=C/c2ccc([N+](=O)[O-])o2)C(=O)N1
CHEMBL1075138	16651	7.25	FC(F)(F)c1ccccc1-n1ccnc1
CHEMBL1075138	20118	5.6	C[C@H](N)C(=O)O
CHEMBL1075138	20326	5.0	Nc1ccc2[nH]ncc2c1
CHEMBL1075138	20818	5.55	CNCCc1c[nH]c2ccc(O)cc12
CHEMBL1075138	21036	6.0	NCCS
CHEMBL1075138	21214	5.0	COc1cc(OC)c2c(c1)oc(-c1ccc(OC)c(OC)c1)c(OC)c2=O
CHEMBL1075138	21258	6.45	c1ccc2nc(N3CCNCC3)ccc2c1
CHEMBL1075138	21272	5.35	C=CC(C)(C)c1[nH]c2ccccc2c1C1=C(O)C(O)=C(c2c[nH]c3c2cccc3CC=C(C)C)C(=O)C1=O
CHEMBL1075138	21325	6.0	NCCc1c[nH]c2ccc(C(N)=O)cc12
CHEMBL1075138	21523	5.0	COc1cc(C(=O)NS(=O)(=O)c2ccccc2C)ccc1Cc1cn(C)c2ccc(NC(=O)OC3CCCC3)cc12
CHEMBL1075138	22385	5.85	N=C(N)SCCc1c[nH]cn1
CHEMBL1075138	23001	5.1	Cc1cc(CC(=O)O)n(C)c1C(=O)c1ccc(Cl)cc1
CHEMBL1075138	28939	6.45	C[C@H](N)[C@H](O)c1ccc(O)c(O)c1
CHEMBL1075138	28976	5.35	CNC[C@H](O)c1ccc(O)c(O)c1
CHEMBL1075138	29097	5.9	CCN(CC)Cc1cc(Nc2ccnc3cc(Cl)ccc32)ccc1O
CHEMBL1075138	29989	7.95	Cc1cccc(Nc2ccccc2C(=O)O)c1C
CHEMBL1075138	31312	5.267	COc1cc(/C=C/C(=O)CC(=O)/C=C/c2ccc(O)c(OC)c2)ccc1O
CHEMBL1075138	32459	8.6	CNCCc1ccccn1
CHEMBL1075138	33029	5.85	O=C(O)c1cccc(C(=O)O)n1
CHEMBL1075138	33202	5.517	Nc1ccc(O)c(C(=O)O)c1
CHEMBL1075138	33583	7.95	Cc1cc(-c2ccccc2)nnc1NCCN1CCOCC1
CHEMBL1075138	34045	8.46	N[C@@H](Cn1oc(=O)[nH]c1=O)C(=O)O
CHEMBL1075138	35725	5.85	COC(=O)[C@H](CC(C)C)NC(=O)c1ccc(NC[C@@H](N)CS)cc1-c1cccc2ccccc21
CHEMBL1075138	37812	5.217	O=C(O)/C=C/c1ccc(O)c(O)c1
CHEMBL1075138	38082	6.0	O=C1c2ccc(O)c(O)c2C(=O)c2c(O)ccc(O)c21
CHEMBL1075138	38856	5.7	CCn1cc(C(=O)O)c(=O)c2cc3c(cc21)OCO3
CHEMBL1075138	38940	6.2	N[C@@]1(C(=O)O)CC[C@H](C(=O)O)C1
CHEMBL1075138	41530	6.15	CC(C)c1ccc2c(c1)c(SC(C)(C)C)c(CC(C)(C)C(=O)O)n2Cc1ccc(Cl)cc1
CHEMBL1075138	42020	5.5	NCC(O)c1cc(O)c(O)cc1F
CHEMBL1075138	42426	6.7	O=c1c(O)c(-c2ccc(O)cc2O)oc2cc(O)cc(O)c21
CHEMBL1075138	42525	5.55	O=[N+]([O-])c1ccc(F)cc1F
CHEMBL1075138	42689	5.3	CC(O)CO
CHEMBL1075138	43745	6.1	O=C(/C=C/c1ccc(O)c(O)c1)O[C@@H](C(=O)O)[C@@H](OC(=O)/C=C/c1ccc(O)c(O)c1)C(=O)O
CHEMBL1075138	44648	5.45	CNCC(O)c1ccc(O)cc1
CHEMBL1075138	46073	6.283	O=C(O)CN(CCN(CC(=O)O)CC(=O)O)CCN(CC(=O)O)CC(=O)O
CHEMBL1075138	46820	8.25	CC(=O)NCCc1c(Cc2ccccc2)[nH]c2ccccc21
CHEMBL1075138	46958	5.44	O=C(O)CCCCC1CCSS1
CHEMBL1075138	47766	5.7	COc1cc([C@H]2Oc3cc([C@H]4Oc5cc(O)cc(O)c5C(=O)[C@@H]4O)ccc3O[C@@H]2CO)ccc1O
CHEMBL1075138	50094	5.05	C=CCN1CCc2cc(O)c(O)cc2[C@H](c2ccccc2)C1
CHEMBL1075138	50637	5.2	O=C1c2ccccc2N=C1c1[nH]c2ccccc2c1O
CHEMBL1075138	52656	5.9	N#C/C(=C\c1ccc(O)c(O)c1)C(=O)OCCc1cccs1
CHEMBL1075138	53562	6.1	CC(C)Oc1cccc(-n2c(CCc3c[nH]c4ccc(Br)cc34)nc3ccccc3c2=O)c1
CHEMBL1075138	54070	7.65	CN(C)C/C=C(/c1ccc(Br)cc1)c1cccnc1
CHEMBL1075138	55967	6.85	O=C1OCC2OC(O)C(O)C(O)C2OC(=O)c2cc(O)c(O)c(O)c2-c2c(O)c(O)c3oc(=O)c4c(c(O)c(O)c5oc(=O)c2c3c54)-c2c(O)c(O)c(O)cc21
CHEMBL1075138	57493	5.1	c1ccc2c(c1)Nc1ccccc1S2
CHEMBL1075138	58089	6.4	NCCCCCCNS(=O)(=O)c1cccc2c(Cl)cccc21
CHEMBL1075138	58329	6.0	S=C=Nc1cccc(C2(N3CCCCC3)CCCCC2)c1
CHEMBL1075138	58428	5.8	O=C(O)c1cc(O)c(O)c(O)c1
CHEMBL1075138	60232	5.183	O=C1C(CC[S+]([O-])c2ccccc2)C(=O)N(c2ccccc2)N1c1ccccc1
CHEMBL1075138	60655	5.1	O=C(O)c1cc(O)c2c(c1)C(=O)c1cc(O)cc(O)c1C2=O
CHEMBL1075138	61715	6.3	O=C(O)c1cc(O)c2c(c1)C(=O)c1cccc(O)c1C2=O
CHEMBL1075138	61784	6.0	N=C(N)Nc1ccc(Cl)cc1
CHEMBL1075138	64331	6.45	O=C1C=CC(=O)c2c(O)cccc21
CHEMBL1075138	65728	5.3	CCC1(c2ccccc2)C(=O)NCNC1=O
CHEMBL1075138	66928	6.4	O=c1c2ccccc2sn1-c1ccccc1
CHEMBL1075138	67104	5.7	c1ccc2c(c1)ccc1ccccc12
CHEMBL1075138	69326	5.1	O=CN/C=C/c1cc(O)ccc1O
CHEMBL1075138	78331	6.05	O=C(O)c1cc(O)c2c(Cl)cc(Cl)cc2n1
CHEMBL1075138	80003	5.5	CC(C)c1ccccc1S(=O)(=O)c1cc(N)c2ncccc2c1[N+](=O)[O-]
CHEMBL1075138	80542	5.85	OCCN1CCN(CC/C=C2/c3ccccc3Sc3ccc(C(F)(F)F)cc32)CC1
CHEMBL1075138	84945	5.9	CSCC[C@H](NC(=O)c1ccc(NC[C@@H](N)CS)cc1-c1ccccc1)C(=O)O
CHEMBL1075138	86042	5.1	OCCN(CCO)c1nc2c(nc(N(CCO)CCO)nc2N2CCCCC2)c(N2CCCCC2)n1
CHEMBL1075138	87324	6.65	N#C/C(=C\c1ccc(O)c(O)c1)C(=O)c1ccc(O)c(O)c1
CHEMBL1075138	87383	6.25	N#C/C(=C\c1ccc(O)c(O)c1)C(=O)NCCCCc1ccccc1
CHEMBL1075138	89526	6.125	N=C(N)NC(=O)c1nc(Cl)c(N)nc1N
CHEMBL1075138	89981	6.5	O=C1c2ccccc2C(=O)c2c(O)c(O)cc(O)c21
CHEMBL1075138	92829	7.0	CN(C(=O)Cc1ccc(Cl)c(Cl)c1)[C@H]1CCCC[C@@H]1N1CCCC1
CHEMBL1075138	93843	5.15	NCCSSCCN
CHEMBL1075138	94605	7.025	COCc1cc(O)c(O)c(O)c1-c1c(COC)cc(O)c(O)c1O
CHEMBL1075138	97010	5.5	O=C(O)c1cccnc1Nc1cccc(C(F)(F)F)c1
CHEMBL1075138	99165	5.65	O=C(O)CCC(=O)N1CCCC1C(=O)O
CHEMBL1075138	99174	5.45	COC(=O)c1cc(O)c(O)c(O)c1
CHEMBL1075138	101358	7.75	Nc1ncnc2c1ncn2C1CCCC1
CHEMBL1075138	102920	6.625	O=c1c(O)c(-c2cc(O)c(O)c(O)c2)oc2cc(O)cc(O)c21
CHEMBL1075138	103648	5.55	O=C(/C=C/c1ccc(O)c(O)c1)OC(Cc1ccc(O)c(O)c1)C(=O)O
CHEMBL1075138	103693	6.375	O=c1c2c(O)c(O)c(O)cc2cccc1O
CHEMBL1075138	107149	5.5	O=C(NCc1ccco1)c1ccc([N+](=O)[O-])o1
CHEMBL1075138	108589	6.15	O=C1NC(=S)S/C1=C\C=C\c1ccc([N+](=O)[O-])o1
CHEMBL1075138	108752	5.0	O=c1[nH]c(=O)c2nc3ccccc3nc2[nH]1
CHEMBL1075138	108932	6.15	N[C@@H](CCCP(=O)(O)O)C(=O)O
CHEMBL1075138	108981	5.55	Oc1cc(O)cc(/C=C/c2ccc(O)c(O)c2)c1
CHEMBL1075138	109093	5.65	N#C/C(=C\c1c[nH]c2ccccc12)C(=O)c1ccc(O)c(O)c1
CHEMBL1075138	111478	6.1	O=C(Cc1ccc(Cl)c(Cl)c1)N1CCCC[C@H]1CN1CCCC1
CHEMBL1075138	112655	6.3	N[C@@H](Cc1ccc(O)c(O)c1)C(=O)O
CHEMBL1075138	114981	5.15	CC(=O)N[C@@H](C(=O)O)C(C)(C)SN=O
CHEMBL1075138	116377	5.15	O=C1Nc2ccc(I)cc2/C1=C/c1cc(Br)c(O)c(Br)c1
CHEMBL1075138	117805	7.0	CCN(CC)CCOCCOC(=O)C1(c2ccccc2)CCCC1
CHEMBL1075138	120669	7.06	Oc1cccc(O)c1O
CHEMBL1075138	121894	6.35	N#CC(C#N)=C(N)/C(C#N)=C/c1cc(O)c(O)c(O)c1
CHEMBL1075138	122261	6.075	N#CC(C#N)=Cc1ccc([N+](=O)[O-])c(O)c1
CHEMBL1075138	122714	5.1	COc1cc(C=C(C#N)C#N)cc(O)c1O
CHEMBL1075138	127941	5.0	CC(/C=C/C=C(C)/C=C/C1=C(C)CCCC1(C)C)=C\C=O
CHEMBL1075138	133581	8.2	CC12CCC3C(CCC4=C(O)C(=O)CCC43C)C1CCC2=O
CHEMBL1075138	134966	8.025	O=C1OC2(c3ccccc31)c1ccc(O)cc1Oc1cc(O)ccc12
CHEMBL1075138	137009	9.0	Oc1ccc(/C=C\c2cc(O)cc(O)c2)cc1
CHEMBL1075138	139247	5.15	Oc1c(I)cc(I)c2cccnc12
CHEMBL1075138	143724	6.35	NC1(C(=O)O)CCc2cc(C(=O)O)ccc21
CHEMBL1075138	145199	6.95	c1ccc(-c2cccc(-c3ccccn3)n2)nc1
CHEMBL1075138	145293	6.7	CCc1cccc(N(C)C(=N)Nc2cccc3ccccc32)c1
CHEMBL1075138	145458	5.0	CNC(=O)O/N=C/C(C)(C)SC
CHEMBL1075138	145768	5.2	CN1CCN(C2=Cc3ccccc3Oc3ccc(Cl)cc32)CC1
CHEMBL1075138	146811	5.375	CSCC[C@H](NC(=O)[C@H](Cc1ccccc1)NC[C@@H](NC[C@@H](N)CS)C(C)C)C(=O)O
CHEMBL1075138	150202	5.0	Fc1ccc(-c2nc3n(c2-c2ccncc2)CCS3)cc1
CHEMBL1075138	153330	5.0	Nc1ccc(S(=O)(=O)Nc2ccnn2-c2ccccc2)cc1
CHEMBL1075138	154408	6.6	C=CCN1CCc2cccc3c2[C@H]1Cc1ccc(O)c(O)c1-3
CHEMBL1075138	155045	8.0	Clc1ccc2c(c1)C(N1CCNCC1)=Nc1ccccc1O2
CHEMBL1075138	157617	5.05	Nc1nc2ccc([N+](=O)[O-])cc2s1
CHEMBL1075138	158766	6.075	COc1cc(O)c2c3oc4cc(O)c(O)cc4c3c(=O)oc2c1
CHEMBL1075138	162348	5.75	CNC(CC(=O)O)C(=O)O
CHEMBL1075138	165774	7.7	CCN(CC)CCOC(=O)C1(C2CCCCC2)CCCCC1
CHEMBL1075138	167576	7.0	O=C(O)c1cc(N(Cc2ccccc2O)Cc2cc(O)ccc2O)ccc1O
CHEMBL1075138	169476	6.05	CN(CCc1ccc(Cl)c(Cl)c1)[C@H]1CCCC[C@H]1N1CCCC1
CHEMBL1075138	171563	5.3	O=C(/C=C/c1ccc(O)c(O)c1)OCCc1ccccc1
CHEMBL1075138	175077	5.45	CCSC(=N)N
CHEMBL1075138	178327	5.05	CC(C)(C)c1ccccc1O
CHEMBL1075138	178516	5.2	CCCCCCCCCCCCCC(=O)O
CHEMBL1075138	179266	6.75	NC(Cc1cc(O)c(O)cc1O)C(=O)O
CHEMBL1075138	190171	5.25	COc1cc(/C=C/C(=O)/C=C(O)/C=C/c2ccc(O)c(OC)c2)ccc1O
CHEMBL1075138	192290	5.05	Cc1cc(N)c2ccccc2[n+]1CCCCCCCCCC[n+]1c(C)cc(N)c2ccccc21
CHEMBL1075138	193256	5.45	Nc1nc2c(ncn2C2OC(CO)C(O)C2O)c(S)n1
CHEMBL1075138	194033	5.6	Cc1ccc2[nH]c(O)c(/N=N/C(=N)S)c2c1
CHEMBL1075138	194880	6.05	CC(=O)Nc1cc(C(C)(C)C)c(O)c(C(C)(C)C)c1
CHEMBL1075138	205580	5.65	Oc1nncc2ccccc21
CHEMBL1075138	209228	7.75	CCCNC(C)(C)COC(=O)c1ccccc1
CHEMBL1075138	209565	7.95	CCCCc1cc2ccccc2c(OCCN(C)C)n1
CHEMBL1075138	209968	5.2	O=Nc1c2ccccc2[nH]c1-c1c(O)[nH]c2ccccc21
CHEMBL1075138	211934	5.2	COc1ccc2c(c1)[nH]c1c2CCN=C1C
CHEMBL1075138	217612	6.55	NCCc1cc(O)c(O)cc1O
CHEMBL1075138	223819	5.15	Clc1ccc(CSC(Cn2ccnc2)c2ccc(Cl)cc2Cl)cc1
CHEMBL1075138	226626	6.15	Cc1cccc(-c2cc(=O)c3cc(C)ccc3o2)c1
CHEMBL1075138	230249	6.1	CCCC(C)(COC(N)=O)COC(=O)NC(C)C
CHEMBL1075138	231313	6.5	NCCNCCNCCNCCN
CHEMBL1075138	234881	5.5	O=[N+]([O-])c1cc(Cl)c(O)c2ncccc12
CHEMBL1075138	237684	5.25	CCC(C)(C)C
CHEMBL1075138	241570	5.3	O=C1CC(=C2c3ccccc3-c3ccccc32)C(=O)N1CCCCN1CCN(c2ccccc2)CC1
CHEMBL1075138	247401	8.7	C[N+]1(CCCCC[N+]2(C)CCCC2)CCCC1
CHEMBL1075138	253571	5.15	Nc1c(Br)cc(Br)cc1CN[C@H]1CC[C@H](O)CC1
CHEMBL1075138	255477	7.5	C=C[C@H]1CN2CC[C@H]1C[C@@H]2[C@@H](O)c1ccnc2ccc(OC)cc21
CHEMBL1075138	257608	5.45	C=CC(=O)c1ccc2ccccc2c1
CHEMBL1075138	262392	5.45	ClCCCCl
CHEMBL1075138	262753	5.5	C=C(C)CCl
CHEMBL1075138	264400	6.0	CC(S)C(=O)NCC(=O)O
CHEMBL1075138	268469	5.65	O=C([O-])C1=C(C[n+]2ccccc2)CSC2C(NC(=O)Cc3cccs3)C(=O)N12
CHEMBL1075138	270405	5.0	CC1Oc2cc3c(c(O)cc(O)c3-c3c(O)cc(O)c4c(O)c5c(cc43)OC(C)C(C)C5=O)c(O)c2C(=O)C1C
CHEMBL1075138	274725	5.3	S=C(NCc1ccccc1)NNc1ccccc1
CHEMBL1075138	277356	5.5	O=[N+]([O-])c1cccc2c1cccc2[N+](=O)[O-]
CHEMBL1075138	280969	6.05	O=[N+]([O-])c1cc(O)c(O)c([N+](=O)[O-])c1
CHEMBL1075138	282509	5.05	N=C(N)NC(=N)NCCc1ccccc1
CHEMBL1075138	285591	6.55	O=c1c(O)c(-c2cc(O)c(O)c(O)c2)oc2cc(O)ccc21
CHEMBL1075138	289300	5.5	CC(O)(/C=C/C1CC=CC(=O)O1)C(CC(O)/C=C/C=C/C=C/CO)OP(=O)(O)O
CHEMBL1075138	289789	5.25	Cc1cc(O)c(C=O)c2c1C(=O)Oc1c(CO)c(O)c3c(c1O2)C(O)OC3=O
CHEMBL1075138	290448	5.535	Cc1c2cc(O)c(O)cc2oc2cc(=O)c(O)cc1-2
CHEMBL1075138	291099	5.45	O=C(O)COc1ccc(Cl)cc1Cl
CHEMBL1075138	294107	7.875	O=C(O)c1ccccc1-c1c2ccc(O)cc2oc2cc(=O)ccc1-2
CHEMBL1075138	320346	8.7	CCN(CC)C(=O)N[C@H]1C=C2c3cccc4[nH]cc(c43)C[C@@H]2N(C)C1
CHEMBL1075138	320990	5.65	O=C1C(Cl)=C(Cl)C(=O)C(Cl)=C1Cl
CHEMBL1075138	321745	8.4	Cc1ccccc1N
CHEMBL1075138	322509	5.4	Cc1scc(NS(=O)(=O)c2ccc(C)cc2)c1C(=O)O
CHEMBL1075138	331963	5.3	O=C1C(=O)C(c2ccc(O)cc2O)Oc2cc(O)cc(O)c21
CHEMBL1075138	331999	6.35	O=C1C(=O)C(c2cc(O)c(O)c(O)c2)Oc2cc(O)cc(O)c21
CHEMBL1075138	336029	6.2	O=C(O)C1Nc2ccc(Br)cc2C2C=CCC21
CHEMBL1075138	343843	5.5	Oc1cc(O)c2c(c1)OC(c1ccc(O)c(O)c1)C(O)C2
CHEMBL1075138	351701	6.65	CN[C@@H](C)[C@H](O)c1ccccc1
CHEMBL1075138	353011	8.74	Cc1cc(=O)n(O)c(C2CCCCC2)c1
CHEMBL1075138	356017	5.77	O=C1c2ccccc2-c2c1c1ccccc1c(=O)n2CCCNCCCNCCCn1c2c(c3ccccc3c1=O)C(=O)c1ccccc1-2
CHEMBL1075138	356192	5.7	Cc1ccc(C)n1-c1cccc(C(=O)O)c1
CHEMBL1075138	356327	5.1	Cc1ccc(C)n1-c1ccc(C(=O)O)cc1
CHEMBL1075138	364141	5.262	O=c1[nH]c2ccccc2n1C1CCN(CCCC(c2ccc(F)cc2)c2ccc(F)cc2)CC1
CHEMBL1075138	365055	5.24	COc1cccc2c1-c1c(c3ccc([N+](=O)[O-])cc3c(=O)n1CCCN)C2=O
CHEMBL1075138	368320	5.3	CCCCCCCCCCCC1=C(O)C(=O)C=C(O)C1=O
CHEMBL1075138	369696	5.35	CC(C)(C)c1ccc(O)c(O)c1
CHEMBL1075138	370658	6.05	NS(=O)(=O)c1cccc2c3nc(O)c(O)nc3cc([N+](=O)[O-])c21
CHEMBL1075138	371740	7.15	O=C1c2ccccc2N(Cc2ccc(Cl)c(Cl)c2)C1=O
CHEMBL1075138	373677	5.322	C[C@]12CC[C@H]3[C@@H](CCC4=CC(=O)CC[C@@]43C)[C@@H]1CC[C@@H]2C(=O)COS(=O)(=O)c1ccc(Br)cc1
CHEMBL1075138	373973	6.2	Oc1c(Br)cc(Br)c2cccnc12
CHEMBL1075138	378218	7.4	O=C(Nc1ccc([N+](=O)[O-])cc1Cl)c1cc(Cl)ccc1O
CHEMBL1075138	379677	6.0	OC[C@H]1O[C@@H](n2cnc3c2ncnc3NCc2ccccc2)[C@H](O)[C@@H]1O
CHEMBL1075138	382969	5.0	Cc1cccc2c1ccc1c2C(=O)C(=O)C2=C1OC[C@@H]2C
CHEMBL1075138	389501	5.7	O=C(CC1Sc2ncnn2C1=O)Nc1ccccc1
CHEMBL1075138	389505	6.05	CCOC(=O)c1ccc(NC(=O)CC2Sc3ncnn3C2=O)cc1
CHEMBL1075138	390243	5.3	O=c1cc(-c2ccccc2O)oc2c(O)c(O)ccc12
CHEMBL1075138	393043	5.35	O=c1cc(-c2ccc(O)cc2)oc2c(O)c(O)c(O)c(O)c12
CHEMBL1075138	393082	5.15	O=c1cc(-c2ccc(O)c(O)c2)oc2cc(O[C@@H]3O[C@H](CO)[C@@H](O)[C@H](O)[C@H]3O)cc(O)c12
CHEMBL1075138	395613	5.05	O=CC(=O)c1ccccc1
CHEMBL1075138	399410	5.25	CCc1ccc2c(c1)C1(NN=C(c3ccc(C)cc3)S1)C(=O)N2
CHEMBL1075138	399412	6.05	CSc1nc(NC2CCCC2)c([N+](=O)[O-])c(NC2CCCC2)n1
CHEMBL1075138	405400	8.2	O=C(Nc1nnc[nH]1)c1c(Cl)ccc(Cl)c1Cl
CHEMBL1075138	405786	6.55	CCCN1CCC[C@@H]2Cc3n[nH]cc3C[C@H]21
CHEMBL1075138	406783	6.35	CCCn1c2ccccc2nc1Nc1nc2ccccc2n1C
CHEMBL1075138	407011	6.35	CCCC(=O)NC(c1ccc(OC)c(OC)c1)c1cc(Cl)c2cccnc2c1O
CHEMBL1075138	409286	5.6	O=C1c2ccccc2C(=O)C(SCCO)=C1SCCO
CHEMBL1075138	411427	5.3	COc1ccc(C2CC(c3c(O)cc(C)oc3=O)=NCCS2)c(OC)c1
CHEMBL1075138	418966	5.15	CCc1cc(-c2[nH]nc(C)c2-c2ccc3c(c2)OCCO3)c(O)cc1O
CHEMBL1075138	421000	8.0	CCN(CC)CCC[C@H](C)Nc1ccnc2cc(Cl)ccc21
CHEMBL1075138	421157	6.35	CN(C)[C@@H]1C(O)=C(C(N)=O)C(=O)[C@@]2(O)C(O)=C3C(=O)c4c(O)cccc4[C@@](C)(O)[C@H]3[C@H](O)[C@@H]12
CHEMBL1075138	421902	5.25	CC1(C)C(C=C(Cl)Cl)C1C(=O)OCc1cccc(Oc2ccccc2)c1
CHEMBL1075138	424375	5.55	O=C(O)c1cccc(-n2cccc2/C=C2/NC(=O)N(c3cccc(Cl)c3)C2=O)c1
CHEMBL1075138	426152	7.3	O=C1NC(c2cccc([N+](=O)[O-])c2)=CCN1c1ccccc1O
CHEMBL1075138	426539	6.1	CC(C)C(C(=O)O)N1C(=O)/C(=C/C=C/c2ccco2)SC1=S
CHEMBL1075138	428786	5.05	Cc1ccc(O)c(/N=N\c2ccccc2)n1
CHEMBL1075138	429204	5.05	Cc1cc2nc3c(=O)[nH]c(=O)nc-3n(C[C@H](O)[C@H](O)[C@H](O)CO)c2cc1C
CHEMBL1075138	430117	5.125	CNc1ccc2oc(C[C@@H]3OC4(CC[C@@H]3C)O[C@H]([C@@H](C)C(=O)c3ccc[nH]3)[C@H](C)C[C@H]4C)nc2c1C(=O)O
CHEMBL1075138	430512	5.15	CC1=C(C(=O)OCc2ccccc2)C(C2CC2)NC(=O)N1CCCCCC(=O)O
CHEMBL1075138	431246	5.9	C[C@H](NC(=O)/C(C#N)=C/c1ccc(O)c(O)c1)c1ccccc1
CHEMBL1075138	431488	5.45	Cc1ccc(C)n1Cc1ccc(C(=O)O)cc1
CHEMBL1075138	432377	6.9	COC1=C(OC)C(=O)c2ccccc2C1=O
CHEMBL1075138	435087	5.55	O=Cc1ccc2c(c1)OCO2
CHEMBL1075138	438093	5.45	O=S1(=O)Nc2c(ccc3cccnc32)-c2ccccc21
CHEMBL1075138	438200	5.2	Nc1ccccc1S(=O)(=O)Nc1cccc2cccnc21
CHEMBL1075138	439813	6.85	c1ccc(-c2nnc(-c3ccccn3)[nH]2)nc1
CHEMBL1075138	440518	6.25	COc1cccc(-c2oc3ccccc3c(=O)c2O)c1
CHEMBL1075138	443229	6.35	OCc1ccccc1O[C@@H]1O[C@H](CO)[C@@H](O)[C@H](O)[C@H]1O
CHEMBL1075138	444975	6.25	COc1c(O)cc2c(=O)oc3c(OC)c(O)cc4c(=O)oc1c2c43
CHEMBL1075138	445617	6.0	COc1cc2c(cc1OC)-c1c(OC)c(OC)cc3ccnc(c31)C2=O
CHEMBL1075138	445916	5.45	CC(=O)OC/C=C(C)/C=C/C=C(C)/C=C/C1=C(C)CCCC1(C)C
CHEMBL1075138	445959	8.05	COc1cc(CC(=O)O)ccc1O
CHEMBL1075138	451936	6.6	CC1=C(CC(=O)O)c2cc(F)ccc2/C1=C\c1ccc(S(C)(=O)=O)cc1
CHEMBL1075138	453045	5.55	OCCSCCO
CHEMBL1075138	453533	5.1	NNc1ccccc1
CHEMBL1075138	453722	5.1	O=C(CCBr)N1CCN(C(=O)CCBr)CC1
CHEMBL1075138	454084	5.3	CN(C)[C@@H]1C(O)=C(C(N)=O)C(=O)[C@@]2(O)C(O)=C3C(=O)c4c(O)ccc(Cl)c4[C@@H](O)[C@H]3C[C@@H]12
CHEMBL1075138	454446	5.35	CC(=O)OCC1=C(C(=O)O)N2C(=O)[C@@H](NC(=O)CSc3ccncc3)[C@H]2SC1
CHEMBL1075138	454803	6.35	COc1cc(OC)cc(-c2nnc(Nc3nc4c(cccc4F)s3)o2)c1
CHEMBL1075138	458338	5.95	CN1CCOC(c2ccccc2)c2ccccc2C1
CHEMBL1075138	461786	5.4	O=C(/C=C/c1ccc(O)c(O)c1)c1ccc(O[C@@H]2O[C@H](CO)[C@@H](O)[C@H](O)[C@H]2O)c(O)c1O
CHEMBL1075138	462242	7.55	COc1cc2c(c(O)c1OC)-c1c(cc(OC)c(OC)c1OC)C[C@@H](C)[C@@H](C)C2
CHEMBL1075138	467528	5.7	S=C(Nc1nc2ccccc2n1CCOc1ccc(Cl)cc1)Nc1ccccc1
CHEMBL1075138	468103	5.3	Clc1ccccn1
CHEMBL1075138	469546	6.45	O=C(O)C1Nc2ccccc2C2C=CCC21
CHEMBL1075138	476759	5.05	O=[N+]([O-])c1ccc(Sc2nc3ccccc3o2)c([N+](=O)[O-])c1
CHEMBL1075138	476831	5.3	c1ccc2sc(SSc3nc4ccccc4s3)nc2c1
CHEMBL1075138	483531	6.05	C[C@@H]1O[C@@H](Oc2c(=O)c3c(O)cc(O)cc3oc2-c2cc(O)c(O)c(O)c2)[C@H](O)[C@H](O)[C@H]1O
CHEMBL1075138	484479	7.0	O=C(O)c1cc(O)c2c(c1)[C@H]([C@H]1c3cccc(O[C@@H]4O[C@H](CO)[C@@H](O)[C@H](O)[C@H]4O)c3C(=O)c3c(O)cc(C(=O)O)cc31)c1cccc(O[C@@H]3O[C@H](CO)[C@@H](O)[C@H](O)[C@H]3O)c1C2=O
CHEMBL1075138	485468	5.5	O=C(CSc1nc(C2CCCCC2)nc2ccccc21)NCc1ccco1
CHEMBL1075138	486353	6.35	CC(=O)Nc1ccc(S(=O)(=O)Nc2ccc([N+](=O)[O-])cc2)cc1
CHEMBL1075138	487722	5.55	BrCCBr
CHEMBL1075138	487866	5.65	Cc1nc2cc(C)ccn2c1-c1csc(NCc2ccccc2)n1
CHEMBL1075138	488841	6.35	C[C@]12CC[C@@H]3c4cc(O)c(O)cc4CC[C@H]3[C@@H]1CC[C@@H]2O
CHEMBL1075138	490384	5.8	Oc1ccc2c(c1O)OC[C@]1(O)Cc3cc(O)c(O)cc3[C@H]21
CHEMBL1075138	495486	5.15	Clc1nc2ccccc2nc1Cl
CHEMBL1075138	504234	5.667	CN(C)c1ccc(C(c2ccc(N(C)C)cc2)=C2C=CC(=[N+](C)C)C=C2)cc1
CHEMBL1075138	505123	5.1	CCCCCC#CCC#CCC#CCC#CCCCC(=O)O
CHEMBL1075138	508346	5.2	Cc1nc2cc(NCc3ccccc3O)ccc2n1Cc1ccccc1
CHEMBL1075138	509655	5.6	N=C(N)SCCN
CHEMBL1075138	516659	5.65	O=C(Nc1nc(NC(=O)c2ccccc2)nn1-c1ccccc1)c1ccco1
CHEMBL1075138	516745	5.9	CCC(/C=C/[C@@H]1OC(=O)C=C[C@@H]1C)=C/[C@H](C)C/C=C/C(C)=C/[C@@H](C)C(=O)[C@@H](C)[C@H](O)[C@@H](C)C/C(C)=C/C(=O)O
CHEMBL1075138	518891	6.5	O=C(O)C1C(C(=O)O)C2(Cl)C(Cl)=C(Cl)C1(Cl)C2(Cl)Cl
CHEMBL1075138	524419	5.55	Cc1cccnc1Nc1nc(-c2ccccn2)cs1
CHEMBL1075138	524649	6.95	Oc1cccc2ccc(Nc3ccccn3)nc12
CHEMBL1075138	525278	5.05	FC(F)(F)c1ccc(Nc2nnnc3ccccc32)cc1
CHEMBL1075138	530596	6.2	Cc1cc(NC(c2ccc(Cl)cc2)c2ccc3cccnc3c2O)no1
CHEMBL1075138	538163	5.1	COc1cccc2sc(Nc3nc(-c4ccccn4)cs3)nc21
CHEMBL1075138	538830	5.85	CCCCC(=O)NC(c1cccs1)c1cc(Cl)c2cccnc2c1O
CHEMBL1075138	540030	7.6	O=C(Nc1nc(-c2ccccn2)cs1)c1ccc(Br)s1
CHEMBL1075138	540984	5.0	CCCCCSc1cc(O)c(C(CNC)C(C)C)cc1OC
CHEMBL1075138	557044	5.1	NC1(C(=O)O)CCCCC1
CHEMBL1075138	560586	5.033	CC(C)(C)c1cc(/C=C(\C#N)C(N)=S)cc(C(C)(C)C)c1O
CHEMBL1075138	566699	5.15	Oc1ccc(Nc2nc(-c3ccc(O)cc3)cs2)cc1
CHEMBL1075138	571172	6.1	CC(=O)N1CCN(C)CC1
CHEMBL1075138	573414	5.75	O=c1ccsn1Cc1ccccc1
CHEMBL1075138	577294	5.35	Cn1c2ccccc2nc1C(C#N)C(=O)c1sc2ccccc2c1Cl
CHEMBL1075138	587268	5.4	CN1c2ccccc2C(C)(C)/C1=C/C=C/C1=[N+](C)c2ccc3ccccc3c2C1(C)C
CHEMBL1075138	588313	5.2	CC1=C(CC(=O)c2ccccc2)C(=O)c2ccccc2C1=O
CHEMBL1075138	588657	5.05	COc1cccc(-n2sc3c(c2=S)-c2cc(OC)ccc2NC3(C)C)c1
CHEMBL1075138	588731	5.25	CC(=O)C1C(=O)c2c(cccc2[N+](=O)[O-])C1=Nc1ccccc1C
CHEMBL1075138	588952	5.95	COc1ccc(C(NC(=O)c2cccnc2)c2cc(Cl)c3cccnc3c2O)cc1OC
CHEMBL1075138	589116	5.5	O=[N+]([O-])c1cc(CN2CCN(c3cccc(C(F)(F)F)c3)CC2)c2cccnc2c1O
CHEMBL1075138	589412	5.45	CCC(=O)NC(c1ccccc1OC)c1ccc2cccnc2c1O
CHEMBL1075138	589441	5.55	CCCC(=O)NC(c1ccc(OC)cc1)c1ccc2cccnc2c1O
CHEMBL1075138	589830	5.2	CCc1ccc(S(=O)(=O)/N=C2/C=C(Sc3nc[nH]n3)C(=O)c3ccccc32)cc1
CHEMBL1075138	593216	6.5	N=C1Sc2ccccc2C2=NCCCN12
CHEMBL1075138	593217	6.2	Cc1ccnc(-n2sc3ccccc3c2=O)n1
CHEMBL1075138	597990	5.3	O=c1c2ccccc2c2ccccc2c(=O)n1-c1cccc2c3ccc4ccccc4c3ccc21
CHEMBL1075138	597991	5.025	CCOC(=O)CN(C(=O)COC(=O)Cc1c[nH]c2ccccc12)c1ccc(F)cc1
CHEMBL1075138	598737	5.8	C=CCn1c2ccccc2c2nnc(SCCCn3c(=O)[nH]c4ccccc43)nc21
CHEMBL1075138	600179	5.6	O=c1onc2cnc3ccccc3n21
CHEMBL1075138	600990	5.025	CC(C)N(CCC(=O)c1ccc2ccccc2c1)Cc1ccccc1
CHEMBL1075138	601890	5.45	O=C1c2ccccc2N/C1=C1/Nc2ccccc2C1=O
CHEMBL1075138	612261	5.4	CC(C)Oc1cc(-n2nc(C(C)(C)C)oc2=O)c(Cl)cc1Cl
CHEMBL1075138	613416	5.0	O=S1(=O)N(CCN2CC=C(c3c[nH]c4cc(F)ccc34)CC2)c2cccc3c2N1CCC3
CHEMBL1075138	627070	5.375	NC(CO)C(=O)NNCc1ccc(O)c(O)c1O
CHEMBL1075138	641699	6.2	O=C1OC2(c3c1c(Cl)c(Cl)c(Cl)c3Cl)c1cc(I)c(O)c(I)c1Oc1c(I)c(O)c(I)cc12
CHEMBL1075138	643220	5.3	O=NO
CHEMBL1075138	645793	5.05	S=c1[nH]nc(-c2ccccc2)o1
CHEMBL1075138	650781	5.5	CCn1c2ccccc2c2cc(NC(=O)c3ccccc3-c3ccccc3C(=O)O)ccc21
CHEMBL1075138	653139	8.15	CC(C)Oc1cccnc1N(C)C1CCN(Cc2ccccc2)CC1
CHEMBL1075138	653685	5.3	CCCc1ncc(C[n+]2ccccc2C)c(N)n1
CHEMBL1075138	660652	5.75	CN1C(=O)/C(=C2/C=Cc3ccccc3N2CCCS(=O)(=O)O)SC1=S
CHEMBL1075138	662577	5.3	C/N=c1/nc(-c2ccccc2)n(-c2ccccc2)s1
CHEMBL1075138	674547	5.75	Oc1c(Cl)cc(Cl)c2cccnc12
CHEMBL1075138	674643	7.65	CCCc1nc(C(C)(C)O)c(C(=O)OCc2oc(=O)oc2C)n1Cc1ccc(-c2ccccc2-c2nnn[nH]2)cc1
CHEMBL1075138	675187	5.95	C[C@@](Cc1ccc(O)c(O)c1)(NN)C(=O)O
CHEMBL1075138	679638	5.15	Cc1cc(C)c(Nc2cc(S(=O)(=O)O)c(N)c3c2C(=O)c2ccccc2C3=O)c(C)c1
CHEMBL1075138	680367	5.0	Nc1c(S(=O)(=O)O)cc(Nc2ccc(Cl)cc2)c2c1C(=O)c1ccccc1C2=O
CHEMBL1075138	682069	5.4	Nc1c(S(=O)(=O)O)cc(Nc2cccc3ccccc32)c2c1C(=O)c1ccccc1C2=O
CHEMBL1075138	682373	6.0	O=C(O)c1c(Cl)c(Cl)c(Cl)c(Cl)c1-c1c2cc(I)c(O)c(I)c2oc2c(I)c(=O)c(I)cc1-2
CHEMBL1075138	690969	5.55	O=c1cc(O)cc(/C=C/c2ccc(O)c(O)c2)o1
CHEMBL1075138	693163	5.0	OC[C@H]1O[C@@H]2O[C@@H]3[C@@H](CO)O[C@H](O[C@@H]4[C@@H](CO)O[C@H](O[C@@H]5[C@@H](CO)O[C@H](O[C@@H]6[C@@H](CO)O[C@H](O[C@@H]7[C@@H](CO)O[C@H](O[C@H]1[C@H](O)[C@H]2O)[C@H](O)[C@H]7O)[C@H](O)[C@H]6O)[C@H](O)[C@H]5O)[C@H](O)[C@H]4O)[C@H](O)[C@H]3O
CHEMBL1075138	694824	5.0	Clc1ccc(CO[C@@H](Cn2ccnc2)c2ccc(Cl)cc2Cl)cc1
CHEMBL1075138	698550	5.55	CC(C)(C)OC=O
CHEMBL1075138	705167	5.1	COc1cccc2c1[C@@H]1CN(CCCCn3c(=O)[nH]c4c5nc(-c6ccccc6)cnc5sc4c3=O)C[C@@H]1CO2
CHEMBL1075138	705562	7.8	NCC(O)(CS(=O)(=O)O)c1ccc(Cl)cc1
CHEMBL1075138	705613	6.4	CN(N=O)c1ccc(O)c(O)c1
CHEMBL1075138	705709	8.49	Cc1cc(C)c(NC(=O)C[C@H](CC(=O)O)c2cccc3ccccc32)c(C(=O)N2CCC3(CCCC3)CC2)c1
CHEMBL1075138	705891	8.3	CC(COc1ccc(/C=C/c2ccccc2)cc1)[N+](C)(C)C
CHEMBL1075138	708313	5.5	NC(=O)c1sc2nc(-c3ccco3)ccc2c1N
CHEMBL1075138	723351	6.2	COC(=O)c1ccccc1N=C1C=C(NS(=O)(=O)c2cccs2)c2ccccc2C1=O
CHEMBL1075138	723412	6.0	CCOc1ccc(-n2c(Cc3cc(O)nc(O)n3)nnc2SCC(N)=O)cc1
CHEMBL1075138	723434	5.85	COc1ccccc1NC(=O)c1c([N+](=O)[O-])cnn1C
CHEMBL1075138	723622	6.7	NNC(=O)c1ccc(COc2ccc3ccccc3c2)o1
CHEMBL1075138	723641	5.25	Nc1nc(-c2ccccn2)nc(N)c1Cc1ccc(Cl)cc1Cl
CHEMBL1075138	723892	5.5	O=C(Cn1c2sc3c(c2c(=O)n(Cc2ccco2)c1=O)CCCCC3)Nc1ccccc1
CHEMBL1075138	723899	5.0	COc1ccccc1NS(=O)(=O)c1ccc(NN=C2CCCCC2)c([N+](=O)[O-])c1
CHEMBL1075138	723971	5.0	C[C@H]1C2CC(CC1NC(=O)c1ccccc1)C2(C)C
CHEMBL1075138	723994	5.65	O=[N+]([O-])c1ccccc1NN=Cc1cc2ccccc2nc1Cl
CHEMBL1075138	724045	5.3	CCN(CC)S(=O)(=O)c1ccc(-c2nnc3sc4cccc(C)c4n32)cc1
CHEMBL1075138	724196	5.1	CNC(=O)COC(=O)c1cc(-c2ccco2)nc2ccccc21
CHEMBL1075138	724368	5.1	O=C(O)c1cccn1-c1ccccc1C(=O)O
CHEMBL1075138	724381	5.8	CCOc1ccc(NC(=S)N=Nc2c(O)[nH]c3ccccc32)cc1
CHEMBL1075138	724390	6.45	Cc1ccc2c(c1)Sc1c(ccc3ccccc31)N2
CHEMBL1075138	724481	5.0	CCC(C)Nc1nc(-c2cccc(OC)c2O)nc2ccccc21
CHEMBL1075138	724660	5.0	CCN(CC)c1ccc(CN2CC=C(c3ccc(F)cc3)CC2)cc1
CHEMBL1075138	724687	6.0	CCCn1nc(NC(=O)c2ccco2)c2cc3cc(C)ccc3nc21
CHEMBL1075138	724850	5.0	COc1ccc(-c2nn(-c3ccccc3)cc2C=NN=C(S)NC(C)C)cc1OC
CHEMBL1075138	724903	6.35	Oc1c(O)c(Br)c(C=Nn2c(S)nnc2-c2ccccc2)cc1Br
CHEMBL1075138	724966	6.2	O=C(/C=C/c1ccccc1)NC(=S)NNC(=O)c1cnccn1
CHEMBL1075138	725009	5.45	COC(=O)C[C@]1(C(=O)OC)CN(C#N)N(c2ccc(Cl)cc2)C12c1ccccc1-c1ccccc12
CHEMBL1075138	725232	5.0	O=C(NNC1=CC(=O)CC(c2ccccc2)C1)c1ccncc1
CHEMBL1075138	725234	5.2	COc1cccc(CNc2ccc(N3CCC(C)CC3)cc2)c1OC
CHEMBL1075138	725420	5.0	O=C(Nc1nnc(C2=COCCO2)o1)c1ccc(Cc2ccccc2)cc1
CHEMBL1075138	725514	5.2	Cc1ccc2[nH]c(-c3cccc(NC(=O)c4ccco4)c3)nc2c1
CHEMBL1075138	725526	5.1	COC(=O)C(NNc1ccccc1)(NC(=O)c1ccc(F)cc1)C(F)(F)F
CHEMBL1075138	725697	7.4	CN(c1ccccc1)S(=O)(=O)c1cccc(C(=O)Nc2nccs2)c1
CHEMBL1075138	725752	5.2	O=C(O)c1cccc(NC(=O)CN2C(=O)/C(=C\c3cccs3)SC2=S)c1
CHEMBL1075138	725834	6.4	COC(=O)c1cccnc1Oc1ccccc1
CHEMBL1075138	726023	5.9	Cc1cc(C)c2c(=O)n(CC(=O)NCCCN3CCN(c4ccccc4F)CC3)sc2n1
CHEMBL1075138	726040	6.75	CCOc1ccc(OCc2ccc(C(=O)NN=C(C)c3ccccn3)cc2)cc1
CHEMBL1075138	726212	5.4	Cc1cc(C(=O)O)ccc1-c1ccc(/C=C2\NC(=O)N(Cc3ccc(F)cc3)C2=O)o1
CHEMBL1075138	726272	5.25	Cc1nnc(NN/C=C2\C(=O)N(c3cccc(C(F)(F)F)c3)C(=O)c3ccccc32)nc1O
CHEMBL1075138	726412	5.1	O=C(O)c1ccc(Cl)c(-c2ccc(/C=C3\SC(=O)N(CC(=O)Nc4ccc5c(c4)OCO5)C3=O)o2)c1
CHEMBL1075138	726640	5.45	N#C/C(=C/c1ccco1)C(N)=S
CHEMBL1075138	726711	5.45	N=C1/C(=C\c2ccc(SCc3ccco3)o2)C(=O)N=C2SC=NN21
CHEMBL1075138	726778	5.45	N#Cc1c(=O)n(CC(=O)NNC(=O)Nc2ccc(Cl)c(Cl)c2)nc(-c2ccccc2)c1-c1ccccc1
CHEMBL1075138	727063	6.0	Cc1ccsc1C1C(C#N)=C(N)N(N(C)C)C2=C1C(=O)CCC2
CHEMBL1075138	727145	5.0	C=CCn1c(S)nnc1-c1oc2nc(-c3ccccc3)cc(-c3ccccc3)c2c1N
CHEMBL1075138	727172	5.0	Cc1oc(-c2cccc(C(F)(F)F)c2)nc1CN1CCOCC1
CHEMBL1075138	727249	5.05	CC1(CC(=O)NN=Cc2cc([N+](=O)[O-])c(O)cc2O)OCCO1
CHEMBL1075138	727313	5.55	Oc1c2ccccc2sc1N=Nc1ccccc1
CHEMBL1075138	727465	5.0	O=C(NC(=S)NNC(=O)c1ccccc1[N+](=O)[O-])c1ccccc1
CHEMBL1075138	727600	5.9	O=S1(=O)N=C(NN=C/C=C/c2ccccc2)c2ccccc21
CHEMBL1075138	727775	5.25	COCCn1c(-c2ccc(OC)cc2)cnc1SCC(=O)Nc1ccc(OC)cc1OC
CHEMBL1075138	728078	5.2	Cn1ncc2c1ncnc2NNC(=O)c1ccc(Cl)cc1Cl
CHEMBL1075138	728122	7.8	NC(=O)CC(NC(=O)Cc1cccc2ccccc21)c1ccc(NC2CCCCCCC2)c([N+](=O)[O-])c1
CHEMBL1075138	728168	5.05	Cc1ccc(O)c(N=Nc2ccc(S(=O)(=O)N3CCCC3)cc2)c1
CHEMBL1075138	728229	5.5	Cc1c(C)n(C(=O)CSc2nc3ccccc3[nH]2)c2ccccc12
CHEMBL1075138	728285	5.4	O=C(O)c1ccc(-n2c(S)nnc2-c2cc(C3CC3)[nH]n2)cc1
CHEMBL1075138	728322	5.55	CCCCOCC(O)CCc1nnc(S)n1-c1ccccc1
CHEMBL1075138	728329	5.25	N#C/C(=C\c1ccc(O)c(O)c1)S(=O)(=O)c1ccccc1
CHEMBL1075138	728480	5.0	COc1ccc2c(c1)C1=C(CC2)C(c2ccc(C)cc2)NC(S)=N1
CHEMBL1075138	728811	5.25	CC(=O)Nc1ncc2c(n1)CC(c1ccco1)CC2=O
CHEMBL1075138	728988	5.3	Cc1noc(C)c1COC(=O)C1(c2cccc(F)c2)CCCC1
CHEMBL1075138	729173	5.0	O=C(CSc1nccc(O)n1)N1N=C2/C(=C/c3ccco3)CCCC2C1c1ccco1
CHEMBL1075138	729334	5.0	COc1ccc2nc(-c3ccco3)c(-c3ccco3)nc2c1
CHEMBL1075138	729421	5.35	CCC(C)NC(=O)c1c(N)n(Cc2ccc3c(c2)OCO3)c2nc3ccccc3nc21
CHEMBL1075138	729802	6.05	Cc1ccc(NC(=S)c2nc3ccccc3[nH]2)cc1
CHEMBL1075138	730065	5.0	CC(=O)Nc1cccc(NC(=O)CSc2ncc(-c3ccc(Cl)cc3)n2Cc2ccco2)c1
CHEMBL1075138	730146	6.15	CC1CCCCN1C(=O)CSc1nnc(-c2ccccc2O)o1
CHEMBL1075138	730272	5.3	CC(C)(C)c1ccc(NC(=O)C(=O)C2c3ccccc3NC2=O)cc1
CHEMBL1075138	730385	5.0	N#Cc1c(=N)sc(S)c2c1CCCCC2
CHEMBL1075138	730550	6.3	CCCCN(CC)S(=O)(=O)c1ccc(C(=O)Nc2nnc(-c3cccs3)o2)cc1
CHEMBL1075138	730655	5.4	CN1C(=S)SC(/[N+]([O-])=C/c2ccc(Cl)cc2)C1(C)C
CHEMBL1075138	730970	5.6	Cc1cc(-c2nn(-c3ccccc3F)cc2CN2CCCC(CO)C2)c(C)s1
CHEMBL1075138	731155	6.05	O=c1oc2ccccc2c(O)c1Cc1cc(Cl)c2cccnc2c1O
CHEMBL1075138	731397	5.6	CCOC(=O)c1c(C)[nH]c(N=Nc2cccc(C)c2)c1C
CHEMBL1075138	731468	5.05	COc1ccc(C(=O)NN=Cc2ccc(N3CCOCC3)o2)cc1OC
CHEMBL1075138	731711	5.1	CC(C(Sc1ccccc1N)c1ccccc1)[N+](=O)[O-]
CHEMBL1075138	731808	6.6	COc1ccc(C=NNC(=O)c2nc(-c3ccccc3)n(-c3ccccc3)n2)c(O)c1
CHEMBL1075138	731946	5.05	COc1cc(C(=O)Nc2nc3ccccc3[nH]2)ccc1OC(F)F
CHEMBL1075138	731988	5.55	O=C1CSC(=S)N1N1C(=O)c2cccc([N+](=O)[O-])c2C1=O
CHEMBL1075138	732054	6.45	CC(C)N1C(=O)/C(=C\c2nc(O)c3ccccc3n2)c2ccccc21
CHEMBL1075138	732767	5.05	CC(C)Cn1c(C=NNc2nc3ccccc3[nH]2)nc2ccccc21
CHEMBL1075138	732874	5.4	CCOc1ccc(C2C(C#N)=C3Sc4ccccc4N3C(N)=C2C#N)cc1
CHEMBL1075138	732875	7.2	NC1=NN=C(N2N=C(c3ccc(Br)cc3)CC2(O)C(F)(F)F)n2ncnc2C1
CHEMBL1075138	732888	5.75	Cc1ccc(-c2nnc(SCC(=O)Nc3nccs3)n2N)cc1
CHEMBL1075138	733142	5.5	COC(=O)c1sc2nc(C)cc(-c3ccccc3)c2c1N
CHEMBL1075138	733313	6.2	CSC1=N/C(=C\c2ccccc2C)C(=O)S1
CHEMBL1075138	733833	5.0	Cc1ccc(C)c(N2C(=N)S/C(=C\c3ccc(-c4ccccc4C(=O)O)o3)C2=O)c1
CHEMBL1075138	733881	5.8	Sc1nnc(Cn2nnc3ccccc32)n1-c1ccccc1
CHEMBL1075138	733992	5.45	O=C(C1=NN(c2ccccc2)C2C(=O)N(c3cccc(Cl)c3)C(=O)C12)c1ccccc1
CHEMBL1075138	734004	5.05	CC1=C/C(=C\c2ccc(Br)o2)C(=O)O1
CHEMBL1075138	734120	5.95	COc1cc(/C=C/c2cc(C(=O)O)c3ccccc3n2)cc(OC)c1O
CHEMBL1075138	734202	5.55	Cc1ccccc1-n1sc2cc(F)ccc2c1=O
CHEMBL1075138	734204	5.15	N#CC(=C(O)COC(=O)CCc1ccc(S(=O)(=O)N2CCOCC2)cc1)c1nc2ccccc2[nH]1
CHEMBL1075138	734716	5.05	Cc1cccc(Nc2nnc(SCC(=O)Nc3cccc(S(=O)(=O)N4CCCCC4)c3)s2)c1
CHEMBL1075138	734791	5.95	Cc1ccc(NC(=O)CN2C(=O)N/C(=C/c3ccco3)C2=O)cc1
CHEMBL1075138	735153	5.45	COc1ccc(CN(C)C(=O)c2ccc(COc3ccccc3)cc2)c(OC)c1
CHEMBL1075138	735300	5.05	CN1c2ccccc2C(C)(C)/C1=C/C(=O)COC(=O)c1ccc([N+](=O)[O-])o1
CHEMBL1075138	735560	5.3	COc1ccc(Nc2ccc(S(=O)(=O)N3CCCCCC3)cc2[N+](=O)[O-])cc1
CHEMBL1075138	735673	5.05	CN(C)c1ccc(-c2cccc(C3CC=CC4C3C(=O)N(Cc3ccccc3)C4c3ccc(C(F)(F)F)cc3)c2)cc1
CHEMBL1075138	735679	5.35	CCC(NNc1cccc2ccccc21)=C1C(=O)NC(=O)NC1=O
CHEMBL1075138	735710	5.6	COc1ccc(C)cc1N=Nc1ccc(O)c2ncccc12
CHEMBL1075138	735728	5.05	CN(C)c1ccc(NC(=O)c2cccc(C(=O)Nc3ccc(N(C)C)cc3)n2)cc1
CHEMBL1075138	735763	5.85	Oc1c(N=Nc2ccccn2)ccc2ccccc21
CHEMBL1075138	735812	6.4	CC(=O)C(=NNc1ccc(-n2ccc(C(F)(F)F)n2)cc1)C(C)=O
CHEMBL1075138	735830	6.25	Cc1ccc(OCC(=O)NN2C(=O)c3ccccc3C2=O)c(C)c1
CHEMBL1075138	735839	5.1	Cc1c2cc(N3CCOCC3)ccc2nc(C(=O)O)c1C(=O)O
CHEMBL1075138	736143	5.1	Nc1nn(-c2ccccc2)c(O)c1N=Nc1ccccc1
CHEMBL1075138	736191	5.3	COc1ccccc1Cn1nnnc1S
CHEMBL1075138	736192	5.6	CCCC(=O)N1c2ccccc2C(=C2SC(C(=O)OC)=C(C(=O)OC)S2)C(=S)C1(C)C
CHEMBL1075138	736398	5.6	COc1cc(/C=C2\CCc3c2nc2ccccc2c3C(=O)O)cc(OC)c1OC
CHEMBL1075138	736460	5.5	N#CC(C#N)=Cc1cccn1-c1ccc(C(=O)O)cc1
CHEMBL1075138	736525	5.15	COc1ccc(N2CCN(c3oc(COc4ccccc4)nc3C#N)CC2)cc1
CHEMBL1075138	736853	5.0	Cc1ccc(C(NC(=O)C(C)C)c2cc([N+](=O)[O-])c3cccnc3c2O)cc1
CHEMBL1075138	736978	6.65	CCN(CC)C(=O)CSc1nc(O)c(Cc2ccccc2)c(=O)n1-c1ccc(C)cc1
CHEMBL1075138	737270	5.4	COc1ccc2nc(Nc3nc4cc5c(cc4s3)OCCO5)sc2c1
CHEMBL1075138	737294	5.0	CC(Oc1ccc(Br)cc1)c1nc2c3ccccc3nc(S)n2n1
CHEMBL1075138	737296	5.0	Oc1cc(-c2ccc(C3CCCCC3)cc2)[nH]n1
CHEMBL1075138	737302	5.0	Cc1ccc2c(c1)N(C(=O)c1ccco1)C(C)(C)c1ssc(=S)c1-2
CHEMBL1075138	737333	5.1	O=C1c2ccccc2C(=O)c2c1cccc2N1CCN(Cc2ccccc2)CC1
CHEMBL1075138	737349	5.4	COC(=O)c1ccccc1-c1ccc(/C=C2\C(=O)N(c3ccccc3)N=C2c2ccccc2)o1
CHEMBL1075138	737362	5.5	O=C(CCC(=O)NN=Cc1cc(Cl)cc(Cl)c1O)NCc1ccccc1
CHEMBL1075138	737472	5.75	Cc1nn(-c2nc3ccccc3[nH]2)c(N)c1-c1ccc(Cl)cc1
CHEMBL1075138	737646	6.65	CCN(CC)C(=O)CN(c1cccc(Br)c1)S(C)(=O)=O
CHEMBL1075138	737810	5.55	O=C(C1CCCO1)N1CCN(Cc2c(O)ccc3ccccc32)CC1
CHEMBL1075138	737962	5.05	Cc1ccc(Nc2nc(NCc3ccco3)nc3nccnc32)c(C)c1
CHEMBL1075138	737980	5.25	CC[C@]12c3[nH]c4ccc(OC)cc4c3CCN1C(=O)C(CC(=O)NCCN1CCOCC1)C[C@@H]2C(=O)N1CCN(C(=O)c2ccco2)CC1
CHEMBL1075138	738058	6.65	CN1CC(O)C2=CC(=O)C(=O)C=C21
CHEMBL1075138	738560	5.1	O=C(Cc1ccc(S(=O)(=O)N2CCOCC2)s1)Nc1ccc(S(=O)(=O)N2CCCCC2)cc1
CHEMBL1075138	738652	5.15	CC12C=C(/C=C/CCc3ccco3)C(C)(C1)C(CCc1ccco1)CC2=O
CHEMBL1075138	739122	5.65	O=C(CSc1nc2ccccc2c(=O)n1CCCO)Nc1ccc2c(c1)OCCO2
CHEMBL1075138	739172	5.2	COc1cc(C(=O)O)c2c(c1C)OC(=O)c1c(C)cc(O)c(C(O)O)c1O2
CHEMBL1075138	739476	5.1	COC(=O)C1CCN(C(=O)c2cc(-c3ccco3)nc3ccccc32)CC1
CHEMBL1075138	739668	5.9	O=S(=O)(c1cccc2c1cccc2S(=O)(=O)c1cc(O)ccc1O)c1cc(O)ccc1O
CHEMBL1075138	739827	5.2	C[C@H]1Cc2c(c3c(nc2-c2ccccc2)CCN(S(=O)(=O)c2ccc(C#N)cc2)C3)CO1
CHEMBL1075138	740323	5.0	CCN(CC)CCC(c1ccc(N(C)C)cc1)c1c(OC)cc(OC)c2c1OC(=O)CC2c1ccc(N(C)C)cc1
CHEMBL1075138	740673	5.0	COC(=O)N1C2CC3(C)CC(=O)CC1(C)C3c1ccccc12
CHEMBL1075138	740792	5.2	O=C(C[C@H]1C[C@H](C(=O)N2CCOCC2)[C@@]2(CCC3CCCC3)c3[nH]c4cc(-c5ccco5)ccc4c3CCN2C1=O)NCCCn1ccnc1
CHEMBL1075138	741020	5.05	CC(=O)OC1CC2C(C)(C)C(O)C=C[C@@]2(C)C2CC[C@@]3(C)C(c4ccoc4)OC(=O)C4OC43[C@]12C
CHEMBL1075138	741325	7.0	CCN(CC(=O)NCc1ccc(Cl)cc1)C(=O)CSCC(=O)Nc1ccc(C)cc1
CHEMBL1075138	741345	5.3	Cc1cccc(CNc2ccnc(-c3cccnc3)n2)c1
CHEMBL1075138	741453	5.15	CC(=O)c1cccc(OCC(=O)N(C)CC(=O)NCc2ccco2)c1
CHEMBL1075138	742257	6.1	O=C(COC(=O)c1cc(O)nc2ccccc21)NCCc1ccccc1
CHEMBL1075138	742261	5.35	COc1ccccc1[C@@H]1C(c2cccc(Cl)c2)=NN(c2ccc(Br)cc2)[C@H]1C(=O)N1CCOC1=O
CHEMBL1075138	742419	5.4	CC(NC(=O)c1ccco1)c1nc(-c2ccccc2)no1
CHEMBL1075138	742659	5.15	CCN(CC)c1ccc(C(c2ccc(N(CC)Cc3cccc(S(=O)(=O)[O-])c3)cc2)=C2C=CC(=[N+](CC)Cc3cccc(S(=O)(=O)[O-])c3)C=C2)cc1
CHEMBL1075138	742736	6.2	COc1ccc2c(C=NNS(=O)(=O)c3ccc(C)cc3)c[nH]c2c1
CHEMBL1075138	743013	5.9	COc1ccc(NC(=O)CN(C)C(=O)c2cc3c(s2)CCC3)cc1
CHEMBL1075138	743093	7.8	O=C(CN1C(=O)/C(=C\c2ccccc2F)SC1=S)Nc1nc2ccccc2s1
CHEMBL1075138	743287	6.0	O=c1c(-c2ccc(O)cc2)coc2c1ccc(O)c2C1OC(CO)C(O)C(O)C1O
CHEMBL1075138	743442	5.05	CC(OC(=O)Cc1ccc(Cl)cc1)C(=O)NC1CCCCC1C
CHEMBL1075138	743657	5.25	CCn1ccnc1CN(C)Cc1cn(-c2ccc(C)cc2)nc1-c1ccc(F)cc1
CHEMBL1075138	743868	6.3	O=C(Nc1nc(-c2ccccn2)cs1)c1ncc(Cl)c(Cl)c1Cl
CHEMBL1075138	744068	5.55	CC(C)Cc1nnc(NC(=O)C2CCN(C(=O)c3ccc(Cl)cc3)CC2)s1
CHEMBL1075138	744114	6.95	O=C(NN1C(=O)/C(=C/C=C/c2ccco2)SC1=S)c1ccccc1O
CHEMBL1075138	744270	5.35	CCOc1cc(/C=C2\SC(=N)N(c3nccs3)C2=O)ccc1OCCN1CCOCC1
CHEMBL1075138	744330	5.4	CN(c1ccccc1)S(=O)(=O)c1cc(C(=O)Nc2nc3ccccc3[nH]2)ccc1Cl
CHEMBL1075138	744367	5.25	CC(=NNC(=O)CSCc1ccccc1Cl)c1cc(O)ccc1O
CHEMBL1075138	744426	7.0	COc1cc(C(=O)NC(=S)N(CCc2ccccc2)CCc2ccccc2)cc(OC)c1OC
CHEMBL1075138	745329	5.4	CC(C)CCNc1nc(-c2ccco2)c2c(c1C#N)CCCC2
CHEMBL1075138	745342	5.0	CN(Cc1cccc(F)c1)CC(O)COCc1ccccc1Cl
CHEMBL1075138	745441	6.15	CC(O)CSc1nc2c(c(=O)[nH]c(=O)n2C)n1Cc1ccccc1Cl
CHEMBL1075138	745500	5.8	Nn1c(SCc2cccc(Br)c2)nnc1-c1cccnc1
CHEMBL1075138	745817	5.65	O=C(Nc1nnc(-c2ccncc2)s1)Nc1ccc(Cl)c(Cl)c1
CHEMBL1075138	745836	5.3	N#CC(C#N)=NNc1ccc(S(=O)(=O)N2CCCCC2)cc1
CHEMBL1075138	746138	5.45	CN1CCN(C=Nc2c(C#N)c(-c3ccccc3)c(-c3ccccc3)n2Cc2ccco2)CC1
CHEMBL1075138	746318	5.15	O=C(Nc1nc(N2C(=O)c3ccccc3C2=O)n(-c2ccccc2)n1)c1ccccc1
CHEMBL1075138	746732	5.5	COc1ccc(S(=O)(=O)N2CCN(C(=O)c3cc4c(s3)CCC4)CC2)cc1
CHEMBL1075138	746860	5.15	CCCCCCCC1=CC2=CC(=O)C(C)(OC(C)=O)C(=O)C2=CN1CCc1ccccc1
CHEMBL1075138	747151	5.0	COc1cccc(C(=O)NC(=S)Nc2ccc(N3CCCC3)cc2)c1
CHEMBL1075138	747204	5.0	N#Cc1ccccc1CN1C(=O)S/C(=C/c2cccn2-c2cccc(C(=O)O)c2)C1=O
CHEMBL1075138	747248	5.05	O=[N+]([O-])C(C(Cl)=C(Cl)Cl)=C1Nc2ccccc2N1
CHEMBL1075138	747402	5.9	Cc1ccc(N=Nc2c(N)nn3c2nc(-c2ccccc2)cc3O)cc1
CHEMBL1075138	747421	5.05	c1[nH]nc(-c2cc3ccccc3o2)c1CN(Cc1ccncc1)CC1CCCO1
CHEMBL1075138	747437	5.6	O=S(=O)(Nc1cccc2cccnc21)c1ccc(S(=O)(=O)N2CCCC2)cc1
CHEMBL1075138	747494	5.05	COc1ccc(-c2c(Sc3ccc(F)cc3)c3ccc(OC)cc3[s+]2[O-])cc1
CHEMBL1075138	747558	5.65	O=C(O)c1ccc(NN=C2C(=O)CCCC2=O)cc1
CHEMBL1075138	747596	5.65	COc1ccc(N=C2C(=Nc3ccc(OC)cc3)N(c3ccc(N(C)C)cc3)C(=S)N2c2ccc(OC)cc2)cc1
CHEMBL1075138	747608	5.8	CSc1nc2c(ccc3ccccc23)o1
CHEMBL1075138	747628	6.35	Cc1ccnc(NC(c2cccnc2)c2ccc3cccnc3c2O)c1
CHEMBL1075138	747874	5.15	COC(=O)C1=C(C(=O)OC)[C@@H]2N(C)c3ccccc3[C@@]23C[C@@H](C(=O)OC)N(S(=O)(=O)c2ccc([N+](=O)[O-])cc2)C3=N1
CHEMBL1075138	748272	5.55	CCCCC1=CC2=CC(=O)C(C)(OC(=O)CC)C(=O)C2=CN1CC(C)C
CHEMBL1075138	748440	5.45	CC(=O)OCCNc1cc(SCc2ccco2)c2nonc2c1[N+](=O)[O-]
CHEMBL1075138	748957	5.85	COc1ccc(NC(=O)CSc2ncccc2C(=O)O)cc1OC
CHEMBL1075138	749021	5.45	COC(=O)c1ccc(CSc2nnc(-c3c[nH]c4ccccc43)n2C)o1
CHEMBL1075138	749158	5.25	O=C(COc1ccc2c(c1)C(=O)CC1(CCCCC1)O2)NCc1ccccn1
CHEMBL1075138	749274	6.85	O=C(OC1Cc2c(O)cc(O)cc2OC1c1cc(O)c(O)c(O)c1-c1c(O)c(O)c(O)cc1C1Oc2cc(O)cc(O)c2CC1O)c1cc(O)c(O)c(O)c1
CHEMBL1075138	749324	5.45	Cc1ccc(/C=C2/C(=O)c3ccc(C(=O)O)cc3C2=O)o1
CHEMBL1075138	749392	5.4	O=C(Nc1cc(S(=O)(=O)Nc2ccc(Cl)cc2)ccc1O)c1ccc(F)cc1F
CHEMBL1075138	749554	5.45	O=[N+]([O-])c1ccccc1SN(Cc1ccccc1)c1ccccn1
CHEMBL1075138	749578	5.4	O=C(CSc1ccc(Br)cc1)NCC(c1ccco1)N1CCCCC1
CHEMBL1075138	749666	6.2	Cc1[nH]c2c(ccc3c(C)cc(C)nc23)c1C
CHEMBL1075138	749811	5.05	CC1(C)OC(c2ccccc2)=C/C(=C\C=NNC(=O)c2ccncc2)O1
CHEMBL1075138	749916	5.05	COC(=O)[C@@H]1[C@@H](OC)[C@H](OC(=O)c2ccc(N)cc2)C[C@@H]2CN3CCc4c5ccc(OC)cc5[nH]c4[C@H]3C[C@@H]21
CHEMBL1075138	749943	5.3	COc1ccccc1CNC(=O)CSC1=NCCS1
CHEMBL1075138	750292	5.0	COc1ccc(-c2ccc(C=NNC(=O)c3cccnc3)o2)c([N+](=O)[O-])c1
CHEMBL1075138	750696	5.25	COc1ccc(N2CCN(C(=O)c3cc4c(-c5cccc(OC)c5)nn(C)c4s3)CC2)cc1
CHEMBL1075138	750720	5.15	CCn1c(S)nnc1CC(C)C
CHEMBL1075138	750735	5.05	CC1=C(C(=O)Nc2ccc([N+](=O)[O-])cc2)C(c2cccc(C(F)(F)F)c2)N=C(S)N1c1ccccc1
CHEMBL1075138	750975	5.15	Nc1nc(SCc2ccc(Cl)cc2Cl)nc2nc3c(cc12)CCCC3
CHEMBL1075138	751140	5.3	COc1cc2ccc(=O)oc2c(O)c1OCC=C(C)C
CHEMBL1075138	751405	5.7	Oc1ccc2ccccc2c1N=Nc1ccc(F)cc1
CHEMBL1075138	751480	5.0	CC(C)C[C@H](NC(=O)c1[nH]cnc1C(=O)N[C@@H](C)C(=O)OC(C)(C)C)C(=O)OC(C)(C)C
CHEMBL1075138	751508	5.0	COC1C=CO[C@@]2(C)Oc3c(c4c5nc6cc(C)ccn6c5c(c(O)c4c(O)c3C)NC(=O)C(C)=CC=CC(C)C(O)[C@@H](C)C(O)C(C)[C@@H](OC(C)=O)C1C)C2=O
CHEMBL1075138	751574	5.85	N#Cc1nc(COc2ccc(Cl)cc2)oc1N1CCCCCC1
CHEMBL1075138	751673	5.45	CCOC(=O)N1CCN(S(=O)(=O)c2ccc(C(=O)NNc3nc4ccc(Cl)cc4s3)cc2)CC1
CHEMBL1075138	751857	7.55	O=C(CCCC[C@@H]1SC[C@H]2NC(=O)N[C@H]12)Oc1ccc([N+](=O)[O-])cc1
CHEMBL1075138	751976	5.6	CC(C)(C)OOC(=O)c1ccccc1
CHEMBL1075138	752097	5.05	CCn1c2ccccc2c2c1ccc1c2ncc2cccn21
CHEMBL1075138	752235	5.05	CCCCC1=CC2=CC(=O)C(C)(OC(=O)CC)C(=O)C2=CN1CCc1ccccn1
CHEMBL1075138	752392	5.0	Cc1c([N+](=O)[O-])cccc1[N+](=O)[O-]
CHEMBL1075138	752436	5.0	CC(C)OCCCN=C1C(=O)c2ccccc2C(O)=C1Cl
CHEMBL1075138	752874	5.2	Cn1nnnc1Sc1ncnc2scc(-c3cccs3)c21
CHEMBL1075138	752913	5.425	O=C1C(O)=C(O)C(=O)C(O)=C1O
CHEMBL1075138	752917	5.7	N#CC(Cc1ccc(O)c(O)c1)C(=O)N1CCc2ccccc21
CHEMBL1075138	752940	5.05	COc1cccc(CC2(CO)CCN(Cc3cn(C)nc3C)CC2)c1
CHEMBL1075138	753170	6.45	CC(C)n1c(=O)c2c(-c3cccs3)csc2[nH]c1=S
CHEMBL1075138	753195	7.75	COc1ccccc1NC(=O)c1c(N)c(C(=O)Nc2cccc(Cl)c2)sc1Nc1ccccc1F
CHEMBL1075138	753250	5.0	SC1=NC2(CCCCC2)NN1c1ccccc1
CHEMBL1075138	753332	5.1	CN(C)S(=O)(=O)c1ccc(S(=O)(=O)N2CCCC(C(=O)NC3CC3)C2)cc1
CHEMBL1075138	753339	5.05	CCOC(=O)[N-]c1c[n+](N2CCOCC2)no1
CHEMBL1075138	753382	5.15	CCOC(=O)N1CCN(C(=O)CSc2ccc3nnc(-c4ccncc4)n3n2)CC1
CHEMBL1075138	753545	5.3	COc1ccc2nc3c(cc2c1)c(NC(=O)c1cccs1)nn3CC(C)C
CHEMBL1075138	753569	5.45	CCn1c(S)nnc1CC(=O)Nc1ccc(C)cc1
CHEMBL1075138	753616	5.0	COC(=O)CCC(=O)OC1(C)C(=O)C=C2C=C(C3CC3)N(CCc3c[nH]c4ccccc34)C=C2C1=O
CHEMBL1075138	753795	5.0	O=C([C@H]1[C@H](c2ccc(F)cc2)C(c2cccc(Cl)c2)=NN1c1ccc(Br)cc1)N1CCOC1=O
CHEMBL1075138	753973	5.0	O=C(NN=Cc1cc([N+](=O)[O-])ccc1O)C1CCCCC1
CHEMBL1075138	754045	5.5	Cc1ccc(C2CC(=O)N3CN(c4cccc(C)c4)CSC3=C2C#N)o1
CHEMBL1075138	754133	5.0	CCN(CC)C(=O)CC(c1cc(OC)c(OC)c(OC)c1)c1c(OC)cc(OC)c2c(-c3ccccc3)cc(=O)oc21
CHEMBL1075138	754191	5.2	Oc1c(C(Nc2ccccn2)c2ccccn2)ccc2cccnc21
CHEMBL1075138	754400	5.55	COCc1cc(CN2CCCC2)c(O)c2ncccc12
CHEMBL1075138	754738	6.05	CCOC(=O)Cc1csc(NC(=S)NC(=O)c2cc(OC)cc(OC)c2)n1
CHEMBL1075138	754746	5.0	O=[N+]([O-])c1ccc([N+](=O)[O-])c(Nc2ccc(N3CCOCC3)cc2)c1
CHEMBL1075138	755018	5.6	O=C1CC(=O)N(Cc2ccco2)C(=S)N1
CHEMBL1075138	755129	6.25	Oc1ccc(O)c2c(O)cccc12
CHEMBL1075138	755164	5.125	N[C@@H](Cc1cc(CP(=O)(O)O)cc(-c2ccccc2Cl)c1)C(=O)O
CHEMBL1075138	755247	5.55	CN(C)c1ccc(-c2cc(-n3ccnc3)ncn2)cc1
CHEMBL1075138	755489	5.5	O=C1CCCC2=C1C(c1ccc(O)c(O)c1)Nc1ccc3ncccc3c12
CHEMBL1075138	755618	5.45	COc1ccc(OC)c2c1[nH]c1ccccc1c2=S
CHEMBL1075138	755684	5.0	O=C(CNC(=O)c1cccc(Br)c1)NN=Cc1cc(Br)cc(Br)c1O
CHEMBL1075138	755803	6.1	CCN1CCN(C(=O)NC(C(=O)NC2C(=O)N3C(C(=O)O)=C(CSc4nnnn4C)CSC23)c2ccc(O)cc2)C(=O)C1=O
CHEMBL1075138	755823	7.0	O=S(=O)(O)c1ccc2c(c1)-c1nc3[nH]c(nc4nc(nc5[nH]c(nc-2n1)c1cc(S(=O)(=O)O)ccc15)-c1cc(S(=O)(=O)O)ccc1-4)c1cc(S(=O)(=O)O)ccc13
CHEMBL1075138	755995	5.5	O=C(Nc1nnc(-c2ccc(F)cc2)o1)c1cc(Cl)sc1Cl
CHEMBL1075138	756023	5.15	Oc1ccccc1N=Nc1nc(-c2ccccc2)c(-c2ccccc2)[nH]1
CHEMBL1075138	756286	5.5	Cc1ccc(NC(=O)CN2C(=O)S/C(=C/c3ccc(-c4cc(C(=O)O)ccc4C)o3)C2=O)cc1C
CHEMBL1075138	756376	5.05	COC(=O)C1=C(C(=O)OC)[C@@H]2Nc3ccccc3[C@@]23C[C@@H](C(=O)OC)N(C(=O)C2CCC2)C3=N1
CHEMBL1075138	756500	6.3	O=C1OC2(c3ccccc31)c1cc(I)c(O)c(I)c1Oc1c(I)c(O)c(I)cc12
CHEMBL1075138	756532	5.3	O=C(NN=C1CCSC1)c1cc(Br)ccc1O
CHEMBL1075138	756648	7.4	Cc1cccc(NC(=O)c2[nH]cnc2C(=O)N[C@@H](Cc2ccccc2)C(=O)OCc2ccccc2)c1
CHEMBL1075138	756745	5.0	COC(=O)N1C(C)=Cc2ccccc2C1CC(C)=O
CHEMBL1075138	756880	5.025	CC1(OC(=O)C2CCCC2)C(=O)C=C2C=C(c3ccsc3)N(C3CCCC3)C=C2C1=O
CHEMBL1075138	757100	5.5	COc1ccc(OCC(=O)NC(=S)NNC(=O)COc2ccc(Br)cc2Cl)cc1
CHEMBL1075138	757212	5.0	CCC(C)NCCCOc1ccc(C)cc1OC
CHEMBL1075138	757270	6.1	COc1cccc2sc(Nc3nnc(-c4cccs4)o3)nc21
CHEMBL1075138	757271	5.55	Cc1ccn2c(c1)nc(-c1ccccn1)c2Nc1ccccc1C
CHEMBL1075138	757396	5.46	c1ccc(Nc2ccc(Nc3ccccc3)cc2)cc1
CHEMBL1075138	757561	5.05	O=C(c1cccnc1)N1CCN(Cc2ccc3c(c2)OCO3)CC1
CHEMBL1075138	757680	5.85	CC1N(O)C2CCCCCC2N1O
CHEMBL1075138	757984	6.9	CC1CC(NC(=O)c2c(=O)nc3sccn3c2O)CC(C)(C)C1
CHEMBL1075138	758007	5.8	Oc1ccc(-c2csc(-c3cccnc3)n2)cc1O
CHEMBL1075138	758101	7.6	O=C(O)COCCN1CCN([C@@H](c2ccccc2)c2ccc(Cl)cc2)CC1
CHEMBL1075138	758111	5.4	CCN(CC)CCCN1C=C2C(=O)C(C)(OC(=O)CCC(=O)OC)C(=O)C(Br)=C2C=C1c1ccc(OC)cc1
CHEMBL1075138	758274	5.1	COC(=O)CCC(=O)OC1(C)C(=O)C2=CN(CC3CC3)C(c3ccc(OC)cc3)=CC2=C(Br)C1=O
CHEMBL1075138	758296	5.0	Cc1cc(C)c2c(c1)NC(C(=O)O)C1CC=CC21
CHEMBL1075138	758336	5.05	O=C(NCCO)c1ccc2nc(-c3ccco3)c(-c3ccco3)nc2c1
CHEMBL1075138	758368	5.7	Nc1ncnc2oc(-c3ccco3)c(-c3ccco3)c21
CHEMBL1075138	758810	6.6	COc1cc(=O)oc([C@H](Cc2ccccc2)NC(C)=O)c1
CHEMBL1075138	758824	5.0	COCCn1c(N)c(C(=O)NCc2cccs2)c2nc3ccccc3nc21
CHEMBL1075138	758854	5.0	Cc1ccc(NC(=O)CN2C(=O)S/C(=C\c3cccn3-c3cccc(C(=O)O)c3)C2=O)cc1C
CHEMBL1075138	759108	5.1	N#C/C(=C\Nc1ccc(Oc2ncc(C(F)(F)F)cc2Cl)cc1)C(=O)CCl
CHEMBL1075138	759145	6.2	CC(=NNc1ccccc1[N+](=O)[O-])c1ccccc1O
CHEMBL1075138	759205	5.5	O=C(Nc1ccc2nc(-c3ccco3)c(-c3ccco3)nc2c1)NC1CC1
CHEMBL1075138	759355	5.1	COC(=O)C1(Cc2ccccc2)C=C2C(=C(C(C)C)C(=O)C2C)CN1
CHEMBL1075138	759420	5.0	O=[N+]([O-])c1cc(-n2cccc2)ccc1N1CCOCC1
CHEMBL1075138	759622	5.45	Cc1ccc(N=C(S)NNc2ncc(C(F)(F)F)cc2Cl)c(C)c1
CHEMBL1075138	759629	6.7	CC(=O)Nc1ccc(NC(=O)C2CCN(C(=O)c3cccs3)CC2)cc1
CHEMBL1075138	759708	5.45	CCOC(=O)CSc1nc(-c2ccc(C)cc2C)cc(-c2ccccc2)c1C#N
CHEMBL1075138	759776	5.0	CCOC(=O)CCCCCN(Cc1ccccc1)S(=O)(=O)c1ccc([N+](=O)[O-])cc1
CHEMBL1075138	759920	5.2	N#Cc1nc(-c2ccc(OCc3ccccc3)cc2)oc1NCCCn1ccnc1
CHEMBL1075138	760071	6.1	N#Cc1ccccc1NC(=O)C1SC(Nc2ccccc2)=C(c2nc3ccccc3s2)C1=N
CHEMBL1075138	760203	5.15	CCCCN1C(=O)NC2NC(=O)NC21
CHEMBL1075138	760421	5.8	CCOC(=O)N1CCN(S(=O)(=O)c2ccc(C(=O)NNc3nc4c(cccc4C)s3)cc2)CC1
CHEMBL1075138	760564	5.35	O=C(O)c1ccc(NC(=O)CSc2nc(-c3ccccc3)nc3c2Cc2ccccc2O3)cc1
CHEMBL1075138	760565	5.3	COC(=O)[C@@H]1[C@@H](C)N(Cc2ccccc2)C(=O)N[C@H]1c1ccccc1
CHEMBL1075138	761179	5.1	COc1cc2c(cc1OC)CN(CC(=O)Nc1cccc(C)c1)CC2
CHEMBL1075138	761281	5.45	CC(=O)N1CCCc2ccc(NS(=O)(=O)c3ccc(C)c(C)c3)cc21
CHEMBL1075138	761288	6.55	COc1ccc(NN=C(N=Nc2nc(C)cc(O)n2)c2ccccc2)cc1
CHEMBL1075138	761618	5.95	CCSS(=O)(=O)c1cccc2cccnc21
CHEMBL1075138	761923	8.3	O=C(O)[C@@H]1[C@@H]2C[C@H]3c4[nH]c5ccccc5c4CCN3C[C@@H]2CC[C@@H]1O
CHEMBL1075138	762151	5.45	CN1CCCN(C(=O)COc2ccccc2)CC1
CHEMBL1075138	762170	6.5	Nc1cc(N)nc(SCc2cc([N+](=O)[O-])cc3c2OCOC3)n1
CHEMBL1075138	762360	5.0	O=C(Nc1ccc(OC(F)F)c(Cl)c1)c1cccc(OC(F)F)c1
CHEMBL1075138	762375	5.6	COc1ccc(C(=O)NNC(=O)CN(C)S(=O)(=O)c2ccc(Cl)cc2)c(OC)c1OC
CHEMBL1075138	762451	5.05	O=C(COc1ccc(Cl)cc1)Nc1ccccc1C(=O)OCc1cc(=O)n2ccsc2n1
CHEMBL1075138	762720	5.45	CC(C)(C)NC(=O)C(c1ccco1)N(Cc1ccc2c(c1)OCO2)C(=O)c1snc(C(N)=O)c1N
CHEMBL1075138	763041	5.55	CC(=O)Nc1ccc2nc3c(nc2c1)[nH]c(=O)[nH]c3=O
CHEMBL1075138	763053	6.0	CC(=O)OC1CCC2(C)C3CCC4(C)C(CC5CCCCC54C(C)=O)C3CC(=O)[C@@]2(O)C1
CHEMBL1075138	763315	5.75	O=C(CSc1nnnn1C1CCCCC1)N1CCN(C(=O)c2ccco2)CC1
CHEMBL1075138	763407	5.4	CCOc1c(O)ccc(C2NC(=O)NC(C)=C2C(=O)OC)c1[N+](=O)[O-]
CHEMBL1075138	763523	5.5	O=[N+]([O-])c1cc(C=NNc2nccs2)ccc1O
CHEMBL1075138	763550	6.8	COc1cc(O)ccc1C=NNC(=O)c1ccc([N+](=O)[O-])cc1
CHEMBL1075138	763571	5.95	CC(=NNc1nc(-c2cc(C)ccc2C)cs1)c1cc2c(ccc3ccccc32)oc1=O
CHEMBL1075138	763677	5.35	Cc1ccc(S(=O)(=O)N=C2C(=O)c3ccccc3C(O)=C2N2CCN(c3ccccc3F)CC2)cc1
CHEMBL1075138	763752	5.0	O=[N+]([O-])c1ccccc1Nc1ccc(O)cc1
CHEMBL1075138	764017	5.05	N#C/C(=C(/O)CCl)c1nc2ccccc2[nH]1
CHEMBL1075138	764226	5.5	COc1ccc(CN2CCN(C(=O)Cc3ccccc3)CC2)c(OC)c1
CHEMBL1075138	764364	5.55	O=C1c2ccccc2C(Nc2ccc3c(c2)OCCO3)N1Cc1ccc2c(c1)OCO2
CHEMBL1075138	764403	5.6	O=C(NNc1nc2ccc(Cl)cc2s1)c1cc(-c2cccs2)nc2ccccc21
CHEMBL1075138	764412	5.15	Cc1oc2nc(SCCCC(=O)NCCO)nc(N)c2c1C
CHEMBL1075138	764582	5.5	CCOC(=O)c1cnc(-n2nc(C)cc2C)nc1NNc1nc(-c2ccccc2)cc(-c2ccccc2)n1
CHEMBL1075138	764688	5.7	COC(=O)C1CCN(c2cc(=O)n(-c3ccccc3Cl)c(=O)[nH]2)CC1
CHEMBL1075138	764713	5.0	COc1ccc(C(=O)[C@H]2[C@H]3C(=O)N(c4ccc(C)cc4)C(=O)[C@H]3C3C=CC=NN32)cc1
CHEMBL1075138	764718	5.65	O=C(O)c1cccc(N2C(=O)/C(=C/c3ccc(SCc4ccc(Cl)cc4)o3)SC2=S)c1
CHEMBL1075138	764971	5.0	Oc1c2cnnc-2nc(SCc2ccc3c(c2)OCCO3)n1-c1ccccc1
CHEMBL1075138	765019	6.55	Cc1cc(C)cc(OCc2ccc(C(=O)NN)o2)c1
CHEMBL1075138	765283	6.25	Cn1c(Cl)cnc1/C=C/C(=O)c1cc(Cl)ccc1O
CHEMBL1075138	765294	5.35	CCOc1ccc(S(=O)(=O)N(CC)CC(=O)NCc2ccccn2)cc1C
CHEMBL1075138	765545	5.55	COc1ccc(N=C2C(=Nc3ccc(OC)cc3)N(c3ccc(OC)cc3)C(=S)N2C)cc1
CHEMBL1075138	765566	6.2	Cc1cc2ncn(-c3ncccc3[N+](=O)[O-])c2cc1C
CHEMBL1075138	765688	6.15	Cc1ccc(C(=O)NCCCNC(=O)COc2ccc(Cl)cc2)cn1
CHEMBL1075138	765714	6.5	Brc1ccc(C2Nc3cccc4cccc(c43)N2)o1
CHEMBL1075138	765790	5.7	COC(=O)C1=C(C(=O)OC)SC(=C2c3ccccc3N(C(=O)C3CC3)C(C)(C)C2=S)S1
CHEMBL1075138	766147	5.0	COc1ccc(C(=O)NCc2ccc(C(=O)NCC(OC)OC)cc2)cc1OC
CHEMBL1075138	766183	5.5	O=C(O)C1CSC(c2ccco2)N1
CHEMBL1075138	766313	5.05	CCOc1ccc(N2CSC3=C(C#N)C(c4ccco4)CC(=O)N3C2)cc1
CHEMBL1075138	766788	5.45	O=C(CSc1nncc(O)n1)NC1CCCCC1
CHEMBL1075138	766938	6.6	CCO[C@H]1OC(C(=O)N2CCN(Cc3ccc4c(c3)OCO4)CC2)=C[C@@H](c2ccc(Br)cc2)[C@@H]1CCCO
CHEMBL1075138	767064	5.5	Cc1cccc(-n2cnc(C(=O)NN=C(S)Nc3ccc(Cl)cc3)c2)n1
CHEMBL1075138	767413	5.15	Nc1nc(Br)c2ccccc2c1-c1ccccc1
CHEMBL1075138	767423	7.25	Cc1ccc(NC(=O)CCCCCC2NC(=O)NC2C)cc1
CHEMBL1075138	767487	5.2	CCN(c1ccc(NS(=O)(=O)c2cc(Cl)ccc2Cl)cc1)C(C)C
CHEMBL1075138	767609	5.0	C(=NNc1ncnc2sc3c(c21)CCC3)c1cccs1
CHEMBL1075138	767624	7.4	O=C(Nc1ccc(Cl)c(Cl)c1)c1ccc(Cn2cc(Cl)cn2)cc1
CHEMBL1075138	767627	5.2	Cc1ccc(NN/C=C2\C(=O)NC(=O)N(c3ccccc3)C2=O)cc1
CHEMBL1075138	767750	5.65	CCOC(=O)N1CCN(C(=O)Nc2ccc(NC(=O)N3CCN(C(=O)OCC)CC3)cc2)CC1
CHEMBL1075138	767850	5.15	O=[N+]([O-])c1ccc(Sc2cccc3cccnc32)c([N+](=O)[O-])c1
CHEMBL1075138	768047	5.45	COc1cccc(Nc2nnc(S)s2)c1
CHEMBL1075138	768711	5.1	Nc1cc2c(cc1C(=O)c1ccc(Cl)cc1)OCCO2
CHEMBL1075138	768932	5.0	CCN(CC)c1ccc2c(C)c(Cl)c(=O)oc2c1
CHEMBL1075138	769031	5.25	COc1ccc(-c2nc(C)ncc2N=Nc2ccccc2)cc1
CHEMBL1075138	769241	6.45	COc1ccc(-c2c(=O)c(C)nn(-c3ccccc3)c2NC(=O)c2ccco2)cc1
CHEMBL1075138	769635	5.45	CC(=O)Nc1ccc(S(=O)(=O)Nc2cc3c(cc2C(C)=O)OCO3)cc1
CHEMBL1075138	769638	5.0	CCCCC1(C)OC(=O)C(=Cc2ccc(-c3ccc(Cl)c(C(=O)O)c3)o2)C(=O)O1
CHEMBL1075138	769705	5.45	COc1ccccc1CNC(=O)CSc1n[nH]c2c3cc(F)ccc3nc-2n1
CHEMBL1075138	769823	5.75	O=C(Nc1nnc(-c2ccccc2Cl)o1)c1ccc(S(=O)(=O)N2CCCCCC2)cc1
CHEMBL1075138	770056	5.05	O=C(NCc1ccccn1)c1ccc2nc(-c3ccco3)c(-c3ccco3)nc2c1
CHEMBL1075138	770173	6.4	O=C(NCCCn1ccnc1)c1nc(Cn2cc([N+](=O)[O-])cn2)no1
CHEMBL1075138	770476	5.85	Cc1ccccc1NC(=O)CN1C(=O)N/C(=C\c2cccn2-c2cccc(C(=O)O)c2)C1=O
CHEMBL1075138	770616	5.1	CCCCCc1cc(=O)oc2c1c(OC)cc(OC)c2C(CCN1CCN(c2ccccc2)CC1)c1ccc2c(c1)OCO2
CHEMBL1075138	770844	5.15	Clc1ccc(OCc2nnc(-c3ccccc3Br)o2)cc1
CHEMBL1075138	770879	5.95	O=C(NNc1nc(-c2ccc(F)cc2)cs1)c1ccccc1
CHEMBL1075138	770914	6.05	O=C(/C=C/c1ccc2c(c1)OCCCO2)c1ccc2ccccc2c1O
CHEMBL1075138	771088	6.15	O=C(Nc1nnc(-c2ccc(Cl)cc2)o1)c1nc2ccccc2s1
CHEMBL1075138	771359	5.1	CCOc1ccc(C=NN(C)c2ccccc2)cc1OC
CHEMBL1075138	771378	5.5	N#Cc1c2c(sc1NC(=O)CSc1ncc(-c3ccccc3)n1CC1CCCO1)CCCC2
CHEMBL1075138	771440	5.05	Cc1[nH]c2ccc(-c3nnc(S)n3C)cc2c1C
CHEMBL1075138	771451	5.45	CN=c1cccccc1S
CHEMBL1075138	771517	5.25	CC(CNc1ccccc1O)C(=O)O
CHEMBL1075138	771570	5.1	Fc1ccc2nc(Nc3nc4cc5c(cc4s3)OCCO5)sc2c1
CHEMBL1075138	771673	5.2	N#C/C(=C/c1cccn1-c1cccc(C(=O)O)c1)c1ccc(Cl)cc1
CHEMBL1075138	771892	7.2	O=C(COC(=O)c1ccc(Cl)c(S(=O)(=O)N2CCCC2)c1)N1CCCCCC1
CHEMBL1075138	771958	5.45	Cc1ccc(N2C(=O)c3ccccc3C2C(=O)c2ccc(O)cc2O)cc1
CHEMBL1075138	772049	6.05	O=C(CSc1cc(Cl)ccc1Cl)NC1CCCC1
CHEMBL1075138	772053	5.5	O=C(Nc1cccc(-c2nc3cccnc3s2)c1)C1c2ccccc2Oc2ccccc21
CHEMBL1075138	772161	5.8	CCOC(=O)c1ccc(NC(=O)c2ccc(CO)c(C(=O)NC3CCN(C(=O)OCC)CC3)c2)cc1
CHEMBL1075138	772285	5.0	CC(C)(C)C1CCC(=NNC(=O)C(=O)NCc2ccco2)CC1
CHEMBL1075138	772288	5.0	O=C1c2ccccc2C(=Nc2ccccc2)C1c1cccc(Br)c1
CHEMBL1075138	772302	6.0	Cc1nn2c(nc3c(c2NCc2cccnc2)CCC3)c1-c1ccccc1
CHEMBL1075138	772305	8.05	COc1ccc(C(C)(C)C)cc1NC(=O)COC(=O)c1ccc([N+](=O)[O-])o1
CHEMBL1075138	772364	5.2	O=[N+]([O-])c1ccc(S(=O)(=O)NN=Cc2cccs2)cc1
CHEMBL1075138	772456	5.9	CCN1C(c2ccccc2)=C(c2ccccc2)S/C1=C/C=C1\SC(=S)N(C)C1=O
CHEMBL1075138	772466	6.25	CC(=O)NC(c1cccs1)c1cc([N+](=O)[O-])c2cccnc2c1O
CHEMBL1075138	772519	5.05	CC(=O)Nc1ccc(C(=O)Nc2cccc(-c3cnc4ccccc4n3)c2)cc1
CHEMBL1075138	772684	5.05	CCN(CC)c1ccc(N=Nc2nc[nH]n2)cc1
CHEMBL1075138	773088	5.2	COc1cccc(C(=O)Nc2cc(NC(=O)c3cccs3)ccc2C)c1
CHEMBL1075138	773203	7.65	COc1ccc(NN=Cc2c(C(=O)O)ccc3ccccc32)cc1
CHEMBL1075138	773337	7.25	Cc1ccc(C=NNC(=O)c2cc([N+](=O)[O-])cc([N+](=O)[O-])c2)o1
CHEMBL1075138	773430	5.1	Clc1ccc(CNc2ccc(CNc3nc[nH]n3)cc2)c(Cl)c1
CHEMBL1075138	773769	5.4	CNC(=S)N(CCc1c(C)[nH]c2ccc(C)cc21)Cc1ccc(OC)c(OC)c1
CHEMBL1075138	773779	7.2	O=C(CN1CCOCC1)NNc1c2ccccc2nc2ccccc21
CHEMBL1075138	773940	5.2	O=C(CC1SCCNC1=O)Nc1cccc(Cl)c1
CHEMBL1075138	774096	6.05	Cc1ccc(C)c(NC(S)=NN=C2CCc3ccccc32)c1
CHEMBL1075138	774136	5.95	O=C(NC(=S)NNC(=O)c1cc2ccccc2cc1O)c1ccco1
CHEMBL1075138	774142	5.95	Cc1cc(Sc2nc(N)ncc2[N+](=O)[O-])ncn1
CHEMBL1075138	774280	5.05	CC1=NN(Cc2ccccc2)C(=O)/C1=C\c1ccc(N(C)C)cc1
CHEMBL1075138	774540	5.05	Cc1c(Cl)cccc1N=C(S)N=Nc1c(O)n(CN2CCOCC2)c2ccccc21
CHEMBL1075138	774801	6.95	Cc1ccc(NC(=O)CC(C)N2CCCC2)cc1
CHEMBL1075138	774849	5.0	COc1cc(C=NNC(=O)[C@H](Cc2c[nH]c3ccccc23)NC(=O)OCC(C)C)cc([N+](=O)[O-])c1O
CHEMBL1075138	774870	5.1	COc1ccc(NC2=C(OC)C(=O)c3ccccc3C2=O)cc1
CHEMBL1075138	774995	6.25	Cc1cc2nc(CCl)cc(O)n2n1
CHEMBL1075138	775335	6.5	CCCCNc1nc2sc3c(c2c(=O)n1-c1cccc(Cl)c1)CCN(C)C3
CHEMBL1075138	775389	5.275	COC(=O)C1=C(C(=O)OC)[C@@H]2N(C)c3ccc(OC)cc3[C@@]23C[C@@H](C(=O)OC)N(C(=O)C2CCC2)C3=N1
CHEMBL1075138	775391	5.5	N#Cc1c(=N)sc(S)c2c1CCN(Cc1ccccc1)C2
CHEMBL1075138	775888	7.5	COc1cc(CN2CCCC(C(=O)c3ccccc3SC)C2)cc(OC)c1
CHEMBL1075138	775946	5.15	O=C1c2n[nH]c(-c3ccccc3O)c2C(c2ccc(F)cc2)N1Cc1ccco1
CHEMBL1075138	776054	5.5	Cc1c(N=C2C=C(Br)C(=O)C(Br)=C2)c(=O)n(-c2ccccc2)n1C
CHEMBL1075138	776084	5.45	CCOC(=O)c1sc(Nc2nc3c(cccc3OC)s2)nc1C
CHEMBL1075138	776099	5.3	O=C(COC(=O)CCc1c[nH]c2ccccc12)NC(c1ccccc1)c1ccccc1
CHEMBL1075138	776313	5.15	CCN(CC)c1ccc(/C=C(\C#N)c2nc(-c3cccs3)c(NC(C)=O)s2)cc1
CHEMBL1075138	776329	5.15	Cc1ccc(C)c(Nc2c([N+](=O)[O-])cc(C(=O)N3CC(=O)Nc4ccccc43)cc2[N+](=O)[O-])c1
CHEMBL1075138	776431	5.0	CC(CCc1oc2ccccc2c1-c1ccc(C)o1)=NO
CHEMBL1075138	776444	5.0	CCN(CC)c1ccc(NC(=O)COC(=O)C23CCC(=O)N2c2ccccc2S3)cc1
CHEMBL1075138	776549	5.45	O=C(NCc1cccnc1)c1ccc(NS(=O)(=O)c2ccccc2)cc1
CHEMBL1075138	776640	5.3	c1cn(CCCn2c(-c3cccc4ccccc43)csc2=Nc2cccnc2)cn1
CHEMBL1075138	776751	5.3	CCn1c(O)c(N=NC(S)=NCC2CCCO2)c2ccccc21
CHEMBL1075138	776784	5.15	C(=NNC1=Nc2cccc3cccc1c23)c1ccccn1
CHEMBL1075138	776906	5.05	COc1ccc(-c2cc(C(=O)NCc3ccco3)c3ccccc3n2)c(OC)c1
CHEMBL1075138	776911	6.95	CNC(=O)COC(=O)c1ccc([N+](=O)[O-])cc1Cl
CHEMBL1075138	776913	6.15	Cc1cc(C(=O)NN=Cc2cc(Br)cc([N+](=O)[O-])c2O)c2ccccc2n1
CHEMBL1075138	777086	5.0	CC(C)Oc1ccccc1C=NNc1ccccc1[N+](=O)[O-]
CHEMBL1075138	777310	5.1	CCn1c2ccccc2nc1NC(=O)c1cccc(Cn2cc(Cl)cn2)c1
CHEMBL1075138	777365	5.65	O=S(=O)([N-]c1nc2ccccc2nc1-[n+]1ccc(Cc2ccccc2)cc1)c1ccc(Br)s1
CHEMBL1075138	777410	5.4	N#C/C(c1nc2ccccc2s1)=C1\C(=O)Nc2ccccc21
CHEMBL1075138	777641	6.1	CCCOc1cccc(-c2cc(C(=O)NN=C(S)NCC)c3ccccc3n2)c1
CHEMBL1075138	777677	5.15	COc1ccc(C(C)=NOC/C(O)=C(\C#N)c2nc3ccccc3[nH]2)c(OC)c1
CHEMBL1075138	777791	5.15	O=C(COC(=O)c1cncc(Br)c1)NCc1ccco1
CHEMBL1075138	777837	7.0	COCc1ccc(CN2CCCC(CO)(Cc3ccccc3)C2)o1
CHEMBL1075138	778011	5.5	COc1ccccc1C/C(N)=N/OC(=O)c1ccco1
CHEMBL1075138	778075	5.2	Cc1ccc(NC(=O)Cn2cnc3c2ncnc3NCc2ccccc2)cc1C
CHEMBL1075138	778386	6.0	COc1ccc(-c2coc3cc(O)ccc3c2=O)c(O)c1O
CHEMBL1075138	778722	5.5	CCOC(=O)c1nn(-c2ccc(F)cc2)c(=O)cc1OCC(=O)N1CCN(c2ccccc2)CC1
CHEMBL1075138	779060	5.05	CCCn1c2nc(C)nc(NCCCN(C)C)c2nc1-c1ccc(F)cc1
CHEMBL1075138	779528	5.5	c1cncc(CNc2ncnc3ccc(-c4cccnc4)cc32)c1
CHEMBL1075138	779773	5.05	COc1cc(O)c2c3c4c5c(c(OC)c(=O)c(O)c6cc(OC)c1c2c65)CC(C)=C4C(C(C)=O)=C(OC)C3=O
CHEMBL1075138	779978	7.9	OCCNCCCOc1cccc(Cl)c1Cl
CHEMBL1075138	780007	5.8	COc1ccc(-c2cc(C(=O)N3CCCCCC3)c3ccccc3n2)cc1
CHEMBL1075138	780036	5.25	CC#CCN1c2ccccc2[C@]23C[C@@H](C(=O)OC)N(S(=O)(=O)CCCC)C2=NC(C(=O)OC)=C(C(=O)OC)[C@H]13
CHEMBL1075138	780122	5.3	[O-][n+]1ccccc1S
CHEMBL1075138	780525	5.35	Cc1ccc([S+](=O)([O-])Nc2cc([S+](=O)([O-])c3ccc(C)cc3)c(O)c3cccnc23)cc1
CHEMBL1075138	780782	5.4	COc1cccc(COC(=O)c2cc(S(=O)(=O)N3CCCCC3)ccc2N2CCOCC2)c1OC
CHEMBL1075138	781097	5.0	COc1ccc(C(=O)c2cn(CC(=O)Nc3ccc4c(c3)OCCO4)c3ccc(OC)cc3c2=O)cc1
CHEMBL1075138	781262	5.0	Cc1ccc(C)c(-c2nnc(NC(=O)CS(=O)(=O)c3ccccc3)o2)c1
CHEMBL1075138	781406	5.2	CC[C@]12c3[nH]c4cc(-c5ccco5)ccc4c3CCN1C(=O)[C@@H](CC(=O)NCCCN(C)C)C[C@@H]2C(=O)N1CCN(C(=O)c2ccco2)CC1
CHEMBL1075138	781493	5.5	C[C@@H]1CC[C@@H]2C(=O)N3[C@@H](c4ccc(-c5ccco5)cc4)[C@H](C)CC[C@H]3C(=O)N2[C@H]1c1ccc(-c2ccco2)cc1
CHEMBL1075138	781558	5.1	C/N=C1\N[C@H](c2ccccc2)N(c2ccccc2)S1
CHEMBL1075138	782020	5.45	O=C(NC1=NCCS1)C1CCN(S(=O)(=O)c2cc([N+](=O)[O-])ccc2Cl)CC1
CHEMBL1075138	782097	5.35	Cc1c2ccccc2oc1C(=O)Nc1cc(C)ccn1
CHEMBL1075138	782222	5.45	CCOc1ccc(-c2nc3cc(=O)[nH]n3c(SCC(=O)Nc3cc(F)ccc3F)n2)cc1
CHEMBL1075138	782396	5.2	COc1ccc(S(=O)(=O)NCC2(N3CCOCC3)CCCCC2)cc1OC
CHEMBL1075138	782515	5.0	COC(=O)[C@@]1(Cc2ccc(F)cc2)[C@H]2c3cc(C(=O)N(C)C)n(Cc4cccc5ccccc54)c3C[C@H]2CN1C(=O)c1ccccc1
CHEMBL1075138	782661	5.3	CC1=[N+](C)c2ccc3ccccc3c2C1(C)C
CHEMBL1075138	782662	5.05	O=C(O)c1cc(N=Nc2ccc(-c3ccc(N=Nc4ccc(O)c(C(=O)O)c4)cc3)cc2)ccc1O
CHEMBL1075138	782747	5.0	Cc1ccccc1NC1=NC(=O)/C(=C/c2cccn2-c2cccc(C(=O)O)c2)S1
CHEMBL1075138	783436	7.35	FC(F)(F)c1nc2ccccc2nc1NN=Cc1c(Cl)cccc1Cl
CHEMBL1075138	783520	5.45	CCCCC(=O)NN/C=C1\C(=O)NC(=O)N(Cc2ccco2)C1=O
CHEMBL1075138	783644	6.95	CN(C)c1ccc(Nc2ncnc3sc4c(c32)CCCC4)cc1
CHEMBL1075138	783650	5.35	CC(=NNC(=O)C1COc2ccccc2O1)c1ccccn1
CHEMBL1075138	783895	5.4	c1sc(-c2nc3ccccc3[nH]2)nc1-c1ccccc1
CHEMBL1075138	784068	5.15	COC(=O)C1=C(C(=O)OC)[C@@H]2N(Cc3ccccc3)c3ccccc3[C@@]23C[C@@H](C(=O)OC)N(C(=O)COCc2ccccc2)C3=N1
CHEMBL1075138	784206	5.5	Cc1nn(-c2ccc(C)cc2)c2c1C(c1ccccc1F)C(C#N)=C(N)O2
CHEMBL1075138	784291	5.0	CC1CC=CC2C1C(=O)N(Cc1ccccc1)C2c1ccc(F)c(-c2ccc(N(C)C)cc2)c1
CHEMBL1075138	784396	5.05	O=C(COC(=O)c1ccc(S(=O)(=O)NCc2ccco2)cc1)NC1CCCCCC1
CHEMBL1075138	784423	5.45	O=C(c1c(C(F)(F)F)oc2c1C(=O)c1ccccc1C2=O)c1ccccc1
CHEMBL1075138	784550	5.35	FC(F)(F)c1ccc(NN=Cc2cccnc2)nc1
CHEMBL1075138	784609	7.25	CCOC(=O)C1=C[C@@]2(CC)CCCN3CCc4c5ccccc5n1c4[C@H]32
CHEMBL1075138	784649	5.65	CCn1c([N+](=O)[O-])nc2c1c(=O)[nH]c(=O)n2C
CHEMBL1075138	784784	5.6	CC(N=Nc1nc2ccccc2s1)=NNc1ccccc1O
CHEMBL1075138	784806	5.4	C=CCn1c(S)nnc1-c1ccccc1F
CHEMBL1075138	784910	6.85	CCCCN(C)C(S)=Nc1ccc2nc3n(c(=O)c2c1)CCCCC3
CHEMBL1075138	784933	5.0	Cc1ccc(OCC(=O)Nc2nnc(SCc3cc(=O)n4cccc(C)c4n3)s2)cc1
CHEMBL1075138	784938	6.35	CCCOc1ccc(C(=O)NNC(=S)NC(=O)c2cc(-c3ccc(Cl)cc3)nc3ccccc32)cc1
CHEMBL1075138	785157	5.5	CCOc1ccc2c(c1)C(=NNC(=O)c1ccncc1)c1cc(OCC)ccc1-2
CHEMBL1075138	785204	5.9	Cc1nc2ccccc2c(=O)n1N=Cc1ccc2ccccc2c1O
CHEMBL1075138	785466	5.0	O=C1Nc2ccc(Br)cc2/C1=C1/SC(=S)N(NS(=O)(=O)c2ccccc2)C1=O
CHEMBL1075138	785540	5.15	COc1ccccc1-c1nccc(-n2ccnc2)n1
CHEMBL1075138	785583	6.0	Oc1ccc(Cn2ccnc2)c2cccnc12
CHEMBL1075138	785587	6.55	COc1ccccc1CNC(=O)COC(=O)c1cc(-c2ccco2)nc2ccccc21
CHEMBL1075138	785628	5.1	O=C(COC(=O)Cc1cccc(C(F)(F)F)c1)NCc1ccco1
CHEMBL1075138	785729	5.0	CC(C)(C)NC(=O)C(c1ccncc1)N(C(=O)CNC(=O)c1ccco1)c1ccc2c(c1)OCO2
CHEMBL1075138	785773	5.0	C(=C/C1=NN(c2ccccc2)C(c2ccco2)C1)\c1ccco1
CHEMBL1075138	785804	5.35	Cc1cc(/C=C2\C(=O)NC(=O)N(Cc3ccccc3)C2=O)c(C)n1-c1ccc(Cl)c(C(=O)O)c1
CHEMBL1075138	785899	5.4	CC(OC(=O)c1ccc(NC(=O)CC#N)cc1)C(=O)Nc1ccc(Oc2ccccc2)cc1
CHEMBL1075138	786410	5.3	NS(=O)(=O)c1ccc(NC(=O)/C=C/c2ccco2)cc1
CHEMBL1075138	786467	5.15	Cc1nnc(NC(=O)C(C)Sc2nnc(-c3ccco3)n2C)s1
CHEMBL1075138	786488	5.9	COc1ccc(Cl)cc1N=C(S)NNC(=O)C1(C)CC1(Cl)Cl
CHEMBL1075138	786618	5.3	CCn1nc([N+](=O)[O-])c(C(C#N)c2nc3cc(C(F)(F)F)ccc3s2)c(Cl)c1=O
CHEMBL1075138	786748	5.5	CC(=O)c1ccc2c(c1)N(C)c1ccccc1S2
CHEMBL1075138	786863	5.0	O=C(OCCN(CCOC(=O)c1ccncc1)S(=O)(=O)c1cccs1)c1ccncc1
CHEMBL1075138	786870	5.35	N=C(NC(=O)C(Cc1ccccc1)N1C(=O)c2ccccc2C1=O)Nc1nc2ccccc2o1
CHEMBL1075138	786884	6.95	Cc1ccc(Nc2ccc3cc(S(=O)(=O)N4CCC(C)CC4)ccc3n2)c(Cl)c1
CHEMBL1075138	787568	6.15	CC(=O)Nc1ccc(S(=O)(=O)NNC(=O)C(=O)NNc2ccccn2)cc1
CHEMBL1075138	787708	5.75	O=C(O)C1Nc2c(Cl)cc(Cl)cc2C2C=CCC21
CHEMBL1075138	787892	5.65	O=C(COc1ccccc1)NCC(c1cccs1)S(=O)(=O)c1ccc(Cl)cc1
CHEMBL1075138	788230	6.45	O=C(CCc1ccccc1)NCc1ccccn1
CHEMBL1075138	788300	6.15	O=C(c1ccccc1)c1c(O)nc2cccc3c2c1-c1ccccc1C3=O
CHEMBL1075138	788338	5.2	Cc1cc(O)nc(NN/C=C2\c3ccccc3C(=O)N(c3ccccc3)C2=O)n1
CHEMBL1075138	788451	5.4	CN(CC(=O)Nc1c(Cl)cccc1Cl)C(=O)c1cccc(-n2cccc2)c1
CHEMBL1075138	788457	5.05	Cc1ccc(C)n1-c1sc2c(c1C(=O)O)CCCC2
CHEMBL1075138	788731	5.95	C[C@H]1Cc2c(c3c(nc2-c2ccccc2)CCN(S(=O)(=O)c2ccc(Cl)c4nonc42)C3)CO1
CHEMBL1075138	789372	5.0	COc1cc([N+](=O)[O-])cc(C=NNC(=O)C2COc3ccccc3O2)c1O
CHEMBL1075138	789407	5.15	CCCCC1=CC2=C(c3ccco3)C(=O)C(C)(OC(=O)c3ccc(OC)cc3)C(=O)C2=CN1c1ccc(OC)cc1
CHEMBL1075138	789446	6.1	O=[N+]([O-])c1ccccc1S(=O)(=O)N(CC(O)CN1CCCCC1)c1ccccc1
CHEMBL1075138	789469	5.75	Cc1onc(-c2ccccc2)c1C(=O)NC(=S)NNC(=O)c1ccccc1O
CHEMBL1075138	789483	5.475	CC1(OC(=O)c2cccs2)C(=O)C=C2C=C3CCCN3C=C2C1=O
CHEMBL1075138	789499	5.5	O=c1oc2cc(O)ccc2cc1-c1nnc(Nc2ccccc2F)s1
CHEMBL1075138	789625	5.05	O=C(CCCN1C(=O)/C(=C\c2cccs2)SC1=S)Nc1ccccn1
CHEMBL1075138	789872	5.9	CCCC(=O)NC(c1ccco1)c1cc([N+](=O)[O-])c2cccnc2c1O
CHEMBL1075138	789882	5.5	Cc1cc2nc(CS(=O)(=O)c3ccccc3)cc(O)n2n1
CHEMBL1075138	790199	5.0	Cc1ccc2c(c1)-c1ncc(C(=O)c3cc(Br)ccc3O)cc1CO2
CHEMBL1075138	790292	5.925	Cc1c(C(=O)O)c(O)cc2c1C(=O)c1c(O)c([C@H]3O[C@H](CO)[C@@H](O)[C@H](O)[C@H]3O)c(O)c(O)c1C2=O
CHEMBL1075138	790345	5.35	CN(c1ccccc1)S(=O)(=O)c1ccc(C(=O)Nc2nnc(C3=COCCO3)o2)cc1
CHEMBL1075138	790511	5.75	O=C(O)c1ccc2nc(-c3cc4cccc(O)c4oc3=O)[nH]c2c1
CHEMBL1075138	790742	6.3	CCOC(=O)NC1(NC2CCCCC2)Oc2ccccc2O1
CHEMBL1075138	790772	6.2	CCCOc1ccc(CC(=O)NN=C(S)Nc2ccccc2)cc1Br
CHEMBL1075138	790876	5.0	Oc1[nH]c2c(cc(Cl)cc2Cl)c1N=NC(S)=NCC1CCCO1
CHEMBL1075138	790920	5.45	CC(=O)OCCn1c2cc(C)c(C)cc2nc2c(=O)[nH]c(=O)nc1-2
CHEMBL1075138	791134	5.6	Oc1ccccc1C=NNc1cc(N2CCCC2)nc(N2CCCC2)n1
CHEMBL1075138	791163	5.2	CCN(c1ccccc1)S(=O)(=O)c1ccc(Cl)c(NC(=O)COC(=O)c2cc(O)c3ccccc3c2O)c1
CHEMBL1075138	791328	5.1	CCOC(=O)c1c(-c2ccc(C)o2)csc1NC(=O)CSc1nncs1
CHEMBL1075138	791457	5.0	CCOCCCNCc1ccc(Cl)cc1
CHEMBL1075138	791558	7.6	Cc1ccc(NC(=O)CC(c2ccc(F)cc2)N2Cc3ccccc3C2=O)cc1C
CHEMBL1075138	791575	5.1	N#C/C(=C/c1cn(-c2ccccc2)nc1-c1cccc(OCc2ccc(F)cc2)c1)C(=O)NCCCn1ccnc1
CHEMBL1075138	791602	5.05	CCOC(=O)CN1C(=O)S/C(=C\c2ccc(-c3ccc(C(=O)O)c(Cl)c3)o2)C1=O
CHEMBL1075138	791799	5.95	COc1ccc(Cl)cc1C(=O)NNC(=S)NC(=O)/C=C/c1ccco1
CHEMBL1075138	792145	6.0	COc1cc(-c2ccc(/N=N\c3ccc4c(S(=O)(=O)O)cc(S(=O)(=O)O)c(N)c4c3O)c(OC)c2)ccc1/N=N\c1ccc2c(S(=O)(=O)O)cc(S(=O)(=O)O)c(N)c2c1O
CHEMBL1075138	792206	5.1	N=C1C=CC(=C(c2ccc(N)cc2)c2ccc(N)cc2)C=C1
CHEMBL1075138	792224	5.0	CCCC1(C(=O)OC)C=C2C(=C(C)C(=O)C2C)CN1
CHEMBL1075138	792398	5.25	CCCCN=C(S)N=Nc1c(O)[nH]c2ccccc21
CHEMBL1075138	792569	5.1	COc1ccc(C=NN2CCOCC2)cc1COc1ccc(Cl)cc1
CHEMBL1075138	792634	5.45	CCCCCCN1C=C/C(=C\C=C(C#N)C#N)c2ccccc21
CHEMBL1075138	792715	5.0	CC(CC(=O)Nc1ccc(Cl)c(C(F)(F)F)c1)=NNC(=O)c1cc2ccccc2cc1O
CHEMBL1075138	792719	5.0	CC1(OC(=O)c2ccc(Cl)nc2)C(=O)C=C2C=C3CCCN3C=C2C1=O
CHEMBL1075138	792916	5.2	COc1cc(NC(=O)c2ccc(C(C)(C)C)cc2)c(OC)cc1NC(=O)CN1CCCCC1
CHEMBL1075138	792965	5.35	Fc1ccccc1-n1cnnc1S
CHEMBL1075138	792989	5.05	COc1ccc(NC(=O)c2c(NC(=O)Cc3ccccc3)sc3c2CCCC3)cc1
CHEMBL1075138	793049	7.35	O=C(CSc1nc2ccccc2s1)NNC(=S)Nc1ccc(Cl)cc1
CHEMBL1075138	793110	6.0	CCn1c2ccccc2nc1N=C(S)Nc1ccccc1
CHEMBL1075138	793290	5.3	CN(C)c1ccc(C2(c3ccc(N(C)C)cc3)OC(=O)c3cc(N(C)C)ccc32)cc1
CHEMBL1075138	793343	6.7	SC1=NCN(Cc2ccccc2)CN1
CHEMBL1075138	793360	5.7	Cc1ccc(-n2c(S)nnc2-c2cnccn2)cc1
CHEMBL1075138	793396	6.35	Cc1cccc(C)c1NC(=O)CCCCCC1NC(=O)NC1C
CHEMBL1075138	793613	5.2	COC(=O)C[C@H]1c2ccccc2C2=C(C[C@@H](C)[C@H]3C(=O)N(c4ccccc4)C(=O)[C@@H]23)N1C(=O)OC
CHEMBL1075138	793709	6.4	COc1cc(OC)c(Cl)c2c1C(=O)C1(O2)C(OC)=CC(=O)CC1C
CHEMBL1075138	793746	5.05	COc1ccc(C2=NN(c3nc(C)cc(C)n3)C(=O)C2)cc1
CHEMBL1075138	793797	5.6	CCOC(=O)CCCCC(=O)c1[nH]c(O)nc1CN1CCOCC1
CHEMBL1075138	793851	5.9	CC1(C)Cc2oc3cc(O)c(O)cc3c2C(=O)C1
CHEMBL1075138	793956	5.9	CC(C)CN=C1C=C(O)CC(c2ccco2)C1
CHEMBL1075138	793957	5.05	CC(C)OC(=O)CC(=O)c1sc2nc3c(cc2c1N)CN(C)CC3
CHEMBL1075138	794046	5.75	O=C(CCSc1ccc(Cl)c(Cl)c1)NC12CC3CC(CC(C3)C1)C2
CHEMBL1075138	794070	5.75	COc1cccc(NC(=O)Cn2nnc(C(=O)NCCc3ccccc3)c2N)c1
CHEMBL1075138	794114	5.65	Cc1ccccc1-n1c(S)nnc1-c1ccc(O)nn1
CHEMBL1075138	794274	5.05	CNc1cccc2c1C(=O)c1ccccc1C2=O
CHEMBL1075138	794322	5.75	Cc1ccc(S(=O)(=O)N(C(=O)c2ccco2)c2cc3sc(=O)oc3c3ccccc32)cc1
CHEMBL1075138	794330	5.75	Cc1sc2ccccc2c1CC1=NCCN1
CHEMBL1075138	794462	5.05	CC(C)c1ccc(S(=O)(=O)N=C2C=CC(=O)c3ccccc32)cc1
CHEMBL1075138	794722	5.8	Cc1[nH]c2ccccc2c1C(C#N)(C#N)C1C(=O)c2ccccc2C1=O
CHEMBL1075138	794757	5.35	O=C(/C=C/c1ccco1)OCC(=O)NCc1ccco1
CHEMBL1075138	794933	6.25	CCn1c(S)nnc1-c1ccc(Cl)cc1
CHEMBL1075138	795013	5.25	FC1(F)C(F)(F)C(F)(F)C2(F)C(F)(F)C(F)(F)C(F)(F)C(F)(F)C2(F)C1(F)F
CHEMBL1075138	795036	5.1	Nc1c(O)cccc1C(=O)C[C@@H](N)C(=O)O
CHEMBL1075138	795169	5.45	CCC(=O)/C=C/C1C(C)=CCCC1(C)C
CHEMBL1075138	795305	5.3	Cc1cccc(NC(=O)CCC(=O)NN=Cc2cc([N+](=O)[O-])ccc2O)c1
CHEMBL1075138	795412	5.3	CCCCC(=O)NN/C=C1\C(=O)NC(=S)N(CCCC)C1=O
CHEMBL1075138	795425	5.3	O=C(CSc1nnc(O)n1Cc1ccccc1)Nc1ccc(F)c(F)c1F
CHEMBL1075138	795642	5.05	Cc1ccc(C(=O)Nc2ccc(O)cc2C(=O)O)cc1C
CHEMBL1075138	795660	5.3	CCOc1ccc(N2C(=O)C3C(c4ccccc4)=NN(c4ccccc4)C3C2=O)cc1
CHEMBL1075138	795753	5.1	O=C(O)c1ccccc1-c1ccc(/C=c2\sc3nc4cc(Br)cnc4n3c2=O)o1
CHEMBL1075138	795978	5.45	Fc1ccc2nc(Nc3nc4c(cccc4F)s3)sc2c1
CHEMBL1075138	796060	5.3	C[C@@H]1c2cccc(O)c2C(=O)C2=C(O)[C@@]3(O)C(=O)C(C(N)=O)=C(O)[C@@H](N(C)C)[C@@H]3[C@@H](O)[C@@H]21
CHEMBL1075138	796106	8.0	O=C(O)C1=C[C@H](c2ccccc2)C[C@H](OCc2ccc(CO)cc2)O1
CHEMBL1075138	796418	5.25	Cc1cccc(C2CC3(CC(C)(C)N=C(S)N3)Oc3cc(O)ccc32)c1
CHEMBL1075138	796494	5.0	CCOC(=O)C1=NN(c2ccccc2)C2(S1)SC(C(C)=O)=C(C)N2c1ccccc1
CHEMBL1075138	796701	5.6	CCCn1c(S)nnc1Cc1ccccc1
CHEMBL1075138	796834	5.3	CO[C@]12C[C@@H](COC(=O)c3cncc(Br)c3)CN(C)[C@@H]1Cc1cn(C)c3cccc2c13
CHEMBL1075138	796881	5.45	O=C1C2C=CC=CC2=NC(=S)N1CCN1CCC(=C(c2ccc(F)cc2)c2ccc(F)cc2)CC1
CHEMBL1075138	796915	5.05	Oc1c(C=NCc2ccncc2)sc2ccccc12
CHEMBL1075138	796979	5.65	O=C(Nc1cccc(S(=O)(=O)NC2=NCCC2)c1)c1cc(-c2ccco2)nc2ccccc21
CHEMBL1075138	796999	7.0	CCN1CCN(c2ccc(NC(=O)c3cccc(OCc4ccccc4)c3)cc2)CC1
CHEMBL1075138	797273	5.45	COc1ccc(Br)cc1C=c1sc2nc(-c3ccco3)nn2c1=O
CHEMBL1075138	797713	5.5	CCN1C(=O)/C(=C\C=C\c2ccccc2[N+](=O)[O-])SC1=S
CHEMBL1075138	797821	5.45	CC(CCc1sccc1N=Nc1c(O)ccc2ccccc21)CC(=O)O
CHEMBL1075138	797834	6.05	O=C1C=CC(=O)C(Cl)=C1
CHEMBL1075138	798203	6.35	CCOC(=O)C(=O)Nc1cc(C)nn1-c1nc2ccccc2[nH]1
CHEMBL1075138	798363	5.4	O=C(Cc1cc(O)[nH]n1)NN=C/C=C/c1ccccc1
CHEMBL1075138	798403	5.0	N#Cc1c2c(sc1N=Cc1cccs1)CCC2
CHEMBL1075138	798415	5.2	O=[N+]([O-])c1ccc(Oc2ccc(F)cc2Br)c2ccncc21
CHEMBL1075138	798420	5.025	CC(C)Cn1c(N)c(C(=O)COC(=O)c2cc(-c3ccco3)nc3ccccc32)c(=O)n(C)c1=O
CHEMBL1075138	798682	6.2	COc1cccc(COCC(O)CN2CCC(C(N)=O)CC2)c1
CHEMBL1075138	798820	5.45	CN1c2ccsc2C(=NNc2ccccc2)CS1(=O)=O
CHEMBL1075138	798825	6.1	O=C(Cc1c(F)cccc1Cl)Nc1cc(S(=O)(=O)N2CCOCC2)ccc1N1CCOCC1
CHEMBL1075138	798911	5.25	CC1CCCN(S(=O)(=O)c2ccc(C(=O)Nc3nnc(-c4ccccn4)o3)cc2)C1
CHEMBL1075138	798917	5.0	CCOC(=O)c1cnc(-n2nc(C)c(Cc3ccccc3)c2O)nc1O
CHEMBL1075138	799133	5.65	Cc1cc(O)nc(N=NC(=NNc2ccccc2C)c2ccccc2)n1
CHEMBL1075138	799135	5.35	O=C(NNC(=S)NC(=O)c1ccccc1[N+](=O)[O-])c1ccc(Cl)cc1Cl
CHEMBL1075138	799257	5.35	Cc1ccc(N=Nc2ccc(O)c3ncccc23)cc1C
CHEMBL1075138	799352	6.35	Cc1ccc(N=C(S)c2nc3ccccc3[nH]2)c(C)c1
CHEMBL1075138	799384	5.1	COc1ccc(-c2nc3c(c4c2C[C@H](c2ccccc2)OC4)CN(C(=O)NCc2ccco2)CC3)c(C)c1
CHEMBL1075138	799413	5.15	Cn1c2nc(NN=Cc3cccs3)n(Cc3ccc(Br)cc3)c2c(=O)n(C)c1=O
CHEMBL1075138	799499	5.05	C=C(C)CCOC(=O)C(CC(=O)O)NCc1ccco1
CHEMBL1075138	799538	5.6	COC(=O)C1=C(C)N=c2sc(=C3C(=O)Nc4ccccc43)c(=O)n2C1c1ccccc1
CHEMBL1075138	799729	5.7	COc1ccc(N2CCN(C(=O)CSc3nc4nncc-4c(O)n3-c3cccc4ccccc43)CC2)cc1
CHEMBL1075138	799845	6.35	Cc1ccc(NCC(=O)N=Nc2c(O)n(C)c3ccccc32)cc1
CHEMBL1075138	800085	6.4	C=CCn1c(=O)c2c(-c3ccc(C)o3)csc2[nH]c1=S
CHEMBL1075138	800123	5.25	O=C1[C@H]2CC=C3C(=O)[C@H]4O[C@@H]4[C@@H](O)[C@@H]3[C@@H]2C(=O)N1c1ccc(F)cc1F
CHEMBL1075138	800132	5.05	CCCc1ccc(OCC(=O)NNC(=S)NC(=O)c2ccco2)cc1
CHEMBL1075138	800307	5.35	Brc1ccc(OCc2n[nH]c(-c3ccccn3)n2)cc1
CHEMBL1075138	800376	5.0	Cc1nc(SCC(=O)O)c(C#N)c2c1CCCC2
CHEMBL1075138	800474	5.05	CCOC(=O)c1c(C)oc2c1c1c(c3ccccc23)OCN(Cc2ccccn2)C1
CHEMBL1075138	800567	5.75	Oc1ccc2ccccc2c1CNc1cnc2ccccc2c1
CHEMBL1075138	800629	5.55	CC(CCC(=O)O)C1CCC2C3CC[C@@H]4CCCC[C@@]4(C)C3CC[C@@]12C
CHEMBL1075138	800638	5.4	O=C1NC(=S)NC(=O)C1=Cc1ccc2c(c1)CCN2CCCCl
CHEMBL1075138	801014	5.35	O=C(O)c1ccc(/C=C2\N=C(SCc3ccccc3Cl)SC2=O)cc1
CHEMBL1075138	801020	5.7	O=C(O)CCCNC(=O)CC1SC(NN=Cc2ccccc2O)=NC1=O
CHEMBL1075138	801184	5.3	COc1ccc(C(=C2C(=O)Nc3ccccc32)c2ccc(OC)cc2)cc1
CHEMBL1075138	801213	5.1	Cc1noc(C)c1C(=O)NNc1ccc(C)c(Cl)c1
CHEMBL1075138	801325	5.0	O=C(O)c1ccc(-c2ccc(/C=C3\NC(=O)N(Cc4ccc(Cl)cc4)C3=O)o2)cc1Cl
CHEMBL1075138	801431	5.4	CCCc1ccc2oc(C(=O)N(C)Cc3cnccn3)c(C)c2c1
CHEMBL1075138	801486	5.05	CC(C)OC(=O)COc1ccc2c(c1)oc(=O)cc2-c1cccc([N+](=O)[O-])c1
CHEMBL1075138	801513	5.0	O=[N+]([O-])c1cccnc1N1CCC(c2cc(-c3ccc(Cl)cc3)[nH]n2)CC1
CHEMBL1075138	801653	5.5	O=C(O)CN1C(=O)SC(Nc2ccccc2C(=O)O)C1=O
CHEMBL1075138	801784	5.0	O=C(/C=C/c1ccco1)N1CCN(S(=O)(=O)c2ccccc2)CC1
CHEMBL1075138	802179	5.35	Cc1ccc(N2C(=O)C3C4C=CC(CN=C(S)N5CCN(c6ccccn6)CC5)(O4)C3C2=O)cc1
CHEMBL1075138	802829	6.75	O=C(NCCCN1CCCCCC1)C(c1ccccc1)C1CCCCC1
CHEMBL1075138	803048	5.0	N#CC1=C(N)C2=C(N3CCCCC3)CCCC2C1(C#N)C#N
CHEMBL1075138	803091	6.3	Cc1ccc(C(=O)NCC(=O)N2CCN(c3ccccc3)CC2)cc1
CHEMBL1075138	803152	5.55	COc1ccc(C(=O)NCc2nnc(S)n2-c2ccccc2)cc1OC
CHEMBL1075138	803249	6.75	CCN1C(=O)/C(=C/C=C2\C=CN(CC)c3ccccc32)SC1=S
CHEMBL1075138	803332	5.55	O=C(NNc1cc(N2CCCC2)nc(N2CCCC2)n1)c1ccc([N+](=O)[O-])cc1
CHEMBL1075138	803464	5.95	Nc1nn2c(nc(O)cc2-c2ccccc2)c1N=Nc1ccc(Br)cc1
CHEMBL1075138	803930	5.2	Cc1cc(NC(=S)NC(=O)/C=C/c2ccc(S(=O)(=O)N3CCOCC3)cc2)ccc1Br
CHEMBL1075138	803934	5.4	c1nc(-c2ccccc2)n2ccccc12
CHEMBL1075138	803987	7.15	Clc1ccccc1CSc1ncn(-c2ccccc2)n1
CHEMBL1075138	804372	5.95	CCC1=NC(c2ccc(OC)cc2)N(O)C1(C)C
CHEMBL1075138	804525	5.3	CCn1c(S)nnc1CCNC(=O)c1ccccc1Cl
CHEMBL1075138	804562	5.3	O=C(NN=Cc1ccccn1)c1cc(-c2ccc(Br)cc2)nc2ccccc21
CHEMBL1075138	804842	5.45	CCOC(=O)NC1(Nc2ccc(Cl)cn2)Oc2ccccc2O1
CHEMBL1075138	804870	5.3	Sc1nncn1-c1ccccn1
CHEMBL1075138	804901	5.6	Cc1n[nH]c(=S)n(NC(=O)/C=C/C(=O)Nn2c(=O)c(C)n[nH]c2=S)c1=O
CHEMBL1075138	805074	5.15	O=[N+]([O-])c1ccccc1NN=Cc1c[nH]c2ccccc12
CHEMBL1075138	805190	5.5	COc1ccc2c3ccc(OCC(=O)N4CCC(C)CC4)cc3oc(=O)c2c1
CHEMBL1075138	805350	5.25	O=C(NNC(=S)Nc1ccc(Br)cc1Cl)c1ccco1
CHEMBL1075138	805362	5.05	CCC(=O)NC(=S)NNC(=O)c1ccccc1[N+](=O)[O-]
CHEMBL1075138	805395	5.0	CCOc1ccc(-n2c(SCc3cc(=O)oc4cc(C)c(C(C)C)cc34)nnc2-c2cccnc2)cc1
CHEMBL1075138	805505	6.3	C=CCNC(S)=NN=C(C)c1ccccn1
CHEMBL1075138	805511	6.25	COc1cc(-c2nnc(SCc3cc(=O)oc4cc(O)c(O)cc34)o2)cc(OC)c1OC
CHEMBL1075138	805847	5.0	CN1c2ccccc2C(C)(C)/C1=C/C(=S)NC(=O)c1cccc(Br)c1
CHEMBL1075138	805980	6.85	CN(C)c1ccc(S(=O)(=O)N(C)C)cc1NC(=O)Cc1cccc2ccccc21
CHEMBL1075138	806109	6.2	COC(=O)c1sc2nc3c(c(-c4cccs4)c2c1N)CCCC3
CHEMBL1075138	806116	5.0	Cc1cc(SCC(=O)OC/C(O)=C(\C#N)c2nc3ccccc3[nH]2)c(C)cc1Br
CHEMBL1075138	806152	5.55	CN1c2ccc([N+](=O)[O-])cc2CC2(C(=O)NC(=O)N(c3ccc(Br)cc3)C2=O)C1c1ccccc1
CHEMBL1075138	806327	5.45	CCCCN1c2ccccc2C2(NNc3ccccc3O2)C1=O
CHEMBL1075138	806669	5.5	O=C(O)c1ccccc1NS(=O)(=O)c1ccc(NN=C(S)Nc2ccc(OC(F)F)cc2)c([N+](=O)[O-])c1
CHEMBL1075138	806794	5.05	CCCOc1ccc(C(=O)C2=C(O)C(=O)N(CCCN3CCOCC3)C2c2ccncc2)cc1
CHEMBL1075138	806823	5.0	Cc1ccc(C(C[N+](=O)[O-])Sc2ccc(N)cc2)cc1
CHEMBL1075138	806988	6.6	CCC(c1nc2ccccc2c(=O)n1CCCn1ccnc1)N1C(=O)c2ccccc2C1=O
CHEMBL1075138	807026	5.2	Cc1nc(Sc2ccc(Cl)cc2)c(C#N)c(C)c1[N+](=O)[O-]
CHEMBL1075138	807184	5.05	CC1=CC(=NNC2=NC(=O)C(CC(=O)Nc3ccccc3)S2)CC(C)(C)C1
CHEMBL1075138	807185	8.15	Cc1ccc(S(=O)(=O)N2CCN(C(=O)CSc3nncs3)CC2)cc1
CHEMBL1075138	807196	5.1	CN(C)c1ccc(N=Nc2nc3ccccc3n2C)cc1
CHEMBL1075138	807217	5.05	Cc1cc2sc(NNC(=O)c3ccc(S(=O)(=O)N4CC(C)CC(C)C4)cc3)nc2c(C)c1
CHEMBL1075138	807334	5.55	CCOC(=O)CN(C)C(=O)CCc1nnc(-c2ccsc2)o1
CHEMBL1075138	807597	5.5	Nc1nn(S(=O)(=O)c2cccc3nsnc32)cc1-c1ccc(Br)cc1
CHEMBL1075138	807630	5.0	O=C(c1ccc2nc(-c3ccco3)c(-c3ccco3)nc2c1)N1CCC2(CC1)OCCO2
CHEMBL1075138	807696	5.45	Cc1cc(=O)c2cc3nc(-c4cccnc4)oc3c(Br)c2o1
CHEMBL1075138	807779	5.55	CCCCC(=O)NC(=S)NNC(=O)CCc1ccccc1
CHEMBL1075138	807870	5.45	CCOc1cc(C(c2c(C)n[nH]c2O)c2c(C)n[nH]c2O)ccc1OS(=O)(=O)c1ccc(C)cc1
CHEMBL1075138	807920	6.05	CC(C)CCNC(=O)CN(Cc1ccc(F)cc1)C(=O)CCC(=O)Nc1ccccn1
CHEMBL1075138	807940	7.1	CN(C)c1ccc(NS(=O)(=O)c2cccc(Cl)c2)cc1
CHEMBL1075138	808056	5.85	c1coc(-c2nc(-c3ccco3)c(-c3ccco3)nc2-c2ccco2)c1
CHEMBL1075138	808101	5.0	Cc1ccccc1C(=O)Nc1ccc2c(C#N)c3nc4ccccc4nc3n2c1
CHEMBL1075138	808252	6.2	CCCCN(CC)S(=O)(=O)c1ccc(C(=O)Nc2nnc(-c3ccccc3Cl)o2)cc1
CHEMBL1075138	808282	6.4	CCOC(=O)NC1(NCC(C)C)Oc2ccccc2O1
CHEMBL1075138	808381	5.35	Cc1onc(-c2ccccc2Cl)c1C(=O)Nc1ccc(Br)cc1
CHEMBL1075138	808408	5.15	CCC1CCCCN1S(=O)(=O)c1ccc(C(=O)Nc2nnc(-c3cccs3)o2)cc1
CHEMBL1075138	808439	6.25	COCCN=c1scc(-c2cc(OC)ccc2OC)n1N=Cc1c[nH]c2ccccc12
CHEMBL1075138	808467	5.2	CN(C)c1ccc(C=NN=C(S)NCc2ccccc2)cc1
CHEMBL1075138	808678	5.9	NC(=O)C1CCN(C(=O)CC(c2ccccc2)c2ccccc2)CC1
CHEMBL1075138	808917	6.55	OCc1nc2cc(Cl)ccc2[nH]1
CHEMBL1075138	809038	5.5	O=C1Nc2ccccc2C1=NN=CC1=C(N2CCOCC2)/C(=C\c2ccccc2)CC1
CHEMBL1075138	809185	5.5	C(=NNc1ccc2ccccc2n1)c1ccc2c(c1)OCO2
CHEMBL1075138	809209	5.05	Oc1ccc(C=NNc2nc(-c3ccccc3F)nc3ccccc32)c(O)c1
CHEMBL1075138	809256	5.1	COc1ccc(C=Nn2c(S)nnc2-c2[nH]nc3c2CCC3)cc1
CHEMBL1075138	809258	6.55	Cc1ccc(C)c(NC(=O)Cc2nc(CCl)cs2)c1
CHEMBL1075138	809396	5.1	O=C(O)c1ccccc1C1=Nc2ccc(O)cc2Oc2cc(O)ccc21
CHEMBL1075138	809469	5.25	COc1ccc(C=NNc2cc(C)nc(-n3nc(C)cc3C)n2)c(OC)c1
CHEMBL1075138	809565	5.55	C=C(C)OC(C)=O
CHEMBL1075138	809608	5.5	Cn1cccc1C=NN1CCN(Cc2ccccc2)CC1
CHEMBL1075138	809817	5.75	O=C(NC(=S)NNC(=O)c1ccc(Cl)cc1)c1sc2ccccc2c1Cl
CHEMBL1075138	809916	5.45	CNc1sc(C(=O)c2ccccc2F)c(N)c1-c1nc2ccccc2s1
CHEMBL1075138	810171	6.55	Cc1cc(-c2nn(-c3ccccc3F)cc2CNCCc2c[nH]cn2)c(C)s1
CHEMBL1075138	810184	5.25	CC1(C)Cc2c3c(nc(N4CCOCC4)c2CS1)sc1c3nnnc1NCCN1CCOCC1
CHEMBL1075138	810339	5.1	O=C(O)c1ccccc1C(=O)Nc1nnc(S)s1
CHEMBL1075138	810587	5.65	CCn1c(S)nnc1-c1ccoc1C
CHEMBL1075138	810686	5.55	N=C1/C(=C\c2ccc(O)c(O)c2)C(=O)N=C2SC(CC(=O)N3CCCCC3)=NN21
CHEMBL1075138	810912	6.7	Cc1ccc(SC2=C(Sc3ccc(C)cc3)C(=O)c3ccccc3C2=O)cc1
CHEMBL1075138	811305	5.35	O=C1/C(=C\c2ccc(-c3ccccc3[N+](=O)[O-])o2)C(c2ccccc2)=NN1c1ccccc1
CHEMBL1075138	811427	5.0	CCCCN=Cc1sc2ccc(OCC)cc2c1O
CHEMBL1075138	811943	7.2	COc1ccc(C(=O)O)c(OC)n1
CHEMBL1075138	812055	5.95	CC(C)=CCN1CCN(Cc2cnc(N3CCOCC3)s2)CC1CCO
CHEMBL1075138	812182	5.1	CC1CCCN(c2cc3c(cc2[N+](=O)[O-])C(=O)N(c2ccccc2)C3=O)C1
CHEMBL1075138	812240	5.15	Cc1cccc(-n2nc3c(ccc4c3C(=O)c3ccccc3C4=O)c2O)c1
CHEMBL1075138	812283	5.05	CN(C)c1cccc(C(=O)OC(C(=O)Nc2ccc([N+](=O)[O-])cc2Br)c2ccccc2)c1
CHEMBL1075138	812593	5.45	O=C(CSc1nnc(NC(=O)c2ccc(F)cc2)s1)NC1CC1
CHEMBL1075138	812735	6.1	C=C(C)Cn1c(S)nnc1-c1cccs1
CHEMBL1075138	812831	5.05	CCOC(=O)Cc1c(C)nc2c(-c3cccc(Br)c3)cnn2c1O
CHEMBL1075138	812878	5.5	Cc1ccc(NC(=O)CSc2nc(=O)cc(O)n2C)cc1
CHEMBL1075138	812931	5.7	CCOc1ccc2nc(N3C(=O)/C(=C/c4ccccc4)NC3=S)sc2c1
CHEMBL1075138	812943	5.4	COC(=O)c1cc(NS(=O)(=O)c2ccc(N3CCCCC3)c([N+](=O)[O-])c2)cc(C(=O)OC)c1
CHEMBL1075138	813160	5.45	CC(/C=C/c1ccccc1)=NNc1ccccc1[N+](=O)[O-]
CHEMBL1075138	813329	5.45	Cn1c(C(=O)NCCc2c[nH]c3ccccc23)cc2sccc21
CHEMBL1075138	814110	7.8	OC(COc1cccc2ccccc21)CN1CCN(c2ccccc2)CC1
CHEMBL1075138	814365	7.1	CCO[C@H]1OC(C(N)=O)=C[C@@H](c2coc3ccccc3c2=O)[C@@H]1CCCO
CHEMBL1075138	814405	6.3	NNC(=O)c1cc(O)c(O)c(O)c1
CHEMBL1075138	814600	5.8	Cc1[nH]c2ccccc2c1/C=C1\SC(=N)N(c2nccs2)C1=O
CHEMBL1075138	814659	5.45	COc1ccc2nc(NN=C3C(=O)CC(C)(C)CC3=O)sc2c1
CHEMBL1075138	814834	7.85	CCN1CCN(Cc2ccc(NC(=O)c3ccc(C)c(NC(=O)C[C@@H]4NC(=O)[C@H](Cc5ccccc5)NC4=O)c3)cc2C(F)(F)F)CC1
CHEMBL1075138	814847	6.2	COc1cccc2sc(Nc3nnc(-c4ccc(F)cc4)o3)nc21
CHEMBL1075138	814947	7.5	O=C(O)C[C@@H]1C(=O)O[C@@H]2C(COC(=O)c3cc(O)c(O)c(O)c3)O[C@@H](OC(=O)c3cc(O)c(O)c(O)c3)[C@@H](OC(=O)c3cc(O)c(O)c4c3[C@H]1[C@H](O)C(=O)O4)[C@H]2OC(=O)c1cc(O)c(O)c(O)c1
CHEMBL1075138	814950	6.25	CCOC(=O)c1ccc(NC(=S)N2CCSC2c2c(F)cc(F)cc2F)cc1
CHEMBL1075138	814981	7.1	CC(C)NC(=S)NC(=O)c1ccc(-c2ccccc2)cc1
CHEMBL1075138	815140	5.6	O=C1CCCC2=C1C(c1ccco1)Nc1ccc3ccccc3c12
CHEMBL1075138	815171	5.25	c1ccc(N2CCN(c3nc(-c4ccccn4)nc4ccccc43)CC2)cc1
CHEMBL1075138	815194	6.2	COC(=O)CCCCC1SCC2NC(=O)NC12O
CHEMBL1075138	815269	6.6	CC1NC(=O)NC1CCCCCC(=O)NCCc1ccccc1
CHEMBL1075138	815428	5.95	COc1ccc(NC(=O)C2CC(=O)n3cnnc3S2)cc1
CHEMBL1075138	815436	5.9	O=c1c2ccccc2sn1-c1nccs1
CHEMBL1075138	815491	5.15	Cc1cccc2c(C(=O)N3CCN(C(=O)c4ccco4)CC3)cc(-c3cccc(Br)c3)nc12
CHEMBL1075138	815505	5.35	CCCCCCC(=O)NN/C=C1\C(=O)NC(=S)N(C(C)CC)C1=O
CHEMBL1075138	815533	5.05	O=C(c1cc2c(ccc3ccccc32)oc1=O)N1CCCC1
CHEMBL1075138	815562	5.0	O=[N+]([O-])c1ccccc1-c1ccccc1
CHEMBL1075138	815627	5.9	CCCCC(=O)NNC(=S)NC(=O)C(c1ccccc1)c1ccccc1
CHEMBL1075138	815652	5.45	Cn1c(S)nnc1CCc1ccccc1
CHEMBL1075138	815849	5.45	C=CCn1c(O)c(N=NC(=S)Nc2ccc(OC)c(Cl)c2)c2ccccc21
CHEMBL1075138	815988	5.0	Cc1ccc(CNC(=O)c2ccc(N3CCc4ccccc43)c([N+](=O)[O-])c2)cc1
CHEMBL1075138	816037	5.6	CCCOCC(C)OCC(C)O
CHEMBL1075138	816047	6.35	Fc1ccc(C(CCNCc2cccs2)c2ccco2)cc1
CHEMBL1075138	816116	5.45	O=C(NCc1cccc(C(F)(F)F)c1)c1cc(Cl)cc(Cl)c1
CHEMBL1075138	816223	5.4	O=c1oc2cc(O)ccc2cc1S(=O)(=O)c1ccccc1
CHEMBL1075138	816337	6.25	Cc1cc(C=NNC(=O)C(=O)NCc2ccccn2)c(C)n1-c1cccc(Br)c1
CHEMBL1075138	816435	6.0	CC1(C)CC(C)(c2ccccc2)c2cccc3c2N1C(=O)/C3=C1\SC(=S)NC1=O
CHEMBL1075138	816468	5.6	CCOC(=O)Cc1cc(O)n2nc(-c3ccccc3)c(-c3ccccc3)c2n1
CHEMBL1075138	816586	6.05	O=C(NNC(=S)Nc1ccccc1)c1cccc(Br)c1
CHEMBL1075138	816757	5.5	N#C/C(=C\c1ccc([N+](=O)[O-])cc1)C(=O)Nc1ccccc1O
CHEMBL1075138	816874	5.15	COc1cccc(C=NNC(=O)c2[nH]c(C)c(C(=O)NN=Cc3cccc(OC)c3O)c2C)c1O
CHEMBL1075138	817015	5.45	O=C(O)c1cc(-c2ccco2)nc2ccc(Br)cc21
CHEMBL1075138	817194	5.3	Cn1c(/C=C/c2ccccc2[N+](=O)[O-])nc2ccccc2c1=O
CHEMBL1075138	817810	5.1	CC(=O)N1[C@H](C)C=C[C@]1(Cc1ccccc1)C(=O)NCc1ccc(C)o1
CHEMBL1075138	817885	5.3	Cc1ccc(C(=O)C(=O)c2ccc(C)c(N)c2)cc1N
CHEMBL1075138	817930	5.4	CCN1C(=O)/C(=C\c2ccc([N+](=O)[O-])s2)C(=O)NC1=S
CHEMBL1075138	817945	6.0	CC(=O)OC1C2=C(C)C(OC(=O)C(O)C(NC(=O)c3ccccc3)c3ccccc3)C[C@@](O)(C(OC(=O)c3ccccc3)C3[C@@]4(OC(C)=O)COC4CC(O)[C@]3(C)C1=O)C2(C)C
CHEMBL1075138	818186	5.15	COc1ccc(CCCO[C@@H](Cn2ccnc2)c2ccc(OC)cc2)cc1
CHEMBL1075138	818263	5.1	O=C(NC(=O)c1ccccc1Cl)Nc1ccc(OC(F)(F)F)cc1
CHEMBL1075138	818402	5.55	COc1ccc(N2CC(C(=O)N(C)CC(=O)Nc3ccc(Cl)c(C(F)(F)F)c3)CC2=O)c(OC)c1
CHEMBL1075138	818806	5.4	NC1C=CC=C(C(=O)O)C1
CHEMBL1075138	819195	5.45	CCOc1ccc(CN2CCN(S(=O)(=O)c3ccc(Cl)cc3)CC2)cc1
CHEMBL1075138	819228	5.15	c1cn(-c2nc(-c3ccoc3)nc3ccccc32)cn1
CHEMBL1075138	819333	5.2	COC(=O)C1=C(C(=O)OC)[C@@H]2Nc3ccccc3[C@@]23C[C@@H](C(=O)OC)N(S(=O)(=O)c2ccc(C(F)(F)F)cc2)C3=N1
CHEMBL1075138	819463	5.05	CN(C)CCS
CHEMBL1075138	819695	5.4	CC#CCN1c2ccccc2[C@]23C[C@@H](C(=O)OC)N(S(=O)(=O)c4ccc(C(F)(F)F)cc4)C2=NC(C(=O)OC)=C(C(=O)OC)[C@H]13
CHEMBL1075138	819773	5.2	COC(=O)[C@H]1C[C@H]2[C@@H]3CC[C@H]4C[C@@H](OC)CC[C@]4(C)[C@H]3CC[C@]2(C)[C@@]2(CCCO2)O1
CHEMBL1075138	819857	5.65	CCN(CC(=O)Nc1ccc(NC(C)=O)cc1)C(=O)c1ccc(N2CCCC2)c([N+](=O)[O-])c1
CHEMBL1075138	819866	7.6	COC(=O)CCCC[C@@H]1SC[C@@H]2NC(=O)N[C@@H]21
CHEMBL1075138	820627	5.6	CC(C)C[C@H](N)CSSC[C@@H](N)CC(C)C
CHEMBL1075138	820680	5.45	Cc1ccc([S+](=O)([O-])Nc2ccc(N[S+](=O)([O-])c3ccc(C)cc3)c3ncccc23)cc1
CHEMBL1075138	820706	5.0	CCCCNC(=O)[C@@H]1Cc2ccccc2N1C(=O)[C@H](N)CC
CHEMBL1075138	821228	5.0	NCc1ccccc1CC(=O)N[C@@H]1C(=O)N2C(C(=O)O)=C(CSc3nnnn3CC(=O)O)CS[C@@H]12
CHEMBL1075138	821243	5.3	COc1ccc(C(=O)OCC(=O)Nc2ncc([N+](=O)[O-])s2)cc1OC
CHEMBL1075138	821465	5.3	O=C(Nc1cc2c3c(c1)CCCN3C(=O)C2)c1ccccc1F
CHEMBL1075138	821751	5.1	Nc1ccccc1[S+](=O)([O-])Nc1cccc2cccnc21
CHEMBL1075138	821821	5.0	CCC1=C(OC(=O)N(CC)CC)N2C(=O)O/C(=N/CCc3c[nH]c4ccccc34)[C@]2(Cc2ccccc2)[C@H]2C1=CC[C@H]1C(=O)NC(=O)[C@H]12
CHEMBL1075138	821903	5.45	CCCCCCCC#Cc1ccccc1/C=N/[S+]([O-])c1ccc(C)cc1
CHEMBL1075138	821912	5.45	Cc1ccc(-n2ncc(C(=O)NCc3ccccc3)c2C2CCN(C(=O)OC(C)(C)C)CC2)cc1
CHEMBL1075138	822012	5.25	O=c1c2ccccc2nc2sc(Nc3cccc(Cl)c3)nn21
CHEMBL1075138	822029	5.35	COc1cc(OC)c(C(CC(=O)N2CCN(c3ccccc3)CC2)c2ccc(N(C)C)cc2)c2oc(=O)cc(-c3ccccc3)c12
CHEMBL1075138	822042	5.85	CC(=O)c1cc2c(cc1N/C(=N/S(=O)(=O)c1ccc(C)cc1)c1ccccc1)OCO2
CHEMBL1075138	822327	8.74	CC[C@H](CC[C@H](C)[C@@H]1CC[C@@H]2[C@H]3CC=C4C[C@@H](O)CC[C@]4(C)[C@H]3CC[C@]21C)C(C)C
CHEMBL1075138	822407	5.1	COC(=O)C1=C(C(=O)OC)[C@@H]2N(C)c3ccccc3[C@@]23C[C@@H](CO)N(C(=O)C2CCC2)C3=N1
CHEMBL1075138	822420	6.9	COC(=O)c1ccc(C23CC4(C2)[C@H](CN(Cc2cccnc2)[C@@H]4c2ccccc2)C3c2ccc(C(F)(F)F)cc2)cc1
CHEMBL1075138	822473	5.15	CO/N=C(\C(=O)N[C@@H]1C(=O)N2C(C(=O)O)=C(CSc3nc(=O)c(O)nn3C)CSC12)c1csc(N)n1
CHEMBL1075138	822709	5.15	COC(=O)C1=C(C(=O)OC)[C@@H]2Nc3ccccc3[C@@]23C[C@@H](C(=O)OC)N(C(=O)c2ccc(Br)cc2)C3=N1
CHEMBL1075138	822980	6.25	O=C1C2C3C=CC(CO)(O3)C2C(=O)N1c1ccc(-c2ccccc2)cc1
CHEMBL1075138	822997	6.55	CC1NC(=O)NC1CCCCCC(=O)Nc1ccc(F)c(Cl)c1
CHEMBL1075138	823002	5.0	Cc1cc(C=NNC(=O)c2ccncc2)c(C)n1-c1ccc(C)cc1C
CHEMBL1075138	823295	5.3	COC(Cc1nnc(S)n1-c1ccccc1)OC
CHEMBL1075138	823365	5.05	COC(=O)[C@@]1(Cc2ccc(OC)cc2)[C@H]2c3cc(C(=O)N4CCCC4)n(CCc4c[nH]c5ccc(OC)cc45)c3C[C@H]2CN1C(=O)c1ccccc1
CHEMBL1075138	823426	6.45	CCCCC(=O)NN/C=C1\C(=O)NC(=O)N(CCc2ccc(OC)c(OC)c2)C1=O
CHEMBL1075138	823437	6.0	COC(=O)C(O)C1C(C)(C)C(OC(C)=O)C2CC3=C4CC(=O)OC(c5ccoc5)[C@]4(C)CCC3[C@@]1(C)C2=O
CHEMBL1075138	823812	6.95	Nc1[nH]c(N=Nc2nc(-c3ccc(Cl)cc3)cs2)c2ccccc12
CHEMBL1075138	824004	5.1	Cc1cc(-c2ccco2)n(CC(=O)O)n1
CHEMBL1075138	824182	5.9	Oc1ccc2ccccc2c1N=Nc1ccccn1
CHEMBL1075138	824477	5.1	Cc1nc(C(F)(F)F)c(C(=O)NN=C(N)c2ccccn2)s1
CHEMBL1075138	824490	5.45	CCOc1ccc2c(c1)-c1c(=S)ssc1C(C)(C)N2C
CHEMBL1075138	824564	5.45	NS(=O)(=O)c1ccc(N=Nc2c(O)n(-c3nc(-c4ccccc4)cs3)nc2-c2ccccc2)cc1
CHEMBL1075138	824598	5.55	Cc1cc(C(=O)NN=Cc2cc([N+](=O)[O-])ccc2O)c2ccccc2n1
CHEMBL1075138	824752	5.25	O=C(Nc1ccccc1-c1nc2ccccc2s1)c1ccco1
CHEMBL1075138	824813	5.7	CC(=O)Nc1ccc(S(=O)(=O)Nc2nc3ccccc3nc2Nc2ccc(C(=O)O)c(O)c2)cc1
CHEMBL1075138	824842	6.25	CCC(=O)N=c1nc(S)ss1
CHEMBL1075138	825072	5.15	O=C(Nc1nnc(-c2ccccn2)o1)c1ccc(Br)cc1
CHEMBL1075138	825132	7.5	Oc1ccc2ccccc2c1C=NCc1ccccc1
CHEMBL1075138	825154	5.1	CN(C)c1ccc(N=Nc2ccccc2C(=O)OCC(=O)N(C)C2CCCCC2)cc1
CHEMBL1075138	825540	5.35	CCc1noc(C)c1C(=O)OCC(=O)N(C)c1c(N)n(Cc2ccccc2)c(=O)[nH]c1=O
CHEMBL1075138	825784	5.2	CCn1ccnc1CN1CCc2c3ccccc3[nH]c2C1C1CCCCC1
CHEMBL1075138	826030	5.15	COC(=O)C1=C(C(=O)OC)[C@@H]2N(C)c3ccc(OC)cc3[C@@]23C[C@@H](C(=O)OC)N(S(=O)(=O)c2ccc(C#N)cc2)C3=N1
CHEMBL1075138	826214	5.3	COc1ccc(-c2n[nH]c(SCC(=O)Nc3cccc(S(N)(=O)=O)c3)n2)cc1
CHEMBL1075138	826548	5.85	Cn1c(N=C(S)Nc2ccccc2)nc2ccccc21
CHEMBL1075138	826604	5.2	CCCCC1=CC2=CC(=O)C(C)(OC(=O)CC)C(=O)C2=CN1C(CO)CO
CHEMBL1075138	826671	5.2	Cc1cc(C)c([S+](=O)([O-])Nc2cccc3cccnc32)c(C)c1
CHEMBL1075138	827146	7.4	Cc1[nH]c(O)nc1C(=O)CCCCC(=O)O
CHEMBL1075138	827647	6.0	COc1ccc(Cc2nnc(NN=Cc3ccc(O)cc3)nc2O)cc1OC
CHEMBL1075138	827745	5.1	Cc1cc(O)c(C=NNc2cccc(Cl)c2)c(=O)o1
CHEMBL1075138	827853	5.1	CCOc1ccc(C2CC(=C3C(=O)N(C)C(=O)N(C)C3=O)NN2)cc1
CHEMBL1075138	827887	6.15	Cc1ccc(C(=O)COC(=O)CN2C(=O)C3C4C=CC(C4)C3C2=O)cc1[N+](=O)[O-]
CHEMBL1075138	828126	5.45	O=C(NNC1=Nc2cc([N+](=O)[O-])ccc2OC1)c1ccccc1Cl
CHEMBL1075138	828241	5.0	O=C1C2C(C(=O)N1c1nccs1)C1C=CC2CC1
CHEMBL1075138	828626	5.0	CCCCc1ccc(NN=C(C(C)=O)C(=O)Nc2ccc(NC(C)=O)cc2OC)cc1
CHEMBL1075138	828685	5.0	Cc1csc2nc(COC(=O)c3cccc(NC(=O)c4ccccc4C)c3)cc(=O)n12
CHEMBL1075138	828918	6.1	Clc1ccc(C2=CCC[C@H]3CC[C@@H]2N3)cn1
CHEMBL1075138	829347	5.25	CCOc1ccc(N=c2cc(-c3ccc(OC)cc3)oc3ccccc32)cc1
CHEMBL1075138	829648	5.6	COc1ccc(CNC(=O)CSc2nnc(C)c(O)n2)cc1
CHEMBL1075138	829718	6.2	O=C1NC(=S)S/C1=C\c1ccc(SCc2ccco2)o1
CHEMBL1075138	829779	5.05	CC1=NN(c2ccccc2)C(=O)C1N=Nc1ccc(N)cc1
CHEMBL1075138	830079	6.1	O=C(CSc1nc2ccccc2n1CCc1ccccc1)c1ccc(O)c(O)c1
CHEMBL1075138	830139	5.1	Cc1ccc(S(=O)(=O)/C(C#N)=C/c2c(N3CCN(C)CC3)nc3c(C)cccn3c2=O)cc1
CHEMBL1075138	830265	5.35	CN1C(=O)C(=Cc2ccccc2OCc2ccccc2Cl)C(=O)N(C)C1=O
CHEMBL1075138	830643	5.2	Cc1nc(NC(=O)c2ccc(OCC(C)C)cc2)sc1Cc1ccc2c(c1)OCO2
CHEMBL1075138	830874	5.5	COC/C=C/C1=CC2=CC(=O)C(C)(OC(=O)c3cnc4ccccc4n3)C(=O)C2=CN1c1ccc(CO)cc1
CHEMBL1075138	830895	6.95	CC(=O)O[C@H]1CC[C@@]2(C)C(=CC[C@H]3[C@H]4CCC(=O)[C@@]4(C)CC[C@H]32)C1
CHEMBL1075138	830924	5.45	Fc1ccccc1N=C(S)NNc1ncc(C(F)(F)F)cc1Cl
CHEMBL1075138	830965	5.6	Sc1n[nH]c(-c2csc3c2CCCC3)n1
CHEMBL1075138	831081	5.45	Cc1ccc(-c2csc(N3N=C(c4ccccc4)/C(=C\c4ccc(N(C)C)cc4)C3=O)n2)cc1
CHEMBL1075138	831144	5.0	O=C1c2ccccc2C(=O)C(N2CCN(c3cccc(C(F)(F)F)c3)CC2)=C1NS(=O)(=O)c1cccs1
CHEMBL1075138	831152	5.0	COCCn1c(C)cc(C(=O)COC(=O)c2cc3c(s2)CCC3)c1C
CHEMBL1075138	831348	5.1	CCOC(=O)c1c2c(sc1NC(C)=O)C(=O)NCCC2
CHEMBL1075138	831367	5.4	CC1=C(SCCC#N)S/C(=C2\SC(C)=C(SCCC#N)S2)S1
CHEMBL1075138	831435	5.05	Cn1c2nc(-n3ccnc3)n(Cc3ccc(Cl)cc3Cl)c2c(=O)n(C)c1=O
CHEMBL1075138	831640	5.7	COc1ccc2c(c1)c1ccc3c(c1n2C)C(=O)C=CC3=O
CHEMBL1075138	831745	5.1	Cc1ccc(NC(S)=NNc2ncc(C(F)(F)F)cc2Cl)cc1
CHEMBL1075138	831790	5.05	O=C(Oc1ccc2ccccc2c1)c1ccccc1
CHEMBL1075138	831827	5.325	Clc1ccc(Cn2c3ccccc3nc2CN2CCCC2)cc1
CHEMBL1075138	831999	6.05	COc1ccc(C(=O)NC(=S)NNC(=O)c2cnccn2)cc1OC
CHEMBL1075138	832040	5.35	CC(C)OCCCN1C=C2C(=O)C(C)(OC(=O)CCc3ccccc3)C(=O)C=C2C=C1c1ccc(C#N)cc1
CHEMBL1075138	832121	5.25	CCCCC1=CC2=C(c3ccco3)C(=O)C(C)(OC(=O)c3ccc(OC)cc3)C(=O)C2=CN1Cc1ccc2c(c1)OCO2
CHEMBL1075138	832182	5.45	CCOc1cccc(C=NN=C(S)Nc2ccccc2[N+](=O)[O-])c1O
CHEMBL1075138	832315	5.5	O=[N+]([O-])c1ccccc1/C=C/C=Nn1c(S)nnc1-c1ccccc1
CHEMBL1075138	832347	5.0	CCc1ccc2nc(N3C(=O)C(O)=C(C(=O)c4ccco4)C3c3cccs3)sc2c1
CHEMBL1075138	832361	5.45	COc1ccccc1N1CCN(C(=O)CCS(=O)(=O)c2ccc3c(c2)oc(=O)n3C)CC1
CHEMBL1075138	832410	6.05	N#CC(=Cc1ccc(O)c(O)c1)C(N)=S
CHEMBL1075138	832633	6.5	CCN(CC(=O)Nc1cc(S(=O)(=O)N2CCCCC2)ccc1Cl)Cc1ccccc1
CHEMBL1075138	832719	6.05	COC(=O)C1=C(C)N(Cc2ccccc2)C(=O)N[C@H]1c1ccc(Br)cc1
CHEMBL1075138	832756	5.15	N#CC1=C(N)SC(N)=C(C#N)C1c1cccc(Oc2ccccc2)c1
CHEMBL1075138	832951	5.15	CC(=NN1C(=O)CSC1=S)c1ccc(Br)cc1
CHEMBL1075138	833069	6.15	CCSc1nc2c(cnn2-c2ccccc2)c(=O)n1N
CHEMBL1075138	833128	5.05	Cc1nc2c(C(=O)NCc3ccccc3)cnn2c(O)c1Cc1ccccc1Cl
CHEMBL1075138	833192	7.9	CCN(Cc1ccncc1)Cc1c(O)ccc2ccccc21
CHEMBL1075138	833217	5.3	O=C(NNC(=S)NC(=O)C12CC3CC(CC(C3)C1)C2)c1ccncc1
CHEMBL1075138	833494	5.55	CCn1c2ccccc2c2cc(NC(=O)CSc3nnc(-c4cccc(Cl)c4)o3)ccc21
CHEMBL1075138	833559	5.9	Cc1nn(-c2ccccc2)c(O)c1N=Nc1ccccc1O
CHEMBL1075138	833842	5.0	NC(=O)[C@H]1CC2(CC(c3cccc(NC(=O)COc4ccc(Cl)cc4)c3)=NO2)CN1C(=O)c1ccccc1C(=O)c1ccccc1
CHEMBL1075138	833905	7.3	N#CC1=C(SCC(=O)Nc2cccc3cccnc32)NC(=O)C(C#N)C12CCCCC2
CHEMBL1075138	834189	5.8	COc1ccc(NC(=O)CC(C)=NNC(=O)c2ccncc2)c([N+](=O)[O-])c1
CHEMBL1075138	834265	5.45	O=[N+]([O-])c1cc(CN2CCCC2)c2cccnc2c1O
CHEMBL1075138	834629	5.5	Nc1c(Cl)cc2c(c1Oc1ccccc1)C(=O)c1ccccc1C2=O
CHEMBL1075138	834658	5.05	COc1ccc(C2C(C(=O)c3ccco3)=C(O)C(=O)N2Cc2cccnc2)cc1OC
CHEMBL1075138	834688	6.2	c1ccc2c(c1)OC[C@@H](C1=NCCN1)O2
CHEMBL1075138	834762	5.15	CCC(=O)N1C2=C(c3ccccc3[C@@H]1CC(=O)Nc1ccc3ccccc3c1)[C@@H]1C(=O)N(c3ccccc3)C(=O)[C@@H]1[C@H](C)C2
CHEMBL1075138	834870	5.15	Cn1c(=O)c(/C=C/c2ccc(F)cc2)nc2ccccc21
CHEMBL1075138	834944	5.65	COc1cc(CC2(CCc3ccncc3)C(=O)N(C)C(=O)N(C)C2=O)cc(OC)c1OC
CHEMBL1075138	835169	5.35	CN=C(S)N=NC1=C(O)c2cccc3cccc1c23
CHEMBL1075138	835188	5.15	COc1ccc(-c2nnc(Nc3ccc(S(=O)(=O)Nc4nccs4)cc3)c3ccccc32)cc1
CHEMBL1075138	835462	5.25	C[C@H]1C2=C3C(CC[C@H]4C(OCc5ccc(F)cc5C(F)(F)F)OC[C@](C)([C@@H]34)N(C(=O)OC(C)(C)C)C2)C(CO)C1CO
CHEMBL1075138	835627	5.0	COC(=O)[C@@]1(Cc2ccc(F)cc2)[C@H]2c3cc(C(=O)N4CCCC4)n(Cc4ccc(C)c(F)c4F)c3C[C@H]2CN1C(=O)c1ccccc1
CHEMBL1075138	835846	5.5	O=c1[nH]c(=O)c2nc3c4ccccc4c4ccccc4c3nc2[nH]1
CHEMBL1075138	835971	5.35	CCOc1cc(/C=C2\C(=O)N(c3nc(-c4ccc(Br)cc4)cs3)N=C2c2ccccc2)ccc1O
CHEMBL1075138	835996	5.15	COc1cc2c(c(OC)c1OC)-c1ccc(O)c(=O)cc1[C@H](N)CC2
CHEMBL1075138	836294	5.55	COc1ccc(-n2c(Cc3cccn3C)nnc2SCC(=O)Nc2cccc(Cl)c2)cc1
CHEMBL1075138	836669	5.1	O=C1NC(=O)N(c2ccccc2)C(=O)/C1=C\c1ccccc1[N+](=O)[O-]
CHEMBL1075138	836860	5.15	O=C(NN=Cc1ccco1)c1ccccc1OCc1ccccc1Cl
CHEMBL1075138	836895	5.25	O=C(NN=C(c1ccccc1)c1ccccn1)c1cccc([N+](=O)[O-])c1
CHEMBL1075138	837060	6.3	Cc1c(NC(=O)c2cccnc2)c(=O)n(-c2ccccc2)n1C
CHEMBL1075138	837164	5.3	CC(C)(C)Cn1nc(-c2ccc(Cl)cc2)c2c1ncnc2N
CHEMBL1075138	837189	5.25	CCC(C)C1=CC(=Nc2c(C)n(C)n(-c3ccccc3)c2=O)C=C(C(C)CC)C1=O
CHEMBL1075138	837294	5.45	Cc1[nH]c2ccccc2c1C=NNc1ccccc1[N+](=O)[O-]
CHEMBL1075138	837580	5.05	COC(=O)CCCC1=CC2=C(c3ccccc3)C(=O)C(C)(OC(=O)C3CCCC3)C(=O)C2=CN1Cc1ccco1
CHEMBL1075138	837608	5.8	CCCOc1ccccc1-n1sc2c(c1=S)-c1cc(OC)cc3c1N(C(=O)C3=O)C2(C)C
CHEMBL1075138	837842	5.05	C(=C/c1ccccc1)\CSc1ccccn1
CHEMBL1075138	837847	6.9	O=[N+]([O-])c1ccc(COc2ccc(-c3[nH]ncc3-c3ccccc3)c(O)c2)cc1
CHEMBL1075138	838019	5.5	O=C1CCC([N+](=O)[O-])C(c2cccc([N+](=O)[O-])c2)N1
CHEMBL1075138	838135	5.4	c1cc(-c2nc3ccccc3c(NCc3cccnc3)n2)co1
CHEMBL1075138	838202	5.35	CCOc1ccc(C2C(C(=O)c3cccs3)=C(O)C(=O)N2Cc2cccnc2)cc1OC
CHEMBL1075138	838276	5.85	CCN(CC)CCC(c1ccc(N(C)C)cc1)c1c(O)cc(OC)cc1OC
CHEMBL1075138	838332	5.1	Brc1ccc(-c2nn3c(nnc3-c3ccccn3)s2)o1
CHEMBL1075138	838488	6.5	COc1ccc(CN2CCc3cc(OC)c(OC)cc3C2)cc1O
CHEMBL1075138	838698	5.6	Cc1ccc(C(=O)NC(=S)NNS(=O)(=O)c2ccc(C)cc2)cc1
CHEMBL1075138	838699	6.25	CC(=O)N[C@@H]1C(O)OC(CO)C(O)C1O
CHEMBL1075138	838807	5.35	Cc1onc(-c2ccccc2)c1C(=O)NNC(=S)NC(=O)c1ccc(Br)cc1
CHEMBL1075138	839089	5.0	CC(=O)Oc1c2ccccc2n(C)c(=O)c1C(=O)c1nnc(C)o1
CHEMBL1075138	839192	5.0	O=[N+]([O-])c1cc(S(=O)(=O)Nc2ccccc2)ccc1N1CCN(c2ccccc2)CC1
CHEMBL1075138	839337	6.0	COc1ccc(/C=C/C(=O)NC(=S)NNC(=O)c2ccnn2C)cc1OC
CHEMBL1075138	839514	5.25	Cc1sc2nc(C)c(S(=O)(=O)Nc3ccc(C)c(F)c3)c(=O)n2c1C
CHEMBL1075138	839608	5.2	Cc1cc(/C=C2\C(=N)N3N=CSC3=NC2=O)c(C)n1Cc1ccccc1
CHEMBL1075138	839933	5.05	Oc1[nH]c(S)nc2nc(S)nc1-2
CHEMBL1075138	839980	6.05	Cc1ccccc1C(=O)NNC(=S)NC(=O)c1ccc(Cl)cc1Cl
CHEMBL1075138	840018	5.75	CCOc1ccc(C(=O)NN=C(C)C2C(=O)c3ccccc3C2=O)cc1
CHEMBL1075138	840027	5.6	O=C(O)c1ccc(Cl)c(N2C(=O)Nc3ccccc3N2O)c1
CHEMBL1075138	840037	6.35	Cc1onc(-c2ccccc2)c1C(=O)NNC(=S)NC(=O)c1ccc2c(c1)OCO2
CHEMBL1075138	840102	5.4	O=C(O)c1ccc(Cl)c2c1C1C=CCC1C(c1ccccn1)N2
CHEMBL1075138	840226	5.5	Cc1cc(Cl)ccc1OCC(=O)NNC(=O)C1CSC2(C)CCC(=O)N12
CHEMBL1075138	840323	6.15	O=C1/C(=C/C=C/c2ccco2)SC(=S)N1NS(=O)(=O)c1ccccc1
CHEMBL1075138	840324	5.65	c1csc(-c2csc3nc(CN4CCOCC4)nc(NCc4ccc5c(c4)OCO5)c23)c1
CHEMBL1075138	840474	5.6	COC(=O)C1=C(C)N(Cc2ccco2)C(=O)N[C@@H]1c1ccc(Br)cc1
CHEMBL1075138	840731	5.0	COc1ccccc1Nc1nnc(S)s1
CHEMBL1075138	841096	5.5	COc1ccccc1N1N=C(c2cccs2)CC1c1ccccc1
CHEMBL1075138	841797	5.9	Cc1cc(C=NNc2ccc([N+](=O)[O-])cn2)c(C)n1-c1ccc(C)cc1C
CHEMBL1075138	841800	5.65	O=[N+]([O-])c1ccc(O)c(C=NNc2nc3ccccc3[nH]2)c1
CHEMBL1075138	842314	5.5	O=C(NN/C=C1\C(=O)NC(=S)N(CCC2=CCCCC2)C1=O)c1ccccc1
CHEMBL1075138	842496	5.5	Cc1noc(Cn2c(=O)c3ccccc3n(CC(=O)Nc3ccccc3C(F)(F)F)c2=O)n1
CHEMBL1075138	842769	6.05	O=C(/C=C/c1ccccc1)c1cc(Br)ccc(=O)c1O
CHEMBL1075138	843072	5.05	CN(c1ccccc1)S(=O)(=O)c1ccc(Cl)c(C(=O)Nc2nc3ccccc3[nH]2)c1
CHEMBL1075138	843110	5.05	Sc1nnc(-c2[nH]nc3c2CCC3)n1N=C/C=C/c1ccco1
CHEMBL1075138	843157	5.6	Cc1cc([N+](=O)[O-])c2c(c1C)C1C=CCC1C(c1ccccn1)N2
CHEMBL1075138	843702	5.0	CCc1nnc(S)n1N=Cc1ccc(N(C)c2ccccc2)cc1
CHEMBL1075138	843741	6.85	Oc1ccc(C=NN=C(S)Nc2cccnc2)c(O)c1
CHEMBL1075138	844031	6.35	COc1ccccc1N(CC(=O)NCc1ccc(F)cc1)C(=O)CCC(=O)Nc1nccs1
CHEMBL1075138	844073	5.05	Cc1n[nH]c(O)c1C(c1ccc(-c2cccc(C(=O)O)c2)o1)c1c(C)n[nH]c1O
CHEMBL1075138	844141	5.4	CCOc1ccc(NC(=S)N(Cc2ccco2)Cc2ccc(N(C)C)cc2)cc1
CHEMBL1075138	844263	5.95	CC(C)(C)c1ccc(OCC(=O)NNC(=S)NC(=O)c2ccccc2[N+](=O)[O-])c(Br)c1
CHEMBL1075138	844357	5.45	CC(C)C(=O)NC1=NC(=O)CS1
CHEMBL1075138	844425	5.05	Cc1ccc(SC(=NS(=O)(=O)c2ccc(Cl)cc2)c2ccccc2)cc1
CHEMBL1075138	845393	5.05	Cc1ccc(-c2cc(C(=O)NCCCn3ccnc3)c3cc(Br)ccc3n2)o1
CHEMBL1075138	845449	5.75	COc1ccccc1NC(=O)N1CCCC1C(=O)Nc1ccc2c(c1)OCO2
CHEMBL1075138	845497	5.9	ClCC1CO1
CHEMBL1075138	845734	5.35	O=C(Nc1ccccc1)[C@@H]1[C@@H]2C(=O)N(c3ccc(F)cc3)C(=O)[C@@H]2[C@H]2C=CC=NN21
CHEMBL1075138	845743	6.8	COc1cccc(C=NNC(=O)c2ccc(O)nn2)c1O
CHEMBL1075138	845894	5.45	O=C(Nc1nnc(-c2ccc3c(c2)CCCC3)o1)C1COc2ccccc2O1
CHEMBL1075138	845918	5.95	COc1ccc(C(=O)CNc2ccc3ccccc3c2)cc1
CHEMBL1075138	845962	5.15	Cc1ccccc1N=Nc1ccc(O)c2ncccc12
CHEMBL1075138	846105	5.25	CC(C)(C)C1CCC(=NNc2nc3ccccc3[nH]2)CC1
CHEMBL1075138	846115	5.1	O=C(NC(=S)N1CCN(C(c2ccccc2)c2ccccc2)CC1)c1ccc(S(=O)(=O)N2CCOCC2)cc1
CHEMBL1075138	846196	5.25	O=C(Nc1nc2ccccc2[nH]1)c1ccc(Cl)c(S(=O)(=O)N2CCCC2)c1
CHEMBL1075138	846327	5.45	COc1ccnc(CSC(=N)Nc2cccc(C(F)(F)F)c2)c1
CHEMBL1075138	846366	6.0	Cc1ccc(-c2nnn(CC(=N)NO)n2)cc1
CHEMBL1075138	846391	5.45	O=C(NN=Cc1ccc(O)c2ncccc12)c1cccc(Br)c1
CHEMBL1075138	846427	5.4	COCCNC(=O)/C(C#N)=C/c1ccc(OCc2ccccc2)cc1
CHEMBL1075138	846442	5.0	O=[N+]([O-])c1cccc(NN=Cc2cccc3ccccc23)c1
CHEMBL1075138	846650	5.1	O=C1c2ccccc2NC1=C(c1ccccc1)c1ccccc1
CHEMBL1075138	846690	6.1	CCS(=O)(=O)c1cc([N+](=O)[O-])c(Sc2ccccc2N)s1
CHEMBL1075138	846726	6.15	COc1cccc(CNC(=O)c2nnn(CC(=O)Nc3c(C)cccc3C)c2N)c1
CHEMBL1075138	846933	5.65	C=CCn1c(=O)cc(O)nc1SC(C)CC
CHEMBL1075138	846943	5.05	C#CCCOC(=O)N1C2=NC(C(=O)OC)=C(C(=O)OC)[C@@H]3N(CC=C)c4ccccc4[C@]23C[C@H]1C(=O)OC
CHEMBL1075138	847060	5.05	CCOc1ccc2nc(N=C(N)N=C(S)Nc3ccc(OC)cc3)nc(C)c2c1
CHEMBL1075138	847510	6.3	C=CCn1c(O)nnc1Sc1ncc([N+](=O)[O-])s1
CHEMBL1075138	847540	6.1	CCCn1c(=O)c(C(=O)NNS(=O)(=O)c2ccc(Cl)cc2)c(O)c2ccccc21
CHEMBL1075138	847574	5.65	Cc1ccc(-n2sc3ccccc3c2=O)cc1S(=O)(=O)N1CCCCC1
CHEMBL1075138	847736	5.0	O=C(/C=C/c1ccco1)N(c1ccccn1)c1ccccn1
CHEMBL1075138	847819	5.45	Cc1ccc(Nc2c(-c3ccccn3)nc3cccc(C)n32)cc1
CHEMBL1075138	847962	5.75	CC(C)(C)n1cnnc1S
CHEMBL1075138	847963	5.3	COc1ccccc1NC(=O)C(=O)NN=C(C)CC(=O)Nc1ccc(OCc2ccccc2)cc1
CHEMBL1075138	847993	5.05	Cc1ccc2nc(-c3cc(N)cc(N)c3)oc2c1
CHEMBL1075138	848148	5.3	Cc1cc(O)c(NC(=S)NC(=O)c2ccc(-c3ccc(Cl)cc3)o2)cc1C
CHEMBL1075138	848205	5.25	CC(C1CC2CCC1C2)N1CC(=O)C(c2nc3ccccc3[nH]2)=C1N
CHEMBL1075138	848296	5.1	CCOC(=O)c1cc(-c2ccc(OC)cc2)nn1-c1ccccc1C(=O)O
CHEMBL1075138	848549	5.35	O=[N+]([O-])c1cc(CN2CCN(c3ccccc3)CC2)c(O)c2ncccc12
CHEMBL1075138	848624	5.45	O=C(NC1CC1)C1CC(=O)N(c2ccc(F)cc2)C1
CHEMBL1075138	848719	5.4	O=C(Nc1ccccc1C(=O)Nc1ccc(Br)cn1)c1cccc([N+](=O)[O-])c1
CHEMBL1075138	848797	6.0	CCn1c(S)nnc1-c1ccco1
CHEMBL1075138	848834	5.45	CC1(C)Cc2c3c(nc(N4CCOCC4)c2CS1)sc1c3nnnc1NCc1ccco1
CHEMBL1075138	848942	5.8	CCOC(=O)c1cc(-c2ccccc2)sc1NC(=O)c1ccc(OC)c(OC)c1
CHEMBL1075138	849559	5.05	CCOc1ccc2c(c1)-c1c(=S)ssc1C(C)(C)N2C(=O)c1ccco1
CHEMBL1075138	849638	5.1	O=C(C1=NN[C@@H]2C(=O)N(c3cccc(C(F)(F)F)c3)C(=O)[C@H]12)c1cnccn1
CHEMBL1075138	849782	5.25	CC(=NNC(=O)c1ccc(NS(=O)(=O)c2cccs2)cc1)c1ccccn1
CHEMBL1075138	849911	5.4	Cn1c2ccccc2nc1C(C#N)C1=C(Cl)C(=O)N(c2ccccc2)C1=O
CHEMBL1075138	850224	6.4	Oc1cccc(C(Nc2nccs2)c2ccc3cccnc3c2O)c1
CHEMBL1075138	850331	5.35	O=C(O)c1ccccc1C(=O)Nc1ccc(S(=O)(=O)N2CCCC2)cc1
CHEMBL1075138	850378	5.95	Cc1ccc(NC(S)=NN=Cc2cccn2Cc2ccccc2F)cc1
CHEMBL1075138	850533	5.5	COc1ccccc1NS(=O)(=O)c1cccc(NC(=O)c2[nH]c(C)c(C(C)=O)c2C)c1
CHEMBL1075138	850717	5.65	COC(=O)c1cccc(Cn2c(Cl)c(C=NNc3ccccc3C)sc2=O)c1
CHEMBL1075138	850726	5.6	O=C(CSC1=NCCS1)NC(c1ccccc1)c1ccccc1
CHEMBL1075138	850831	5.05	COc1ccc(N2Cc3cccc(C(=O)O)c3C2=O)cc1
CHEMBL1075138	850962	5.95	CCn1c(S)nnc1-c1c[nH]c2ccccc12
CHEMBL1075138	851173	5.35	O=C(NC1CC1)c1cc(-c2ccco2)nc2ccccc21
CHEMBL1075138	851198	6.1	CCSC1=N/C(=C\c2cccc(F)c2)C(=O)S1
CHEMBL1075138	851389	5.6	Cc1ccc(NC(=O)CSc2sc3c(nc(O)cc3O)c2C#N)c(F)c1
CHEMBL1075138	851463	5.0	Cc1ccc(C(=O)n2ncn(C)c2=S)cc1
CHEMBL1075138	851545	5.8	COc1ccc(-n2nc(C(=O)c3cccs3)cc(-c3nc4ccccc4[nH]3)c2=N)cc1
CHEMBL1075138	851659	6.05	Cc1ccc(NC(=O)CN2C(=O)N/C(=C/c3cccn3-c3ccc(C(=O)O)cc3)C2=O)cc1
CHEMBL1075138	851728	6.1	CCc1ccc(-n2c(C)nnc2S)cc1
CHEMBL1075138	851853	5.25	CCOc1ccc(N2C(=O)c3ccccc3/C(=C/NNc3nc(C)cc(C)n3)C2=O)cc1
CHEMBL1075138	851951	5.1	CC1(C)CC(=O)C(=NNc2cc(S(=O)(=O)N3CCOCC3)ccc2Cl)C(=O)C1
CHEMBL1075138	852026	5.55	O=C(CC1C(=O)NCCN1Cc1ccc(Cl)c(F)c1)N1CCCCO1
CHEMBL1075138	852128	5.5	CCCCN(CCCC)S(=O)(=O)c1ccc(C(=O)Nc2nnc(COC)o2)cc1
CHEMBL1075138	852134	5.75	COc1ccc(C2(c3ccc(O)cc3O)CC(c3ccccc3Cl)N=C(S)N2)cc1
CHEMBL1075138	852247	5.5	CC(C)(C)OC(=O)NCc1ccc(NC(=O)c2[nH]cnc2C(=O)N[C@@H](Cc2ccccc2)C(=O)OCc2ccccc2)cc1
CHEMBL1075138	852321	6.5	CC(C)(C)OC(=O)NCCCC[C@H](NC(=O)c1[nH]cnc1C(=O)Nc1ccc(CNC(=O)OC(C)(C)C)cc1)C(=O)OC(C)(C)C
CHEMBL1075138	852327	5.15	CCOC(=O)c1c(-c2ccc(C)o2)csc1NC(=S)NC(=O)c1cccs1
CHEMBL1075138	852741	5.1	CCN(CC)c1ccc(NC(=S)NC(=O)Cc2ccccc2)cc1
CHEMBL1075138	852848	5.1	O=C(O)c1cc(/N=N/c2ccc([N+](=O)[O-])cc2)ccc1O
CHEMBL1075138	852926	5.5	Clc1ccc(NNc2ccnc3cc(Cl)ccc32)cc1
CHEMBL1075138	852954	6.1	Nc1ccc2nc3c(O)nc(S)nc3nc2c1
CHEMBL1075138	852970	5.6	COCCN1C(=O)/C(=C/c2ccc(N3CCCC3)cc2C)SC1=S
CHEMBL1075138	853042	5.45	Cc1ccc(/C=C2/SC(=O)NC2=S)o1
CHEMBL1075138	853092	5.45	COc1ccc(Nc2nc(NCc3ccco3)nc(NN=Cc3ccccc3F)n2)cc1
CHEMBL1075138	853313	5.2	CCN(Cc1ccncc1)Cc1c(O)ccc2cc(Br)ccc21
CHEMBL1075138	853363	5.5	Cc1ccc(N2C(=O)NC(=O)/C(=C/c3ccoc3)C2=O)cc1
CHEMBL1075138	853431	5.6	CCN(CCO)c1ccc(N/C=C2\C(=O)NC(=S)N(C)C2=O)cc1
CHEMBL1075138	853454	5.45	CCCSC1=N/C(=C\c2ccc([N+](=O)[O-])o2)C(=O)S1
CHEMBL1075138	853663	5.05	CCc1nnc(NS(=O)(=O)c2ccc(NC(=S)NC(=O)c3ccc(F)cc3)cc2)s1
CHEMBL1075138	853710	5.2	CN1C(=O)S/C(=C/c2cccn2-c2cccc(C(=O)O)c2)C1=O
CHEMBL1075138	854059	5.75	O=C(O)c1cccc(NC(=O)CCCN2C(=O)/C(=C/c3ccco3)SC2=S)c1
CHEMBL1075138	854104	6.15	CCOC(=O)c1cnc(-n2nc(C)cc2O)nc1O
CHEMBL1075138	854119	5.35	CCN(CC(=O)NC(C)(C)C)Cc1nc(O)c2cc(Br)cc(Br)c2n1
CHEMBL1075138	854205	5.2	Nc1cc(N)cc(-c2nc3ccccc3[nH]2)c1
CHEMBL1075138	854256	5.85	COc1ccc2nc3cc(Cl)ccc3c(Nc3cc(C(C)C)c(O)cc3C)c2c1
CHEMBL1075138	854490	5.25	Sc1nnc(NCCCN2CCOCC2)s1
CHEMBL1075138	854519	5.1	O=C(CCn1c2ccccc2c2c1CCCC2)NNC(=O)c1ccc([N+](=O)[O-])cc1
CHEMBL1075138	854680	6.05	CCOC(=O)c1c(C)c(C)sc1NC(=O)CSc1nnnn1-c1ccc(OC)cc1
CHEMBL1075138	854738	6.75	CCN1C(C)=C(C)S/C1=C1\SC(=S)N(NC(C)=O)C1=O
CHEMBL1075138	854867	5.7	COc1cc(/C=C2\SC(=O)N(Cc3ccc(Cl)cc3)C2=O)cc([N+](=O)[O-])c1O
CHEMBL1075138	855198	5.4	COc1cccc2sc(NNC(=O)c3nc4ccccc4s3)nc21
CHEMBL1075138	855216	5.45	CCOc1ccc2c(c1)-c1c(=S)ssc1C(C)(C)N2C(=O)CSC1=NCCS1
CHEMBL1075138	855230	5.65	COCCNC(=O)C1=C(Nc2ccc(C)cc2C)SC(C(=O)Nc2ccc(C)c(S(=O)(=O)N3CCCCC3)c2)C1=N
CHEMBL1075138	855374	5.95	O=C(CSc1nnc(-c2ccco2)c(-c2ccco2)n1)Nc1ccccc1
CHEMBL1075138	855531	5.7	Cc1ccc(-n2c(S)nnc2-c2ccncc2)cc1
CHEMBL1075138	855594	6.4	CCN=C(S)NNC(=O)c1cc(-c2cc(C)ccc2C)nc2ccccc21
CHEMBL1075138	855638	5.9	Cn1c(CN2CCCC(C(=O)c3ccc4c(c3)OCO4)C2)nc2ccccc21
CHEMBL1075138	855861	5.45	Cc1cc(NC(=O)CC#N)n(-c2nc3ccccc3[nH]2)n1
CHEMBL1075138	856068	5.5	Oc1nc2cc3c(cc2cc1CN(Cc1ccco1)C(S)=NCCCN1CCOCC1)OCCO3
CHEMBL1075138	856074	6.0	Cc1cc(NC(=O)COC(=O)COc2ccc(Cl)cc2C)c([N+](=O)[O-])cc1C
CHEMBL1075138	856111	5.15	O=C(NNC(=O)C(c1ccccc1)c1ccccc1)c1ccccn1
CHEMBL1075138	856160	5.5	COc1ccc(CNC(=O)c2ccc(Cn3nc(C)c([N+](=O)[O-])c3C)o2)cc1
CHEMBL1075138	856242	7.9	O=C1C2C(C=CCC2c2ccccc2)[C@H](c2ccoc2)N1Cc1ccccc1
CHEMBL1075138	856248	5.15	O=[N+]([O-])c1ccc(Sc2ccccc2Cl)nc1
CHEMBL1075138	856311	5.35	OCCN1CCN(Cc2cc(Cl)c3cccnc3c2O)CC1
CHEMBL1075138	856327	5.05	COC(=O)c1cc(-c2ccc3c(c2)OCO3)nc2ccccc21
CHEMBL1075138	856548	6.2	CCOc1ccc(N2C(=O)NC(=O)C(=NNc3c(C)n(C)n(-c4ccccc4)c3=O)C2=O)cc1
CHEMBL1075138	856580	6.2	Cc1ccc(N=Nc2c(O)[nH]c3ccc(F)cc32)cc1
CHEMBL1075138	856599	5.0	COC(=O)C1=C(C)N(C)C(=O)NC1c1cc2c(cc1[N+](=O)[O-])OCO2
CHEMBL1075138	856601	5.4	O=[N+]([O-])c1ccc(/C(O)=C(/C([S-])=NCc2ccco2)[n+]2ccccc2)cc1
CHEMBL1075138	856618	5.1	CCSC1=NC(=O)/C(=C2/C=Cc3ccccc3N2CC)S1
CHEMBL1075138	856624	5.65	Cc1ccccc1NNC(=O)C(=O)NNc1ccccc1C
CHEMBL1075138	856732	5.1	Oc1nc(CSc2ncc(-c3ccc(F)cc3)n2Cc2ccco2)nc2ccccc12
CHEMBL1075138	856925	5.5	O=C1CC(Sc2nc[nH]n2)C(=O)N1c1ccccc1
CHEMBL1075138	856936	5.7	Cc1ccc(Nc2c3c(ccc2[N+](=O)[O-])=NC2(CCCCC2)N=3)cc1
CHEMBL1075138	856946	5.05	COc1ccc(OC)c(N2C(=O)[C@@H]3C(c4ccccc4Cl)=NO[C@@H]3C2=O)c1
CHEMBL1075138	857008	5.5	Oc1ccc(N=Nc2nccs2)c(O)c1
CHEMBL1075138	857132	5.95	COc1cc2nc(NCCCN3CCN(C)CC3)n3nc(-c4ccccc4)nc3c2cc1OC
CHEMBL1075138	857141	5.1	CN1CCN(NS(=O)(=O)c2cccs2)CC1
CHEMBL1075138	857543	6.2	CCCCCOc1ccc(C(=O)OCC(=O)Nc2cc(C)on2)cc1
CHEMBL1075138	857564	5.5	CC(C)[C@]1(NC(=O)[C@@H]2C=C3c4cccc5[nH]cc(c54)C[C@H]3N(C)C2)O[C@@]2(O)[C@H]3CCCN3C(=O)[C@H](Cc3ccccc3)N2C1=O
CHEMBL1075138	857616	5.15	O=C(/C=C/c1ccco1)OCC(=O)N1CCCCC1
CHEMBL1075138	857699	6.4	CCN(CC)C(=O)N[C@@H]1C[C@H]2c3cccc4[nH]cc(c43)C[C@@H]2N(C)C1
CHEMBL1075138	857729	5.5	CCN(C(=O)COC(=O)COc1ccc2c(c1)CCC2)c1c(N)n(Cc2ccccc2)c(=O)[nH]c1=O
CHEMBL1075138	858261	5.0	Cc1cccc(NC(=O)CNC(=O)CCc2nc3sc4c(c3c(O)n2)CCCC4)c1C
CHEMBL1075138	858325	5.6	CCCCCCCCCCCC(CC1OC(=O)C1CCCCCC)OC(=O)C(CC(C)C)NC=O
CHEMBL1075138	858401	5.05	O=C(Nc1ccc2oc(-c3cc(Br)ccc3Cl)nc2c1)c1ccc2ccccc2c1
CHEMBL1075138	858414	5.0	Cc1cccc2c1-c1sc(C(=O)Nc3ccc(F)cc3F)cc1CO2
CHEMBL1075138	858582	5.4	CCN(CC)CCNC(=O)c1ccc(NC(=O)c2ccc(C(=O)c3ccccc3)cc2)cc1
CHEMBL1075138	858704	8.35	O=C(O)CCCC[C@@H]1SC[C@H]2NC(=O)N[C@@H]12
CHEMBL1075138	859102	5.55	O=C(O)C1CCCCC1C(=O)Nc1cccc(Br)c1
CHEMBL1075138	859349	6.7	COc1cc2cccnc2c(N[S+](=O)([O-])c2ccc(C)cc2)c1
CHEMBL1075138	859427	5.05	Cc1cccc(Oc2ccc3c(c2)Oc2ccccc2NC3=O)c1
CHEMBL1075138	859602	6.0	OC[C@@H]1CCCN2CCCC[C@@H]12
CHEMBL1075138	859832	5.45	COc1ccc(S(=O)(=O)N2CCN(C(=O)C3COc4ccccc4O3)CC2)cc1
CHEMBL1075138	859961	5.05	Cn1nnnc1Sc1ncnc2scc(-c3ccccc3C(F)(F)F)c21
CHEMBL1075138	860106	5.1	Cc1ccccc1-c1nc2ccccc2c(NCCN2CCOCC2)n1
CHEMBL1075138	860178	6.75	COC(=O)c1nnc(N[C@@H](Cc2c[nH]c3ccccc23)C(=O)OC)nc1C(=O)OC
CHEMBL1075138	860241	5.5	Cc1ccc(NC(=O)CCS(=O)(=O)c2ccccc2)cc1S(=O)(=O)N1CCCCCC1
CHEMBL1075138	860514	5.05	Cc1cc(C(=O)COC(=O)c2cc(Cl)c(O)c(Cl)c2)c(C)n1C
CHEMBL1075138	860582	5.1	NS(=O)(=O)c1ccc(CCNC(=O)c2ccc3nccnc3c2)cc1
CHEMBL1075138	860741	5.5	COc1cccc(Nc2nnc(-c3cc4ccc(O)cc4oc3=O)s2)c1
CHEMBL1075138	860905	5.95	CCC1(O)CC2CN(C1)CCc1c3ccccc3[nH]c1[C@@](C(=O)OC)(c1cc3c(cc1OC)N(C)C1[C@]34CCN3CC=C[C@](CC)([C@H]34)[C@@H](OC(C)=O)[C@]1(O)C(=O)OC)C2
CHEMBL1075138	860946	5.15	COc1ccc(CCNC(=O)Cn2cc(C(=O)c3ccccc3)c(=O)c3ccc(C)nc32)cc1OC
CHEMBL1075138	860993	5.45	CCN(CC)CCn1c(=O)nc(SCC(=O)Nc2ccccc2Cl)c2c1CCCC2
CHEMBL1075138	861042	5.45	CN(Cc1ccco1)c1ccnc(-c2ccoc2)n1
CHEMBL1075138	861348	5.5	CCOC(=O)C1CCCN(C(=O)c2cc(-c3ccco3)nc3ccccc32)C1
CHEMBL1075138	861855	6.0	Cc1nc(/N=N\c2cc3c(cc([N+](=O)[O-])cc3S(=O)(=O)[O-])c(S(=O)(=O)[O-])c2)c(COP(=O)([O-])[O-])c(C=O)c1O
CHEMBL1075138	861862	5.9	CCCCCCCCC(=O)NNC(=O)c1c(O)c2ccccc2n(CCC)c1=O
CHEMBL1075138	861968	6.5	COc1ccccc1/C=C1\SC(NNC(=O)c2cccc(Br)c2)=NC1=O
CHEMBL1075138	862066	5.15	O=C(O)CCCNC(=O)/C=C/c1ccco1
CHEMBL1075138	862124	5.0	CCOc1c(Cl)cc(CNc2ccc(N3CCCC3)cc2)cc1OC
CHEMBL1075138	862323	6.55	O=c1c(-c2cc(O)c(O)c(O)c2)coc2cc(O)c(O)c(O)c21
CHEMBL1075138	862471	5.7	Cc1ccc(-n2c(S)nnc2-c2cnccn2)c(Br)c1
CHEMBL1075138	862568	6.2	Cc1ccc(C(=O)Nc2nc(-c3ccccn3)cs2)o1
CHEMBL1075138	862654	5.25	CCCCS(=O)(=O)N1C2=NC(C(=O)OC)=C(C(=O)OC)[C@@H]3Nc4ccccc4[C@]23C[C@H]1C(=O)OC
CHEMBL1075138	862854	5.05	Cc1ccc(C)c(NC(S)=NNC(=O)c2csc(C(C)C)c2)c1
CHEMBL1075138	863201	5.45	COc1ccc2c(c1)C(c1ccc(C)o1)=NNC(c1ccccc1)=N2
CHEMBL1075138	863273	7.0	Cc1ccc(NC(=O)CCC(=O)NN=Cc2cccnc2)cc1
CHEMBL1075138	863323	5.45	CN(C(=O)COC(=O)/C=C/c1ccc(C(F)(F)F)cc1)c1c(N)n(Cc2ccccc2)c(=O)[nH]c1=O
CHEMBL1075138	863391	5.2	CC(=O)Oc1cc(C(=O)OCC(=O)N2CCc3ccccc3C2)cc(OC(C)=O)c1OC(C)=O
CHEMBL1075138	863602	5.7	O=C1C=C2C[C@@]3(O)COc4cc(O)ccc4C3=C2C=C1O
CHEMBL1075138	863617	6.7	COCCSc1nnc(NC(=O)c2ccc(NC(C)=O)cc2)s1
CHEMBL1075138	863717	5.7	CCCC(=O)NC(c1ccc2c(c1)OCO2)c1cc(Cl)c2cccnc2c1O
CHEMBL1075138	863723	5.15	COC(=O)[C@@]1(Cc2ccc(OC)cc2)[C@H]2c3cc(C(=O)N(C)C)n(Cc4ccccn4)c3C[C@H]2CN1C(=O)c1ccccc1
CHEMBL1075138	863748	5.1	CCCCSCc1nc2ccccn2c1Br
CHEMBL1075138	863940	6.05	CC(=O)OC1CC2C(C)(C)C(=O)C=C[C@]2(C)C2CC[C@]3(C)C(=CC(=O)OC3c3ccoc3)[C@]12C
CHEMBL1075138	864003	6.4	CC(=O)Oc1cc(-c2coc3cc(OC(C)=O)c(OC(C)=O)c(OC(C)=O)c3c2=O)cc(OC(C)=O)c1OC(C)=O
CHEMBL1075138	864124	5.05	CC1=CC(C)(C)Nc2ccc(Cc3ccc4c(c3)C(C)=CC(C)(C)N4)cc21
CHEMBL1075138	864182	6.0	COc1cc(OC)cc(C(=O)NC(=S)NNC(=O)[C@H]2C[C@@H]2c2ccccc2)c1
CHEMBL1075138	864233	5.45	OCC1CCCC(n2cnc3c2ncnc3S)O1
CHEMBL1075138	864259	6.15	O=C1NN=COc2ccccc21
CHEMBL1075138	864371	5.05	COc1ccccc1CNc1ccnc(-c2ccoc2)n1
CHEMBL1075138	864425	5.1	O=C(CSc1nccn1Cc1ccccc1)Nc1nccs1
CHEMBL1075138	864520	6.3	O=C(/C=C/c1ccco1)NC(=S)NNC(=O)c1ccco1
CHEMBL1075138	864837	5.7	O=C(CSc1ccc(Br)c2cccc(Cl)c12)Nc1ccc(S(=O)(=O)Nc2nccs2)cc1
CHEMBL1075138	864852	5.05	CC(C)c1onc(C(=O)Nc2ccc3c(c2)OCO3)c1[N+](=O)[O-]
CHEMBL1075138	864917	5.85	N#CC12CCCCC1CC1CCCCC1(C#N)N2Cc1cccnc1
CHEMBL1075138	865020	5.95	CC(C)(C)c1ccc(S(=O)(=O)/C=C\C#N)cc1
CHEMBL1075138	865306	5.95	Cc1cc2c(c(=O)o1)[C@@H](O)[C@H]1O[C@@H]1C2=O
CHEMBL1075138	865549	6.05	CCN1C(=O)N[C@@H](CCc2ccccc2)[C@@H](C(=O)OC)[C@H]1C
CHEMBL1075138	865769	5.35	CC1(C)Cc2nc3sc4c(ncnc4O)c3cc2CS1
CHEMBL1075138	865804	7.55	Cn1cc2c3c1cccc3[C@@H]1C[C@@H](CNC(=O)OCc3ccccc3)CN(C)[C@H]1C2
CHEMBL1075138	865907	5.55	COc1ccc(OCC(=O)Nc2ccc(-c3nc4cc(C)c(C)cc4o3)cc2)cc1
CHEMBL1075138	866212	5.55	CCN(CC)S(=O)(=O)c1cccc(-c2nnc(S)n2N=Cc2ccc(C(=O)OC)cc2)c1
CHEMBL1075138	866234	5.45	CCOc1ccccc1C(=O)NCC(c1ccc(N(C)C)cc1)N1CCCC1
CHEMBL1075138	866283	5.25	CC(=O)Nc1ccc(CN2CCN(c3cccc(C(F)(F)F)c3)CC2)cc1
CHEMBL1075138	866403	6.15	C[C@H](NS(=O)(=O)c1ccc2c(c1)OCCCO2)C(=O)N1CCN(c2ccc(F)cc2)CC1
CHEMBL1075138	866534	5.25	CCN(CC)c1ccc(C=NN2CCN(Cc3ccccc3)CC2)cc1
CHEMBL1075138	866644	5.05	COCCN1C(=O)N[C@@H](c2cccc(F)c2)C(C(C)=O)=C1C
CHEMBL1075138	866657	5.0	Cc1ccc(NN=Nc2nc3c([nH]2)n(C)c(=O)n(C)c3=O)cc1
CHEMBL1075138	866819	6.5	Cc1cc(NC(=O)CSC2=NCCS2)no1
CHEMBL1075138	866990	5.15	Cc1ccc(C(C)C)c(OCc2ccc(C(=O)NN=Cc3ccc(O)cc3O)cc2)c1
CHEMBL1075138	867041	6.5	Cc1c2c(c(O)c3c(O)cccc13)C(=O)O[C@H]2C1C(N(C)C)C(O)=C(C(N)=O)C(=O)[C@H]1O
CHEMBL1075138	867142	5.3	CCCc1cc(-c2[nH]ncc2-c2ccc3c(c2)OCCCO3)c(O)cc1OC
CHEMBL1075138	867214	6.15	COc1ccc(N=C2C(=Nc3ccc(OC)cc3)N(c3ccc(OC)cc3)C(=S)N2C(=O)c2ccc(OC)cc2)cc1
CHEMBL1075138	867493	5.5	CCOC(=O)c1cc(C(=O)c2ccccc2O)cn2c(=O)c3c(C)c(C)sc3nc12
CHEMBL1075138	867610	6.35	CC1CCCCC12NC(=O)N(CC(=O)Nc1sc3c(c1C(N)=O)CCC3)C2=O
CHEMBL1075138	868568	5.2	CC(=O)N1CCOc2cc(S(=O)(=O)NCc3ccccc3Cl)c(Cl)cc21
CHEMBL1075138	868645	5.75	CC(=NNC(=O)c1cc(-c2cccs2)nc2ccccc21)c1ccccn1
CHEMBL1075138	868860	5.05	CCN1C=C(Cc2ccc(OC)cc2)C2=C(C1)C(c1ccc(OC)cc1)C(C#N)=C(N)O2
CHEMBL1075138	868978	5.1	COc1ccc(CNc2nc(-c3ccoc3)nc3ccccc32)c(OC)c1
CHEMBL1075138	869254	5.15	Cn1cccc1CC(=O)NNC(=S)NC(=O)c1ccc(F)cc1
CHEMBL1075138	869259	7.75	O=C(NNC(=S)NC(=O)c1cccnc1)c1ccccc1F
CHEMBL1075138	869311	5.3	CC(C)COC(=O)c1ccc2c(c1O)C(=O)c1ccccc1C2=O
CHEMBL1075138	869321	5.45	O=[S+]1([O-])c2ccccc2C(CCO)N1Cc1ccccc1
CHEMBL1075138	869342	5.1	COc1ccc(N2C(C(C)=O)=NN(c3ccccc3)C2c2cccs2)cc1
CHEMBL1075138	869474	6.3	CC1CC(C)CN(S(=O)(=O)c2ccc(C(=O)Nc3nnc(-c4cccs4)o3)cc2)C1
CHEMBL1075138	869501	5.3	Cc1n[nH]c(O)c1C(c1cn(Cc2ccccc2Cl)c2ccccc12)c1c(C)n[nH]c1O
CHEMBL1075138	869534	5.7	COc1cc2cccnc2c(NS(=O)(=O)c2ccc(C)cc2)c1
CHEMBL1075138	869726	5.45	C=C(CC[C@@H](O)C(C)(C)O)[C@H]1CC[C@]2(C)[C@@H]1CCC1[C@@]3(C)CC[C@H](O)C(C)(C)C3CC[C@]12C
CHEMBL1075138	869758	5.0	CCn1cc(C=NNC(=O)COc2cccc3cccnc32)c2ccccc21
CHEMBL1075138	869989	5.0	COc1cc(OC)c2c(c1C(CCN1CCOCC1)c1ccc(N(C)C)cc1)OC(=O)CC2c1ccc(N(C)C)cc1
CHEMBL1075138	870197	5.4	O=C(O)C1Sc2nc(O)sc2C2c3ccc(O)cc3OC(=O)C12
CHEMBL1075138	870443	5.1	COc1ccc(CN2C(=O)NC(=O)/C(=C\NNC(=O)c3ccncc3)C2=O)cc1
CHEMBL1075138	870525	5.4	COc1ccc(C(=O)/C=C/c2cccs2)c(OC(=O)c2cccc([N+](=O)[O-])c2)c1
CHEMBL1075138	870651	5.45	Sc1nncn1N=Cc1cccs1
CHEMBL1075138	870918	5.6	Cc1ccc2c(c1C)NC(C(=O)O)C1CC=CC21
CHEMBL1075138	870919	6.0	CC(=O)SC1CC2=CC(=O)CC[C@@]2(C)[C@@H]2CC[C@@]3(C)[C@@H](CC[C@@]34CCC(=O)O4)C12
CHEMBL1075138	871016	5.15	CCC(=O)Nc1cccc(C2=NOC3(C2)C[C@@H](C(N)=O)N(C(=O)c2cc([N+](=O)[O-])cc([N+](=O)[O-])c2)C3)c1
CHEMBL1075138	871087	5.0	Cc1ccc(Nc2c([N+](=O)[O-])nn(-c3ccccc3)[n+]2[O-])c(C)c1
CHEMBL1075138	871095	5.4	CC1=C(C#N)c2nc(N)c(C#N)c(C)c2/C1=C\c1ccc(-c2ccccc2C(=O)O)o1
CHEMBL1075138	871151	5.05	CN(CC1CCCO1)S(=O)(=O)c1ccc(C(=O)Nc2nc(-c3ccccn3)cs2)cc1
CHEMBL1075138	871234	5.0	Cc1ccc(NC(=O)c2ccc(Cl)c(N3C(=O)C=CC3=O)c2)cc1
CHEMBL1075138	871351	5.45	CCc1n[nH]c2cccc3c(OC)ccc1c23
CHEMBL1075138	871354	5.2	Sc1n[nH]c(-c2ccccc2Br)n1
CHEMBL1075138	871639	5.55	Cc1ccc(NC(S)=NNC(=O)CSc2nc3ccccc3c(=O)n2-c2ccc(C)cc2)cc1
CHEMBL1075138	871712	5.05	CN(C)c1ccc(NC(=O)c2ccc(COc3cccc(Cl)c3)o2)cc1
CHEMBL1075138	871728	5.15	Cc1ccc(NC(=O)c2ccc(C(C)(C)C)cc2)cc1[N+](=O)[O-]
CHEMBL1075138	872086	5.0	O=C(O)Cc1ccc(S(=O)(=O)N2CCCC2)s1
CHEMBL1075138	872294	5.2	O=C(O)c1cc(-c2ccc(/C=C3\NC(=O)N(c4ccc(Cl)cc4)C3=O)o2)ccc1Cl
CHEMBL1075138	872370	6.8	Cc1ccc(C)c(-n2c(S)nnc2-c2cccnc2)c1
CHEMBL1075138	872403	7.4	CC(=NOCc1nc2ccccc2c(=O)n1N=Cc1cc(C)cc([N+](=O)[O-])c1O)c1ccccc1
CHEMBL1075138	872690	5.1	CC1=CC(=NNc2ccccc2[N+](=O)[O-])CC(C)(C)C1
CHEMBL1075138	872738	5.15	CN(C)c1cccc(C(=O)OCc2cc(=O)oc3cc(O)ccc23)c1
CHEMBL1075138	872817	5.0	O=C(CCNc1ccc(Cc2ccncc2)cc1)c1ccc([N+](=O)[O-])cc1
CHEMBL1075138	872902	5.25	CC(C)Nc1ccc(Nc2ccccc2)cc1
CHEMBL1075138	873211	5.25	CCn1nc(C(=O)OCC(=O)c2ccc3c(c2)OCCO3)c2ccccc2c1=O
CHEMBL1075138	873218	5.45	CSc1nnc(-c2ccco2)c(-c2ccco2)n1
CHEMBL1075138	873275	5.2	COc1ccccc1C(=O)NCC1CCN(c2ccc(S(=O)(=O)N3CCOCC3)cc2)CC1
CHEMBL1075138	873410	5.15	CC1(OC(=O)C2CCCC2)C(=O)C=C2C=C(c3ccsc3)N(CCc3c[nH]c4ccccc34)C=C2C1=O
CHEMBL1075138	873770	5.8	Oc1[nH]c2ccccc2c1N=NC(=S)Nc1cccc(O)c1
CHEMBL1075138	873905	5.85	O=C(NNS(=O)(=O)c1ccccc1[N+](=O)[O-])c1ccccc1[N+](=O)[O-]
CHEMBL1075138	874075	5.25	CCC1(C)Cc2c(sc3[nH]c(=S)n(Cc4ccccc4)c(=O)c23)CO1
CHEMBL1075138	874206	5.05	Cc1c(C(=O)Nc2ccc(C)cc2)cc(-c2ccccc2)n1CCCN1CCOCC1
CHEMBL1075138	874275	5.85	CC(C)CC(C(=O)Nc1oc(-c2ccccc2)c(-c2ccccc2)c1C#N)N1C(=O)c2ccccc2C1=O
CHEMBL1075138	874594	5.25	Cc1ccc(NCc2ccccc2OCc2ccccc2F)cc1
CHEMBL1075138	874656	6.5	Cc1ccc(NC2=NC(=O)/C(=C/c3cccn3C)S2)c(C)c1
CHEMBL1075138	874907	5.05	Cc1ccc(O)c(-c2cc(C(=O)Nc3ccc(S(=O)(=O)N4CC(C)OC(C)C4)cc3)n[nH]2)c1
CHEMBL1075138	874943	5.1	CCN(CC)Cc1cc(O)c(CN(CC)CC)cc1O
CHEMBL1075138	875367	7.2	O=C(OC1Cc2c(O)cc(O)cc2OC1c1cc(O)c(O)c2c1cc(C1Oc3cc(O)cc(O)c3CC1OC(=O)c1cc(O)c(O)c(O)c1)cc(O)c2=O)c1cc(O)c(O)c(O)c1
CHEMBL1075138	875512	6.65	c1cc(C2CCCCC2)cc2c3c4n(c12)CCN=C4CCC3
CHEMBL1075138	875565	5.1	Cc1ccc(C2c3c(C)nn(-c4ccc(C)cc4)c3OC(N)=C2C#N)o1
CHEMBL1075138	875698	5.15	O=C(CSc1ccc(-c2nc3ccccc3[nH]2)cn1)N1CCN(C(=O)c2ccco2)CC1
CHEMBL1075138	875912	5.55	Cc1snc(SCC(=O)c2ccc([N+](=O)[O-])cc2)c1C#N
CHEMBL1075138	875946	5.1	COC(=O)C1=C(C(=O)OC)[C@@H]2N(C)c3ccccc3[C@@]23C[C@@H](C(=O)OC)N(C(=O)CC(C)C)C3=N1
CHEMBL1075138	875989	5.0	O=[N+]([O-])c1cc(C=NNc2nc(-c3ccccc3)cs2)ccc1O
CHEMBL1075138	876016	5.15	CN(C)c1ccc(/C=C/C(=O)c2cccc(Br)c2)cc1
CHEMBL1075138	876069	5.45	O=C(O)c1cccc(NN=C2C(=O)CCCC2=O)c1
CHEMBL1075138	876138	5.0	O=C1NC(=S)N(c2ccc(F)cc2)C(=O)/C1=C\c1ccoc1
CHEMBL1075138	876276	7.0	COc1cccc(OC)c1C(=O)NC(=S)NNC(=O)[C@H]1C[C@@H]1c1ccccc1
CHEMBL1075138	876333	6.35	CN(C)S(=O)(=O)c1ccc(C(=O)Nc2nnc(-c3ccc4c(c3)CCCC4)o2)cc1
CHEMBL1075138	876449	5.85	CCC(=O)c1ccc(OCC(=O)Nc2nc(-c3cccnc3)cs2)cc1
CHEMBL1075138	876529	5.35	CC(C)c1ccc2oc(-c3cc(N)ccc3O)nc2c1
CHEMBL1075138	876590	5.0	Oc1c2c(nc3c(-c4ccc(Cl)cc4)cnn31)CCC2
CHEMBL1075138	876742	5.6	Cc1ccc(C(=O)Nc2nc(-c3ccccc3)c(-c3ccccc3)o2)cc1
CHEMBL1075138	876763	5.5	CC1CCN(C(=O)Cn2c3ccsc3c(=O)n(Cc3ccco3)c2=O)CC1
CHEMBL1075138	876808	5.15	O=C(CN1CCCc2ccccc21)Nc1ccccc1[N+](=O)[O-]
CHEMBL1075138	876911	5.2	COc1ccccc1CN(C)C(=O)CN1C(=O)c2ccccc2C1=O
CHEMBL1075138	877201	5.8	CCN(CC)C(=O)c1cccc(C)c1
CHEMBL1075138	877293	5.5	Cc1ccc(OCC(=O)c2c(N)n(C)c(=O)n(C)c2=O)c([N+](=O)[O-])n1
CHEMBL1075138	877341	6.0	C[C@@]1(C(=O)O)NCCc2cc(O)c(O)cc21
CHEMBL1075138	877384	5.35	Cn1ccsc1=NC(=O)c1ccc(CS(C)(=O)=O)cc1
CHEMBL1075138	877456	5.6	CCN(c1ccccc1)S(=O)(=O)c1ccc(C(=O)Nc2nnc(-c3ccco3)o2)cc1
CHEMBL1075138	877580	5.55	CCSc1nnc(NC(=O)CSc2nc3c(c(=O)n2-c2ccccc2OC)SCC3)s1
CHEMBL1075138	877604	5.7	C=CCn1c(=O)cc(O)nc1SCc1ccccc1
CHEMBL1075138	877869	5.15	Cn1c(COc2ccccc2)nnc1SCC(=O)c1cccc([N+](=O)[O-])c1
CHEMBL1075138	878078	5.0	CCOC(=O)c1c(C)[nH]c(C2=NN=C(Nc3ccccc3OC)SC2)c1C
CHEMBL1075138	878372	5.85	CN1c2ccccc2C(O)=C(C=Nc2ncccn2)S1(=O)=O
CHEMBL1075138	878570	5.35	O=C(CSc1nc[nH]n1)Nc1nc(-c2ccccc2)ns1
CHEMBL1075138	878650	5.4	Oc1c(C=NNc2cccc3cccnc32)ccc2ccccc21
CHEMBL1075138	878794	6.4	O=[N+]([O-])c1ccc(O)c2ncccc12
CHEMBL1075138	878798	5.25	Sc1nnc(-c2ccncc2)n1N=C/C=C/c1ccccc1
CHEMBL1075138	878898	5.05	CCOC(=O)CCCCC(=O)c1[nH]c(O)nc1CSc1nc(C)cc(O)n1
CHEMBL1075138	878903	6.05	O=C(Nc1ccccc1C(=O)NC1CC1)c1ccc([N+](=O)[O-])o1
CHEMBL1075138	878928	6.65	N#C/C(=C\C1=C(N2CCOCC2)/C(=C/c2cccc([N+](=O)[O-])c2)CC1)C(=O)Nc1ccccc1F
CHEMBL1075138	879096	6.3	CCOc1cccc(C(=O)C2=C(O)C(=O)N(CCOC)C2c2ccco2)c1
CHEMBL1075138	879264	5.45	CC1CCCC2(C1)N=C(S)N(c1ccccc1)N2
CHEMBL1075138	879369	5.7	Oc1ccc(N=Nc2ccc3c(c2)OCO3)c2ccccc12
CHEMBL1075138	879805	6.5	Cc1c(N=C(S)NN=Cc2cc([N+](=O)[O-])ccc2O)c(=O)n(-c2ccccc2)n1C
CHEMBL1075138	879833	5.0	CCOc1ccc(NC(=O)COC(=O)C23CC4CC(CC(C4)C2)C3)c([N+](=O)[O-])c1
CHEMBL1075138	879995	5.3	CC(Oc1ccc2ccccc2c1)C(=O)NNC(=S)NC(=O)c1ccco1
CHEMBL1075138	880355	6.0	COC(=O)N[C@@H](/C=C/c1ccccc1)[C@@H](C)[N+](=O)[O-]
CHEMBL1075138	880439	5.0	COc1cc(Cl)c(C)cc1NC(=O)c1cnc(N2CCCCC2)c2ccccc12
CHEMBL1075138	880458	5.65	CC(C)n1c(S)nnc1-c1ccncc1
CHEMBL1075138	880651	5.0	COc1cc(O)c(C(=O)/C=C/c2ccc(O)c(OC)c2)c(OC)c1
CHEMBL1075138	880695	5.25	Nc1cccc(S(=O)(=O)O)c1
CHEMBL1075138	880756	5.2	CS(=O)(=O)Nc1cccc(-c2cncnc2NCc2cccs2)c1
CHEMBL1075138	880788	5.15	Cn1c(=O)cc2c3c1ccc(N1CCCCC1)c3C(=O)c1ccccc1-2
CHEMBL1075138	880861	5.45	NC(=O)COC(=O)c1ccccc1SCC(=O)NC1CCCCCCC1
CHEMBL1075138	880882	5.6	CCn1c(S)nnc1C1CCN(Cc2ccccc2)CC1
CHEMBL1075138	880944	5.4	COc1ccc(C(=O)Nc2nnc(-c3ccco3)s2)cc1
CHEMBL1075138	881023	6.0	Oc1ccccc1C(Nc1nccs1)c1ccc2cccnc2c1O
CHEMBL1075138	881058	5.0	N#CC1=C2SCN(c3ccccc3)CN2C(=O)CC1c1ccccc1Cl
CHEMBL1075138	881634	5.3	Cc1cc(C)c2ccc(C(=O)O)nc2c1O
CHEMBL1075138	881762	5.7	Cc1nn(-c2ccc(C)c(C)c2)c(O)c1C=NNC(=O)c1cccc([N+](=O)[O-])c1
CHEMBL1075138	881771	5.95	NC1=C(c2nc3ccccc3[nH]2)C(=O)CN1c1ccc(F)cc1
CHEMBL1075138	881772	6.25	CN(C)c1ccc(CN(C(=O)C2COc3ccccc3O2)C2CCS(=O)(=O)C2)cc1
CHEMBL1075138	881866	5.8	O=C1c2ccc(OS(=O)(=O)c3ccccc3)cc2O/C1=C\c1ccncc1
CHEMBL1075138	882014	5.05	CCn1c2ccccc2nc1SCc1nc2sc(C(=O)O)c(C)c2c(O)n1
CHEMBL1075138	882073	5.35	CC(C)(C)c1ccc(OCc2ccc(C(=O)N3CCOCC3)o2)cc1
CHEMBL1075138	882101	5.5	OCCCn1c(S)nnc1-c1ccccc1
CHEMBL1075138	882240	5.15	C=CCCCCCCCCc1nc(S)n[nH]1
CHEMBL1075138	882445	7.05	COc1ccccc1/C=C1/SC(=O)N(CCC(=O)Nc2ccc(S(=O)(=O)Nc3nccs3)cc2)C1=O
CHEMBL1075138	882453	5.05	O=C(Nc1cc2c3c(c1)C1CCCC1CN3CC1CCCC21)c1ccc([N+](=O)[O-])cc1
CHEMBL1075138	882538	5.95	Cc1ccc(NC(S)=NN=C2CCCc3c(C)cc(C)cc32)cc1
CHEMBL1075138	882717	5.2	COc1ccc(/C=C2\SC(=N)N(c3nccs3)C2=O)cc1OC
CHEMBL1075138	882724	5.05	CC(C)(C)c1cc(C(c2cccnc2)N2CCN(CCO)CC2)cc(C(C)(C)C)c1O
CHEMBL1075138	883051	5.2	Cc1nn(-c2ccccc2)c2c1C(c1cccs1)C(C#N)=C(N)O2
CHEMBL1075138	883157	5.25	CC1CCN(C2=C(NS(=O)(=O)c3ccc(Cl)cc3)C(=O)c3ccccc3C2=O)CC1
CHEMBL1075138	883570	5.35	CCCCC(=O)NN/C=C1/C(=O)NC(=O)N(CCC2=CCCCC2)C1=O
CHEMBL1075138	883662	5.05	C=C(C)C(=O)Nc1cccc(C2=NOC3(C2)C[C@H](C(N)=O)N(C(=O)C(c2ccccc2)c2ccccc2)C3)c1
CHEMBL1075138	883663	5.1	COc1ccc(NN=C(C(C)=O)N2CCCc3ccccc32)cc1
CHEMBL1075138	883711	5.65	CCC(NC(=O)C1CCCO1)c1ccccc1
CHEMBL1075138	883916	5.05	Cc1ccc(S(=O)(=O)N2c3ccccc3-c3c(ssc3=S)C2(C)C)cc1
CHEMBL1075138	883921	5.5	O=C1NC(=O)N(Cc2ccco2)C(=O)/C1=C\c1ccc(-c2ccc(F)cc2)o1
CHEMBL1075138	884039	5.15	OCCN1CCN(C(c2cccs2)c2ccc3cccnc3c2O)CC1
CHEMBL1075138	884278	5.6	Cc1c(-n2c(S)nnc2-c2ccccc2Cl)c(=O)n(-c2ccccc2)n1C
CHEMBL1075138	884318	5.25	CCn1c(S)nnc1-c1cccn(Cc2ccccc2)c1=O
CHEMBL1075138	884320	5.75	Cc1ccc(C)n1-c1sccc1-c1cc2nc(C)cc(O)n2n1
CHEMBL1075138	884354	5.9	NS(=O)(=O)c1cc(C(=O)NC2CCSc3ccccc32)ccc1Cl
CHEMBL1075138	884589	5.55	O=C(Nc1nnc(SCc2ccc(F)cc2)s1)c1ccccn1
CHEMBL1075138	884610	5.1	Cc1cc(Cl)ccc1NNC(=O)c1cccs1
CHEMBL1075138	884902	5.0	O=[N+]([O-])c1cc([N+](=O)[O-])c2ccc(S(=O)(=O)O)cc2c1O
CHEMBL1075138	885080	6.0	Fc1cccc2sc(Nc3nnc(-c4ccco4)o3)nc21
CHEMBL1075138	885121	5.5	CC1=CC(=NN=C(S)NCCc2ccccc2)CC(C)(C)C1
CHEMBL1075138	885149	5.0	Cc1cccc(C=NNC(=O)CNc2cccc3ccccc32)n1
CHEMBL1075138	885150	5.05	Cc1ccc2nc(O)c(C(c3nnnn3Cc3ccccc3)N3CCc4ccccc43)cc2c1
CHEMBL1075138	885342	6.1	CCOC(=O)C(=O)NNc1ccc(F)cc1
CHEMBL1075138	885461	5.5	CCOC(=O)C(=O)NNc1ccc(Cl)cc1
CHEMBL1075138	885465	5.45	O=C(CCOc1ccccc1)Nc1ccnn1C1CCN(Cc2ccc(O)cc2)CC1
CHEMBL1075138	885536	5.0	Cc1ccc(C=c2sc3nc(-c4ccccc4Br)nn3c2=O)o1
CHEMBL1075138	885754	5.5	c1c[nH]c(CC(=NNc2ccccc2)c2ccccc2)n1
CHEMBL1075138	885812	5.0	O=C(O)c1cccc2c1NC(c1cccc([N+](=O)[O-])c1)C1CC(Sc3ccccc3[N+](=O)[O-])C(Cl)C21
CHEMBL1075138	885844	5.35	COc1cc(OC)cc(C(=O)Nc2nc(-c3ccccc3)c(-c3ccccc3)o2)c1
CHEMBL1075138	885887	5.15	Cc1ccccc1NC(=O)c1ccc(Nc2c3ccccc3c([N+](=O)[O-])cc2[N+](=O)[O-])cc1
CHEMBL1075138	886207	7.95	Cc1cnc(C(=O)N2CCc3c4ccccc4[nH]c3C2c2ccc(F)cc2)cn1
CHEMBL1075138	886358	5.65	O=C(NC1(C(F)(F)F)Oc2ccccc2O1)N1CCC2(CC1)OCCO2
CHEMBL1075138	886397	5.6	Cc1nn2c(nc(C)cc2NCCC(C)C)c1-c1ccccc1
CHEMBL1075138	886497	5.55	COc1ccc(C(=O)c2sc3nc(-c4ccc(OC)cc4)ccc3c2N)cc1
CHEMBL1075138	886551	5.3	CCOC(=O)C1=C(SCC)c2cc3c(n2C1=O)CCCC3
CHEMBL1075138	886684	5.55	O=C(O)c1cccc(-n2cccc2/C=C2/NC(=O)N(Cc3ccccc3F)C2=O)c1
CHEMBL1075138	886879	5.1	CN(C)CCCNCCCN
CHEMBL1075138	886914	5.85	COc1ccc(NCC(=O)NN=Cc2c(C)nn(Cc3ccccc3)c2Cl)cc1
CHEMBL1075138	886943	5.6	Cc1nnc(S)n1-c1cccc(C)c1C
CHEMBL1075138	886990	5.35	O=C(NCc1ccncc1)c1ccc(N2CCCC2)c([N+](=O)[O-])c1
CHEMBL1075138	887228	5.0	C(=NNc1nc(-c2ccccc2)cs1)c1ccco1
CHEMBL1075138	887284	5.05	CCOC(=O)C1CCCCN1Cc1cccc(F)c1
CHEMBL1075138	887473	5.6	COC(=O)C(/C=C(\O)c1ccc([N+](=O)[O-])cc1)=Nc1ccc(OC)cc1
CHEMBL1075138	887549	5.35	CC(=O)C1=C(O)C(=O)N(Cc2ccco2)C1c1ccc(F)cc1
CHEMBL1075138	887624	5.55	Cc1ncc(CO)c(C=NNC(=O)c2cc(O)c(O)c(O)c2)c1O
CHEMBL1075138	887625	6.55	NNC(=O)c1ccc(Cn2cccn2)o1
CHEMBL1075138	887690	5.5	Cc1ccccc1N(C(=O)c1snc(C(N)=O)c1N)C(C)C(=O)NC1CCCCC1
CHEMBL1075138	887858	5.25	CC(C)(C)C1CCC(=NN=C(S)NCc2ccccc2)CC1
CHEMBL1075138	887990	5.35	CCN(Cc1nc2ccsc2c(O)n1)Cc1nc(O)c2ccccc2n1
CHEMBL1075138	888558	5.4	CCN(CCCNC(=O)CC(C(=O)N1CCc2ccccc21)n1ccnc1)c1cccc(C)c1
CHEMBL1075138	888892	5.2	CN(C)c1ccc(C2NCCS2)cc1
CHEMBL1075138	888999	5.25	CCOc1ccccc1Oc1coc2cc(OCC(=O)O)ccc2c1=O
CHEMBL1075138	889081	5.55	CCOC(=O)C(=NC(C)CC)NNc1ccc(Br)cc1
CHEMBL1075138	889568	5.05	O=C(CCc1nnc(CCCCc2ccccc2)o1)NCCN1CCOC1=O
CHEMBL1075138	889971	5.5	Cc1cc(N2CCCCC2)n2ncc(-c3ccccc3)c2n1
CHEMBL1075138	890018	5.0	CSc1nc2ccccc2c(Sc2ccccc2Cl)n1
CHEMBL1075138	890596	5.0	c1coc(CNc2nc(-c3ccccn3)nc3ccccc32)c1
CHEMBL1075138	890728	5.2	C=CCn1c(O)c(N=NC(S)=Nc2ccccc2F)c2ccccc21
CHEMBL1075138	890945	5.0	O=C(NC(=S)Nc1ccc(N2CCCC2)cc1)c1ccccc1[N+](=O)[O-]
CHEMBL1075138	891086	5.1	Cc1ccc(C(c2ccc(C)o2)c2cc(C)cc([N+](=O)[O-])c2O)o1
CHEMBL1075138	891181	5.5	CCCSC1=N/C(=C/c2ccsc2)C(=O)N1c1ccccc1
CHEMBL1075138	891236	5.45	CC(=O)Nc1ccc(NC(=O)Cn2cnc3c(cnn3C(C)(C)C)c2=O)cc1
CHEMBL1075138	891256	6.6	FC(F)(F)c1ccc(-n2cnnc2S)cc1
CHEMBL1075138	891551	5.05	COc1ccc(C2CC(=O)Oc3c(C(CCN4CCN(c5ccccc5)CC4)c4cc(OC)c(OC)c(OC)c4)c(OC)cc(OC)c32)cc1
CHEMBL1075138	891596	6.35	Nc1cc(N)nc(CS)n1
CHEMBL1075138	891750	5.05	CCCN(CCC)CC(C)(C)NS(=O)(=O)c1ccc(Cl)cc1
CHEMBL1075138	891860	5.55	O=C(COC(=O)c1c2c(nc3ccccc31)/C(=C/c1ccco1)CC2)NC1CCCC1
CHEMBL1075138	891978	5.65	O=C(CCNc1cccc(F)c1)c1cc2ccccc2o1
CHEMBL1075138	892014	5.35	Cc1cc(C)c(C)c(N=Nc2nc3ccccc3n2C)c1C
CHEMBL1075138	892253	5.12	CCOc1ccc(C2=NN=C(c3cccs3)Nc3ccc(OCC)cc32)cc1
CHEMBL1075138	892736	6.35	CC(C)(C)c1cc(N/C=C\c2nnnn2-c2ccc(Br)cc2)no1
CHEMBL1075138	892792	5.6	Clc1cccc(CN2COc3c(cc(Cl)c4cccnc43)C2)c1
CHEMBL1075138	892994	5.45	COc1ccc(-c2nn(CCC(=O)O)cc2/C=C2\SC(N)=NC2=O)cc1
CHEMBL1075138	893111	5.85	CCc1cccc(C)c1N=C(S)NCC1CCN(c2ccc(OC)cc2)C1
CHEMBL1075138	893350	5.05	N=C1/C(=C/c2ccc(-c3cccc(C(=O)O)c3)o2)C(=O)N=C2SC(CC(=O)N3CCOCC3)=NN21
CHEMBL1075138	893627	5.0	O=Cc1ccc2oc3nc4n(c(=O)c3c(=O)c2c1)CCCS4
CHEMBL1075138	893711	6.75	O=C(NNC(=S)NC(=O)c1ccc(Cl)cc1)c1cnccn1
CHEMBL1075138	893805	5.25	CC(C)Oc1ccc(CCC(=O)NN=C(S)NCc2ccccc2)cc1
CHEMBL1075138	893900	5.05	CC(C)Oc1cccc(C(=O)NC(=S)N2CCN(c3ccc(C(F)(F)F)cc3[N+](=O)[O-])CC2)c1
CHEMBL1075138	893945	5.05	C=C(C)Cn1c(S)nnc1-c1ccncc1
CHEMBL1075138	894279	5.1	CSC1=N/C(=C\c2ccc(Br)o2)C(=O)S1
CHEMBL1075138	894332	5.85	CN(c1ccccc1)S(=O)(=O)c1ccc(C(=O)Nc2nnc(-c3ccc(F)cc3)o2)cc1
CHEMBL1075138	894605	5.15	CN(C)c1ccc(CNc2ncc(Br)cc2Br)cc1
CHEMBL1075138	894665	7.0	CCn1c(=O)c2ccccc2nc1SCc1cccc(OC)c1
CHEMBL1075138	894871	5.95	Oc1c(Br)cc(Br)cc1C=NN=C(S)N[C@H]1CC2C=CC1C2
CHEMBL1075138	895054	6.4	COc1ccc(/C=C/C(=O)NC(=S)NNC(=O)c2ccco2)cc1
CHEMBL1075138	895229	5.65	COc1ccc(NN/C=C2/C(=O)NC(=O)N(c3ccc(C)c(C)c3)C2=O)cc1
CHEMBL1075138	895457	5.35	COc1ccc(C(=O)C2=C(O)C(=O)N(CC3CCCO3)C2c2cc(OC)ccc2OC)cc1
CHEMBL1075138	895532	5.1	CN1C(=O)C(=Cc2ccccc2Oc2ccc(Cl)c(F)c2)C(=O)N(C)C1=O
CHEMBL1075138	895582	5.95	O=C(Cn1sc2ccccc2c1=O)NC12CC3CC(CC(C3)C1)C2
CHEMBL1075138	895584	5.05	Cc1nc(N)sc1N=Nc1ccc(Br)cc1
CHEMBL1075138	895599	5.0	CCOc1ccc(/C=C2/SC(=S)N(CCC(=O)Nc3ccc(C(=O)O)cc3)C2=O)cc1
CHEMBL1075138	895614	5.05	Cc1ccc(/C=C(\C#N)C(=O)c2ccccc2)s1
CHEMBL1075138	895659	7.2	COc1ccc(-c2ccc(CCC(=O)O)n2NC(=O)c2ccc(C(C)(C)C)cc2)cc1
CHEMBL1075138	895725	5.75	Cc1cc(C)c2c(n1)sn(CC(=O)N1CCC(N3CCCCC3)CC1)c2=O
CHEMBL1075138	895849	5.85	CN(C)c1ccc(/C=C/C=C2/SC(=S)N(c3ccccc3)C2=O)cc1
CHEMBL1075138	895984	6.15	COc1cccc(C=NNC(=O)c2nc(-c3ccccc3)cc(-c3ccccc3)n2)c1O
CHEMBL1075138	896015	6.0	CCCCNc1ccc2c3c1cccc3C(=O)N(CCCC)C2=O
CHEMBL1075138	896133	5.3	Oc1ccc(C2c3c(ccc4ncccc43)N=C3CCCC(O)=C32)cc1O
CHEMBL1075138	896210	5.45	COc1cccc(C=NNc2ncnc3scc(-c4ccccc4)c32)c1O
CHEMBL1075138	896285	5.15	COc1ccc(-n2nc([N+](=O)[O-])c(NCCc3cccc(C)c3)[n+]2[O-])cc1
CHEMBL1075138	896459	6.2	c1ccc(CN(CCN(Cc2ccccn2)Cc2ccccn2)Cc2ccccn2)nc1
CHEMBL1075138	896679	6.7	Oc1ccc(COCc2ccccc2)c2cccnc12
CHEMBL1075138	896770	5.1	COC(=O)c1ccccc1S(=O)(=O)N1CCc2nc(-c3ccccc3)c3c(c2C1)CO[C@@H](C)C3
CHEMBL1075138	896887	5.35	COc1ccccc1C(O)c1nccn1Cc1ccccc1
CHEMBL1075138	896943	5.6	O=C(COC(=O)c1ccccc1)Nc1ncc([N+](=O)[O-])s1
CHEMBL1075138	897552	5.7	Cc1ccc([S+](=O)([O-])Nc2cccc3ccc(C)nc32)cc1
CHEMBL1075138	897726	5.95	COc1ccc2cc1Oc1ccc(cc1)CC1c3c(cc4c(c3Oc3cc5c(cc3OC)CCN(C)C5C2)OCO4)CCN1C
CHEMBL1075138	897759	8.35	CN1CCN([C@@H](c2ccccc2)c2ccc(Cl)cc2)CC1
CHEMBL1075138	897777	7.3	N[C@@H](CCCCNC(=O)CCCC[C@@H]1SC[C@H]2NC(=O)N[C@H]12)C(=O)O
CHEMBL1075138	897866	5.6	COc1ccc(NC(=O)CN(C)C(=O)c2cccc(-n3cccc3)c2)cc1
CHEMBL1075138	898170	5.3	Cc1c(C(=O)O)c(O)cc2c1C(=O)c1c(O)c(O[C@H]3OC(CO)C(O)C(O)C3O)c(O)c(O)c1C2=O
CHEMBL1075138	898319	5.85	C=CC[C@@H]1C=C[C@@H](O/N=C2/[C@H]3O[C@@H]3[C@@H](O)[C@H]3[C@H]2CCn2c(=O)n(-c4ccccc4)c(=O)n23)[C@@H](CO)O1
CHEMBL1075138	898358	5.8	CC(C)[C@H](NC(=O)c1ccccc1Br)C(=O)OCc1nc2ccsc2c(O)n1
CHEMBL1075138	898448	6.1	Cc1ccc(-c2nnc(NC(=O)c3ccc([N+](=O)[O-])o3)o2)c(C)c1
CHEMBL1075138	898509	5.45	Cc1cccc(CNc2ccnc(-c3ccoc3)n2)c1
CHEMBL1075138	898805	5.1	CCC(C)c1ccccc1N1CC(C(=O)N2CCN(S(=O)(=O)c3cccc([N+](=O)[O-])c3)CC2)CC1=O
CHEMBL1075138	898816	5.2	COc1ccc(-n2nc(C(=O)NCCc3ccc(OC)c(OC)c3)c3c4ccccc4n(C)c3c2=O)cc1Cl
CHEMBL1075138	899480	5.4	Cn1cnnc1SCC(=O)Nc1ncc([N+](=O)[O-])s1
CHEMBL1075138	899668	5.65	Cc1cc2c(s1)c1cnn(Cc3cccc(Cn4ncc5c6sc(C)cc6n(C)c5c4=O)c3F)c(=O)c1n2C
CHEMBL1075138	899778	5.4	O=[S+]([O-])(Nc1cccc2cccnc21)c1ccc(Br)s1
CHEMBL1075138	899856	7.2	C=C1CC[C@H](O)C/C1=C/C=C1\CCC[C@]2(C)[C@H]1CC[C@H]2[C@@H](C)CCCC(C)C
CHEMBL1075138	899993	5.35	O=[S+]([O-])(Nc1cc(O)cc2cccnc21)c1ccc(Cl)s1
CHEMBL1075138	900017	5.15	CCn1c(-c2ccc(S(=O)(=O)N3CCOCC3)cc2)cs/c1=N\c1ccc(C)c(Cl)c1
CHEMBL1075138	900148	7.3	O=[N+]([O-])c1ccc(O)c(/C=N/Nc2ccc(Cl)nn2)c1
CHEMBL1075138	900193	5.55	CCc1ccc(-n2c(=O)c3cccnc3n2CC(=O)Nc2ccccc2C(F)(F)F)cc1
CHEMBL1075138	900750	5.5	CN(CC(=O)Nc1ccccc1Cl)C(=O)COC(=O)c1ccc(=O)n(Cc2ccccc2)n1
CHEMBL1075138	901194	5.0	COC(=O)C1=C[C@@H](C(=O)OC)[C@@H]2C3=C(C(=O)C2(C)C)[C@H](C)n2c(=O)n(C)c(=O)n2[C@@H]3C1
CHEMBL1075138	901587	6.45	COc1ccc(/C=C2\C(=O)NC(=S)N(C)C2=O)cc1C
CHEMBL1075138	901721	5.5	CCOC(=O)c1csc(Nc2nc3ccc(F)cc3s2)n1
CHEMBL1075138	901735	5.45	COC(=O)C1=C(C(=O)OC)[C@@H]2N(Cc3ccccc3)c3ccccc3[C@@]23C[C@@H](C(=O)OC)N(C(=O)c2cccs2)C3=N1
CHEMBL1075138	901863	5.1	COc1ccc(NCc2ccc([N+](=O)[O-])s2)c(OC)c1
CHEMBL1075138	902279	5.5	O=C1NC(=S)SC1=C1CCCC1
CHEMBL1075138	902327	6.2	Nc1nc(-c2ccccc2)c(N=Nc2cccnc2)s1
CHEMBL1075138	902473	5.35	COc1ccc(N2C(=O)[C@@H]3[C@H](C2=O)[C@H]2C=CC=NN2[C@@H]3C(=O)Nc2ccc(Cl)cc2)cc1
CHEMBL1075138	902536	5.35	C/[N+]([O-])=C\c1ccc2cccc(O)c2n1
CHEMBL1075138	902831	5.1	COC(=O)c1cc2c(C)cc3ccc(C)cn3c-2c1C(=O)OC
CHEMBL1075138	902833	5.0	O=C(NNC(=O)c1cccc([N+](=O)[O-])c1)c1cc(-c2ccccc2)n(-c2ccccc2)n1
CHEMBL1075138	903067	5.4	CCn1nc(NC(=O)c2ccco2)c2cc3ccccc3nc21
CHEMBL1075138	903132	5.45	COc1ccccc1NCCC(=O)OCC(=O)NCc1ccco1
CHEMBL1075138	903172	7.4	CCCCCCNC(=O)N[C@@H](C(=O)NCCC[C@H]1CN2C(=NC[C@@H]2Cc2ccccc2)N1CCc1cccc(OC)c1)C(C)C
CHEMBL1075138	903441	5.8	O=C(COc1ccccc1)Nc1nnc(-c2ccc3c(c2)CCCC3)o1
CHEMBL1075138	903507	5.4	CCOC(=O)CC(=O)CSc1nc(O)cc(C)c1C#N
CHEMBL1075138	903526	5.65	COc1ccc(CN2CCCC(C(=O)c3ccc(Cl)cc3)C2)cc1Cn1cncn1
CHEMBL1075138	903656	5.8	CC(C)n1c(S)nnc1-c1ccccc1F
CHEMBL1075138	903758	5.4	C(/C=C/c1ccco1)=Nn1cnnc1
CHEMBL1075138	904057	5.5	COC(=O)c1ccc(C)cc1
CHEMBL1075138	904197	6.05	CCOC(=O)c1sc2nccc(N(C)C)c2c1N=CNOCc1c(F)cccc1Cl
CHEMBL1075138	904617	6.3	CCN(CC)c1ccc(C=NNc2nc(C)cc(O)n2)c(O)c1
CHEMBL1075138	904727	5.05	Cc1ccc(C(=O)CSC2=C(C#N)C(c3ccco3)CC(=O)N2)c(C)c1
CHEMBL1075138	904961	5.8	Cc1ccc(C(=O)O)cc1-c1ccc(/C=C2/NC(=O)N(c3ccccc3)C2=O)o1
CHEMBL1075138	905001	6.45	CC/C(NCc1cccnc1)=C1/C(=O)NC(=O)N(c2ccccc2C)C1=O
CHEMBL1075138	905348	5.05	COc1ccc(-n2c(=O)c3ccc(C(=O)Nc4cc(OC)c(OC)c(OC)c4)cc3[nH]c2=S)c(OC)c1
CHEMBL1075138	905430	5.5	Cc1cccc(N2CCN(C(=O)Cn3sc4nc(C)cc(C)c4c3=O)CC2C)c1
CHEMBL1075138	905506	5.55	O=C(Nc1nnc(C2CC2)o1)c1ccc(S(=O)(=O)N2CCc3ccccc3C2)cc1
CHEMBL1075138	905690	5.5	O=C(NN=Cc1cc([N+](=O)[O-])ccc1O)/C(=C\c1cccs1)NC(=O)c1ccccc1
CHEMBL1075138	905798	5.7	O=C(Nc1nc(-c2ccco2)c(-c2ccco2)s1)C1CC(=O)N(c2ccc3c(c2)OCCO3)C1
CHEMBL1075138	905889	5.85	Cc1ccc(N=Nc2c(CSc3ccccn3)nn(-c3ccccc3)c2O)cc1
CHEMBL1075138	905913	5.5	Nc1ccccc1SC(C[N+](=O)[O-])c1ccccc1
CHEMBL1075138	906083	5.1	S=C(NNc1ccc2ccccc2c1)NC1CCCCC1
CHEMBL1075138	906112	6.4	CN(C)c1ccc(C2CC(c3cccc(NS(C)(=O)=O)c3)=NN2C(=O)c2ccccc2)cc1
CHEMBL1075138	906505	5.05	Sc1nnc(Nc2ccccc2Cl)s1
CHEMBL1075138	906685	5.05	Cc1cc(=O)oc2cc(OCc3ccc(C(=O)OCC(=O)NC4CCS(=O)(=O)C4)cc3)ccc12
CHEMBL1075138	906882	6.5	CC1=NN(c2nc(-c3ccc(C)cc3)cs2)C(=O)C1N=Nc1ccccc1O
CHEMBL1075138	907053	5.1	Cc1ccc(CNc2ccc(Cl)cc2[N+](=O)[O-])cc1
CHEMBL1075138	907195	6.3	CC(CNc1ccc([N+](=O)[O-])c2cccnc12)Nc1c([N+](=O)[O-])cc(C(F)(F)F)cc1[N+](=O)[O-]
CHEMBL1075138	907286	5.15	O=C(Cc1nc2ccccc2[nH]1)c1ccc([N+](=O)[O-])cc1
CHEMBL1075138	907362	5.45	Oc1ccc(Cl)cc1C1=Nc2ccccc2N=C(c2cccc(Br)c2)C1
CHEMBL1075138	907386	5.45	O=C1c2ccccc2C(=O)c2cc([S+](=O)([O-])Nc3cccc4cccnc43)ccc21
CHEMBL1075138	907684	6.1	CCc1cccc(NC(=O)CCc2nc3sc4c(c3c(O)n2)CCCC4)c1
CHEMBL1075138	907817	5.05	COc1ccccc1NC1=NC(CO)(CO)CS1
CHEMBL1075138	907945	5.5	Cc1ccc(C(=O)NCc2ccco2)cc1
CHEMBL1075138	908078	5.0	Cc1cc(O)nc(S)c1C#N
CHEMBL1075138	908274	5.35	C=CCN1c2ccccc2[C@]23C[C@@H](C(=O)OC)NC2=NC(C(=O)OC)=C(C(=O)OC)[C@H]13
CHEMBL1075138	908384	5.1	Nc1ccccc1-c1nnc(S)s1
CHEMBL1075138	908454	5.55	O=C(O)CCc1ccc(-c2cccs2)n1CCC(=O)O
CHEMBL1075138	908455	5.05	CN(C)c1ccc(N=c2sc3ccccc3n2C)cc1
CHEMBL1075138	908661	5.45	O=C(Nc1nnc(-c2ccc3c(c2)CCCC3)o1)c1ccc(Cl)cc1Cl
CHEMBL1075138	908742	5.05	CC1(C)[C@@H]2CC[C@]3(C)C(C(O)C=C4[C@H]5C[C@@](C)(C(=O)O)CC[C@]5(C)CC[C@@]43C)[C@@]2(C)CC[C@@H]1O
CHEMBL1075138	908879	5.35	CC1(C)OC2CC3C4CC(F)C5=CC(=O)C=C[C@@]5(C)[C@@]4(F)C(O)C[C@@]3(C)[C@]2(C(=O)CO)O1
CHEMBL1075138	908948	5.0	COc1ccccc1NS(=O)(=O)c1cccc(N2C(=O)c3ccccc3/C(=C/Nc3ccccc3C(=O)O)C2=O)c1
CHEMBL1075138	908962	5.55	COc1ccc(-c2nnc(NC(=O)c3ccc(S(=O)(=O)N4COCC4(C)C)cc3)o2)cc1
CHEMBL1075138	908972	5.3	CN(C)c1ccc(C=CC(=O)c2cc(Cl)ccc2O)cc1
CHEMBL1075138	909092	5.2	Cc1cc(O)cc(O)c1C(=O)OC1(C)C(=O)C=C2C=C(/C=C/C(=O)O)OC=C2C1=O
CHEMBL1075138	909252	5.35	O=C(NN/C=C1\C(=O)NC(=O)N(CCc2ccccc2)C1=O)c1ccccc1
CHEMBL1075138	909326	6.25	CC(=O)Oc1cc2cccc(OC(C)=O)c(=O)c2c(OC(C)=O)c1OC(C)=O
CHEMBL1075138	909477	5.5	CC1=NN(c2nc(-c3ccc(Cl)cc3)cs2)C(=O)C1
CHEMBL1075138	909484	5.65	NC(S)=NNc1ccnc2cc(Cl)ccc21
CHEMBL1075138	909807	5.45	Cc1cc(C)c2nc(-c3ccco3)cc(C(=O)O)c2c1
CHEMBL1075138	909947	5.0	COC(=O)[C@]1(C)CC[C@@]2(C)CC[C@@]3(C)C4=CC=C5C(C)=C(O)C(=O)C=C5[C@@]4(C)CC[C@@]3(C)C2C1
CHEMBL1075138	909974	5.75	CCOC(=O)/C(C#N)=C/c1c(Oc2cc(C)cc(C)c2)nc2ccccn2c1=O
CHEMBL1075138	910075	7.0	COc1ccc2nc(N=Nc3ccc(O)c4ccccc34)sc2c1
CHEMBL1075138	910432	6.2	CCCOc1ccc(C=NNc2ccccc2[N+](=O)[O-])c(OCCC)c1
CHEMBL1075138	910586	6.4	Cc1cccc(NC(=O)c2nc[nH]c2C(=O)N[C@@H](C)C(=O)OC(C)(C)C)c1
CHEMBL1075138	910745	5.25	COc1ccc(C2CC(c3ccc(OC)cc3)n3nc(NC(=O)c4cccs4)nc3N2)cc1
CHEMBL1075138	910777	5.05	CC[C@@H](C)CN1C(=O)N[C@@H](c2ccccc2)C(C(C)=O)=C1C
CHEMBL1075138	910934	5.6	CCC(Sc1ncccc1C(=O)O)C(=O)N1CCCC1
CHEMBL1075138	910970	6.35	Cc1nn2c(nc3c(c2N2CCN(CCO)CC2)CCCC3)c1-c1ccccc1
CHEMBL1075138	911439	5.15	CCCCCc1cc(=O)oc2c1c(OC)cc(OC)c2C(CCN(CC)CC)c1ccc(N(C)C)cc1
CHEMBL1075138	911519	5.95	Cc1ccc(S(=O)(=O)Nc2cccc3cccnc32)cc1
CHEMBL1075138	911541	5.55	CCCC1=NN2C(=NC(=O)/C(=C/c3cc(C)n(-c4cc(C)cc(C)c4)c3C)C2=N)S1
CHEMBL1075138	911878	5.45	COCCN(C(=O)CNC(=O)c1ccco1)C(C(=O)NC1CCCCC1)c1cccnc1
CHEMBL1075138	911947	5.05	O=c1cc2ncc(-n3cc([N+](=O)[O-])cn3)cn2[nH]1
CHEMBL1075138	912056	5.35	Cc1ccc2ccc(C(Nc3ccccn3)c3ccccc3)c(O)c2n1
CHEMBL1075138	912109	6.0	COc1cc2c(cc1OC)C1C(=O)c3c(O)cc4c(c3OC1CO2)C=CC(C)(C)O4
CHEMBL1075138	912228	5.05	COC(=O)CCCC1=CC2=CC(=O)C(C)(OC(=O)c3cccs3)C(=O)C2=CN1Cc1ccccc1
CHEMBL1075138	912238	5.45	O=[N+]([O-])c1cccc(CNc2ccc3c(c2)CCC3)c1
CHEMBL1075138	912435	5.25	O=c1oc2ccccc2cc1-c1nc(-c2cccs2)cs1
CHEMBL1075138	912721	5.0	CSc1ccccc1NC(=O)COc1ccccc1C
CHEMBL1075138	912809	5.3	N=C1/C(=C\c2ccc(-c3ccc(C(=O)O)cc3)o2)C(=O)N=C2SC=C(c3ccccc3)N21
CHEMBL1075138	912889	5.35	COc1ccc(C=C(c2nc3ccccc3s2)c2nc3ccccc3s2)cc1O
CHEMBL1075138	912948	6.55	Oc1ccc2cc(SSc3ccc4cc(O)ccc4c3)ccc2c1
CHEMBL1075138	912955	5.85	CN(C)C(S)=Nc1nc2ccccc2s1
CHEMBL1075138	913107	8.05	COc1ccc2c(c1)OC/C(=C\c1ccc(OC)c(O)c1)C2=O
CHEMBL1075138	913134	5.0	COc1ccc(CCN(C)C(=O)Cn2c3ccccc3oc2=O)cc1OC
CHEMBL1075138	913149	5.2	CC(=NNC(=O)c1ccoc1C)c1ccc(NC(=O)c2ccncc2)cc1
CHEMBL1075138	913153	5.1	N#CCCn1cc(/C=C2\NC(=S)N(c3ccccc3)C2=O)c(-c2ccc(-c3ccccc3)cc2)n1
CHEMBL1075138	913170	5.6	O=[S+]([O-])(Nc1cccc2cccnc21)c1ccc(Br)cc1
CHEMBL1075138	913252	5.6	Cc1cccc2c1c1ccc3c(c1n2C)C(=O)C=CC3=O
CHEMBL1075138	913291	5.8	Oc1c(C(Nc2cccc(C(F)(F)F)c2)c2cccnc2)ccc2cccnc21
CHEMBL1075138	913403	8.35	O=[N+]([O-])c1ccc(N2CCN(CC(O)COc3ccccc3)CC2)cc1
CHEMBL1075138	913517	5.15	CCOC(=O)CC1=NN(c2ccccc2)C(=O)/C1=C\c1ccc(OC)cc1OC
CHEMBL1075138	913944	6.0	O=C1N=C(Nc2nc3ccccc3[nH]2)c2ccccc21
CHEMBL1075138	914078	5.5	Cc1ccc2c(Cl)cc(Cl)c(OCC(=O)NCc3ccco3)c2n1
CHEMBL1075138	914180	7.05	COc1cccc(C=NNC(=O)c2ccc(=O)n(C)c2)c1O
CHEMBL1075138	914420	5.15	COC(=O)C1=C(C)N(Cc2ccccc2)C(=O)N[C@H]1c1ccco1
CHEMBL1075138	914557	5.3	Cc1nc(/N=N\c2cc(S(=O)(=O)O)ccc2S(=O)(=O)O)c(COP(=O)(O)O)c(C=O)c1O
CHEMBL1075138	914569	5.75	N#Cc1c2nc(O)cc(O)c2sc1SCC(=O)Nc1nc2ccccc2s1
CHEMBL1075138	914576	5.7	O=C(Nc1cccc(Cl)c1)c1cc(N=Nc2ccc([N+](=O)[O-])cc2Cl)ccc1O
CHEMBL1075138	914656	5.45	Cc1ccc(N2NC(C)(c3cccs3)N=C2S)cc1
CHEMBL1075138	914872	5.6	COc1cc(OC)c(OC)cc1CNC1CCCCCC1
CHEMBL1075138	915106	5.3	Oc1c(CN2CCN(c3ccc(F)cc3)CC2)cc(Cl)c2cccnc12
CHEMBL1075138	915472	5.1	COc1ccc(S(=O)(=O)Nc2ccc(O)c(Sc3nc[nH]n3)c2)cc1
CHEMBL1075138	915482	5.35	Cc1cc2c(cc1C)N(C(=O)CN1C(=O)c3ccccc3C1=O)C(C)(C)c1ssc(=S)c1-2
CHEMBL1075138	915519	5.85	COC(=O)Cc1cc(O)nc(Nc2nc3ccccc3o2)n1
CHEMBL1075138	915603	5.5	O=C1/C(=C/c2ccc([N+](=O)[O-])cc2)C=C(c2ccccc2)N1c1ccc(O)cc1
CHEMBL1075138	915657	5.05	NC(=O)COc1ccc(-n2cnnn2)cc1
CHEMBL1075138	915682	5.0	C=CCN1C(=O)c2cccc3c(N4CCCCC4)ccc(c32)C1=O
CHEMBL1075138	915699	5.3	O=C(Nc1sc2c(c1C(=O)c1ccc(Cl)cc1)CCCC2)c1cccnc1
CHEMBL1075138	915700	5.05	CCCCOc1ccc(/C=C/C2=CC(C)(C)NC(S)=N2)cc1OCC
CHEMBL1075138	915755	5.05	Cc1ccc(N2CCN(C(=S)c3ccc(-c4cccc([N+](=O)[O-])c4)o3)CC2)cc1
CHEMBL1075138	915831	5.4	OCn1ncn(-c2ccccc2)c1=S
CHEMBL1075138	915886	7.2	COc1ccc(C)cc1NC(=O)C(OC(=O)c1ccc(Cl)c(S(=O)(=O)N(C)c2ccccc2)c1)c1ccccc1
CHEMBL1075138	915901	5.45	COCc1cc(O)nc(Nc2nc3ccc(C)cc3o2)n1
CHEMBL1075138	915959	5.1	Cc1scc(C(=O)NNC(=O)C2CC(C)=C(C)CC2C(=O)O)c1C
CHEMBL1075138	915994	5.1	CN(C)c1cccc2c1C(=O)c1ccccc1C2=O
CHEMBL1075138	916027	5.45	N#C/C(=C\c1ccc(-c2ccc(C(=O)O)cc2)o1)C(=O)Nc1ccc(F)cc1
CHEMBL1075138	916130	5.6	Cc1ccc(C2CC2C(=O)NN=C(S)Nc2cccc(Cl)c2)cc1
CHEMBL1075138	916209	5.5	Cc1nc2ccccn2c1C(=O)NN=Cc1ccc([N+](=O)[O-])o1
CHEMBL1075138	916729	5.1	NC(=O)NCC1CC1
CHEMBL1075138	916879	5.55	O=C(O)c1ccc(N2C(=O)c3cccc4c(C(=O)O)ccc(c43)C2=O)cc1
CHEMBL1075138	916895	5.2	C/C(C/C(C)=C1/SC(=S)NC1=O)=C1\SC(=S)NC1=O
CHEMBL1075138	917077	5.55	CCOC(=O)C1CCN(C(=O)Nc2ccc(NC(=O)C3CCN(C(=O)OCC)CC3)cc2)CC1
CHEMBL1075138	917153	5.1	COC(=O)CN1C(=O)CSc2ccc(S(=O)(=O)Nc3cccc(Br)c3)cc21
CHEMBL1075138	917365	5.25	COc1cccc(-c2cc3c([nH]c(=S)n(-c4ccccc4)c3=O)s2)c1
CHEMBL1075138	917374	5.25	O=C(NNC(=O)c1cccnc1SCc1cccc([N+](=O)[O-])c1)c1ccccn1
CHEMBL1075138	917514	5.05	CC1CCCN(C(=O)COc2ccc(Nc3ccccc3)cc2)C1
CHEMBL1075138	917523	5.3	O=S(=O)(c1cccc2nsnc21)N1CCN(C/C=C\c2ccccc2)CC1
CHEMBL1075138	917638	5.5	COc1cccc(NS(=O)(=O)c2ccc3ncc(C(=O)N(C)Cc4ccco4)c(O)c3c2)c1
CHEMBL1075138	917820	5.4	N=C1S/C(=C\c2ccc(-c3cccc(Cl)c3)o2)C(=O)N1c1nccs1
CHEMBL1075138	917840	5.7	Cc1ccc(Cn2c(=O)c3cc(N4CCOCC4)ccc3[nH]c2=S)o1
CHEMBL1075138	918238	5.3	Oc1ccc2oc3c(c2c1C=Nc1ccccc1O)CCCC3
CHEMBL1075138	918277	6.6	COc1ccccc1N1C(=O)[C@H]2[C@@H]3C=CC=NN3[C@@H](C(=O)c3ccc(OC(C)=O)cc3)[C@H]2C1=O
CHEMBL1075138	918290	6.0	COc1cccc(NC(=O)C(=O)NCCc2ccc(F)cc2)c1
CHEMBL1075138	918363	7.75	CC1(C)CC[C@]2(C(=O)O)CC[C@]3(C)C(=CCC4[C@@]5(C)CC[C@H](O)C(C)(C)C5[C@H](O)C[C@]43C)C2C1
CHEMBL1075138	918390	5.4	CC(=O)NC(CC(=O)NNC(=O)c1cc2ccccc2cc1O)c1ccccc1
CHEMBL1075138	918483	5.6	N=C1/C(=C\c2ccc(SCc3ccccc3)o2)C(=O)N=C2SC(CC(=O)N3CCOCC3)=NN21
CHEMBL1075138	918487	5.0	Cc1nc2sccn2c(=O)c1Br
CHEMBL1075138	918734	5.0	O=C(O)c1cccc(N2C(=O)c3ccc(C(=O)c4cccc([N+](=O)[O-])c4)cc3C2=O)c1
CHEMBL1075138	918857	5.5	CCN(CC)c1ccc(NC2=C(Cl)C(=O)c3ccccc3C2=O)cc1
CHEMBL1075138	918880	6.05	Cc1onc(-c2ccccc2)c1C(=O)NNC(=S)NC(=O)/C=C/c1cccs1
CHEMBL1075138	919022	6.32	COc1cc(/C=C2\SC(=S)N(N(C)c3ccccc3)C2=O)ccc1O
CHEMBL1075138	919041	5.1	CCOC(=O)C1(C)C(N=Nc2cccc(Cl)c2)=C(O)C(=O)N1c1ccccc1
CHEMBL1075138	919133	5.5	O=C(O)c1cc(NN=Cc2ccc(N3CCOCC3)s2)ccc1Cl
CHEMBL1075138	919193	6.95	O=C(CN1CCN(Cc2ccccc2)CC1)NN=C/C=C\c1ccco1
CHEMBL1075138	919423	5.6	O=C1c2ccccc2-c2onc3ccc(N4CCCC4)c1c32
CHEMBL1075138	919458	5.35	COc1cccc(NCc2cc3c(nc2O)n(-c2ccccc2)nc3C(C)(C)C)c1
CHEMBL1075138	919535	5.55	O=C(O)c1cc(O)ccc1NC(=O)c1cccc(Br)c1
CHEMBL1075138	919598	5.05	COc1ccccc1N=Nc1nc(-c2ccccc2)c(-c2ccccc2)[nH]1
CHEMBL1075138	919662	5.6	O=C1c2ccccc2C(=O)C1=Cc1ccc(Br)o1
CHEMBL1075138	919674	5.3	COc1cc(N2CCCC2)c(OC)cc1/C=C(/C#N)c1cccc(F)c1
CHEMBL1075138	919677	5.35	Cc1ccc(C(=O)Nc2ccc(C(=O)NN=Cc3ccncc3)cc2)cc1
CHEMBL1075138	919728	5.7	N#CC(=C(O)COC(=O)CCC1CCCCC1)c1nc2ccccc2[nH]1
CHEMBL1075138	919733	5.6	CCSc1nnc(NC(=O)c2ccccn2)s1
CHEMBL1075138	919785	6.9	CCOC(=O)C1CCN(Cc2ccc(F)cc2F)CC1
CHEMBL1075138	920121	6.2	COC(=O)Cc1cc(O)n2nc(C)c(-c3ccccc3)c2n1
CHEMBL1075138	920205	5.2	COc1cc(CN2CCSCC2)cc(OC)c1OC
CHEMBL1075138	920230	5.75	COc1ccc(N2CCC(CN=C(S)Nc3cc(C)cc(C)c3)C2)cc1
CHEMBL1075138	920297	6.1	Cc1ccccc1NC(S)=NNC(=O)c1csc2c1CCC(C)C2
CHEMBL1075138	920325	5.1	Cc1ccc(NC(=O)c2noc3c2CCC3)cc1C
CHEMBL1075138	920357	5.4	CC1=CC2(O)OCCN(CCO)C2=CC1=O
CHEMBL1075138	920640	5.0	CC(CC(C)C)=NNc1ccc([N+](=O)[O-])cc1[N+](=O)[O-]
CHEMBL1075138	920857	5.35	CC1(OC(=O)CCc2ccccc2)C(=O)C=C2C=C3CCCN3C=C2C1=O
CHEMBL1075138	920879	5.1	c1coc(-c2nn3c(nnc3-c3ccco3)s2)c1
CHEMBL1075138	921166	5.15	Cc1cccc(Cc2cnc(N3C(=N)SC(c4ccccc4)C3=O)s2)c1
CHEMBL1075138	921449	5.55	CCn1c(S)nnc1CNS(=O)(=O)c1ccc(Cl)cc1
CHEMBL1075138	921535	6.25	CC1=C(C#N)C(=O)N(C2CCS(=O)(=O)C2)C(=O)/C1=C\c1ccco1
CHEMBL1075138	921581	5.65	Cc1ccc2c(c1)C1CN(C)CCC1N2Sc1ccccc1[N+](=O)[O-]
CHEMBL1075138	921661	5.0	CCOC(=O)N1CCC(NC(=O)CCc2nc(C3=CCN(C)CC3)no2)CC1
CHEMBL1075138	921736	6.0	CC(C)(C)OC(=O)NCCC(=O)NN=Cc1cccc2nccnc12
CHEMBL1075138	921963	5.15	N#CCC(=O)NNC(=S)NC1CCCC1
CHEMBL1075138	922005	6.0	COc1ccc(NC(=O)CON=C2CCCc3nonc32)c(OC)c1
CHEMBL1075138	922045	5.25	Cn1cccc1/C=C1\SC(=S)N(Nc2ccccc2)C1=O
CHEMBL1075138	922077	6.2	CCOc1cccc(C=C2NC(=S)N(c3ccccc3)C2=O)c1O
CHEMBL1075138	922091	5.3	NNc1nc2c(ccc(Cl)c2Cl)s1
CHEMBL1075138	922251	5.35	C/C(C=Nn1c(S)nnc1-c1ccccc1)=C\c1ccco1
CHEMBL1075138	922373	5.15	CC(=NNc1ccc(Cl)c(C(=O)O)c1)c1cccs1
CHEMBL1075138	922377	5.45	COCCNC(=O)c1ccccc1N(Cc1ccccc1)S(=O)(=O)c1ccc(C)cc1
CHEMBL1075138	922395	5.95	Cc1ccccc1S(=O)(=O)NNC(=O)C(=O)NNc1ccccn1
CHEMBL1075138	922466	5.8	O=C(Nc1ccccc1)OCc1cncs1
CHEMBL1075138	922579	5.6	S=C(Nc1ccc(Cl)cc1)c1nc2ccccc2s1
CHEMBL1075138	922634	5.35	COc1ccc(O)c(C(=O)/C=C/c2cc3ccccc3o2)c1
CHEMBL1075138	923230	5.05	Nc1c(C(=O)NCCCc2ccccc2)c2nc3ccccc3nc2n1Cc1cccs1
CHEMBL1075138	923315	5.4	CN(CC(=O)Nc1cc([N+](=O)[O-])ccc1Cl)Cc1ccc(Br)cc1
CHEMBL1075138	923320	5.6	Cc1ccc(C(=O)C(C(=O)/C=C/c2ccccc2)=C2SCCCS2)cc1
CHEMBL1075138	923392	5.5	COc1ccccc1Nc1nc2ccc(C)cc2cc1C#N
CHEMBL1075138	923522	5.2	CCC1(C)NC(=O)N(CC(=O)Nc2sc3c(c2C(N)=O)CCC3)C1=O
CHEMBL1075138	923580	5.45	O=CNn1cnc2c(oc3nc(-c4ccccc4)cc(-c4ccco4)c32)c1=O
CHEMBL1075138	923652	5.05	CCOc1ccc(S(=O)(=O)Oc2ccc3ccccc3c2)cc1
CHEMBL1075138	923667	5.25	O=C(Nc1ccc(S(=O)(=O)Nc2nccs2)cc1)c1ccc(O)nc1
CHEMBL1075138	923857	5.1	CC1(C)OC2C(CO)OC(n3cnc4c3ncnc4S)C2O1
CHEMBL1075138	923880	6.05	Cc1cc(C)c2c(n1)sn(CC(=O)NCCCN1CCOCC1)c2=O
CHEMBL1075138	923919	5.2	CCc1ccc(/C=C/C(=O)C2C(=O)c3ccccc3C2=O)cc1
CHEMBL1075138	923983	6.4	CC(=O)c1c(CC(=O)O)nn(-c2nc3ccccc3s2)c1O
CHEMBL1075138	924133	7.75	O=C(OCC1O[C@@H](OC(=O)c2cc(O)c(O)c(O)c2)[C@@H](OC(=O)c2cc(O)c(O)c(O)c2)[C@@H](OC(=O)c2cc(O)c(O)c(O)c2)[C@@H]1OC(=O)c1cc(O)c(O)c(O)c1)c1cc(O)c(O)c(O)c1
CHEMBL1075138	924140	5.2	CCc1ccccc1OCC(=O)Nc1nc(-c2cccnc2)cs1
CHEMBL1075138	924155	5.35	CC(C)c1ccc(NC(S)=NNC(=O)c2cccs2)cc1
CHEMBL1075138	924353	6.05	Cc1cc2nc(NNC(=O)c3ccc(S(=O)(=O)N4CCc5ccccc5C4)cc3)sc2c(C)c1
CHEMBL1075138	924844	5.75	CC1(C)C(=O)C(c2nc3ccccc3[nH]2)=C(N)N1c1ccccc1
CHEMBL1075138	924889	5.0	C=CCN1C(=O)N/C(=C/c2ccc(C)o2)C1=O
CHEMBL1075138	924931	5.4	CCOC(=O)CCCCC(=O)c1[nH]c(O)nc1CSCCO
CHEMBL1075138	925276	5.15	Cc1c2ccc(O)c(O)c2oc(=O)c1CC(=O)N1CCN(C(=O)C2COc3ccccc3O2)CC1
CHEMBL1075138	925442	5.55	Oc1c(C(Nc2ccccn2)c2cccnc2)cc(Cl)c2cccnc12
CHEMBL1075138	925461	5.5	COC(=O)c1ccccc1NC(=O)CCS(=O)(=O)c1ccc(Br)cc1
CHEMBL1075138	925466	5.15	CCN1C(=O)/C(=C\c2cn(CCC#N)nc2-c2ccc(F)cc2)SC1=S
CHEMBL1075138	925506	7.0	Cc1ccncc1C(N)=O
CHEMBL1075138	925526	5.7	ON1C(c2ccccc2C(F)(F)F)N(O)[C@H]2CCCC[C@H]21
CHEMBL1075138	925571	5.1	COC1(C)CC2C(CC1OC(=O)c1cc([N+](=O)[O-])cc([N+](=O)[O-])c1)C2(C)C
CHEMBL1075138	925657	5.05	COc1ccc(N2CCN(C(=O)c3cccnc3SCc3cccc(Br)c3)CC2)cc1
CHEMBL1075138	925875	5.7	Fc1ccc(NN=C2CCSc3sccc32)c(F)c1
CHEMBL1075138	925903	5.4	O=C(Cc1csc(Nc2nc(S)nc3ccccc32)n1)NCCCN1CCN(c2cccc(Cl)c2)CC1
CHEMBL1075138	925904	5.65	Cc1ccc(C)c(S(=O)(=O)N2CCN(Cc3ccc(O)c4ncccc34)CC2)c1
CHEMBL1075138	926037	5.35	COc1ccc(S(=O)(=O)NNC(=O)C(=O)NNc2ccccn2)cc1
CHEMBL1075138	926085	5.0	CCOc1c(OC(C)=O)ccc(/C=C/c2ccc3cccc(OC(C)=O)c3n2)c1[N+](=O)[O-]
CHEMBL1075138	926155	6.5	COc1ccc(C2=NN(c3ccc(C=O)cc3)C(c3ccccc3)C2)cc1
CHEMBL1075138	926235	5.65	O=C(Nc1nc(-c2ccccn2)cs1)c1cc2ccccc2o1
CHEMBL1075138	926447	5.25	CN(C)c1nc(-c2cccs2)cc(C(F)(F)F)c1C#N
CHEMBL1075138	926717	8.3	O=C(Cn1c2ccccc2c(=O)c2ccccc21)Nc1ccccc1F
CHEMBL1075138	926744	5.0	CN(CCOC(=O)/C=C/c1ccco1)Cc1ccccc1
CHEMBL1075138	926863	5.35	Cc1cccc(NC(S)=NN=Cc2cccn2Cc2ccc(F)cc2)c1
CHEMBL1075138	926890	6.1	COc1ccc(-c2nnc(NC(=O)c3ccc(S(=O)(=O)N4CCc5ccccc5C4)cc3)o2)cc1
CHEMBL1075138	926918	5.3	O=C(/C=C/c1ccccc1Cl)c1ccccc(=O)c1O
CHEMBL1075138	926934	5.0	O=C(O)Cc1c[nH]c2cccc(O)c12
CHEMBL1075138	927092	5.95	Cc1cc(NC(=S)N(CCN2CCCCC2)Cc2ccco2)ccc1Cl
CHEMBL1075138	927191	5.3	COc1cccc(OC)c1-c1nn2c(nnc2-c2cc(-c3ccccc3)[nH]n2)s1
CHEMBL1075138	927209	5.8	Cc1ccc(C)c(N=Nc2nc3ccccc3n2C)c1
CHEMBL1075138	927264	6.4	CC(C)c1ccc(N2C(=O)CC(Sc3nc[nH]n3)C2=O)cc1
CHEMBL1075138	927397	5.0	Oc1ccc(-c2nnc(S)n2-c2ccc3c(c2)OCCO3)c(O)c1
CHEMBL1075138	927500	5.75	CC1CN(S(=O)(=O)c2cccc(C(=O)OC/C(O)=C(\C#N)c3nc4ccccc4[nH]3)c2)CC(C)O1
CHEMBL1075138	927613	5.15	Oc1c(C(c2ccccn2)N2CCCCC2)cc(Cl)c2cccnc12
CHEMBL1075138	927662	5.05	CC1(C)C(=O)OC(c2cccn2-c2cccc([N+](=O)[O-])c2)C2(CCCCC2)C1=O
CHEMBL1075138	927677	5.0	CC(C(=O)Nc1ccc(C(=O)O)c(O)c1)N1C(=O)/C(=C\c2ccco2)SC1=S
CHEMBL1075138	927746	5.1	Cn1c(SCC(=O)NC2CCCCCC2)nnc1-c1ccco1
CHEMBL1075138	927845	5.5	CSC1=NS(=O)(=O)c2c(C)nn(C)c2S1
CHEMBL1075138	927997	6.15	CN(C)[C@@H]1C(=O)C(C(=O)NCN2CCCC2)=C(O)[C@@]2(O)C(O)=C3C(=O)c4c(O)cccc4[C@@](C)(O)C3CC12
CHEMBL1075138	928179	5.35	CN(Cc1ccccc1)c1nc(CN2CCOCC2)nc2scc(-c3ccccc3)c21
CHEMBL1075138	928181	6.35	CCc1ccccc1NNC(=O)c1snnc1C
CHEMBL1075138	928539	5.5	Cc1ccc(C)n1-c1sccc1C(=O)O
CHEMBL1075138	928655	5.05	COc1ccc(C=NNC(=O)c2cc(O)c(O)c(O)c2)cc1CN1CCN(c2ccc(F)cc2)CC1
CHEMBL1075138	928812	5.95	COc1ccc(NC2=C(C(=O)NCCN3CCOCC3)C(=N)C(C(=O)Nc3ccc(Br)cc3)S2)cc1
CHEMBL1075138	928903	5.55	COc1ccc(C(=O)NN=C2SCC(=O)N2Cc2ccc3c(c2)OCO3)c(OC)c1
CHEMBL1075138	929140	5.25	O=[N+]([O-])c1ccc(N2CCCCCC2)c2ncccc12
CHEMBL1075138	929295	5.65	Cc1ccc(C)c(Nc2c([N+](=O)[O-])cc([N+](=O)[O-])c3cccnc32)c1
CHEMBL1075138	929351	5.75	Cc1ccc(C)n1-c1sccc1-c1cc2nc(C)c(Cl)c(O)n2n1
CHEMBL1075138	929355	7.0	COC(=O)c1ccc(O)c2nc3c(C=O)c(O)cc(O)c3nc12
CHEMBL1075138	929561	7.0	Cc1cccc(-n2c(S)nnc2CNC(=O)c2ccc(S(=O)(=O)N3CCCC3)cc2)c1
CHEMBL1075138	929591	6.9	CC(C)C(=O)Nc1c(-c2ccccc2)c(=O)c2ccccc2n1C
CHEMBL1075138	929725	5.65	CC(C)(C)NC(=O)CN(Cc1ccc2c(c1)OCO2)C(=O)CCC(=O)Nc1nccs1
CHEMBL1075138	929997	5.15	CC1(c2nnc(-c3ccncc3)o2)CC(c2ccc(F)cc2)=NO1
CHEMBL1075138	930355	5.25	COc1ccc(Nc2nc(Cl)nc(N3CCN(c4ccc(OC)cc4)CC3)n2)cc1
CHEMBL1075138	930612	7.15	O=C(NC(=S)N1CCN(Cc2ccc3c(c2)OCO3)CC1)c1cccc(Br)c1
CHEMBL1075138	930904	7.8	Cc1ccc(N=C(S)NCCC(c2ccccc2)c2ccccc2)c(C)c1
CHEMBL1075138	930915	5.25	CN1CCN(NS(=O)(=O)c2ccc(Cl)s2)CC1
CHEMBL1075138	931049	6.45	Cc1cccc(Cn2ccc(N)n2)c1
CHEMBL1075138	931392	5.75	CCCCN(CCCC)CC(O)COc1ccc(Br)cc1
CHEMBL1075138	931765	5.55	Cc1cc(/C=C2\C(=O)NC(=O)N(c3ccc4c(c3)OCO4)C2=O)c(C)n1-c1cccc(C(=O)O)c1C
CHEMBL1075138	931788	5.3	O=C1C2CC=CCC2C(=O)N1c1ccc(NCCc2ccc(Cl)cc2)c([N+](=O)[O-])c1
CHEMBL1075138	931921	5.0	Cc1ccc(Nc2ccc(S(=O)(=O)N3CCOCC3)cc2[N+](=O)[O-])c(C)c1
CHEMBL1075138	932166	5.5	CC(=O)c1cccc(NC(=O)CC2CCCC2)c1
CHEMBL1075138	932259	5.25	O=C(CCCN1C(=O)/C(=C\c2ccccc2)SC1=S)Nc1ccc(O)cc1
CHEMBL1075138	932350	5.65	SC1=NC2=C(CCCC2=C2SCCCS2)C(c2ccccc2)N1
CHEMBL1075138	932459	5.6	Cc1ccccc1-n1c(SCC(=O)N2CCN(c3ccccc3)CC2)nnc1-c1ccncc1
CHEMBL1075138	932478	5.0	Cc1ccc(OCCOCCN2CCN(C)CC2)c([N+](=O)[O-])c1
CHEMBL1075138	932523	7.05	CC(/C=C(\S)Nc1ccccc1)=Nc1cccc2ccccc21
CHEMBL1075138	932995	6.6	CCOc1ccc2nc(Nc3nc4ccc(NC(C)=O)cc4s3)sc2c1
CHEMBL1075138	933019	5.95	COc1ccc(C(=O)NNC(=S)NC(=O)c2cc(-c3ccccc3)nc3ccccc32)cc1
CHEMBL1075138	933049	5.4	Cc1cc(/C=C2/NC(=O)N(CC(=O)Nc3ccc(C)cc3)C2=O)c(C)n1-c1ccc(C(=O)O)cc1
CHEMBL1075138	933209	7.55	CCCN(CCC)C(=O)Cc1ccc(F)cc1
CHEMBL1075138	933222	6.05	O=C1c2ccccc2C(=O)c2c(Nc3ccc(CCO)cc3)ccc(O)c21
CHEMBL1075138	933304	5.2	CC(C)(C)c1nnc(NN=Cc2ccccc2O)n(N)c1=O
CHEMBL1075138	933337	5.85	Cc1ccc(C(=O)ONc2ccc(N=NC(=O)c3ccccc3O)cc2)cc1
CHEMBL1075138	933442	5.55	COc1ccc(NC(=O)CSc2nc(O)cc(=O)n2C)cc1
CHEMBL1075138	933705	5.35	O=[N+]([O-])c1cccc(-c2ccc(C=NN=C(S)Nc3ccccc3)o2)c1
CHEMBL1075138	933718	5.05	Cc1ncc(CO)c(C=NNC(=O)c2cc3c(s2)CCCC3)c1O
CHEMBL1075138	934002	5.0	COc1cccc(C(c2c(C)c(C)sc2NC(=O)c2ccccc2)N2CCN(C)CC2)c1
CHEMBL1075138	934198	5.35	Cn1nc(-c2ccccc2)c(C#N)c1Sc1cccc(Cl)c1
CHEMBL1075138	934203	5.0	Cc1ccc(NC(S)=NNC(=O)c2cccc([N+](=O)[O-])c2)cc1Cl
CHEMBL1075138	934236	5.05	Cn1c(SCC(=O)Nc2nncs2)nnc1C1CC1
CHEMBL1075138	934278	6.75	COc1ccc(OC)c(CCNC(=O)Cn2sc3nc(C)cc(C)c3c2=O)c1
CHEMBL1075138	934377	5.45	COc1cc2cc(C#N)c(SCC(=O)Nc3cc(C)on3)nc2cc1OC
CHEMBL1075138	934395	5.5	CCOc1ccc(N2CC(=O)C(c3nc(O)c4ccccc4n3)=C2N)cc1
CHEMBL1075138	934541	6.05	Cc1cnc(C(=O)Oc2ccc(-c3ccccc3)cc2)cn1
CHEMBL1075138	934595	5.05	Clc1cncc(Cl)c1NNc1c2ccccc2nc2ccccc21
CHEMBL1075138	934606	6.05	CC(C)(C)Sc1ccc([N+](=O)[O-])cc1C(=O)Nc1ccncc1
CHEMBL1075138	934645	5.55	CN(C)CCCn1c(=O)c2ccccc2nc1SCC(=O)Nc1nc(-c2cccc(Br)c2)cs1
CHEMBL1075138	934736	5.7	Cc1ccc(NC(=S)N=Nc2c(O)n(C)c3ccc(S(=O)(=O)N4CCOCC4)cc32)cc1
[truncated: 664,314 more rows]
