# Supplementary material for: Improving chemical similarity ensemble approach in target prediction
Source: J Cheminform. 2016 Apr 23;8:20. doi: 10.1186/s13321-016-0130-x (PMC4842302; doi:10.1186/s13321-016-0130-x)
Supplement: Supplementary file 2 — 10.1186/s13321-016-0130-x Training data set with activity cutoff 1 μm. [file 13321_2016_130_MOESM2_ESM.bz2 › 7.csv]

target_chembl_id	parent_molregno	pchembl_value	parent_smiles
CHEMBL2074	4770	7.82	OCC(CO)N[C@H]1CC(O)(CO)[C@@H](O)[C@@H](O)C1O
CHEMBL2074	4771	8.21	OCC1(O)C[C@H](N[C@H]2CCCC[C@@H]2O)C(O)[C@H](O)[C@@H]1O
CHEMBL2074	4907	7.0	OCC1(O)C[C@H](NCCc2ccccc2)C(O)[C@H](O)[C@@H]1O
CHEMBL2074	4963	7.37	CC(C)(C)c1cc(CN[C@H]2CC(O)(CO)[C@@H](O)[C@@H](O)C2O)cc(c1O)C(C)(C)C
CHEMBL2074	482662	7.4	OC[C@H]1N[C@H](CO)[C@@H](O)[C@H](O)[C@H]1O
CHEMBL2074	623305	7.0	OC[C@H](O)[C@H](O)[C@@H](O)[C@H](OS(=O)(=O)[O-])[C@H](O)C[S+]1C[C@@H](O)[C@H](O)[C@H]1CO
CHEMBL2074	1038949	7.52	OC[C@H](O)[C@@H](O)[C@@H](O)[C@H](O)[C@H](O)C[S+]1C[C@@H](O)[C@H](O)[C@H]1CO
CHEMBL2074	1038973	7.22	OC[C@H](O)[C@@H](O)[C@@H](O)[C@H](O)[C@H](O)CN1C[C@@H](O)[C@H](O)[C@H]1CO
CHEMBL2074	1041096	7.37	OC[C@H](O)[C@@H](O)[C@H](O)[C@H](O)C[S+]1C[C@@H](O)[C@H](O)[C@H]1CO
CHEMBL2074	1041154	7.82	OC[C@@H](O)[C@@H](O)[C@H](O)[C@H](O)C[S+]1C[C@@H](O)[C@H](O)[C@H]1CO
CHEMBL2074	1352717	7.0	CO[C@H]1O[C@H](CO)[C@H](N[C@H]2C[C@](O)(CO)[C@@H](O)[C@H](O)[C@H]2O)[C@H](O)[C@H]1O
CHEMBL2074	1352719	7.55	C[C@H]1C[C@H](N)[C@H](O)[C@@H](O)[C@@H]1N[C@H]2C[C@](O)(CO)[C@@H](O)[C@H](O)[C@H]2O
CHEMBL2074	1352720	7.17	C[C@H]1C[C@H](O)[C@H](O)[C@@H](O)[C@H]1N[C@H]2C[C@](O)(CO)[C@@H](O)[C@H](O)[C@H]2O
CHEMBL2074	1352939	7.14	CO[C@H]1O[C@H](CO)[C@@H](N[C@H]2C[C@](O)(CO)[C@@H](O)[C@H](O)[C@H]2O)[C@H](O)[C@H]1O
CHEMBL2074	1352940	7.15	C[C@H]1C[C@@H](O)[C@H](O)[C@@H](O)[C@H]1N[C@H]2C[C@](O)(CO)[C@@H](O)[C@H](O)[C@H]2O
CHEMBL2074	1352941	8.31	CO[C@H]1O[C@H](C)[C@@H](N[C@H]2C[C@](O)(CO)[C@@H](O)[C@H](O)[C@H]2O)[C@H](O)[C@H]1O
CHEMBL2074	1548704	7.89	OC[C@H](N[C@H]1C[C@](O)(CO)[C@@H](O)[C@H](O)[C@H]1O)c2ccccc2
CHEMBL2074	1548705	8.24	OC[C@@]1(O)C[C@H](NC[C@H](O)c2ccccc2)[C@H](O)[C@H](O)[C@H]1O
CHEMBL2074	1588780	7.22	CN1[C@H](CO)[C@H](O)[C@@H](O)[C@H](O)[C@H]1CO
CHEMBL1827	2920	9.0	CCn1ncc2c(N[C@@H](C)C3CCCCC3)c4cc(ccc4nc12)C#N
CHEMBL1827	2921	9.23	COc1ccc(CNc2nnc(N3CCC(O)CC3)c4ccc(cc24)C#N)cc1Cl
CHEMBL1827	3038	7.42	CCn1ncc2c(NCc3ccc(OC)c(Cl)c3)c(cnc12)C(=O)O
CHEMBL1827	3039	8.74	CCn1ncc2c(NCc3ccc(OC)c(Cl)c3)c(cnc12)C(=O)NC[C@@H]4CCCO4
CHEMBL1827	3120	8.85	CCn1ncc2c(NCc3ccc(OC)c(Cl)c3)c(cnc12)C(=O)NCCCCCO
CHEMBL1827	3121	8.8	CCn1ncc2c(NCc3ccc(OC)c(Cl)c3)c(cnc12)C(=O)NCCCN4CCCC4=O
CHEMBL1827	3143	8.52	CCn1ncc2c(NCc3ccc(OC)c(Cl)c3)c(cnc12)C(=O)NCc4ccncc4
CHEMBL1827	28700	9.32	CCCOc1ccc(cc1c2nc(O)c3cc4c(cc3n2)ncn4Cc5ccc(F)cc5)C(=O)N
CHEMBL1827	28710	8.28	CCCOc1ccc(cc1c2nc(O)c3cc4[nH]cnc4cc3n2)S(=O)(=O)N5CCN(C)CC5
CHEMBL1827	29141	8.28	CCCOc1ccc(cc1c2nc(O)c3cc4c(cc3n2)ncn4Cc5ccccc5)S(=O)(=O)N6CCN(C)CC6
CHEMBL1827	29175	7.36	CCCOc1ccccc1c2nc(O)c3cc4[nH]cnc4cc3n2
CHEMBL1827	30713	8.89	CCN1C(=O)c2c(nc(C(=O)NC)n2Cc3ccc(O)c(Cl)c3)N4[C@H]5CCC[C@H]5N=C14
CHEMBL1827	31017	7.37	CCN1C(=O)c2c(nc(OC)n2Cc3ccc(O)c(c3)C#N)N4C[C@@H](Cc5ccccc5)N=C14
CHEMBL1827	31018	8.8	CCN1C(=O)c2c(nc(OC)n2Cc3ccc(OC)c(Cl)c3)N4C[C@@H](Cc5ccccc5)N=C14
CHEMBL1827	31020	8.66	CCN1C(=O)c2c(nc(OC)n2Cc3ccc(OC)c(Br)c3)N4C[C@@H](Cc5ccccc5)N=C14
CHEMBL1827	31058	7.96	CCN1C(=O)c2c(nc(OC)n2Cc3ccc(OC)c(c3)C#N)N4C[C@@H](Cc5ccccc5)N=C14
CHEMBL1827	31349	8.55	CCN1C(=O)c2c(nc(OC)n2Cc3ccc(OC)c(Br)c3)N4[C@H]5CCC[C@H]5N=C14
CHEMBL1827	31383	8.68	CCOc1nc2N3[C@H]4CCC[C@H]4N=C3N(CC)C(=O)c2n1Cc5ccc(O)c(Cl)c5
CHEMBL1827	31408	8.19	CCOc1nc2N3[C@H]4CCC[C@H]4N=C3N(CC)C(=O)c2n1Cc5ccc(OC)c(Cl)c5
CHEMBL1827	31409	8.27	CCOc1nc2N3[C@H]4CCC[C@H]4N=C3N(CC)C(=O)c2n1Cc5ccc(OC)c(Br)c5
CHEMBL1827	31426	8.35	CCN1C(=O)c2[nH]c(Cc3ccccc3)nc2N4C[C@@H](Cc5ccccc5)N=C14
CHEMBL1827	31427	8.72	CCN1C(=O)c2c(nc(OC)n2Cc3ccc(O)c(Cl)c3)N4C[C@@H](Cc5ccccc5)N=C14
CHEMBL1827	31428	8.89	CCN1C(=O)c2c(nc(OC)n2Cc3ccc(O)c(Br)c3)N4C[C@@H](Cc5ccccc5)N=C14
CHEMBL1827	31499	8.3	CCN1C(=O)c2c(nc(C#Cc3ccccc3)n2Cc4ccc(Cl)cc4)N5[C@H]6CCC[C@H]6N=C15
CHEMBL1827	31515	7.34	CCN1C(=O)c2c(nc(Cc3ccccc3)n2Cc4ccc5OCOc5c4)N6[C@H]7CCC[C@H]7N=C16
CHEMBL1827	31555	7.24	CCN1C(=O)c2c(nc(Cc3ccccc3)n2Cc4ccc(OC)c(Cl)c4)N5[C@H]6CCC[C@H]6N=C15
CHEMBL1827	31617	7.7	CCN1C(=O)c2c(nc(Cc3ccccc3)n2Cc4ccc(OC)cc4)N5[C@H]6CCC[C@H]6N=C15
CHEMBL1827	31659	7.4	CCN1C(=O)c2c(nc(Cc3ccccc3)n2Cc4ccc(C)cc4)N5[C@H]6CCC[C@H]6N=C15
CHEMBL1827	31681	8.74	CCSc1nc2N3[C@H]4CCC[C@H]4N=C3N(CC)C(=O)c2n1Cc5ccc(O)cc5
CHEMBL1827	31682	8.68	CCN1C(=O)c2c(nc(C(=O)N)n2Cc3ccc(O)cc3)N4[C@H]5CCC[C@H]5N=C14
CHEMBL1827	31750	8.2	CCN1C(=O)c2c(nc(C#N)n2Cc3ccc(OC)cc3)N4[C@H]5CCC[C@H]5N=C14
CHEMBL1827	31758	7.74	CCOc1nc2N3[C@H]4CCC[C@H]4N=C3N(CC)C(=O)c2n1Cc5ccc(OC)cc5
CHEMBL1827	31797	8.08	CCN1C(=O)c2c(ncn2Cc3ccc(OC)c(Cl)c3)N4[C@H]5CCC[C@H]5N=C14
CHEMBL1827	31808	8.15	CCN1C(=O)c2c(nc(n2Cc3ccc(O)cc3)C(F)(F)F)N4[C@H]5CCC[C@H]5N=C14
CHEMBL1827	31809	7.66	CCN1C(=O)c2c(nc(N)n2Cc3ccc(O)cc3)N4[C@H]5CCC[C@H]5N=C14
CHEMBL1827	31812	8.64	CCN1C(=O)c2c(nc(C(=O)NC)n2Cc3ccc(OC)c(Cl)c3)N4[C@H]5CCC[C@H]5N=C14
CHEMBL1827	31869	8.17	CCN1C(=O)c2c(nc(C(=O)OC)n2Cc3ccc(OC)cc3)N4[C@H]5CCC[C@H]5N=C14
CHEMBL1827	31870	7.89	CCSc1nc2N3[C@H]4CCC[C@H]4N=C3N(CC)C(=O)c2n1Cc5ccc(OC)cc5
CHEMBL1827	31885	8.96	CCN1C(=O)c2c(nc(C(=O)N)n2Cc3ccc(O)c(Cl)c3)N4[C@H]5CCC[C@H]5N=C14
CHEMBL1827	31886	9.05	CCN1C(=O)c2c(nc(C(=O)N)n2Cc3ccc(O)c(Br)c3)N4[C@H]5CCC[C@H]5N=C14
CHEMBL1827	31912	8.51	CCN1C(=O)c2c(nc(C#Cc3ccccc3)n2Cc4ccc(OC)cc4)N5[C@H]6CCC[C@H]6N=C15
CHEMBL1827	31922	8.82	CCN1C(=O)c2c(nc(C(=O)N)n2Cc3ccc(OC)c(Br)c3)N4[C@H]5CCC[C@H]5N=C14
CHEMBL1827	31923	8.2	CCN1C(=O)c2c(ncn2Cc3ccc(O)c(Br)c3)N4[C@H]5CCC[C@H]5N=C14
CHEMBL1827	32020	8.68	CCN1C(=O)c2c(nc(OCc3ccccc3)n2Cc4ccc(O)c(Cl)c4)N5C[C@@H](Cc6ccccc6)N=C15
CHEMBL1827	32021	8.52	CCN1C(=O)c2c(nc(C(=O)N)n2Cc3ccc(O)c(Cl)c3)N4C[C@@H](Cc5ccccc5)N=C14
CHEMBL1827	32072	7.32	CCN1C(=O)c2c(nc(n2Cc3ccc(OC)cc3)C(F)(F)F)N4[C@H]5CCC[C@H]5N=C14
CHEMBL1827	32073	7.26	CCN1C(=O)c2c(ncn2Cc3ccc(OC)cc3)N4[C@H]5CCC[C@H]5N=C14
CHEMBL1827	32129	9.52	CCN1C(=O)c2c(nc(C#Cc3ccccc3)n2Cc4ccc(O)cc4)N5[C@H]6CCC[C@H]6N=C15
CHEMBL1827	32132	8.1	CCN1C(=O)c2c(nc(C#Cc3ccccc3)n2Cc4ccccc4)N5[C@H]6CCC[C@H]6N=C15
CHEMBL1827	32380	8.41	CCN1C(=O)c2c(nc(Cc3ccccc3)n2Cc4ccc(O)cc4)N5[C@H]6CCC[C@H]6N=C15
CHEMBL1827	32562	8.19	CCN1C(=O)c2c(ncn2Cc3ccc(OC)c(Br)c3)N4[C@H]5CCC[C@H]5N=C14
CHEMBL1827	32590	9.21	CCN1C(=O)c2c(nc(N=[N+]=[N-])n2Cc3ccc(O)cc3)N4[C@H]5CCC[C@H]5N=C14
CHEMBL1827	32593	9.05	CCOc1nc2N3[C@H]4CCC[C@H]4N=C3N(CC)C(=O)c2n1Cc5ccc(O)cc5
CHEMBL1827	32634	8.7	CCN1C(=O)c2c(nc(OC)n2Cc3ccc(O)c(Cl)c3)N4[C@H]5CCC[C@H]5N=C14
CHEMBL1827	32635	8.8	CCN1C(=O)c2c(nc(OC)n2Cc3ccc(O)c(Br)c3)N4[C@H]5CCC[C@H]5N=C14
CHEMBL1827	32636	8.3	CCN1C(=O)c2c(nc(OC)n2Cc3ccc(OC)c(Cl)c3)N4[C@H]5CCC[C@H]5N=C14
CHEMBL1827	32671	8.55	CCN1C(=O)c2c(nc(C(=O)N)n2Cc3ccc(OC)c(Cl)c3)N4C[C@@H](Cc5ccccc5)N=C14
CHEMBL1827	44826	8.44	CCNC(=O)CCN1CC[C@H](C1)N2CC(=O)N3[C@H](Cc4c([nH]c5ccccc45)[C@H]3c6ccc7OCOc7c6)C2=O
CHEMBL1827	44827	8.4	O=C(CCN1CC[C@H](C1)N2CC(=O)N3[C@H](Cc4c([nH]c5ccccc45)[C@H]3c6ccc7OCOc7c6)C2=O)N8CCC8
CHEMBL1827	44920	8.45	CN1CC(=O)N2[C@H](Cc3c([nH]c4ccccc34)[C@H]2c5ccc6OCOc6c5)C1=O
CHEMBL1827	44935	8.57	COc1ccc(cc1)[C@H]2N3[C@H](Cc4c2[nH]c5ccccc45)C(=O)N(CC3=O)[C@@H]6CCN(Cc7ccccc7)C6
CHEMBL1827	44948	7.89	Cc1ccc(cc1)[C@H]2N3[C@H](Cc4c2[nH]c5ccccc45)C(=O)N(CC3=O)[C@@H]6CCN(Cc7ccccc7)C6
CHEMBL1827	44956	8.08	NC(=O)CCN1CC[C@H](C1)N2CC(=O)N3[C@H](Cc4c([nH]c5ccccc45)[C@H]3c6ccc7OCOc7c6)C2=O
CHEMBL1827	45056	7.7	CN(C)CC(=O)CN1CC[C@H](C1)N2CC(=O)N3[C@H](Cc4c([nH]c5ccccc45)[C@H]3c6ccc7OCOc7c6)C2=O
CHEMBL1827	45090	8.6	CN(C)C(=O)CCN1CC[C@H](C1)N2CC(=O)N3[C@H](Cc4c([nH]c5ccccc45)[C@H]3c6ccc7OCOc7c6)C2=O
CHEMBL1827	45257	8.92	O=C1CN([C@@H]2CCN(CCc3ncc[nH]3)C2)C(=O)[C@H]4Cc5c([nH]c6ccccc56)[C@H](N14)c7ccc8OCOc8c7
CHEMBL1827	45258	9.125	Cn1ccnc1CCN2CC[C@H](C2)N3CC(=O)N4[C@H](Cc5c([nH]c6ccccc56)[C@H]4c7ccc8OCOc8c7)C3=O
CHEMBL1827	45357	7.88	CCCCCN1CC[C@H](C1)N2CC(=O)N3[C@H](Cc4c([nH]c5ccccc45)[C@H]3c6ccc7OCOc7c6)C2=O
CHEMBL1827	45370	7.24	CCCN1CC[C@H](C1)N2CC(=O)N3[C@H](Cc4c([nH]c5ccccc45)[C@H]3c6ccc7OCOc7c6)C2=O
CHEMBL1827	45434	8.82	O=C1CN([C@@H]2CCN(CCc3ccccn3)C2)C(=O)[C@H]4Cc5c([nH]c6ccccc56)[C@H](N14)c7ccc8OCOc8c7
CHEMBL1827	45531	8.7	O=C1CN([C@@H]2CCN(CCc3cnccn3)C2)C(=O)[C@H]4Cc5c([nH]c6ccccc56)[C@H](N14)c7ccc8OCOc8c7
CHEMBL1827	45671	8.72	O=C1CN([C@@H]2CCN(CCc3cccnc3)C2)C(=O)[C@H]4Cc5c([nH]c6ccccc56)[C@H](N14)c7ccc8OCOc8c7
CHEMBL1827	45727	8.68	O=C1CN([C@@H]2CCN(Cc3ccccc3)C2)C(=O)[C@H]4Cc5c([nH]c6ccccc56)[C@H](N14)c7ccc8OCOc8c7
CHEMBL1827	45747	7.59	O=C1CN(C2CCN(Cc3ccccc3)CC2)C(=O)[C@H]4Cc5c([nH]c6ccccc56)[C@H](N14)c7ccc8OCOc8c7
CHEMBL1827	45751	7.675	COc1cccc(c1)[C@H]2N3[C@H](Cc4c2[nH]c5ccccc45)C(=O)N(CC3=O)[C@@H]6CCN(Cc7ccccc7)C6
CHEMBL1827	45776	7.77	O=C1CN([C@H]2CCN(Cc3ccccc3)C2)C(=O)[C@H]4Cc5c([nH]c6ccccc56)[C@H](N14)c7ccc8OCOc8c7
CHEMBL1827	45798	7.8	O=C1CN([C@@H]2CCN(CCC3CC3)C2)C(=O)[C@H]4Cc5c([nH]c6ccccc56)[C@H](N14)c7ccc8OCOc8c7
CHEMBL1827	45867	8.15	COCCCN1CC[C@H](C1)N2CC(=O)N3[C@H](Cc4c([nH]c5ccccc45)[C@H]3c6ccc7OCOc7c6)C2=O
CHEMBL1827	45868	8.4	C=CCCN1CC[C@H](C1)N2CC(=O)N3[C@H](Cc4c([nH]c5ccccc45)[C@H]3c6ccc7OCOc7c6)C2=O
CHEMBL1827	45899	7.25	O=C1CN(CCN2CCOCC2)C(=O)[C@H]3Cc4c([nH]c5ccccc45)[C@H](N13)c6ccc7OCOc7c6
CHEMBL1827	59201	9.26	CCc1cc(cc2c(NCc3ccc(OC)c(Cl)c3)c(cnc12)C(=O)NCc4ccccn4)C#N
CHEMBL1827	59202	10.3	CCc1cc(cc2c(NCc3ccc(OC)c(Cl)c3)c(CO)cnc12)C#N
CHEMBL1827	59203	9.4	CCc1cc(cc2c(NCc3ccc(OC)c(Cl)c3)ccnc12)C#N
CHEMBL1827	59268	7.14	CCOC(=O)c1cnc2ccc(cc2c1NCc3ccc(OC)c(Cl)c3)C(F)(F)F
CHEMBL1827	59811	8.4	CCOC(=O)c1cnc2ccc(cc2c1NCc3ccc(OC)c(Cl)c3)C#N
CHEMBL1827	59812	8.89	COc1ccc(CNc2c(cnc3ccc(cc23)C#N)C(=O)NCc4ccccn4)cc1Cl
CHEMBL1827	59813	9.22	CCOC(=O)c1cnc2c(CC)cc(cc2c1NCc3ccc(OC)c(Cl)c3)C#N
CHEMBL1827	59884	9.32	COc1ccc(CNc2c(CO)cnc3ccc(cc23)C#N)cc1Cl
CHEMBL1827	59909	8.85	COc1ccc(CNc2ccnc3ccc(cc23)C#N)cc1Cl
CHEMBL1827	64119	9.0	CCCOc1ccccc1C2=Nc3c(C(=O)N2)c(C)nn3CCC
CHEMBL1827	64147	8.7	CCCOc1ccccc1C2=Nc3c(C(=O)N2)c(C)nn3CC
CHEMBL1827	64225	9.1	CCCOc1ccc(NC(=O)C)cc1C2=Nc3c(C(=O)N2)c(C)nn3C
CHEMBL1827	64226	8.4	CCCOc1ccc(NS(=O)(=O)C)cc1C2=Nc3c(C(=O)N2)c(C)nn3CC
CHEMBL1827	64262	8.6	CCCOc1ccc(cc1C2=Nc3c(C(=O)N2)c(C)nn3C)c4csc(C)n4
CHEMBL1827	64356	8.0	CCCOc1ccc(N)cc1C2=Nc3c(C(=O)N2)c(C)nn3C
CHEMBL1827	64357	8.52	CCCOc1ccc(cc1C2=Nc3c(C(=O)N2)c(C)nn3C)c4nccs4
CHEMBL1827	64358	8.4	CCCOc1ccc(cc1C2=Nc3c(C(=O)N2)c(C)nn3C)c4ccc(C)s4
CHEMBL1827	64392	8.6	CCCOc1ccc(cc1C2=Nc3c(C(=O)N2)c(C)nn3C)c4nc(C)cs4
CHEMBL1827	64651	8.52	CCCOc1ccc(NS(=O)(=O)C)cc1C2=Nc3c(C(=O)N2)c(C)nn3C
CHEMBL1827	64678	8.4	CCCOc1ccc(cc1C2=Nc3c(C(=O)N2)c(C)nn3C)C(=O)CN4CCOCC4
CHEMBL1827	64706	8.7	CCCOc1ccc(cc1C2=Nc3c(C(=O)N2)c(C)nn3CC)c4csc(n4)c5cccnc5
CHEMBL1827	64707	8.52	CCCOc1ccc(cc1C2=Nc3c(C(=O)N2)c(C)nn3CC)c4csc(n4)c5ccccc5
CHEMBL1827	64768	8.4	CCCOc1ccc(cc1C2=Nc3c(C(=O)N2)c(C)nn3CC)N(C)C
CHEMBL1827	64773	10.0	CCCOc1ccc(cc1C2=Nc3c(C(=O)N2)c(C)nn3CC)[N+](=O)[O-]
CHEMBL1827	64805	8.3	CCCOc1ccc(cc1C2=Nc3c(C(=O)N2)c(C)nn3C)N(C)C
CHEMBL1827	64806	8.15	CCCOc1ccc(N)cc1C2=Nc3c(C(=O)N2)c(C)nn3CC
CHEMBL1827	64858	7.0	CCCOc1ccccc1c2nc(O)c3c(C)noc3n2
CHEMBL1827	64878	8.77	CCCOc1ccc(cc1C2=Nc3c(C(=O)N2)c(C)nn3CC)c4n[nH]c(n4)c5ccccc5
CHEMBL1827	64880	8.3	CCCOc1ccc(Nc2nnc(N)[nH]2)cc1C3=Nc4c(C(=O)N3)c(C)nn4C
CHEMBL1827	64894	8.1	CCCOc1ccccc1C2=Nc3c(C(=O)N2)c(C)nn3C
CHEMBL1827	64913	7.7	CCCOc1ccc(cc1C2=Nc3c(C(=O)N2)c(C)nn3C)c4n[nH]c(n4)c5ccccc5
CHEMBL1827	64943	8.3	CCCOc1ccc(cc1C2=Nc3c(C(=O)N2)c(C)nn3C)c4cccs4
CHEMBL1827	64946	8.4	CCCOc1ccc(cc1C2=Nc3c(C(=O)N2)c(C)nn3C)[N+](=O)[O-]
CHEMBL1827	64959	7.52	CCCOc1ccccc1c2nc(O)c3c(C)snc3n2
CHEMBL1827	64975	9.7	CCCOc1ccc(NC(=O)Nc2ccc(F)cc2)cc1C3=Nc4c(C(=O)N3)c(C)nn4C
CHEMBL1827	64978	8.7	CCCOc1ccc(cc1C2=Nc3c(C(=O)N2)c(C)nn3CC)c4nc(C)cs4
CHEMBL1827	64985	8.7	CCCOc1ccc(NC(=O)N)cc1C2=Nc3c(C(=O)N2)c(C)nn3C
CHEMBL1827	64998	7.3	CCCOc1ccccc1c2nc(O)c3cnccc3n2
CHEMBL1827	65011	8.7	CCCOc1ccc(NC(=S)NC(=O)OCC)cc1C2=Nc3c(C(=O)N2)c(C)nn3C
CHEMBL1827	65017	8.52	CCCOc1ccc(NC(=O)NCC)cc1C2=Nc3c(C(=O)N2)c(C)nn3C
CHEMBL1827	65018	9.0	CCCOc1ccc(NC(=S)N)cc1C2=Nc3c(C(=O)N2)c(C)nn3C
CHEMBL1827	65021	7.1	CCCOc1ccccc1c2nc(O)c3scc(C)c3n2
CHEMBL1827	65022	7.3	CCCOc1ccccc1c2nc(O)c3sccc3n2
CHEMBL1827	65023	7.22	CCCOc1ccccc1c2nc(O)c3c(C)csc3n2
CHEMBL1827	65050	8.52	CCCOc1ccc(NC(=S)NCC)cc1C2=Nc3c(C(=O)N2)c(C)nn3C
CHEMBL1827	65127	8.15	CCCOc1ccccc1C2=Nc3c(C(=O)N2)c(C)nn3CC(F)(F)F
CHEMBL1827	65129	8.22	CCCCn1nc(C)c2C(=O)NC(=Nc12)c3ccccc3OCCC
CHEMBL1827	65157	7.7	CCCOc1ccccc1C2=Nc3c(C(=O)N2)c(C)nn3C(C)(C)C
CHEMBL1827	65218	7.15	CCCOc1ccccc1C2=Nc3c(C(=O)N2)c(C)nn3Cc4ccccc4
CHEMBL1827	65223	8.6	CCCOc1ccc(cc1C2=Nc3c(C(=O)N2)c(C)nn3C)c4csc(n4)c5ccccc5
CHEMBL1827	65224	8.52	CCCOc1ccc(cc1C2=Nc3c(C(=O)N2)c(C)nn3CC)c4csc(C)n4
CHEMBL1827	65242	7.4	CC(C)Oc1ccccc1C2=Nc3c(C(=O)N2)c(C)nn3C
CHEMBL1827	65243	7.52	CCOc1ccccc1C2=Nc3c(C(=O)N2)c(C)nn3C
CHEMBL1827	65300	7.15	CCCOc1ccccc1c2nc(O)c3ccncc3n2
CHEMBL1827	65301	7.0	CCCOc1ccccc1c2nc(O)c3ccsc3n2
CHEMBL1827	65554	8.46	CCCOc1ccc(NC(=O)CN2CCN(C)CC2)cc1C3=Nc4c(C(=O)N3)c(C)nn4C
CHEMBL1827	65555	8.82	CCCOc1ccc(NC(=O)c2cccs2)cc1C3=Nc4c(C(=O)N3)c(C)nn4C
CHEMBL1827	65557	8.7	CCCOc1ccc(NC(=O)c2ccc(F)cc2)cc1C3=Nc4c(C(=O)N3)c(C)nn4C
CHEMBL1827	65585	8.7	CCCOc1ccc(NC(=O)OC)cc1C2=Nc3c(C(=O)N2)c(C)nn3C
CHEMBL1827	65748	8.7	CCCOc1ccc(NC(=O)C)cc1C2=Nc3c(C(=O)N2)c(C)nn3CC
CHEMBL1827	80598	7.513	CCCc1nn(C)c2C(=O)NC(=Nc12)c3ccccc3OCC
CHEMBL1827	80636	8.24	CCCc1nn(C)c2C(=O)NC(=Nc12)c3cc(ccc3OCC)S(=O)(=O)N4CCNCC4
CHEMBL1827	80645	7.195	CCCc1n[nH]c2c(O)nc(nc12)c3ccccc3OCC
CHEMBL1827	80661	8.68	CCCc1nn(C)c2c(O)nc(nc12)c3cc(ccc3OCC)S(=O)(=O)N4CCN(CC4)C(=O)N
CHEMBL1827	80694	8.22	CCCc1nn(C)c2C(=O)NC(=Nc12)c3cc(ccc3OCC)S(=O)(=O)N4CCN(CCO)CC4
CHEMBL1827	102529	9.24	CCCOc1ccc(cc1c2nc(O)c3c(n2)c(CCC)nn3C)S(=O)(=O)N4CCN(CP(=O)(OCC)OCC)CC4
CHEMBL1827	102633	9.54	CCCOc1ccc(cc1c2nc(O)c3c(n2)c(CCC)nn3C)S(=O)(=O)N4CCC(CCP(=O)(O)OCC)CC4
CHEMBL1827	102837	9.55	CCCOc1ccc(cc1c2nc(O)c3c(n2)c(CCC)nn3C)S(=O)(=O)N4CCN(CP(=O)(O)O)CC4
CHEMBL1827	103413	7.72	Clc1ccc2ncnc(NCc3ccc4OCOc4c3)c2c1
CHEMBL1827	103527	7.51	CSc1ccc2ncnc(NCc3ccc4OCOc4c3)c2c1
CHEMBL1827	103706	7.05	N#Cc1ccc2ncnc(NCc3ccc4OCOc4c3)c2c1
CHEMBL1827	104405	7.0	Cc1ccc2ncnc(NCc3ccc4OCOc4c3)c2c1
CHEMBL1827	111709	7.565	CCN1C(=O)c2[nH]c(Cc3ccccc3)nc2N4[C@H]5CCC[C@H]5N=C14
CHEMBL1827	111712	8.25	OC(=O)C1CCN(CC1)c2nc(NCc3ccc4OCOc4c3)c5cc(Cl)ccc5n2
CHEMBL1827	111995	7.1	CN1C(=O)c2[nH]c(Cc3ccccc3)nc2N4[C@H]5CCC[C@H]5N=C14
CHEMBL1827	130433	9.51	CCCOc1ccc(cc1c2nc(O)c3c(NCc4ccc(F)cc4)[nH]c5nncc5c3n2)S(=O)(=O)N6CC[C@H](C6)N(C)C
CHEMBL1827	130870	7.89	CCCOc1ccc(cc1c2nc(O)c3c(Cl)nc4nn(Cc5ccc(OC)cc5)cc4c3n2)S(=O)(=O)N6CC[C@H](C6)N(C)C
CHEMBL1827	131218	9.05	CCCOc1ccc(cc1c2nc(O)c3c(NCc4ccc(OC)c(Cl)c4)[nH]c5nncc5c3n2)S(=O)(=O)N6CC[C@H](C6)N(C)C
CHEMBL1827	131219	8.77	CCCOc1ccc(cc1c2nc(O)c3c(NCc4ccc(F)cc4)nc5nn(Cc6ccc(OC)cc6)cc5c3n2)S(=O)(=O)N7CC[C@H](C7)N(C)C
CHEMBL1827	131386	8.68	CCCOc1ccc(cc1c2nc(O)c3c[nH]c4nncc4c3n2)S(=O)(=O)N5CC[C@H](C5)N(C)C
CHEMBL1827	139751	7.11	CC(C)CN1C(=O)N(C)C(=O)c2[nH]c(nc12)c3ccccc3OC(C)C
CHEMBL1827	140026	7.55	CCOc1ccc(cc1c2nc3C(=O)N(C)C(=O)N(CC4CC4)c3[nH]2)S(=O)(=O)N5CCN(C)CC5
CHEMBL1827	140087	7.7	CCOc1ccc(cc1c2nc3C(=O)N(C)C(=O)N(CC(C)C)c3[nH]2)S(=O)(=O)N4CCN(C)CC4
CHEMBL1827	140260	8.05	CCOc1ccc(cc1c2nc3C(=O)N(C)C(=O)N(CC(C)CC)c3[nH]2)S(=O)(=O)N4CCN(C)CC4
CHEMBL1827	140261	8.46	CCCOc1ccc(cc1c2nc3C(=O)N(C)C(=O)N(CC(C)C)c3[nH]2)S(=O)(=O)N4CCN(CC4)C(=O)N(C)C
CHEMBL1827	140331	8.52	CCCOc1ccc(cc1c2nc3C(=O)N(C)C(=O)N(CC(C)C)c3[nH]2)S(=O)(=O)N4CCC(CCO)CC4
CHEMBL1827	140343	7.92	CCCOc1ccc(cc1c2nc3C(=O)N(C)C(=O)N(CC(C)C)c3[nH]2)S(=O)(=O)N4CCN(CCOC)CC4
CHEMBL1827	140345	7.59	CCOc1ccc(cc1c2nc3C(=O)N(C)C(=O)N(CC(C)C)c3[nH]2)S(=O)(=O)N4CCN(CC)CC4
CHEMBL1827	140382	7.2	CCOc1ccc(cc1c2nc3C(=O)N(C)C(=O)N(CC(C)C)c3[nH]2)S(=O)(=O)N4CCN(CCN(C)C)CC4
CHEMBL1827	140383	7.62	CCCOc1ccc(cc1c2nc3C(=O)N(C)C(=O)N(CC(C)C)c3[nH]2)S(=O)(=O)N4CCN(CCN(C)C)CC4
CHEMBL1827	140396	8.46	CCCOc1ccc(cc1c2nc3C(=O)N(C)C(=O)N(CC(C)C)c3[nH]2)S(=O)(=O)N4CCN(CCO)CC4
CHEMBL1827	140451	7.72	CCOc1ccc(cc1c2nc3C(=O)N(C)C(=O)N(CC(C)C)c3[nH]2)S(=O)(=O)N4CCN(CCO)CC4
CHEMBL1827	140518	8.26	CCCOc1ccc(cc1c2nc3C(=O)N(C)C(=O)N(CC(C)C)c3[nH]2)S(=O)(=O)N4CCN(CC)CC4
CHEMBL1827	140519	8.0	CCCOc1ccc(cc1c2nc3C(=O)N(C)C(=O)N(CC(C)C)c3[nH]2)S(=O)(=O)N4CCN(C)CC4
CHEMBL1827	140568	7.96	CCCOc1ccc(cc1c2nc3C(=O)N(C)C(=O)N(CC(C)C)c3[nH]2)S(=O)(=O)N(CC)CCN(C)C
CHEMBL1827	140570	8.3	CCCOc1ccc(cc1c2nc3C(=O)N(C)C(=O)N(CC(C)C)c3[nH]2)S(=O)(=O)N
CHEMBL1827	140571	7.8	CCCOc1ccc(cc1c2nc3C(=O)N(C)C(=O)N(CC(C)C)c3[nH]2)S(=O)(=O)N(C)CCN(C)C
CHEMBL1827	140606	7.03	CC(C)COc1ccc(cc1c2nc3C(=O)N(C)C(=O)N(CC(C)C)c3[nH]2)S(=O)(=O)N4CCN(C)CC4
CHEMBL1827	140643	7.8	CC(C)CN1C(=O)N(C)C(=O)c2[nH]c(nc12)c3cc(ccc3OC(C)C)S(=O)(=O)N4CCN(C)CC4
CHEMBL1827	140708	7.22	CCCOc1ccccc1c2nc3C(=O)N(C)C(=O)N(CC(C)C)c3[nH]2
CHEMBL1827	140711	7.14	CCOc1ccccc1c2nc3C(=O)N(C)C(=O)N(CC(C)C)c3[nH]2
CHEMBL1827	140771	7.0	CCCN1C(=O)N(C)C(=O)c2[nH]c(nc12)c3cc(ccc3OCC)S(=O)(=O)N4CCN(C)CC4
CHEMBL1827	140805	7.04	CCOc1ccc(cc1c2nc3C(=O)N(C)C(=O)N(CC(C)(C)C)c3[nH]2)S(=O)(=O)N4CCN(C)CC4
CHEMBL1827	140807	7.0	CCOc1ccc(cc1c2nc3C(=O)N(C)C(=O)N(CCC=C)c3[nH]2)S(=O)(=O)N4CCN(C)CC4
CHEMBL1827	140816	7.23	CCOc1ccc(cc1c2nc3C(=O)N(C)C(=O)N(Cc4ccc(OC)cc4)c3[nH]2)S(=O)(=O)N5CCN(C)CC5
CHEMBL1827	175131	8.0	CCN1C(=O)N(CC)c2nc(NC3CCCC3)n(Cc4ccccc4)c2C1=O
CHEMBL1827	175165	7.0	CCN1C(=O)N(CC)c2nc(NC3CCCCC3)n(Cc4cccc(OC)c4)c2C1=O
CHEMBL1827	175166	9.22	CCN1C(=O)N(CC)c2nc(NC3CCCCC3)n(Cc4ccc(O)cc4)c2C1=O
CHEMBL1827	175168	8.59	CCN1C(=O)N(CC)c2nc(NC3CCCCC3)n(Cc4ccc(OC)cc4)c2C1=O
CHEMBL1827	175220	9.09	CCN1C(=O)N(CC)c2nc(NC3CCCC3)n(Cc4ccc(O)c(F)c4)c2C1=O
CHEMBL1827	175221	9.16	CCN1C(=O)N(CC)c2nc(NC3CCCC3)n(Cc4ccc(OC)c(F)c4)c2C1=O
CHEMBL1827	175243	8.96	CCN1C(=O)N(CC)c2nc(NC3CCCC3)n(Cc4ccc(OC)c(Cl)c4)c2C1=O
CHEMBL1827	175245	8.68	CCN1C(=O)N(CC)c2nc(NC3CCCC3)n(Cc4ccc(OC)cc4)c2C1=O
CHEMBL1827	175267	8.74	CCN1C(=O)N(CC)c2nc(NC3CCCC3)n(Cc4ccc(O)c(Cl)c4)c2C1=O
CHEMBL1827	175268	8.82	CCN1C(=O)N(CC)c2nc(NC3CCCC3)n(Cc4ccc(O)cc4)c2C1=O
CHEMBL1827	175290	9.52	CCN1C(=O)N(CC)c2nc(NC3CCCCC3)n(Cc4ccc(OC)c(F)c4)c2C1=O
CHEMBL1827	175314	8.77	CCN1C(=O)N(CC)c2nc(NC3CCCCC3)n(Cc4ccc(OC)c(Br)c4)c2C1=O
CHEMBL1827	175315	9.48	CCN1C(=O)N(CC)c2nc(NC3CCCCC3)n(Cc4ccc(O)c(F)c4)c2C1=O
CHEMBL1827	175316	8.7	CCN1C(=O)N(CC)c2nc(NC3CCCCC3)n(Cc4ccc(O)c(Cl)c4)c2C1=O
CHEMBL1827	175523	8.43	CCN1C(=O)N(CC)c2nc(NC3CCCCC3)n(Cc4ccc5OCOc5c4)c2C1=O
CHEMBL1827	175524	8.35	CCN1C(=O)N(CC)c2nc(NC3CCCCC3)n(Cc4ccc(O)c(C)c4)c2C1=O
CHEMBL1827	175525	7.72	CCN1C(=O)N(CC)c2nc(NC3CCCCC3)n(Cc4ccc(OC)c(C)c4)c2C1=O
CHEMBL1827	175526	8.92	CCN1C(=O)N(CC)c2nc(NC3CCCCC3)n(Cc4cccc(O)c4)c2C1=O
CHEMBL1827	175539	9.24	CCN1C(=O)N(CC)c2nc(NC3CCCCC3)n(Cc4ccc(OC)c(Cl)c4)c2C1=O
CHEMBL1827	175903	7.92	CCN1C(=O)N(CC)c2nc(NC3CCCCC3)n(Cc4ccccc4)c2C1=O
CHEMBL1827	187324	8.42	COc1ccc(CNc2nnc(Cl)c3ccc(cc23)C#N)cc1Cl
CHEMBL1827	187346	7.0	Clc1nnc(NCc2ccc3OCOc3c2)c4cc(ccc14)C#N
CHEMBL1827	187382	7.31	CCOc1ccc(CNc2nnc(Cl)c3ccc(cc23)C#N)cc1Cl
CHEMBL1827	187419	7.2	[O-][N+](=O)c1ccc2c(Cl)nnc(NCc3ccc4OCOc4c3)c2c1
CHEMBL1827	187447	7.27	COc1ccc(CNc2nnc(Cl)c3ccc(Cl)cc23)cc1Cl
CHEMBL1827	187454	8.28	COc1ccc(CNc2nnc(Cl)c3ccc(cc23)C(F)(F)F)cc1Cl
CHEMBL1827	187455	7.01	COc1ccc(cc1Cl)C(C)Nc2nnc(Cl)c3ccc(cc23)C#N
CHEMBL1827	187863	8.46	COc1ccc(CNc2nnc(Cl)c3ccc(cc23)[N+](=O)[O-])cc1Cl
CHEMBL1827	217533	8.92	Oc1c2CN(C(c3ccc4OCOc4c3)c2nc5ccccc15)c6ncccn6
CHEMBL1827	217534	9.64	COc1ccc(cc1)c2cnc(nc2)N3Cc4c(O)c5ccccc5nc4[C@H]3c6ccc7OCCc7c6
CHEMBL1827	217535	9.4	COc1ccc(cc1)c2cnc(nc2)N3Cc4c(O)c5ccccc5nc4C3c6ccc7OCCc7c6
CHEMBL1827	218000	8.76	Oc1ccc(cc1)c2cnc(nc2)N3Cc4c(O)c5ccccc5nc4C3c6ccc7OCCc7c6
CHEMBL1827	218022	8.05	COc1ccc(cc1OC)c2cnc(nc2)N3CC(=O)c4c([nH]c5ccccc45)C3c6ccc7OCOc7c6
CHEMBL1827	218039	8.94	COc1ccc(cc1OC)c2cnc(nc2)N3Cc4c(O)c5ccccc5nc4C3c6ccc7CCCc7c6
CHEMBL1827	218067	9.68	COc1ccc(cc1OC)c2cnc(nc2)N3Cc4c(O)c5ccccc5nc4C3c6ccc7OCCc7c6
CHEMBL1827	218107	7.61	COc1ccc(cc1OC)C2N(Cc3c(O)c4ccccc4nc23)c5ncc(cn5)c6ccc(OC)c(OC)c6
CHEMBL1827	218457	9.28	COc1ccc(cc1)c2cnc(nc2)N3Cc4c(O)c5ccccc5nc4C3c6ccc7OCCOc7c6
CHEMBL1827	218502	9.51	COc1ccc(cc1)c2cnc(nc2)N3Cc4c(O)c5ccccc5nc4C3c6ccc7OCOc7c6
CHEMBL1827	218552	8.97	Oc1c2CN(C(c3ccc4OCCc4c3)c2nc5ccccc15)c6ncccn6
CHEMBL1827	218592	9.28	CCN(CC)CCOc1ccc(cc1)c2cnc(nc2)N3Cc4c(O)c5ccccc5nc4C3c6ccc7OCCc7c6
CHEMBL1827	218593	9.54	Oc1c2CN(C(c3ccc4OCCc4c3)c2nc5ccccc15)c6ncc(cn6)c7ccc(OCCN8CCOCC8)cc7
CHEMBL1827	228610	8.68	Oc1c2CN(C(c3ccc4OCOc4c3)c2nc5ccccc15)C(=O)c6oc(Br)cc6
CHEMBL1827	228756	9.01	Oc1c2CN(C(c3ccc4OCOc4c3)c2nc5ccccc15)C(=O)c6oc(cc6)c7cccc(c7)C(F)(F)F
CHEMBL1827	228788	8.48	Oc1c2CN(C(c3ccc4OCOc4c3)c2nc5ccccc15)C(=O)c6cccnc6
CHEMBL1827	228789	8.6	Oc1c2CN(C(c3ccc4OCOc4c3)c2nc5ccccc15)C(=O)c6ccccc6
CHEMBL1827	229052	8.68	Oc1c2CN(C(c3ccc4OCOc4c3)c2nc5ccccc15)C(=O)c6oc(cc6)c7ccccc7
CHEMBL1827	229064	9.0	OC(=O)c1ccc(cc1)c2oc(cc2)C(=O)N3Cc4c(O)c5ccccc5nc4C3c6ccc7OCOc7c6
CHEMBL1827	229066	8.89	Oc1c2CN(C(c3ccc4OCOc4c3)c2nc5ccccc15)C(=O)c6oc(cc6)c7cccc(c7)[N+](=O)[O-]
CHEMBL1827	229067	9.21	OCc1ccc(cc1)c2oc(cc2)C(=O)N3Cc4c(O)c5ccccc5nc4C3c6ccc7OCOc7c6
CHEMBL1827	229080	8.75	CN1CCN(CC1)C(=O)c2ccc(cc2)c3oc(cc3)C(=O)N4Cc5c(O)c6ccccc6nc5C4c7ccc8OCCc8c7
CHEMBL1827	229081	9.22	CN1CCN(CC1)C(=O)c2ccc(cc2)c3oc(cc3)C(=O)N4Cc5c(O)c6ccccc6nc5C4c7ccc8OCOc8c7
CHEMBL1827	229090	8.76	Oc1ccc2cc(oc2c1)C(=O)N3Cc4c(O)c5ccccc5nc4C3c6ccc7OCCc7c6
CHEMBL1827	229116	9.21	Oc1c2CN(C(c3ccc4OCOc4c3)c2nc5ccccc15)C(=O)c6oc(cc6)c7ccc(cc7)[N+](=O)[O-]
CHEMBL1827	229220	9.14	Oc1ccc(cc1)c2oc(cc2)C(=O)N3Cc4c(O)c5ccccc5nc4C3c6ccc7OCOc7c6
CHEMBL1827	229332	8.59	Oc1c2CN(C(c3ccc4OCOc4c3)c2nc5ccccc15)C(=O)c6oc(cc6)c7ccc(C=O)cc7
CHEMBL1827	229370	9.62	CS(=O)(=O)Nc1ccc(cc1)c2oc(cc2)C(=O)N3Cc4c(O)c5ccccc5nc4C3c6ccc7OCOc7c6
CHEMBL1827	229402	8.43	CN(C)c1ccc(cc1)c2oc(cc2)C(=O)N3Cc4c(O)c5ccccc5nc4C3c6ccc7OCOc7c6
CHEMBL1827	229408	9.51	Oc1c2CN(C(c3ccc4OCOc4c3)c2nc5ccccc15)C(=O)c6oc(cc6)c7ccncc7
CHEMBL1827	229433	9.12	Oc1c2CN(C(c3ccc4OCOc4c3)c2nc5ccccc15)C(=O)c6oc(cc6)c7ccc(OCCN8CCCC8)cc7
CHEMBL1827	229453	9.28	Oc1c2CN(C(c3ccc4OCCc4c3)c2nc5ccccc15)C(=O)c6oc(cc6)c7cccnc7
CHEMBL1827	229455	9.82	Oc1c2CN(C(c3ccc4OCOc4c3)c2nc5ccccc15)C(=O)c6oc(cc6)c7cccnc7
CHEMBL1827	229662	9.33	OCc1cccc(c1)c2oc(cc2)C(=O)N3Cc4c(O)c5ccccc5nc4C3c6ccc7OCOc7c6
CHEMBL1827	229663	8.58	Cc1ccc(cc1)c2oc(cc2)C(=O)N3Cc4c(O)c5ccccc5nc4C3c6ccc7OCOc7c6
CHEMBL1827	229864	9.15	Oc1c2CN(C(c3ccc4OCOc4c3)c2nc5ccccc15)C(=O)c6oc(cc6)c7ccsc7
CHEMBL1827	229893	8.57	Oc1c2CN(C(c3ccc4OCOc4c3)c2nc5ccccc15)C(=O)c6oc(cc6)c7ccc(cc7)C#N
CHEMBL1827	229902	8.33	Oc1c2CN(C(c3ccc4OCOc4c3)c2nc5ccccc15)C(=O)c6oc(cc6)c7occc7
CHEMBL1827	229952	9.0	COC(=O)c1ccc(cc1)c2oc(cc2)C(=O)N3Cc4c(O)c5ccccc5nc4C3c6ccc7OCOc7c6
CHEMBL1827	229963	9.46	Oc1ccc2cc(oc2c1)C(=O)N3Cc4c(O)c5ccccc5nc4C3c6ccc7OCOc7c6
CHEMBL1827	230022	8.77	COc1ccc(cc1)c2oc(cc2)C(=O)N3Cc4c(O)c5ccccc5nc4C3c6ccc7OCOc7c6
CHEMBL1827	231529	7.3	CCCCN1C(=O)[C@H]2Cc3c([nH]c4ccccc34)[C@H](N2C1=O)c5ccc(Cl)cc5
CHEMBL1827	231530	7.3	CCCCN1C(=O)[C@H]2Cc3c([nH]c4ccccc34)[C@@H](N2C1=O)c5cccc(Cl)c5
CHEMBL1827	231681	7.7	CCCCN1C(=O)[C@H]2Cc3c([nH]c4ccccc34)[C@@H](N2C1=O)c5ccccc5
CHEMBL1827	231737	8.1	CCCCN1C(=O)[C@H]2Cc3c([nH]c4ccccc34)[C@H](N2C1=O)c5ccc(OC)cc5
CHEMBL1827	231900	7.7	CCCCN1C(=O)[C@H]2Cc3c([nH]c4ccccc34)[C@@H](N2C1=O)c5ccc(Cl)cc5
CHEMBL1827	231955	7.3	CCCCN1C(=O)[C@H]2Cc3c([nH]c4ccccc34)[C@H](N2C1=O)c5cccc(Cl)c5
CHEMBL1827	231989	8.3	CCCCN1C(=O)[C@H]2Cc3c([nH]c4ccccc34)[C@@H](N2C1=O)c5ccc(OC)cc5
CHEMBL1827	232317	7.52	CCCCN1C(=O)[C@H]2Cc3c([nH]c4ccccc34)[C@H](N2C1=O)c5ccsc5
CHEMBL1827	232338	7.0	CCCCN1C(=O)[C@H]2Cc3c([nH]c4ccccc34)[C@H](N2C1=O)c5cocc5
CHEMBL1827	232339	7.04	CCCCN1C(=O)[C@H]2Cc3c([nH]c4ccccc34)[C@H](N2C1=O)c5cccnc5
CHEMBL1827	232969	7.22	CCCCN1C(=O)[C@H]2Cc3c([nH]c4ccccc34)[C@H](N2C1=O)c5ccccc5
CHEMBL1827	235475	9.52	CCn1ncc2c3c(NCc4ccc(OC)c(Cl)c4)nnc(c3cnc12)n5cnc(c5)C(=O)NC
CHEMBL1827	235509	10.52	CCn1ncc2c3c(NCc4ccc(OC)c(Cl)c4)nnc(N5CCC(CC5)C(=O)O)c3cnc12
CHEMBL1827	235760	9.15	CCn1ncc2c3c(NCc4ccc(OC)c(Cl)c4)nnc(N5CCC(O)CC5)c3cnc12
CHEMBL1827	236007	10.0	CCn1ncc2c3c(NCc4ccc(OC)c(Cl)c4)nnc(NCc5ccncc5)c3cnc12
CHEMBL1827	240416	7.3	COc1ccc(Cn2c(\N=C/3\CCCN3C)nc4N(CC5CC5)C(=O)N(CC6CC6)C(=O)c24)cc1
CHEMBL1827	245147	8.8	CCCOc1ccc(cc1c2nc(O)c3cc4c(cc3n2)ncn4Cc5ccccc5Cl)S(=O)(=O)N6CCN(CC)CC6
CHEMBL1827	245148	8.85	CCCOc1ccc(cc1c2nc(O)c3cc4c(cc3n2)ncn4Cc5cccc(F)c5)S(=O)(=O)N6CCN(CC)CC6
CHEMBL1827	245261	8.96	CCCOc1ccc(cc1c2nc(O)c3cc4c(cc3n2)ncn4Cc5ccccc5)S(=O)(=O)N6CCN(CC)CC6
CHEMBL1827	245272	7.4	CCCOc1ccc(cc1c2nc(O)c3cc4c(cc3n2)ncn4Cc5ccc(F)cc5)C(=O)N6CC[C@H](C6)N(C)C
CHEMBL1827	245293	8.48	CCCOc1ccc(cc1c2nc(O)c3cc4c(cc3n2)ncn4Cc5ccc(F)cc5)S(=O)(=O)N6CCN(C)CC6
CHEMBL1827	245404	9.21	CCCOc1ccc(cc1c2nc(O)c3cc4c(cc3n2)ncn4Cc5ccccc5OC)S(=O)(=O)N6CCN(CC)CC6
CHEMBL1827	245761	8.49	CCCOc1ccc(cc1c2nc(O)c3cc4c(cc3n2)ncn4Cc5ccc(F)cc5)S(=O)(=O)N
CHEMBL1827	245793	8.77	CCCOc1ccc(cc1c2nc(O)c3cc4c(cc3n2)ncn4Cc5ccc(F)cc5)S(=O)(=O)N6CCN(CC)CC6
CHEMBL1827	245794	8.96	CCCOc1ccc(cc1c2nc(O)c3cc4c(cc3n2)ncn4Cc5cccc(OC)c5)S(=O)(=O)N6CCN(CC)CC6
CHEMBL1827	245882	7.46	CCCOc1ccc(cc1c2nc(O)c3cc4c(cc3n2)ncn4Cc5ccc(F)cc5)C(=O)N6CCN(CC)CC6
CHEMBL1827	264879	9.46	Oc1c2CN(C(c3ccc4OCOc4c3)c2nc5ccccc15)C(=O)C#Cc6ccccc6
CHEMBL1827	264880	7.9	Oc1c2CN(C(c3ccc4OCOc4c3)c2nc5ccccc15)C(=O)Cc6ccccc6
CHEMBL1827	264881	7.63	Oc1c2CN(C\C=C\c3ccccc3)C(c4ccc5OCOc5c4)c2nc6ccccc16
CHEMBL1827	264899	8.46	Oc1c2CN([C@@H](c3ccc4OCOc4c3)c2nc5ccccc15)C(=O)OCc6ccncc6
CHEMBL1827	264921	9.54	Oc1c2CN(C(c3ccc4OCOc4c3)c2nc5ccccc15)C(=O)OCc6ccncc6
CHEMBL1827	264922	9.64	Oc1c2CN([C@H](c3ccc4OCOc4c3)c2nc5ccccc15)C(=O)OCc6ccncc6
CHEMBL1827	265015	8.34	Oc1c2CN(C(c3ccc4OCOc4c3)c2nc5ccccc15)C(=O)CCc6ccccc6
CHEMBL1827	265042	9.66	Oc1c2CN(C(c3ccc4OCOc4c3)c2nc5ccccc15)C(=O)\C=C\c6ccccc6
CHEMBL1827	265302	7.96	CN(Cc1ccccc1)C(=O)N2Cc3c(O)c4ccccc4nc3C2c5ccc6OCOc6c5
CHEMBL1827	265335	8.97	Oc1c2CN(C(c3ccc4OCOc4c3)c2nc5ccccc15)C(=O)NCc6ccccc6
CHEMBL1827	265368	9.24	Oc1c2CN(C(c3ccc4OCOc4c3)c2nc5ccccc15)C(=O)OCc6ccccc6
CHEMBL1827	274344	7.2	COc1ccc(cc1OC)c2cnc(nc2)N3CCc4c([nH]c5ccccc45)C3c6ccc7OCOc7c6
CHEMBL1827	274544	7.0	OC(=O)CCCC(=O)Nc1ccc(cc1)c2oc(cc2)C(=O)N3CCc4c([nH]c5ccccc45)C3c6ccc7OCOc7c6
CHEMBL1827	274595	7.02	OC(=O)CCCC(=O)Nc1cccc(c1)c2oc(cc2)C(=O)N3CCc4c([nH]c5ccccc45)C3c6ccc7OCOc7c6
CHEMBL1827	274684	8.4	C1Cc2cc(ccc2O1)C3N(CCc4c3[nH]c5ccccc45)c6ccc(cn6)c7ccccn7
CHEMBL1827	274685	7.62	Cc1ncc(c2cnc(nc2)N3CCc4c([nH]c5ccccc45)C3c6ccc7OCCc7c6)n1C
CHEMBL1827	274905	7.3	CC(=O)Nc1cccc(c1)c2oc(cc2)C(=O)N3CCc4c([nH]c5ccccc45)C3c6ccc7OCOc7c6
CHEMBL1827	274961	7.74	COc1ccc(cc1)c2cnc(nc2)N3CC(=O)c4c([nH]c5ccccc45)C3c6ccc7OCOc7c6
CHEMBL1827	274985	8.09	CN1CCN(CC1)C(=O)c2ccc(cc2)c3oc(cc3)C(=O)N4CCc5c([nH]c6ccccc56)C4c7ccc8OCCc8c7
CHEMBL1827	275000	7.17	[O-][N+](=O)c1cc(Cl)ccc1c2oc(cc2)C(=O)N3CCc4c([nH]c5ccccc45)[C@H]3c6ccc7OCOc7c6
CHEMBL1827	275031	7.49	O=C(N1CCc2c([nH]c3ccccc23)C1c4ccc5OCCc5c4)c6oc(cc6)c7ccccn7
CHEMBL1827	275082	7.11	[O-][N+](=O)c1ccc(cc1)c2oc(cc2)C(=O)N3CCc4c([nH]c5ccccc45)C3c6ccc7OCOc7c6
CHEMBL1827	275119	7.19	CC(=O)Nc1ccc(cc1)c2oc(cc2)C(=O)N3CCc4c([nH]c5ccccc45)C3c6ccc7OCOc7c6
CHEMBL1827	283332	8.3	CCCc1nc(C)c2C(=O)NC(=Nn12)c3ccccc3OCC
CHEMBL1827	283502	8.0	CCCOc1ccc(cc1C2=Nc3c(ncn3CCC)C(=O)N2)S(=O)(=O)N4CCN(C)CC4
CHEMBL1827	283528	9.047	CCCc1nc(C)c2C(=O)NC(=Nn12)c3cc(ccc3OCC)S(=O)(=O)N4CCN(C)CC4
CHEMBL1827	284557	8.0	CCCOc1ccccc1C2=Nc3c(ncn3CCC)C(=O)N2
CHEMBL1827	295031	8.4	CCN1C(=O)c2c(nc(C(=O)N)n2Cc3ccc(OC)cc3)N4[C@H]5CCC[C@H]5N=C14
CHEMBL1827	304446	7.0	CCOc1ccccc1c2nc(O)c3ncn(C4CCC4)c3n2
CHEMBL1827	304534	8.3	CCOc1ccccc1c2nc(O)c3c(C)nc(C4CCCC4)n3n2
CHEMBL1827	304542	7.3	CCOc1ccccc1c2nc(O)c3ncn(C4CCCC4)c3n2
CHEMBL1827	304550	7.4	CCCc1nc(C)n2c(O)nc(nc12)c3ccccc3OCC
CHEMBL1827	304569	9.0	CCOc1ccc(cc1c2nc(O)c3c(C)nc(C4CCCC4)n3n2)S(=O)(=O)N5CCN(C)CC5
CHEMBL1827	304580	8.0	CCCn1cnc2c(O)nc(nc12)c3cc(ccc3OCC)S(=O)(=O)N4CCN(C)CC4
CHEMBL1827	304621	7.7	CCOc1ccccc1c2nc(O)c3onc(C4CCCC4)c3n2
CHEMBL1827	304625	9.0	CCCn1nc(C)c2C(=O)NC(=Nc12)c3ccccc3OCC
CHEMBL1827	304649	7.7	CCOc1ccccc1c2nc(O)n3c(C)nc(C4CCCC4)c3n2
CHEMBL1827	304667	8.3	CCOc1ccc(cc1c2nc(O)c3c(n2)c(nn3C)C4CCCC4)S(=O)(=O)N5CCN(CCO)CC5
CHEMBL1827	304684	8.15	CCOc1ccc(cc1c2nc(O)c3c(CC)nc(C4CCCC4)n3n2)S(=O)(=O)N5CCN(C)CC5
CHEMBL1827	304693	8.0	CCOc1ccc(cc1c2nc(O)c3onc(C4CCCC4)c3n2)S(=O)(=O)N5CCN(CCO)CC5
CHEMBL1827	304703	8.0	CCCc1nc(C)n2c(O)nc(nc12)c3cc(ccc3OCC)S(=O)(=O)N4CCN(C)CC4
CHEMBL1827	304707	8.1	CCCc1nc(CC)c2c(O)nc(nn12)c3cc(ccc3OCC)S(=O)(=O)N4CCN(C)CC4
CHEMBL1827	304716	8.1	CCCn1nc(C)c2C(=O)NC(=Nc12)c3cc(ccc3OCC)S(=O)(=O)N4CCN(C)CC4
CHEMBL1827	304727	7.7	CCCn1nc(CC)c2C(=O)NC(=Nc12)c3cc(ccc3OCC)S(=O)(=O)N4CCN(C)CC4
CHEMBL1827	304739	8.0	CCOc1ccc(cc1c2nc(O)c3c(C)nc(C)n3n2)S(=O)(=O)N4CCN(CCO)CC4
CHEMBL1827	304744	8.3	CCCc1nc(C)c2c(O)nc(nn12)c3cc(ccc3OCC)S(=O)(=O)N4CCN(CCO)CC4
CHEMBL1827	304766	9.0	CCOc1ccc(cc1c2nc(O)c3c(C)nc(C4CCCC4)n3n2)S(=O)(=O)N5CCN(CCO)CC5
CHEMBL1827	304811	7.4	CCOc1ccc(cc1C2=Nc3c(C(=O)N2)c(CC)nn3C4CCCC4)S(=O)(=O)N5CCN(C)CC5
CHEMBL1827	304822	8.0	CCOc1ccc(cc1c2nc(O)n3c(C)nc(C4CCCC4)c3n2)S(=O)(=O)N5CCN(CCO)CC5
CHEMBL1827	304831	7.3	CCOc1ccc(cc1c2nc(O)c3nnc(C4CCCC4)n3n2)S(=O)(=O)N5CCN(CCO)CC5
CHEMBL1827	315147	7.13	CCc1cc(C(=O)C)c(O)cc1OCc2cccc(n2)C(=O)NCCCCCCCCCC(=O)O
CHEMBL1827	315152	7.89	ONC(=O)Cc1cccc(NC(=O)c2cccc(COc3ccccc3)n2)c1
CHEMBL1827	315333	7.02	CCc1cc(C(=O)C)c(O)cc1OCc2cccc(n2)C(=O)NCCCCCCCCC(=O)O
CHEMBL1827	315508	7.13	CCc1cc(C(=O)C)c(O)cc1OCc2cccc(n2)C(=O)NCCCCCCCC(=O)NO
CHEMBL1827	315512	7.77	CCc1cc(C(=O)C)c(O)cc1OCc2cccc(n2)C(=O)NCCCCCCCCCC(=O)NO
CHEMBL1827	315701	7.4	ONC(=O)Cc1cccc(NC(=O)c2cccc(COc3ccccc3)n2)n1
CHEMBL1827	315939	7.59	CCc1cc(C(=O)C)c(O)cc1OCc2cccc(n2)C(=O)Nc3nc(CC(=O)NO)cs3
CHEMBL1827	316131	7.4	Cc1sc(NC(=O)c2cccc(COc3ccccc3)n2)nc1CC(=O)NO
CHEMBL1827	324895	7.48	CC[C@@H]1CN2C(=N1)N(CC)C(=O)c3[nH]c(Cc4ccccc4)nc23
CHEMBL1827	324898	7.13	CCN1C(=O)c2nc(CCc3ccccc3)n(Cc4ccccc4)c2N5C[C@@H](Cc6ccccc6)N=C15
CHEMBL1827	324899	8.6	CCN1C(=O)c2c(nc(Br)n2Cc3ccc(O)cc3)N4C[C@@H](Cc5ccccc5)N=C14
CHEMBL1827	324905	7.09	CC1=NN(Cc2ccccc2)C(=O)c3nc(c4ccccn4)n5nc(cc5c13)c6ccccc6
CHEMBL1827	324906	7.05	CC1=NN(Cc2ccccc2)C(=O)c3nc(CCCCC(=O)O)n4nc(cc4c13)c5ccccc5
CHEMBL1827	324926	7.22	CCN1C(=O)c2nc(Cl)n(Cc3ccccc3)c2N4C[C@@H](Cc5ccccc5)N=C14
CHEMBL1827	324930	7.09	CC1=NN(Cc2ccccc2)C(=O)c3nc(c4ccccc4)n5nc(cc5c13)c6ccccc6
CHEMBL1827	324959	7.64	CCN1C(=O)c2c(nc(Br)n2Cc3ccc(OC)cc3)N4C[C@@H](Cc5ccccc5)N=C14
CHEMBL1827	325029	7.42	CCN1C(=O)c2nc(Cc3ccccc3)n(Cc4ccc(OC)cc4)c2N5C[C@@H](Cc6ccccc6)N=C15
CHEMBL1827	325030	8.64	CCN1C(=O)c2c(nc(Cl)n2Cc3ccc(O)cc3)N4C[C@@H](Cc5ccccc5)N=C14
CHEMBL1827	325058	7.48	CCN1C(=O)c2nc(C#Cc3ccccc3)n(Cc4ccccc4)c2N5C[C@@H](Cc6ccccc6)N=C15
CHEMBL1827	325087	7.54	CCN1C(=O)c2c(nc(Cc3ccccc3)n2Cc4ccc(O)cc4)N5C[C@@H](Cc6ccccc6)N=C15
CHEMBL1827	325092	7.52	CC1=NN(Cc2ccccc2)C(=O)c3nc(CCCC(=O)O)n4nc(cc4c13)c5ccccc5
CHEMBL1827	325111	7.49	CCN1C(=O)c2nc(Cc3ccccc3)n(Cc4ccccc4)c2N5C[C@@H](Cc6ccccc6)N=C15
CHEMBL1827	325181	7.7	CCN1C(=O)c2nc(C#Cc3ccccc3)n(Cc4ccc(OC)cc4)c2N5C[C@@H](Cc6ccccc6)N=C15
CHEMBL1827	325182	8.48	CCN1C(=O)c2c(nc(I)n2Cc3ccc(O)cc3)N4C[C@@H](Cc5ccccc5)N=C14
CHEMBL1827	325199	7.0	COCc1nc2C(=O)N(Cc3ccccc3)N=C(C)c2c4cc(nn14)c5ccccc5
CHEMBL1827	325205	8.28	CCN1C(=O)c2c(nc(C#Cc3ccccc3)n2Cc4ccc(O)cc4)N5C[C@@H](Cc6ccccc6)N=C15
CHEMBL1827	325230	7.22	CCC[C@@H]1CN2C(=N1)N(CC)C(=O)c3[nH]c(Cc4ccccc4)nc23
CHEMBL1827	325231	7.55	CCN1C(=O)c2[nH]c(Cc3ccccc3)nc2N4C[C@H](N=C14)C(C)C
CHEMBL1827	325242	7.17	CCC(CC)c1nc2C(=O)N(Cc3ccccc3)N=C(C)c2c4cc(nn14)c5ccccc5
CHEMBL1827	325267	7.85	CCN1C(=O)c2c(nc(C#Cc3ccccc3)n2Cc4ccc(OC)cc4)N5C[C@@H](Cc6ccccc6)N=C15
CHEMBL1827	325292	7.4	CCN1C(=O)c2nc(Cc3ccccc3)n(Cc4ccccc4)c2N5C[C@H](N=C15)c6ccccc6
CHEMBL1827	325332	7.0	CSCc1nc2C(=O)N(Cc3ccccc3)N=C(C)c2c4cc(nn14)c5ccccc5
CHEMBL1827	325336	7.32	CCN1C(=O)c2nc(Br)n(Cc3ccc(OC)cc3)c2N4C[C@@H](Cc5ccccc5)N=C14
CHEMBL1827	325337	7.82	CCN1C(=O)c2c(nc(C)n2Cc3ccc(O)cc3)N4C[C@@H](Cc5ccccc5)N=C14
CHEMBL1827	325404	7.23	CCC(C)c1nc2C(=O)N(Cc3cccc(OP(=O)(O)O)c3)N=C(C)c2c4cc(nn14)c5ccccc5
CHEMBL1827	325503	7.55	CCN1C(=O)c2nc(Cc3ccccc3)n(Cc4ccc(O)cc4)c2N5C[C@@H](Cc6ccccc6)N=C15
CHEMBL1827	325507	7.46	CCC[C@@H]1CN2C(=N1)N(CC)C(=O)c3nc(Cc4ccccc4)n(Cc5ccccc5)c23
CHEMBL1827	325547	7.4	CCN1C(=O)c2c(nc(C#Cc3ccccc3)n2Cc4ccccc4)N5C[C@@H](Cc6ccccc6)N=C15
CHEMBL1827	325570	7.47	CCC(C)c1nc2C(=O)N(Cc3ccccc3)N=C(C)c2c4cc(nn14)c5ccccc5
CHEMBL1827	325604	7.0	CN1C(=O)c2[nH]c(Cc3ccccc3)nc2N4C[C@@H](Cc5ccccc5)N=C14
CHEMBL1827	325634	8.19	CCN1C(=O)c2nc(C#Cc3ccccc3)n(Cc4ccc(O)cc4)c2N5C[C@@H](Cc6ccccc6)N=C15
CHEMBL1827	325708	7.41	CCC(C)c1nc2C(=O)N(Cc3ccccc3)N=C(C)c2c4cc(nn14)c5ccccn5
CHEMBL1827	325742	7.66	CC(C)N1C(=O)c2[nH]c(Cc3ccccc3)nc2N4C[C@@H](Cc5ccccc5)N=C14
CHEMBL1827	325803	7.12	CC1=NN(Cc2ccccc2)C(=O)c3nc(c4cccc(C)c4)n5nc(cc5c13)c6ccccc6
CHEMBL1827	325834	8.11	CCN1C(=O)c2nc(Br)n(Cc3ccc(O)cc3)c2N4C[C@@H](Cc5ccccc5)N=C14
CHEMBL1827	325914	7.1	CCOc1ccc(cc1c2nc(O)c3nc4c(C)cccn4c3n2)S(=O)(=O)N5CCN(C)CC5
CHEMBL1827	325978	7.82	CCOc1ccc(cc1c2nc(O)c3nc4cccc(C)n4c3n2)S(=O)(=O)N5CCN(CC5)C(C)C
CHEMBL1827	326061	7.89	CCOc1ccc(cc1c2nc(O)c3nc4cccc(C)n4c3n2)S(=O)(=O)N5CCN(C)CC5
CHEMBL1827	326091	7.32	CCOc1ccc(cc1c2nc(O)c3nc4ccc(C)cn4c3n2)S(=O)(=O)N5CCN(C)CC5
CHEMBL1827	326126	7.48	CCOc1ccc(cc1c2nc(O)c3nc4ccc(Br)c(C)n4c3n2)S(=O)(=O)N5CCN(C)CC5
CHEMBL1827	326237	8.05	CCOc1ccc(cc1c2nc(O)c3nc4cccc(C)n4c3n2)S(=O)(=O)N5CCN(CC)CC5
CHEMBL1827	326382	7.42	CCOc1ccc(cc1c2nc(O)c3nc4cccc(CC)n4c3n2)S(=O)(=O)N5CCN(C)CC5
CHEMBL1827	349053	9.05	CCCCOc1ncc(cc1c2nc(O)c3nn(Cc4nccn4C)c(CC)c3n2)C(=O)C
CHEMBL1827	349054	7.68	CCCCOc1ncc(cc1c2nc(O)c3nn(C4CNC4)c(CC)c3n2)C(=O)C
CHEMBL1827	349086	8.19	CCCCOc1ncc(cc1c2nc(O)c3nn(C4CN(C)C4)c(CC)c3n2)C(=O)C
CHEMBL1827	349129	8.28	CCCOc1ncc(cc1c2nc(O)c3nn(C4CN(C4)C(C)C)c(CC)c3n2)C(=O)C
CHEMBL1827	349244	8.26	CCCCOc1ncc(cc1c2nc(O)c3nn(C4CN(CC)C4)c(CC)c3n2)C(=O)C
CHEMBL1827	349298	7.74	CCCCOc1ncc(cc1c2nc(O)c3nn(C4CCNCC4)c(CC)c3n2)C(=O)C
CHEMBL1827	349299	8.04	CCCCOc1ncc(cc1c2nc(O)c3nn(C4CCN(C)CC4)c(CC)c3n2)C(=O)C
CHEMBL1827	349396	8.77	CCCc1nn(C)c2c(O)nc(nc12)c3cc(ccc3OCC)C(=O)CN4CCOCC4
CHEMBL1827	349441	7.77	CCCc1nn(C)c2c(O)nc(nc12)c3cc(ccc3OCC)C(=O)C
CHEMBL1827	349449	8.02	CCCOc1ncc(cc1c2nc(O)c3nn(C4CN(C)C4)c(CC)c3n2)C(=O)C
CHEMBL1827	349450	8.15	CCCOc1ncc(cc1c2nc(O)c3nn(C4CN(CC)C4)c(CC)c3n2)C(=O)C
CHEMBL1827	349716	7.89	CCCOc1ncc(cc1c2nc(O)c3nn(C4CCN(CC)CC4)c(CC)c3n2)C(=O)C
CHEMBL1827	349717	8.09	CCc1c2nc(nc(O)c2nn1C3CN(C)C3)c4cc(cnc4OCC(C)C)C(=O)C
CHEMBL1827	349745	8.57	CCCOc1ncc(cc1c2nc(O)c3nn(Cc4nccn4C)c(CC)c3n2)C(=O)C
CHEMBL1827	349746	7.47	CCCOc1ncc(cc1C2=NC(=O)c3nn(C4CNC4)c(CC)c3N2)C(=O)C
CHEMBL1827	349773	8.51	CCCCOc1ncc(cc1c2nc(O)c3nn(Cc4ccccn4)c(CCC)c3n2)C(=O)C
CHEMBL1827	349801	8.89	CCN1CCN(CC1)S(=O)(=O)c2cnc(OCCOC)c(c2)C3=Nc4c(CC)n(Cc5ccccn5)nc4C(=O)N3
CHEMBL1827	349964	7.92	CCCOc1ncc(cc1c2nc(O)c3nn(C4CCN(C)CC4)c(CC)c3n2)C(=O)C
CHEMBL1827	349965	8.44	CCCCOc1ncc(cc1c2nc(O)c3nn(C4CCN(CC)CC4)c(CC)c3n2)C(=O)C
CHEMBL1827	349970	8.59	CCCCOc1ncc(cc1c2nc(O)c3nn(CCN4CCOCC4)c(CC)c3n2)C(=O)C
CHEMBL1827	349971	8.15	CCCOc1ncc(cc1c2nc(O)c3nn(C4CCNCC4)c(CC)c3n2)C(=O)C
CHEMBL1827	349992	7.28	CCc1c2nc(nc(O)c2nn1CCN3CCOCC3)c4cc(cnc4OCCOC)C(=O)C
CHEMBL1827	349993	7.83	CCCOc1ncc(cc1c2nc(O)c3nn(C4CN(C)C4)c(CCC)c3n2)C(=O)C
CHEMBL1827	350020	7.74	CCCOc1ncc(cc1C2=NC(=O)c3nn(C4CNC4)c(CCC)c3N2)C(=O)C
CHEMBL1827	356141	7.0	COc1cccc(CN2N=C(C)c3c(nc(C)n4nc(cc34)c5ccccc5)C2=O)c1
CHEMBL1827	356184	7.15	CCOCC1=NN(Cc2ccccc2)C(=O)c3nc(C)n4nc(cc4c13)c5ccccc5
CHEMBL1827	356221	7.3	CC1=NN(Cc2ccccc2)C(=O)c3nc(C)n4nc(cc4c13)c5cocc5
CHEMBL1827	356223	7.4	CCCc1nc2C(=O)N(Cc3ccccc3)N=C(C)c2c4cc(nn14)c5ccccc5
CHEMBL1827	356225	7.0	CC(C)C1=NN(Cc2ccccc2)C(=O)c3nc(C)n4nc(cc4c13)c5ccccc5
CHEMBL1827	356256	7.64	CC(C)c1nc2C(=O)N(Cc3ccccc3)N=C(C)c2c4cc(nn14)c5ccccc5
CHEMBL1827	356307	7.42	CCc1nc2C(=O)N(Cc3ccccc3)N=C(C)c2c4cc(nn14)c5ccccc5
CHEMBL1827	356465	8.08	CC(=O)CCc1nc2C(=O)N(Cc3ccccc3)N=C(C)c2c4cc(nn14)c5ccccc5
CHEMBL1827	356493	7.1	COC(=O)CCc1nc2C(=O)N(Cc3ccccc3)N=C(C)c2c4cc(nn14)c5ccccc5
CHEMBL1827	356494	7.02	COC(=O)CCCCc1nc2C(=O)N(Cc3ccccc3)N=C(C)c2c4cc(nn14)c5ccccc5
CHEMBL1827	408294	8.05	COc1cc2cncc(Cc3nc4N(CC(C)C)C(=O)N(C)C(=O)c4[nH]3)c2cc1OC
CHEMBL1827	408296	7.03	COc1cc2cncc(C(C)c3nc4N(CC(C)C)C(=O)N(C)C(=O)c4[nH]3)c2cc1OC
CHEMBL1827	408300	7.6	CC(C)CN1C(=O)N(C)C(=O)c2[nH]c(CC3CC4CCC3C4)nc12
CHEMBL1827	408301	7.52	COc1cc2cncc(Cc3nc4N(CC(=C)C)C(=O)N(C)C(=O)c4[nH]3)c2cc1OC
CHEMBL1827	408303	7.7	COc1cc2cncc(Cc3nc4N(CC5CC5)C(=O)N(C)C(=O)c4[nH]3)c2cc1OC
CHEMBL1827	408304	7.55	COc1cc2cncc(Cc3nc4N(CC5CCCCC5)C(=O)N(C)C(=O)c4[nH]3)c2cc1OC
CHEMBL1827	408307	8.1	COc1cc2cncc(Cc3nc4N(CC(C)(C)C)C(=O)N(C)C(=O)c4[nH]3)c2cc1OC
CHEMBL1827	408310	8.22	COc1cc2cncc(Cc3nc4N(CC(C)CO)C(=O)N(C)C(=O)c4[nH]3)c2cc1OC
CHEMBL1827	408311	7.48	COc1ccc(CN2C(=O)N(C)C(=O)c3[nH]c(Cc4cncc5cc(OC)c(OC)cc45)nc23)cc1OC
CHEMBL1827	408313	7.38	COc1cc2cncc(Cc3nc4N(Cc5ccc(NC(=O)C)cc5)C(=O)N(C)C(=O)c4[nH]3)c2cc1OC
CHEMBL1827	408315	8.3	COc1cc2cncc(Cc3nc4N(Cc5ccc(NS(=O)(=O)C(C)C)cc5)C(=O)N(C)C(=O)c4[nH]3)c2cc1OC
CHEMBL1827	408317	8.7	COc1cc2c(C)ncc(Cc3nc4N(CC(C)C)C(=O)N(C)C(=O)c4[nH]3)c2cc1OC
CHEMBL1827	408318	7.59	COc1cc2cnc(C)c(Cc3nc4N(CC(C)C)C(=O)N(C)C(=O)c4[nH]3)c2cc1OC
CHEMBL1827	408325	7.47	CC(C)CN1C(=O)N(C)C(=O)c2[nH]c(Cc3cncc4ccccc34)nc12
CHEMBL1827	408327	7.29	COc1ccc2c(Cc3nc4N(CC(C)C)C(=O)N(C)C(=O)c4[nH]3)cncc2c1
CHEMBL1827	408328	8.7	COc1ccc2cncc(Cc3nc4N(CC(C)C)C(=O)N(C)C(=O)c4[nH]3)c2c1
CHEMBL1827	410711	9.74	CCCOc1ccc(cc1C2=Nc3c(CCC)nn(C)c3C(=O)N2)S(=O)(=O)N4CCN(CP(=O)(O)OCC)CC4
CHEMBL1827	410713	9.55	CCCOc1ccc(cc1C2=Nc3c(CCC)nn(C)c3C(=O)N2)S(=O)(=O)N4CCN(CCP(=O)(O)OCC)CC4
CHEMBL1827	410715	9.52	CCCOc1ccc(cc1C2=Nc3c(CCC)nn(C)c3C(=O)N2)S(=O)(=O)N4CCC(CC4)P(=O)(O)OCC
CHEMBL1827	410717	9.77	CCCOc1ccc(cc1C2=Nc3c(CCC)nn(C)c3C(=O)N2)S(=O)(=O)N4CCC(CP(=O)(O)OCC)CC4
CHEMBL1827	410731	8.98	CCCOc1ccc(cc1C2=Nc3c(CCC)nn(C)c3C(=O)N2)S(=O)(=O)N4CCN(CCP(=O)(OCC)OCC)CC4
CHEMBL1827	410735	9.39	CCCOc1ccc(cc1C2=Nc3c(CCC)nn(C)c3C(=O)N2)S(=O)(=O)N4CCC(CC4)P(=O)(OCC)OCC
CHEMBL1827	410737	9.47	CCCOc1ccc(cc1C2=Nc3c(CCC)nn(C)c3C(=O)N2)S(=O)(=O)N4CCC(CP(=O)(OCC)OCC)CC4
CHEMBL1827	410742	9.03	CCCOc1ccc(cc1C2=Nc3c(CCC)nn(C)c3C(=O)N2)S(=O)(=O)N4CCN(CCP(=O)(O)O)CC4
CHEMBL1827	410746	9.15	CCCOc1ccc(cc1C2=Nc3c(CCC)nn(C)c3C(=O)N2)S(=O)(=O)N4CCC(CC4)P(=O)(O)O
CHEMBL1827	410755	9.49	CCCOc1ccc(cc1C2=Nc3c(CCC)nn(C)c3C(=O)N2)S(=O)(=O)N4CCC(CP(=O)(O)O)CC4
CHEMBL1827	410802	8.379	CCCc1nn(C)c2C(=O)NC(=Nc12)c3cc(ccc3OCC)S(=O)(=O)N4CCN(C)CC4
CHEMBL1827	421326	9.192	CCCc1nc(C)c2C(=O)N=C(Nn12)c3cc(ccc3OCC)S(=O)(=O)N4CCN(CC)CC4
CHEMBL1827	452273	8.52	CCN1CCN(CC1)S(=O)(=O)c2cnc(O[C@H](C)c3ccccn3)c(c2)C4=Nc5c(CC)n(C)nc5C(=O)N4
CHEMBL1827	452274	7.11	CCN1CCN(CC1)S(=O)(=O)c2cnc(O[C@@H](C)COC)c(c2)C3=Nc4c(CC)n(C)nc4C(=O)N3
CHEMBL1827	452275	7.0	CCCN1CCN(CC1)S(=O)(=O)c2cnc(O[C@@H](C)COC)c(c2)C3=Nc4c(CC)n(C)nc4C(=O)N3
CHEMBL1827	452276	7.0	CCN1CCN(CC1)S(=O)(=O)c2cnc(O[C@@H](C)COC)c(c2)C3=Nc4c(CC)n(Cc5ccccn5)nc4C(=O)N3
CHEMBL1827	452353	7.1	CCN1CCN(CC1)S(=O)(=O)c2cnc(O[C@@H](C)COC)c(c2)C3=Nc4c(CC)n(CCOC)nc4C(=O)N3
CHEMBL1827	452501	7.0	CCN1CCN(CC1)S(=O)(=O)c2cnc(O[C@@H](C)c3ccccn3)c(c2)C4=Nc5c(CC)n(C)nc5C(=O)N4
CHEMBL1827	453287	8.96	CCCOc1ncc(cc1C2=Nc3c(CC)n(Cc4ccccn4)nc3C(=O)N2)S(=O)(=O)N5CCN(CC)CC5
CHEMBL1827	453288	8.11	CCCc1c2N=C(NC(=O)c2nn1C)c3cc(cnc3OCCOC)S(=O)(=O)N4CCN(CC)CC4
CHEMBL1827	453356	8.38	CCN1CCN(CC1)S(=O)(=O)c2cnc(O[C@H](C)COC)c(c2)C3=Nc4c(CC)n(C)nc4C(=O)N3
CHEMBL1827	453357	8.25	CCCN1CCN(CC1)S(=O)(=O)c2cnc(O[C@H](C)COC)c(c2)C3=Nc4c(CC)n(C)nc4C(=O)N3
CHEMBL1827	453358	9.21	CCN1CCN(CC1)S(=O)(=O)c2cnc(O[C@H](C)COC)c(c2)C3=Nc4c(CC)n(Cc5ccccn5)nc4C(=O)N3
CHEMBL1827	453359	9.05	CCN1CCN(CC1)S(=O)(=O)c2cnc(O[C@H](C)COC)c(c2)C3=Nc4c(CC)n(CCOC)nc4C(=O)N3
CHEMBL1827	477070	7.19	CCOC(=O)c1sc(Nc2nc(NC)cc(NCc3ccc(cc3)S(=O)(=O)N)n2)nc1C
CHEMBL1827	477071	7.14	CCOC(=O)c1sc(Nc2nc(NCc3ccc(cc3)S(=O)(=O)N)cc(n2)N4CCNCC4)nc1C
CHEMBL1827	487045	7.42	CCCc1nn(C)c2C(=O)NC(=Nc12)c3cc(ccc3OCC)S(=O)(=O)NCCN(CC(=O)O)S(=O)(=O)c4ccc(OCC)c(c4)C5=Nc6c(CCC)nn(C)c6C(=O)N5
CHEMBL1827	488071	7.22	CCCc1nn(C)c2C(=O)NC(=Nc12)c3cc(ccc3OCC)S(=O)(=O)N4CCN(CC4)c5ccccc5F
CHEMBL1827	488072	7.15	CCCc1nn(C)c2C(=O)NC(=Nc12)c3cc(ccc3OCC)S(=O)(=O)N4CCN(CC4)c5ccc(F)cc5
CHEMBL1827	488146	7.0	CCCc1nn(C)c2C(=O)NC(=Nc12)c3cc(ccc3OCC)S(=O)(=O)N4CCN(CC4)c5cccc(Cl)c5
CHEMBL1827	488148	7.3	CCCc1nn(C)c2C(=O)NC(=Nc12)c3cc(ccc3OCC)S(=O)(=O)N4CCN(CC4)c5ccc(cc5)[N+](=O)[O-]
CHEMBL1827	488151	7.15	CCCc1nn(C)c2C(=O)NC(=Nc12)c3cc(ccc3OCC)S(=O)(=O)N4CCN(CC4)C5CCCCC5
CHEMBL1827	492764	9.21	CCN1C(=O)C2C(N=C(N=[N+]=[N-])N2Cc3ccc(O)cc3)N4[C@H]5CCC[C@H]5N=C14
CHEMBL1827	492838	8.8	CCN1C(=O)C2C(N=C(OC)N2Cc3ccc(OC)c(Cl)c3)N4C[C@@H](Cc5ccccc5)N=C14
CHEMBL1827	492839	8.2	CCN1C(=O)C2C(N=CN2Cc3ccc(O)c(Br)c3)N4[C@H]5CCC[C@H]5N=C14
CHEMBL1827	510955	7.13	COc1ccc(cc1)C2=C(OCCO)C(=O)c3c(O)cc(OCCO)c(CC=C(C)C)c3O2
CHEMBL1827	511666	7.7	CCOc1ccc(cc1)[C@@H]2N3[C@H](Cc4c2[nH]c5ccccc45)C(=O)NC3=O
CHEMBL1827	511667	8.0	CCOc1ccc(cc1)[C@H]2N3[C@H](Cc4c2[nH]c5ccccc45)C(=O)N(C)C3=O
CHEMBL1827	511668	8.0	CCOc1ccc(cc1)[C@H]2N3[C@H](Cc4c2[nH]c5ccccc45)C(=O)N(CC)C3=O
CHEMBL1827	511808	8.15	CCOc1ccc(cc1)[C@@H]2N3[C@H](Cc4c2[nH]c5ccccc45)C(=O)N(CC)C3=O
CHEMBL1827	511809	8.4	CCOc1ccc(cc1)[C@H]2N3[C@H](Cc4c2[nH]c5ccccc45)C(=O)N(Cc6ccccc6)C3=O
CHEMBL1827	511810	7.74	CCOc1ccc(cc1)[C@@H]2N3[C@H](Cc4c2[nH]c5ccccc45)C(=O)N(Cc6ccccc6)C3=O
CHEMBL1827	511811	8.15	CCOc1ccc(cc1)[C@H]2N3[C@H](Cc4c2[nH]c5ccccc45)C(=O)N(C6CCCCC6)C3=O
CHEMBL1827	511880	8.52	CCOc1ccc(cc1)[C@@H]2N3[C@H](Cc4c2[nH]c5ccccc45)C(=O)N(C6CCCCC6)C3=O
CHEMBL1827	511881	7.52	CCOc1ccc(cc1)[C@@H]2N3[C@H](Cc4c2[nH]c5ccccc45)C(=O)N(CCN(C)C)C3=O
CHEMBL1827	511882	7.7	CCOc1ccc(cc1)[C@@H]2N3[C@H](Cc4c2[nH]c5ccccc45)C(=O)N(Cc6cccnc6)C3=O
CHEMBL1827	511883	8.22	CCOc1ccc(cc1)[C@@H]2N3[C@H](Cc4c2[nH]c5ccccc45)C(=O)N(CCc6ccccn6)C3=O
CHEMBL1827	511949	7.0	CCOc1ccc(cc1)[C@@H]2N3[C@H](Cc4c2[nH]c5ccccc45)C(=O)N(CCn6cccc6)C3=O
CHEMBL1827	512303	8.68	CCCc1nn(C)c2C(=O)NC(=Nc12)c3cc(ccc3OCC)S(=O)(=O)N4CCC(CC4)C(=O)N
CHEMBL1827	555870	8.34	Fc1ccc(cc1)c2ccc3N=C(NCCN4CCOCC4)C(=O)N(CC5CCCCC5)c3n2
CHEMBL1827	555896	9.08	COc1ccc(cn1)c2ccc3N=C(NCC4CCOCC4)C(=O)N(CC5CCCCC5)c3n2
CHEMBL1827	555905	7.47	CCCOCCN1C(=O)C(=Nc2ccc(nc12)c3ccncc3)NCC4CCOCC4
CHEMBL1827	555913	7.84	CCCOCCN1C(=O)C(=Nc2ccc(nc12)c3ccc(OC)nc3)NCC(=O)N(C)C
CHEMBL1827	556706	9.05	CCCOCCN1C(=O)C(=Nc2ccc(cc12)c3ccc(OC)nc3)NCCN4CCOCC4
CHEMBL1827	557583	8.6	Fc1ccc(cc1)c2ccc3N=C(NCC4CCOCC4)C(=O)N(Cc5cccnc5)c3n2
CHEMBL1827	557601	7.87	Fc1ccc(cc1)c2ccc3N=C(NCc4cccnc4)C(=O)N(CC5CCCCC5)c3n2
CHEMBL1827	557609	7.48	CCCOCCN1C(=O)C(=Nc2ccc(nc12)c3ccc(F)cc3)NCCN4CCOCC4
CHEMBL1827	557619	8.68	COc1ccc(cn1)c2ccc3N=C(NCC(=O)N(C)C)C(=O)N(CC4CCCCC4)c3n2
CHEMBL1827	559300	7.69	Fc1ccc(cc1)c2ccc3N=C(NCC4CCOCC4)C(=O)N(Cc5ccccn5)c3n2
CHEMBL1827	559316	8.46	CN(C)C(=O)CNC1=Nc2ccc(nc2N(CC3CCCCC3)C1=O)c4ccc(F)cc4
CHEMBL1827	559334	8.485	COc1ccc(cn1)c2ccc3N=C(NCCN4CCOCC4)C(=O)N(CC5CCCCC5)c3n2
CHEMBL1827	559342	8.54	Oc1ccc(cn1)c2ccc3N=C(NCC4CCOCC4)C(=O)N(CC5CCCCC5)c3n2
CHEMBL1827	559364	7.29	CCCN1C=CC(=O)c2c(N)nc(cc12)c3ccccc3
CHEMBL1827	561129	7.55	NC1=Nc2ccc(nc2N(CC3CCCCC3)C1=O)c4ccc(F)cc4
CHEMBL1827	561130	8.8	Fc1ccc(cc1F)c2ccc3N=C(NCCN4CCOCC4)C(=O)N(CC5CCCCC5)c3n2
CHEMBL1827	561147	8.22	Cc1onc(C)c1c2ccc3N=C(NCCN4CCOCC4)C(=O)N(CC5CCCCC5)c3n2
CHEMBL1827	561175	7.44	CCCOCCN1C(=O)C(=Nc2ccc(nc12)c3c(C)onc3C)NCCN4CCOCC4
CHEMBL1827	562040	8.92	CCCOCCN1C(=O)C(=Nc2cnc(nc12)c3ccc(OC)nc3)NCCN4CCOCC4
CHEMBL1827	562041	8.92	CCCOCCN1C(=O)C(=Nc2ncc(nc12)c3ccc(OC)nc3)NCCN4CCOCC4
CHEMBL1827	562047	10.15	CCCOCCN1C(=O)C(=Nc2cnc(cc12)c3ccc(OC)nc3)NCCN4CCOCC4
CHEMBL1827	562048	9.47	CCCOCCN1C(=O)C(=Nc2ncc(cc12)c3ccc(OC)nc3)NCCN4CCOCC4
CHEMBL1827	563711	8.58	CCCOCCN1C(=O)C(=Nc2ccc(nc12)c3ccc(OC)nc3)NCCN4CCOCC4
CHEMBL1827	564648	7.28	CC(C)OCCN1C(=O)C(=Nc2ccc(nc12)c3ccc(F)c(F)c3)NCCN4CCOCC4
CHEMBL1827	564696	7.37	CCCCCN1C(=O)CN(C)c2ncc(cc12)c3ccc(F)c(F)c3
CHEMBL1827	566399	8.7	COc1ccc(CN2C(=O)C(=Nc3ccc(nc23)c4ccc(F)c(F)c4)NCCN5CCOCC5)cc1
CHEMBL1827	566400	8.57	Fc1ccc(cc1)c2ccc3N=C(NCC4CCOCC4)C(=O)N(Cc5cc(F)cc(F)c5)c3n2
CHEMBL1827	566412	8.52	Fc1ccc(cc1)c2ccc3N=C(NCC4CCOCC4)C(=O)N(CC5CCCCC5)c3n2
CHEMBL1827	566435	7.65	CCCOCCN1C(=O)C(=Nc2ccc(nc12)c3ccc(F)cc3)NCC4CCOCC4
CHEMBL1827	566454	8.26	O=C1N(CC2CCCCC2)c3nc(ccc3N=C1NCC4CCOCC4)c5ccncc5
CHEMBL1827	566478	7.57	CCCOCCN1C(=O)C(=Nc2ccc(nc12)c3cnc(OC)nc3)NCCN4CCOCC4
CHEMBL1827	566487	7.6	COc1ccc(CN2C(=O)C=Cc3ccc(cc23)c4ccncc4)cc1
CHEMBL1827	568242	8.89	COc1ccc(CN2C(=O)C(=Nc3ccc(nc23)c4ccc(F)cc4)NCCN5CCOCC5)cc1
CHEMBL1827	568290	9.52	COc1ncc(cn1)c2ccc3N=C(NCC4CCOCC4)C(=O)N(CC5CCCCC5)c3n2
CHEMBL1827	568299	8.64	CCCOCCN1C(=O)C(=Nc2ccc(nc12)c3ccc(OC)nc3)NCC4CCOCC4
CHEMBL1827	580145	8.93	CCCOCCN1C(=O)C(=Nc2ncc(cc12)c3ccc(OC)nc3)NCCO
CHEMBL1827	580146	9.05	CCCOCCN1C(=O)C(=Nc2cnc(cc12)c3ccc(OC)nc3)NCCO
CHEMBL1827	580154	9.77	CCCOCCN1C(=O)C(=Nc2ncc(cc12)c3ccc(OC)nc3)NCCOCC
CHEMBL1827	580155	10.4	CCCOCCN1C(=O)C(=Nc2cnc(cc12)c3ccc(OC)nc3)NCc4ccccn4
CHEMBL1827	580156	9.55	CCCOCCN1C(=O)C(=Nc2ncc(cc12)c3ccc(OC)nc3)NCc4cnccn4
CHEMBL1827	580157	9.89	CCCOCCN1C(=O)C(=Nc2cnc(cc12)c3ccc(OC)nc3)NCC(=O)N4CCC(O)CC4
CHEMBL1827	580158	8.93	CCCOCCN1C(=O)C(=Nc2ncc(cc12)c3ccc(OC)nc3)NCC(=O)N4CCOCC4
CHEMBL1827	580159	9.42	CCCOCCN1C(=O)C(=Nc2ncc(cc12)c3ccc(OC)nc3)NCC(=O)N4CCN(CC)CC4
CHEMBL1827	580166	9.11	CCCOCCN1C(=O)C(=Nc2cnc(cc12)c3ccc(OC)nc3)NCCN(C)C
CHEMBL1827	580167	9.89	CCCOCCN1C(=O)C(=Nc2cnc(cc12)c3ccc(OC)nc3)NCC(=O)N4CCN(CC)CC4
CHEMBL1827	580168	9.26	CCCOCCN1C(=O)C(=Nc2ncc(cc12)c3ccc(OC)nc3)N[C@@H](C)CO
CHEMBL1827	580172	9.96	CCCOCCN1C(=O)C(=Nc2cnc(cc12)c3ccc(OC)nc3)NCCOCC
CHEMBL1827	580173	9.85	CCCOCCN1C(=O)C(=Nc2ncc(cc12)c3ccc(OC)nc3)NCC4CCOCC4
CHEMBL1827	580174	10.22	CCCOCCN1C(=O)C(=Nc2cnc(cc12)c3ccc(OC)nc3)NCc4cnccn4
CHEMBL1827	580175	9.82	CCCOCCN1C(=O)C(=Nc2cnc(cc12)c3ccc(OC)nc3)NCC(=O)N4CCOCC4
CHEMBL1827	580176	9.15	CCCOCCN1C(=O)C(=Nc2ncc(cc12)c3ccc(OC)nc3)NCCCO
CHEMBL1827	580183	10.3	CCCOCCN1C(=O)C(=Nc2cnc(cc12)c3ccc(OC)nc3)NCC4CCCO4
CHEMBL1827	580184	9.62	CCCOCCN1C(=O)C(=Nc2cnc(cc12)c3ccc(OC)nc3)N[C@@H](C)CO
CHEMBL1827	580190	7.79	CCCOCCN1C(=O)C(=Nc2ncc(cc12)c3ccc(OC)nc3)NCCN
CHEMBL1827	580193	8.59	CCCOCCN1C(=O)C(=Nc2ncc(cc12)c3ccc(OC)nc3)NCC(=O)N
CHEMBL1827	580194	9.6	CCCOCCN1C(=O)C(=Nc2cnc(cc12)c3ccc(OC)nc3)N[C@H](CC)CO
CHEMBL1827	580195	9.49	CCCOCCN1C(=O)C(=Nc2ncc(cc12)c3ccc(OC)nc3)N[C@@H]4CC[C@@H](O)CC4
CHEMBL1827	580202	9.6	CCCOCCN1C(=O)C(=Nc2cnc(cc12)c3ccc(OC)nc3)NCCN
CHEMBL1827	580203	10.3	CCCOCCN1C(=O)C(=Nc2cnc(cc12)c3ccc(OC)nc3)N[C@@H]4CC[C@@H](O)CC4
CHEMBL1827	580214	9.17	CCCOCCN1C(=O)C(=Nc2cnc(cc12)c3ccc(OC)nc3)NCC(=O)N
CHEMBL1827	580215	9.37	CCCOCCN1C(=O)C(=Nc2ncc(cc12)c3ccc(OC)nc3)NCC(=O)NC
CHEMBL1827	580216	8.78	CCCOCCN1C(=O)C(=Nc2cnc(cc12)c3ccc(OC)nc3)NCC(=O)N4CCNCC4
CHEMBL1827	580234	10.15	CCCOCCN1C(=O)C(=Nc2cnc(cc12)c3ccc(OC)nc3)NCC(=O)NC
CHEMBL1827	580243	9.59	CCCOCCN1C(=O)C(=Nc2cnc(cc12)c3ccc(OC)nc3)NCCCO
CHEMBL1827	580252	8.53	CCCOCCN1C(=O)C(=Nc2ncc(cc12)c3ccc(OC)nc3)NCC(=O)O
CHEMBL1827	580253	8.98	CCCOCCN1C(=O)C(=Nc2cnc(cc12)c3ccc(OC)nc3)NCC(=O)O
CHEMBL1827	580254	9.47	CCCOCCN1C(=O)C(=Nc2ncc(cc12)c3ccc(OC)nc3)NC[C@H](C)O
CHEMBL1827	580255	10.05	CCCOCCN1C(=O)C(=Nc2cnc(cc12)c3ccc(OC)nc3)NC[C@H](C)O
CHEMBL1827	580270	8.59	CCCOCCN1C(=O)C(=Nc2ncc(cc12)c3ccc(OC)nc3)NCC(=O)N(C)C
CHEMBL1827	580271	10.1	CCCOCCN1C(=O)C(=Nc2cnc(cc12)c3ccc(OC)nc3)NCC(=O)N4CCCC4
CHEMBL1827	580272	9.27	CCCOCCN1C(=O)C(=Nc2ncc(cc12)c3ccc(OC)nc3)NC[C@@H](C)O
CHEMBL1827	580281	8.4	CCCOCCN1C(=O)C(=Nc2ncc(cc12)c3ccc(OC)nc3)NCCN(C)C
CHEMBL1827	580282	8.955	CCCOCCN1C(=O)C(=Nc2cnc(cc12)c3ccc(OC)nc3)NCCNCCO
CHEMBL1827	580283	9.49	CCCOCCN1C(=O)C(=Nc2ncc(cc12)c3ccc(OC)nc3)NCC(=O)N4CCN(C)CC4
CHEMBL1827	580284	10.0	CCCOCCN1C(=O)C(=Nc2cnc(cc12)c3ccc(OC)nc3)NC[C@@H](C)O
CHEMBL1827	580289	9.17	CCCOCCN1C(=O)C(=Nc2cnc(cc12)c3ccc(OC)nc3)NCC(=O)N(C)C
CHEMBL1827	580290	10.15	CCCOCCN1C(=O)C(=Nc2cnc(cc12)c3ccc(OC)nc3)NCC(=O)N4CCN(C)CC4
CHEMBL1827	580291	9.06	CCCOCCN1C(=O)C(=Nc2ncc(cc12)c3ccc(OC)nc3)N[C@H](C)CO
CHEMBL1827	580300	9.44	CCCOCCN1C(=O)C(=Nc2ncc(cc12)c3ccc(OC)nc3)NCc4ccccn4
CHEMBL1827	580301	9.85	CCCOCCN1C(=O)C(=Nc2cnc(cc12)c3ccc(OC)nc3)N[C@H](C)CO
CHEMBL1827	597369	8.48	CCCOCCN1C(=O)C(=Nc2cnc(cc12)c3ccc(OC)nc3)N4CCNCC4
CHEMBL1827	597370	8.62	CCCOCCN1C(=O)C(=Nc2cnc(cc12)c3ccc(OC)nc3)N4C[C@H]5C[C@@H]4CN5
CHEMBL1827	597371	9.66	CCCOCCN1C(=O)C(=Nc2cnc(cc12)c3ccc(OC)nc3)N4CCN(CC)CC4
CHEMBL1827	597403	9.7	CCCOCCN1C(=O)C(=Nc2cnc(cc12)c3ccc(OC)nc3)N4CCN(CCO)CC4
CHEMBL1827	597404	9.74	CCCOCCN1C(=O)C(=Nc2cnc(cc12)c3ccc(OC)nc3)N4CCN(CCCO)CC4
CHEMBL1827	597405	9.14	CCCOCCN1C(=O)C(=Nc2cnc(cc12)c3ccc(OC)nc3)N4CCCN(CCO)CC4
CHEMBL1827	597406	8.97	CCCOCCN1C(=O)C(=Nc2cnc(cc12)c3ccc(OC)nc3)N4CCCN(CCCO)CC4
CHEMBL1827	597439	9.51	CCCOCCN1C(=O)C(=Nc2cnc(cc12)c3ccc(OC)nc3)N4CCN(C[C@H](C)O)CC4
CHEMBL1827	597440	9.64	CCCOCCN1C(=O)C(=Nc2cnc(cc12)c3ccc(OC)nc3)N4CCN(C[C@@H](C)O)CC4
CHEMBL1827	597441	9.68	CCCOCCN1C(=O)C(=Nc2cnc(cc12)c3ccc(OC)nc3)N4CCN(CC(C)(C)O)CC4
CHEMBL1827	597442	9.48	CCCOCCN1C(=O)C(=Nc2cnc(cc12)c3ccc(OC)nc3)N4CCN(CC4)[C@@H](C)[C@@H](C)O
CHEMBL1827	597476	9.52	CCCOCCN1C(=O)C(=Nc2cnc(cc12)c3ccc(OC)nc3)N4CCN(CC4)[C@H](C)[C@@H](C)O
CHEMBL1827	624805	7.42	CCN1C(=O)[C@@H]2Cc3c([nH]c4ccccc34)[C@H](N2C1=O)c5ccccc5Br
CHEMBL1827	624895	7.0	CN1CC(=O)N2[C@H](Cc3c([nH]c4ccccc34)[C@H]2c5ccccc5Br)C1=O
CHEMBL1827	624898	7.22	CN1CC(=O)N2[C@@H](Cc3c([nH]c4ccccc34)[C@H]2c5ccccc5Br)C1=O
CHEMBL1827	624972	7.3	CCN1CC(=O)N2[C@@H](Cc3c([nH]c4ccccc34)[C@H]2c5ccccc5Br)C1=O
CHEMBL1827	625006	7.3	CCCCN1CC(=O)N2[C@@H](Cc3c([nH]c4ccccc34)[C@H]2c5ccccc5Br)C1=O
CHEMBL1827	625039	7.4	Brc1ccccc1[C@H]2N3[C@@H](Cc4c2[nH]c5ccccc45)C(=O)N(Cc6ccccc6)CC3=O
CHEMBL1827	625286	8.5	CCc1nn(CCOCC(F)(F)F)c2c(Nc3ccncn3)nc(nc12)N4CCCNCC4
CHEMBL1827	625287	8.19	CCc1nn(CCOCC(F)(F)F)c2c(Nc3ccncn3)nc(nc12)N4CCCN(C)CC4
CHEMBL1827	625288	9.46	CCc1nn(CCOCC(F)(F)F)c2c(Nc3ccncn3)nc(nc12)N(C)C4CCN(C)CC4
CHEMBL1827	625289	9.85	C[C@@H]1CN(CCN1)c2nc(Nc3ccncn3)c4c(n2)c(C)nn4CCOCC(F)(F)F
CHEMBL1827	625410	10.15	CCc1nn(CCOCC(F)(F)F)c2c(Nc3ccncn3)nc(nc12)N4CCN[C@H](C)C4
CHEMBL1827	625411	9.03	C[C@H]1CN(CCN1)c2nc(Nc3ccncn3)c4c(n2)c(C)nn4CCOCC(F)(F)F
CHEMBL1827	625412	8.02	CCc1nn(CCOCC(F)(F)F)c2c(Nc3ccncn3)nc(NCCN)nc12
CHEMBL1827	625413	8.41	CCc1nn(CCOCC(F)(F)F)c2c(Nc3ccncn3)nc(nc12)N4CCOCC4
CHEMBL1827	625517	8.53	CCc1nn(CCOCC(F)(F)F)c2c(Nc3ccncn3)nc(nc12)N4CCNC(=O)C4
CHEMBL1827	626365	9.4	CCOCCn1nc(CC)c2nc(nc(Nc3ccccn3)c12)N4CCNCC4
CHEMBL1827	626366	9.52	CCCOCCn1nc(CC)c2nc(nc(Nc3ccccn3)c12)N4CCNCC4
CHEMBL1827	626367	9.07	CCc1nn(CCOC(C)C)c2c(Nc3ccccn3)nc(nc12)N4CCNCC4
CHEMBL1827	626430	9.19	CCc1nn(CCOCC(F)(F)F)c2c(Nc3ccccn3)nc(nc12)N4CCNCC4
CHEMBL1827	626431	9.11	Cc1cccc(Nc2nc(nc3c(C)nn(CCOCC(F)(F)F)c23)N4CCNCC4)n1
CHEMBL1827	626432	9.0	CCc1nn(CCOCC(F)(F)F)c2c(Nc3cccc(C)n3)nc(nc12)N4CCNCC4
CHEMBL1827	626433	8.74	Cc1ccnc(Nc2nc(nc3c(C)nn(CCOCC(F)(F)F)c23)N4CCNCC4)c1
CHEMBL1827	626525	8.48	CCc1nn(CCOCC(F)(F)F)c2c(Nc3cc(C)ccn3)nc(nc12)N4CCNCC4
CHEMBL1827	626526	10.05	CCc1nn(CCOCC(F)(F)F)c2c(Nc3ccc(F)cc3)nc(nc12)N4CCNCC4
CHEMBL1827	626527	9.82	CCc1nn(CCOCC(F)(F)F)c2c(Nc3ccncn3)nc(nc12)N4CCNCC4
CHEMBL1827	626528	8.01	Cc1nn(CCOCC(F)(F)F)c2c(Nc3ccncn3)nc(nc12)N4CCCNCC4
CHEMBL1827	628147	9.3	CCOCCn1nc(C)c2nc(nc(Nc3ccccn3)c12)N4CCNCC4
CHEMBL1827	628149	10.15	CCOCCn1nc(CC)c2nc(nc(Nc3ccccc3)c12)N4CCNCC4
CHEMBL1827	628216	9.19	CCOCCn1nc(C)c2nc(nc(Nc3cccc(C)n3)c12)N4CCNCC4
CHEMBL1827	628217	8.96	CCOCCn1nc(CC)c2nc(nc(Nc3cccc(C)n3)c12)N4CCNCC4
CHEMBL1827	628218	8.85	CCOCCn1nc(C)c2nc(nc(Nc3cc(C)ccn3)c12)N4CCNCC4
CHEMBL1827	628219	9.42	CCOCCn1nc(CC)c2nc(nc(Nc3cc(C)ccn3)c12)N4CCNCC4
CHEMBL1827	628272	8.48	CCOCCn1nc(CC)c2nc(nc(Nc3ccc(C)cn3)c12)N4CCNCC4
CHEMBL1827	628273	8.26	CCOCCn1nc(CC)c2nc(nc(Nc3ncccc3C)c12)N4CCNCC4
CHEMBL1827	628274	8.59	CCOCCn1nc(C)c2nc(nc(Nc3cc(C)ccn3)c12)N4CCN(C)CC4
CHEMBL1827	628275	9.05	CCOCCn1nc(CC)c2nc(nc(Nc3cc(C)ccn3)c12)N4CCN(C)CC4
CHEMBL1827	628329	8.6	CCOCCn1nc(CC)c2nc(nc(Nc3cc(C)ccn3)c12)N4CCN[C@H](C)C4
CHEMBL1827	628330	8.92	CCOCCn1nc(CC)c2nc(nc(Nc3cc(C)ccn3)c12)N4CCN[C@@H](C)C4
CHEMBL1827	628331	9.12	CCOCCn1nc(CC)c2nc(nc(Nc3cc(C)ccn3)c12)N4CCCNCC4
CHEMBL1827	628332	8.64	CCOCCn1nc(C)c2nc(NC3CCNCC3)nc(Nc4cc(C)ccn4)c12
CHEMBL1827	628381	9.7	CCOCCn1nc(CC)c2nc(NC3CCNCC3)nc(Nc4cc(C)ccn4)c12
CHEMBL1827	628382	9.14	CCOCCn1nc(CC)c2nc(NC3CCN(C)CC3)nc(Nc4cc(C)ccn4)c12
CHEMBL1827	628383	8.7	CCOCCn1nc(CC)c2nc(NC3CCN(CC)CC3)nc(Nc4cc(C)ccn4)c12
CHEMBL1827	628384	10.06	CCOCCn1nc(CC)c2nc(nc(Nc3cc(C)ccn3)c12)N(C)C4CCN(C)CC4
CHEMBL1827	628438	9.38	CCOCCn1nc(CC)c2nc(nc(Nc3cc(C)ccn3)c12)N(C)C4CCNC4
CHEMBL1827	628439	8.64	CCOCCn1nc(C)c2nc(nc(Nc3cc(C)ccn3)c12)N4CCC(N)CC4
CHEMBL1827	628440	9.11	CCOCCn1nc(CC)c2nc(nc(Nc3cc(C)ccn3)c12)N4CCC(N)CC4
CHEMBL1827	628441	9.46	CCOCCn1nc(C)c2nc(NCC3CCNCC3)nc(Nc4cc(C)ccn4)c12
CHEMBL1827	628490	10.96	CCOCCn1nc(CC)c2nc(NCC3CCNCC3)nc(Nc4cc(C)ccn4)c12
CHEMBL1827	628491	10.15	CCOCCn1nc(C)c2nc(nc(Nc3cc(C)ccn3)c12)N4CCC(CN)CC4
CHEMBL1827	628493	8.92	CCOCCn1nc(C)c2nc(NC3CCOCC3)nc(Nc4cc(C)ccn4)c12
CHEMBL1827	628555	10.15	CCOCCn1nc(CC)c2nc(nc(Nc3cc(C)ccn3)c12)N4CCC(CO)CC4
CHEMBL1827	628556	9.72	CCOCCn1nc(C)c2nc(nc(Nc3cc(C)ccn3)c12)N4CCC(CC4)C(=O)N
CHEMBL1827	628557	10.1	CCOCCn1nc(CC)c2nc(nc(Nc3cc(C)ccn3)c12)N4CCC(CC4)C(=O)N
CHEMBL1827	628558	10.1	CCOCCn1nc(CC)c2nc(nc(Nc3cc(C)ccn3)c12)N4CCCC(C4)C(=O)N
CHEMBL1827	628606	10.3	CCOCCn1nc(C)c2nc(nc(Nc3cc(C)ccn3)c12)N4CCC(CC4)C(=O)O
CHEMBL1827	628607	10.4	CCOCCn1nc(CC)c2nc(nc(Nc3cc(C)ccn3)c12)N4CCC(CC4)C(=O)O
CHEMBL1827	653433	8.1	COC(=O)C1=C(c2cc(OC)c(OC)c(OC)c2)c3ccc(OCc4ccccn4)cc3C(=O)N1c5ccc(N)cc5
CHEMBL1827	663261	7.36	COC(=O)C1=C(c2cc(OC)c(Br)c(OC)c2)c3ccc(OCc4ccccn4)cc3C(=O)N1c5ccc(N)cc5
CHEMBL1827	663533	9.28	C#Cc1ccc2nc(nc(NCc3ccccc3)c2c1)n4ccnc4
CHEMBL1827	663883	8.36	COc1ccc(CNc2nnc(N3CCC(O)CC3)c4ccc(Cl)cc24)cc1Cl
CHEMBL1827	663899	8.55	Clc1ccc2nc(nc(NCc3ccccc3)c2c1)n4ccnc4
CHEMBL1827	663997	8.77	COc1ccc(CNc2nnc(N3CCN(CCO)CC3)c4ccc(cc24)C#N)cc1Cl
CHEMBL1827	664111	9.5	COC(=O)C1=C(c2cc(OC)c(OC)c(OC)c2)c3ccnc(OCc4ncccn4)c3C(=O)N1Cc5ccnc(C)c5
CHEMBL1827	664839	7.43	COC(=O)C1=C(c2cc(OC)c(C)c(OC)c2)c3ccc(OCc4ccccn4)cc3C(=O)N1c5ccc(N)cc5
CHEMBL1827	664848	8.7	COc1ccc(CNc2nnc(N3CCC(O)CC3)c4ccc(cc24)C(=O)N)cc1Cl
CHEMBL1827	665066	9.52	COc1ccc(CNc2nnc(N3CCC(O)CC3)c4ccc(cc24)[N+](=O)[O-])cc1Cl
CHEMBL1827	665288	9.15	COc1ccc(CNc2nnc(N3CCC(C)(O)CC3)c4ccc(cc24)C#N)cc1Cl
CHEMBL1827	665501	9.1	COc1ccc(CNc2nnc(N3CCS(=O)(=O)CC3)c4ccc(cc24)C#N)cc1Cl
CHEMBL1827	665539	7.14	COc1ccc2nc(nc(NCc3occc3)c2c1)n4ccnc4
CHEMBL1827	665707	7.72	COc1ccc(CNc2nnc(N3CCN(CC3)c4ncccn4)c5ccc(cc25)C#N)cc1Cl
CHEMBL1827	665909	8.96	COC1CCN(CC1)c2nnc(NCc3ccc(OC)c(Cl)c3)c4cc(ccc24)C#N
CHEMBL1827	666916	8.02	COC(=O)C1=C(c2cc(OC)c(OC)c(OC)c2)c3ccc(OCc4cccnc4)cc3C(=O)N1c5ccc(N)cc5
CHEMBL1827	666929	9.3	COc1ccc(CNc2nnc(N3CCC(CC3)C(=O)N)c4ccc(cc24)C#N)cc1Cl
CHEMBL1827	666933	8.57	COc1ccc(CNc2nnc(NCc3ccccn3)c4ccc(cc24)C#N)cc1Cl
CHEMBL1827	666960	8.0	[O-][N+](=O)c1ccc2nc(nc(NCc3ccccc3)c2c1)c4cccnc4
CHEMBL1827	667127	7.85	COc1ccc(CNc2nnc(N3CCC(CC3)NS(=O)(=O)C)c4ccc(cc24)C#N)cc1Cl
CHEMBL1827	667132	8.17	COc1ccc(CNc2nnc(NCc3cccnc3)c4ccc(cc24)C#N)cc1Cl
CHEMBL1827	667134	8.92	COc1ccc(CNc2nnc(N3CCCC(O)C3)c4ccc(cc24)C#N)cc1Cl
CHEMBL1827	667365	7.59	Clc1ccc2nc(nc(NCc3ccccc3)c2c1)c4cccnc4
CHEMBL1827	667533	9.15	COc1ccc(CNc2nnc(N3CC[S+]([O-])CC3)c4ccc(cc24)C#N)cc1Cl
CHEMBL1827	667729	9.14	COc1ccc(CNc2nnc(N3CCC(O)CC3)c4ccc(cc24)C(F)(F)F)cc1Cl
CHEMBL1827	667930	9.49	COc1ccc(CNc2nnc(N3CCSCC3)c4ccc(cc24)C#N)cc1Cl
CHEMBL1827	667934	8.82	COc1ccc(CNc2nnc(c3ccc(cc23)C#N)n4ccnc4)cc1Cl
CHEMBL1827	667968	8.64	Brc1ccc2nc(nc(NCc3ccccc3)c2c1)n4ccnc4
CHEMBL1827	668138	9.15	COc1ccc(CNc2nnc(N3CCC(CCO)CC3)c4ccc(cc24)C#N)cc1Cl
CHEMBL1827	668418	8.17	COc1ccc(CNc2nnc(NCc3ccncc3)c4ccc(cc24)C#N)cc1Cl
CHEMBL1827	668618	9.28	COc1ccc(CNc2nnc(N3CCC(=O)CC3)c4ccc(cc24)C#N)cc1Cl
CHEMBL1827	668619	8.72	COc1ccc(CNc2nnc(N3CCC=CC3)c4ccc(cc24)C#N)cc1Cl
CHEMBL1827	668768	9.03	COc1ccc(CNc2nnc(N3CCC(CO)CC3)c4ccc(cc24)C#N)cc1Cl
CHEMBL1827	669012	7.92	COC(=O)C1=C(c2cc(OC)c(OC)c(OC)c2)c3ccc(OCc4ccncc4)cc3C(=O)N1c5ccc(N)cc5
CHEMBL1827	669099	9.26	COc1ccc(CNc2nnc(N3CCCCC3)c4ccc(cc24)C#N)cc1Cl
CHEMBL1827	669166	8.91	COc1ccc(CNc2nnc(N3CCNCC3)c4ccc(cc24)C#N)cc1Cl
CHEMBL1827	669358	8.51	COc1ccc(CNc2nnc(N3CCC(CC3)C(=O)O)c4ccc(cc24)C#N)cc1Cl
CHEMBL1827	669648	9.02	COc1ccc(CNc2nnc(N3CCN(C)CC3)c4ccc(cc24)C#N)cc1Cl
CHEMBL1827	669676	7.85	CSc1ccc2nc(nc(NCc3ccccc3)c2c1)n4ccnc4
CHEMBL1827	669806	7.8	COc1ccc2nc(nc(NCc3ccccc3)c2c1)n4ccnc4
CHEMBL1827	670305	8.59	COc1ccc(CNc2nnc(NCCCO)c3ccc(cc23)C#N)cc1Cl
CHEMBL1827	670408	8.59	[O-][N+](=O)c1ccc2nc(nc(NCc3ccccc3)c2c1)n4ccnc4
CHEMBL1827	670455	9.07	COc1ccc(CNc2nnc(N3CCC(O)CC3)c4cc(Cl)c(Cl)cc24)cc1Cl
CHEMBL1827	670691	7.96	COc1ccc(CNc2nnc(N3CCN(CC3)c4ccccn4)c5ccc(cc25)C#N)cc1Cl
CHEMBL1827	1051510	7.2	CN1C(=O)c2[nH]c(Cc3ccc(cc3)C(F)(F)F)nc2N4[C@H]5CCC[C@H]5N=C14
CHEMBL1827	1062606	8.0	CCN1C(=O)[C@H]2Cc3c([nH]c4ccccc34)[C@H](N2C1=O)c5ccc(Cl)cc5Cl
CHEMBL1827	1062607	7.05	CCN1C(=O)[C@H]2Cc3c([nH]c4ccccc34)[C@@H](N2C1=O)c5ccc(Cl)cc5Cl
CHEMBL1827	1062609	8.15	CCN1C(=O)[C@@H]2Cc3c([nH]c4ccccc34)[C@H](N2C1=O)c5ccc(Cl)cc5Cl
CHEMBL1827	1062619	7.15	CC(C)(C)N1C(=O)[C@@H]2Cc3c([nH]c4ccccc34)[C@H](N2C1=O)c5ccc(Cl)cc5Cl
CHEMBL1827	1062623	7.92	CC(C)(C)N1C(=O)[C@@H]2Cc3c([nH]c4ccccc34)[C@H](N2C1=O)c5ccc(Cl)c(Cl)c5
CHEMBL1827	1062968	7.3	CN1CC(=O)N2[C@H](Cc3c([nH]c4ccccc34)[C@H]2c5ccc(Cl)cc5Cl)C1=O
CHEMBL1827	1062971	7.3	CN1CC(=O)N2[C@@H](Cc3c([nH]c4ccccc34)[C@H]2c5ccc(Cl)cc5Cl)C1=O
CHEMBL1827	1062972	8.7	CCN1CC(=O)N2[C@H](Cc3c([nH]c4ccccc34)[C@H]2c5ccc(Cl)cc5Cl)C1=O
CHEMBL1827	1062975	8.0	CCN1CC(=O)N2[C@@H](Cc3c([nH]c4ccccc34)[C@H]2c5ccc(Cl)cc5Cl)C1=O
CHEMBL1827	1122630	9.68	COc1ccc(cc1OC)c2cnc(nc2)N3Cc4c(O)c5ccccc5nc4[C@H]3c6ccc7OCOc7c6
CHEMBL1827	1263745	10.0	CCCOCCN1C(=O)N=C(NCCOC(C)C)c2cnc(cc12)c3ccc(OC)nc3
CHEMBL1827	1263746	10.1	CCCOCCN1C(=O)N=C(NCCN2CCOCC2)c3cnc(cc13)c4ccc(OC)nc4
CHEMBL1827	1263747	10.3	CCCOCCN1C(=O)C(=Nc2cnc(cc12)c3ccc(OC)nc3)NC4CCC(O)CC4
CHEMBL1827	1263748	10.3	CCCOCCN1C(=O)N=C(NC2CCC(O)CC2)c3cnc(cc13)c4ccc(OC)nc4
CHEMBL1827	1263750	10.0	CCCOCCN1C(=O)N=C(NC2CCC(O)CC2)c3ncc(cc13)c4ccc(OC)nc4
CHEMBL1827	1263751	8.86	CCCOCCN1C(=O)N=C(N2CCN(CCO)CC2)c3cnc(cc13)c4ccc(OC)nc4
CHEMBL1827	1263752	9.46	CCCOCCN1C(=O)C(=Nc2ncc(cc12)c3ccc(OC)nc3)N4CCN(CCO)CC4
CHEMBL1827	1263753	8.79	CCCOCCN1C(=O)N=C(N2CCN(CCO)CC2)c3ncc(cc13)c4ccc(OC)nc4
CHEMBL1827	1263754	10.05	CCCOCCN1C(=O)N=C(NCCN2CCOCC2)c3nnc(cc13)c4ccc(OC)nc4
CHEMBL1827	1263755	8.88	CCCOCCN1C(=O)N=C(NC2CCNCC2)c3nnc(cc13)c4ccc(OC)nc4
CHEMBL1827	1263756	9.66	CCCOCCN1C(=O)N=C(NCCO)c2nnc(cc12)c3ccc(OC)nc3
CHEMBL1827	1263757	9.55	CCCOCCN1C(=O)N=C(N2CCC(O)CC2)c3nnc(cc13)c4ccc(OC)nc4
CHEMBL1827	1263758	10.3	CCCOCCN1C(=O)N=C(NCCC(=O)O)c2nnc(cc12)c3ccc(OC)nc3
CHEMBL1827	1263759	8.89	CCCOCCN1C(=O)N=C(N2CCN(CCO)CC2)c3nnc(cc13)c4ccc(OC)nc4
CHEMBL1827	1263930	9.19	COc1ccc(cn1)c2cc3N(CCOCC(F)(F)F)C(=O)N=C(N4CCN(CCO)CC4)c3nn2
CHEMBL1827	1263931	8.61	CCOCCN1C(=O)N=C(N2CCN(CCO)CC2)c3nnc(cc13)c4ccc(OC)nc4
CHEMBL1827	1263932	10.7	CCCOCCN1C(=O)N=C(NC2CCC(O)CC2)c3nnc(cc13)c4ccc(OC)nc4
CHEMBL1827	1263933	10.4	COc1ccc(cn1)c2cc3N(CCOCC(F)(F)F)C(=O)N=C(NC4CCC(O)CC4)c3nn2
CHEMBL1827	1263934	9.44	CCOCCN1C(=O)N=C(NC2CCC(O)CC2)c3nnc(cc13)c4ccc(OC)nc4
CHEMBL1827	1263935	9.36	CCCOCCN1C(=O)N=C(NCC(=O)N(C)C)c2nnc(cc12)c3ccc(OC)nc3
CHEMBL1827	1263936	9.42	COc1ccc(cn1)c2cc3N(CCOCC(F)(F)F)C(=O)N=C(NCC(=O)N(C)C)c3nn2
CHEMBL1827	1263937	8.83	CCOCCN1C(=O)N=C(NCC(=O)N(C)C)c2nnc(cc12)c3ccc(OC)nc3
CHEMBL1827	1263938	9.89	CCCOCCN1C(=O)N=C(N[C@H](C)C(=O)O)c2nnc(cc12)c3ccc(OC)nc3
CHEMBL1827	1263939	10.3	CCCOCCN1C(=O)N=C(NC(C)(C)C(=O)O)c2nnc(cc12)c3ccc(OC)nc3
CHEMBL1827	1263940	11.0	CCCOCCN1C(=O)N=C(NC2CCCC(C2)C(=O)O)c3nnc(cc13)c4ccc(OC)nc4
CHEMBL1827	1263941	9.57	CCCOCCN1C(=O)N=C(N[C@@H]2CCCC[C@H]2C(=O)O)c3nnc(cc13)c4ccc(OC)nc4
CHEMBL1827	1263942	10.7	CCCOCCN1C(=O)N=C(N[C@@H]2CCCC[C@@H]2C(=O)O)c3nnc(cc13)c4ccc(OC)nc4
CHEMBL1827	1263943	10.7	CCCOCCN1C(=O)N=C(NC2CCC(CC2)C(=O)O)c3nnc(cc13)c4ccc(OC)nc4
CHEMBL1827	1263944	10.4	CCCOCCN1C(=O)N=C(N2CCC(CC(=O)O)CC2)c3nnc(cc13)c4ccc(OC)nc4
CHEMBL1827	1263945	11.0	CCCOCCN1C(=O)N=C(N2CCC(CC2)C(=O)O)c3nnc(cc13)c4ccc(OC)nc4
CHEMBL1827	1263946	10.22	CCCOCCN1C(=O)N=C(N2CCCC(C2)C(=O)O)c3nnc(cc13)c4ccc(OC)nc4
CHEMBL1827	1263947	10.0	CCCOCCN1C(=O)N=C(N2CCN(CC(=O)O)CC2)c3nnc(cc13)c4ccc(OC)nc4
CHEMBL1827	1269214	8.74	CCCn1nc2C(=O)NC(=Nc2c1CC)c3cc(cnc3OCCOC)S(=O)(=O)N4CCN(CC)CC4
CHEMBL1827	1269215	8.87	CCN1CCN(CC1)S(=O)(=O)c2cnc(OCCOC)c(c2)C3=Nc4c(CC)n(nc4C(=O)N3)C(C)C
CHEMBL1827	1269216	8.75	CCN1CCN(CC1)S(=O)(=O)c2cnc(OCCOC)c(c2)C3=Nc4c(CC)n(nc4C(=O)N3)C5CCC5
CHEMBL1827	1269217	8.98	CCN1CCN(CC1)S(=O)(=O)c2cnc(OCCOC)c(c2)C3=Nc4c(CC)n(CC(C)C)nc4C(=O)N3
CHEMBL1827	1269218	9.0	CCN1CCN(CC1)S(=O)(=O)c2cnc(OCCOC)c(c2)C3=Nc4c(CC)n(CC5CC5)nc4C(=O)N3
CHEMBL1827	1269219	8.78	CCN1CCN(CC1)S(=O)(=O)c2cnc(OCCOC)c(c2)C3=Nc4c(CC)n(nc4C(=O)N3)C5CCOCC5
CHEMBL1827	1269220	8.36	CCCn1nc2C(=O)NC(=Nc2c1CC)c3cc(cnc3OCCOC)S(=O)(=O)N4CCN(C)CC4
CHEMBL1827	1269221	8.54	CCc1c2N=C(NC(=O)c2nn1CC(C)C)c3cc(cnc3OCCOC)S(=O)(=O)N4CCN(C)CC4
CHEMBL1827	1269223	9.16	CCCOc1ncc(cc1C2=Nc3c(CC)n(CCOC)nc3C(=O)N2)S(=O)(=O)N4CCN(CC)CC4
CHEMBL1827	1269224	9.16	CCN1CCN(CC1)S(=O)(=O)c2cnc(OCC(C)C)c(c2)C3=Nc4c(CC)n(CCOC)nc4C(=O)N3
CHEMBL1827	1269225	9.12	CCN1CCN(CC1)S(=O)(=O)c2cnc(OCc3ccccn3)c(c2)C4=Nc5c(CC)n(CCOC)nc5C(=O)N4
CHEMBL1827	1269226	8.82	CCN1CCN(CC1)S(=O)(=O)c2cnc(OCCOC)c(c2)C3=Nc4c(CC)n(CCOC)nc4C(=O)N3
CHEMBL1827	1269227	8.91	CCOc1ncc(cc1C2=Nc3c(CC)n(CCOC)nc3C(=O)N2)S(=O)(=O)N4CCN(CC)CC4
CHEMBL1827	1269228	9.0	CCCCOc1ncc(cc1C2=Nc3c(CC)n(CCN(C)C)nc3C(=O)N2)S(=O)(=O)N4CCN(CC)CC4
CHEMBL1827	1269229	8.61	CCN1CCN(CC1)S(=O)(=O)c2cnc(OCC(C)C)c(c2)C3=Nc4c(CC)n(CCCN(C)C)nc4C(=O)N3
CHEMBL1827	1269230	9.51	CCCCOc1ncc(cc1C2=Nc3c(CC)n(nc3C(=O)N2)C4CCN(CC4)S(=O)(=O)C)S(=O)(=O)N5CCN(CC)CC5
CHEMBL1827	1269231	9.13	CCCCOc1ncc(cc1C2=Nc3c(CC)n(nc3C(=O)N2)C4CCN(C)CC4)S(=O)(=O)N5CCN(CC)CC5
CHEMBL1827	1269232	7.8	CCOc1ncc(cc1C(=O)Nc2c(CC)n(nc2C(=O)N)C3CNC3)S(=O)(=O)N4CCN(CC)CC4
CHEMBL1827	1269233	8.09	CCOc1ncc(cc1C(=O)Nc2c(CC)n(nc2C(=O)N)C3CN(C)C3)S(=O)(=O)N4CCN(CC)CC4
CHEMBL1827	1269234	9.11	CCCCOc1ncc(cc1C2=Nc3c(CC)n(nc3C(=O)N2)C4CN(C)C4)S(=O)(=O)N5CCN(CC)CC5
CHEMBL1827	1269235	9.07	CCOc1ncc(cc1C2=Nc3c(CC)n(CCN4CCOCC4)nc3C(=O)N2)S(=O)(=O)N5CCN(CC)CC5
CHEMBL1827	1269236	9.59	CCN1CCN(CC1)S(=O)(=O)c2cnc(OCC3CC3)c(c2)C4=Nc5c(CC)n(CCN6CCOCC6)nc5C(=O)N4
CHEMBL1827	1269237	8.9	CCN1CCN(CC1)S(=O)(=O)c2cnc(OCCOC)c(c2)C3=Nc4c(CC)n(CCN5CCOCC5)nc4C(=O)N3
CHEMBL1827	1269238	7.97	CCOc1ncc(cc1C2=Nc3c4CCCCn4nc3C(=O)N2)S(=O)(=O)N5CCN(CC)CC5
CHEMBL1827	1269239	8.61	CCCOc1ncc(cc1C2=Nc3c4CCCCn4nc3C(=O)N2)S(=O)(=O)N5CCN(CC)CC5
CHEMBL1827	1269240	8.07	CCN1CCN(CC1)S(=O)(=O)c2cnc(OCCOC)c(c2)C3=Nc4c5CCCCn5nc4C(=O)N3
CHEMBL1827	1269241	8.45	CCOc1ncc(cc1C2=Nc3c(nn4CCCC(C)c34)C(=O)N2)S(=O)(=O)N5CCN(CC)CC5
CHEMBL1827	1269242	8.635	CCN1CCN(CC1)S(=O)(=O)c2cnc(OCCOC)c(c2)C3=Nc4c(nn5CCCC(C)c45)C(=O)N3
CHEMBL1827	1384260	8.96	CCCOc1ccc(cc1c2nc(O)c3cc4c(cc3n2)ncn4Cc5ccccc5)S(=O)(=O)N6CC[C@H](C6)N(C)C
CHEMBL1827	1385127	9.7	CCCOc1ccc(cc1C2=Nc3cc4ncn(Cc5ccc(F)cc5)c4cc3C(=O)N2)S(=O)(=O)N6CC[C@H](C6)N(C)C
CHEMBL1827	1385130	7.57	CCCOc1ccc(cc1c2nc(O)c3cc4c(cc3n2)ncn4Cc5ccccc5)S(=O)(=O)N6CC[C@@H](C6)N(C)C
CHEMBL1827	1385132	9.28	CCCOc1ccc(cc1c2nc(O)c3cc4c(cc3n2)ncn4Cc5ccc(Cl)cc5)S(=O)(=O)N6CC[C@H](C6)N(C)C
CHEMBL1827	1441474	7.15	CCCOc1ccc(cc1C2=NC(=CC(=O)N2)C)S(=O)(=O)N3CCN(C)CC3
CHEMBL1827	1441475	7.19	CCCOc1ccc(cc1C2=NC(=CC(=O)N2)CCC)S(=O)(=O)N3CCN(C)CC3
CHEMBL1827	1441476	7.5	CCCOc1ccc(cc1C2=NC(=CC(=O)N2)C(C)C)S(=O)(=O)N3CCN(C)CC3
CHEMBL1827	1441477	7.06	CCCOc1ccc(cc1C2=NC(=CC(=O)N2)CC(C)C)S(=O)(=O)N3CCN(C)CC3
CHEMBL1827	1441761	8.18	CCCOc1ccc(cc1C2=NC(=C(Cl)C(=O)N2)C(C)C)S(=O)(=O)N3CCN(C)CC3
CHEMBL1827	1441762	8.14	CCCOc1ccc(cc1C2=NC(=C(Br)C(=O)N2)C(C)C)S(=O)(=O)N3CCN(C)CC3
CHEMBL1827	1441763	8.24	CCCOc1ccc(cc1C2=NC(=C(I)C(=O)N2)C(C)C)S(=O)(=O)N3CCN(C)CC3
CHEMBL1827	1441764	7.9	CCCOc1ccc(cc1C2=NC(=C(C)C(=O)N2)CC)S(=O)(=O)N3CCN(C)CC3
CHEMBL1827	1441765	8.8	CCCOc1ccc(cc1C2=NC(=C(CC)C(=O)N2)CC)S(=O)(=O)N3CCN(C)CC3
CHEMBL1827	1441766	7.46	CCCOc1ccc(cc1C2=NC(=C(CCC)C(=O)N2)CC)S(=O)(=O)N3CCN(C)CC3
CHEMBL1827	1441767	8.32	CCCOc1ccc(cc1C2=NC(=C(C)C(=O)N2)C(C)C)S(=O)(=O)N3CCN(C)CC3
CHEMBL1827	1441768	8.52	CCCOc1ccc(cc1C2=NC(=C(CC)C(=O)N2)C(C)C)S(=O)(=O)N3CCN(C)CC3
CHEMBL1827	1441769	7.86	CCCOc1ccc(cc1C2=NC(=C(CC)C(=O)N2)C)S(=O)(=O)N3CCN(C)CC3
CHEMBL1827	1441770	8.32	CCCOc1ccc(cc1C2=NC(=C(CC)C(=O)N2)CCC)S(=O)(=O)N3CCN(C)CC3
CHEMBL1827	1441771	8.07	CCOc1ccc(cc1C2=NC(=C(Br)C(=O)N2)C(C)C)S(=O)(=O)N3CCN(C)CC3
CHEMBL1827	1441772	7.39	CCCCOc1ccc(cc1C2=NC(=C(Br)C(=O)N2)C(C)C)S(=O)(=O)N3CCN(C)CC3
CHEMBL1827	1441773	7.24	CCCCCCOc1ccc(cc1C2=NC(=C(Br)C(=O)N2)C(C)C)S(=O)(=O)N3CCN(C)CC3
CHEMBL1827	1441774	7.9	CCOc1ccc(cc1C2=NC(=C(Cl)C(=O)N2)C(C)C)S(=O)(=O)N3CCN(C)CC3
CHEMBL1827	1480464	8.54	Oc1ncc(cn1)c2ccc3N=C(NCC4CCOCC4)C(=O)N(CC5CCCCC5)c3n2
CHEMBL1827	1522856	9.56	COc1ccc(CNc2c(CO)cnc3c(cc(cc23)C#N)C4CC4)cc1Cl
CHEMBL1827	1522857	9.4	COc1ccc(CNc2c(CO)cnc3c(cc(cc23)C#N)N(C)C)cc1Cl
CHEMBL1827	1522858	8.37	COc1ccc(CNc2c(CO)cnc3c(NCCN(C)C)cc(cc23)C#N)cc1Cl
CHEMBL1827	1522859	7.82	CCNc1cc(cc2c(NCc3ccc(OC)c(Cl)c3)c(CO)cnc12)C#N
CHEMBL1827	1522860	8.39	COc1ccc(CNc2c(CO)cnc3c(NC4CC4)cc(cc23)C#N)cc1Cl
CHEMBL1827	1522861	9.2	COc1ccc(CNc2c(CO)cnc3c(cc(cc23)C#N)N4CCOCC4)cc1Cl
CHEMBL1827	1575536	7.32	CCCOc1ccc(cc1C2=NC(=C(Br)C(=O)N2)C)S(=O)(=O)N3CCN(C)CC3
CHEMBL1827	1575537	7.99	CCCOc1ccc(cc1C2=NC(=C(Br)C(=O)N2)CCC)S(=O)(=O)N3CCN(C)CC3
CHEMBL1827	1575538	7.11	CCCCCCCCC1=C(Br)C(=O)NC(=N1)c2cc(ccc2OCC)S(=O)(=O)N3CCN(C)CC3
CHEMBL1827	1575539	7.13	CCOc1ccc(cc1C2=NC(=C(Br)C(=O)N2)c3ccccc3)S(=O)(=O)N4CCN(C)CC4
CHEMBL1827	1575541	7.59	CCCOc1ccc(cc1C2=NC(=C(Br)C(=O)N2)C(C)C)S(=O)(=O)N3CCC(C)CC3
CHEMBL1827	1575542	8.21	CCCOc1ccc(cc1C2=NC(=C(Br)C(=O)N2)C(C)C)S(=O)(=O)N3CCOCC3
CHEMBL1827	1575543	7.53	CCCOc1ccc(cc1C2=NC(=C(Br)C(=O)N2)C(C)C)S(=O)(=O)N3CCN(CC3)c4ccccc4
CHEMBL1827	1575544	7.95	CCCOc1ccc(cc1C2=NC(=C(Br)C(=O)N2)C(C)C)S(=O)(=O)N(CC)CC
CHEMBL1827	1575545	8.55	CCCOc1ccc(cc1C2=NC(=C(Br)C(=O)N2)C(C)C)S(=O)(=O)N3CCC[C@H]3C(=O)O
CHEMBL1827	1575546	8.35	CCCOc1ccc(cc1C2=NC(=C(Br)C(=O)N2)C(C)C)S(=O)(=O)NCCN3CCOCC3
CHEMBL1827	1575547	8.02	CCCOc1ccc(cc1C2=NC(=C(Br)C(=O)N2)C(C)C)S(=O)(=O)NCCN(CC)CC
CHEMBL1827	1575548	7.74	CCCOc1ccc(cc1C2=NC(=C(Br)C(=O)N2)C(C)C)C(=O)CN3CCN(C)CC3
CHEMBL1827	1575549	8.06	CCCOc1ccc(cc1C2=NC(=C(Br)C(=O)N2)C(C)C)C(=O)CN3CCOCC3
CHEMBL1827	1575550	8.77	CCCOc1ccc(NS(=O)(=O)C)cc1C2=NC(=C(Br)C(=O)N2)C(C)C
CHEMBL1827	1575551	8.4	CCCOc1ccc(NC(=S)Nc2ccccc2)cc1C3=NC(=C(Br)C(=O)N3)C(C)C
CHEMBL1827	1575552	7.67	CCCOc1ccc(NC2O[C@H](CO)[C@@H](O)[C@H](O)[C@H]2O)cc1C3=NC(=C(Br)C(=O)N3)C(C)C
CHEMBL1827	1575553	7.76	CCCOc1ccc(NC2O[C@H](CO)[C@@H](O)[C@H](O)[C@@H]2O)cc1C3=NC(=C(Br)C(=O)N3)C(C)C
CHEMBL1827	1628656	7.92	COc1ccc(CNc2nnc(N[C@@H]3CC[C@@H](O)CC3)c4ccc(cc24)C#N)cc1Cl
CHEMBL1859	684182	7.35	CC[C@H](C)[C@H](NC(=O)N1CCC2(CC1)C(N(C2=O)c3cccc(F)c3)c4ccc(Cl)cc4)C(=O)OC(C)C
CHEMBL1859	684255	7.09	C[C@H](NC(=O)N1CCC2(CC1)C(N(C2=O)c3cccc(F)c3)c4ccc(Cl)cc4)c5ccc(F)cc5
CHEMBL1859	684378	7.05	Fc1cc(F)cc(NC(=O)N2CCC3(CC2)CN(C3c4ccccn4)c5ccc(F)c(Cl)c5)c1
CHEMBL1859	684379	7.51	Fc1cc(F)cc(NC(=O)N2CCC3(CC2)C(N(C3=O)c4ccc(F)c(Cl)c4)c5ccccn5)c1
CHEMBL1859	684444	7.023	Fc1ccc(cc1F)N2C(c3ccccn3)C4(CCN(CC4)C(=O)Nc5cccc(c5)C(F)(F)F)C2=O
CHEMBL1859	684717	7.28	Fc1cc2nc([nH]c2cc1C(F)(F)F)N3CCC4(CC3)C(N(C4=O)c5cccc(Cl)c5)c6ccccn6
CHEMBL1859	684718	7.13	Fc1ccc(cc1Cl)N2C(c3ccccn3)C4(CCN(CC4)c5nc6ccc(Cl)cc6[nH]5)C2=O
CHEMBL1859	684719	7.15	Fc1ccc(cc1Cl)N2C(c3ccccn3)C4(CCN(CC4)c5nc6cc(F)c(Cl)cc6[nH]5)C2=O
CHEMBL1859	684720	7.34	Fc1ccc(cc1Cl)N2C(c3ccccn3)C4(CCN(CC4)c5nc6cc(F)c(cc6[nH]5)C(F)(F)F)C2=O
CHEMBL1859	1075287	7.04	C[C@@H](NC(=O)Cc1ccc(cc1)C2CC2)c3ccc(OCC(F)(F)F)cn3
CHEMBL202	1313	7.11	CN(C)C(=O)c1cccc(COc2ccc(cc2Cl)N3C(=NC(=NC3(C)C)N)N)c1
CHEMBL202	1419	7.03	CC1(C)N=C(N)N=C(N)N1c2cccc(Cl)c2
CHEMBL202	1915	8.544	COc1ccc(OC)c(Cc2cnc3nc(N)nc(N)c3c2C)c1
CHEMBL202	19101	7.894	COc1cc(NCc2ccc3nc(N)nc(N)c3c2C)cc(OC)c1OC
CHEMBL202	21789	7.57	Nc1nc(N)c2nc(CNc3ccc(C(=O)NC(CCC(=O)O)C(=O)O)c(F)c3)cnc2n1
CHEMBL202	21791	7.72	Nc1nc(N)c2nc(CNc3ccc(cc3F)C(=O)NC(CCC(=O)O)C(=O)O)cnc2n1
CHEMBL202	24697	7.37	CC1(C)N=C(N)N=C(N)N1c2cccc(SCc3ccccc3)c2
CHEMBL202	29321	7.47	Nc1nc(O)c2cc(CNc3ccc(cc3)C(=O)NC(CCC(=O)O)C(=O)O)ccc2n1
CHEMBL202	29477	8.37	Cc1c(CNc2cccc3ccccc23)cnc4nc(N)nc(N)c14
CHEMBL202	29590	7.57	Cc1c(CNc2ccc(Cl)cc2)cnc3nc(N)nc(N)c13
CHEMBL202	29796	7.24	Cc1ccc(C)c(NCc2cnc3nc(N)nc(N)c3c2C)c1
CHEMBL202	29859	8.33	COc1cc(NCc2cnc3nc(N)nc(N)c3c2C)cc(OC)c1OC
CHEMBL202	29893	7.82	COc1cc(NCc2cnc3nc(N)nc(N)c3c2C)cc(OC)c1
CHEMBL202	29986	8.29	COc1ccc(NCc2cnc3nc(N)nc(N)c3c2C)cc1OC
CHEMBL202	30068	7.44	COc1ccc(cc1N(C)Cc2cnc3nc(N)nc(N)c3c2C)C(F)(F)F
CHEMBL202	30075	8.06	COc1cc(OC)cc(c1)N(C)Cc2cnc3nc(N)nc(N)c3c2C
CHEMBL202	30285	8.26	COc1cc(NCc2cnc3nc(N)nc(N)c3c2C)cc(c1)C(F)(F)F
CHEMBL202	30340	8.57	COc1ccc(cc1NCc2cnc3nc(N)nc(N)c3c2C)C(F)(F)F
CHEMBL202	30730	7.24	COc1c(cc(Cc2cnc(N)nc2N)cc1C(C)(C)C)C(C)(C)C
CHEMBL202	30762	7.54	CC(C)c1cc(Cc2cnc(N)nc2N)cc(C(C)C)c1O
CHEMBL202	30804	7.21	CC(C)(C)c1cc(Cc2cnc(N)nc2N)cc(c1O)C(C)(C)C
CHEMBL202	30839	7.36	CCCc1cc(Cc2cnc(N)nc2N)cc(CC)c1OC
CHEMBL202	31049	7.7	CCCc1cc(Cc2cnc(N)nc2N)cc(CC=C)c1O
CHEMBL202	31075	7.31	CCCc1cc(Cc2cnc(N)nc2N)cc(CC)c1O
CHEMBL202	31092	7.03	COc1cc(Cc2cnc(N)nc2N)cc(\C=C\C)c1OC
CHEMBL202	31093	7.17	CCCc1cc(Cc2cnc(N)nc2N)cc(OC)c1OC
CHEMBL202	35487	7.14	NCCCC(NC(=O)c1ccc(NCc2cnc3nc(N)nc(N)c3n2)cc1)C(=O)O
CHEMBL202	35874	8.435	Nc1nc(N)c2nc(CNc3ccc(cc3)C(=O)NC(CCCNC(=O)c4ccccc4C(=O)O)C(=O)O)cnc2n1
CHEMBL202	39570	7.25	CC1(C)N=C(N)N=C(N)N1c2ccc(Cl)cc2
CHEMBL202	45739	7.65	CC1(C)N=C(N)N=C(N)N1c2ccc(CCCCc3ccc(cc3Cl)S(=O)(=O)F)c(Cl)c2
CHEMBL202	47616	7.3	CN(Cc1cnc2nc(N)nc(N)c2n1)c3ccc(cc3)C(=O)NC(CCCNCC(=O)O)C(=O)O
CHEMBL202	48637	8.133	CN(Cc1cnc2nc(N)nc(N)c2n1)c3ccc(cc3)C(=O)NC(CCCN)C(=O)O
CHEMBL202	48721	7.8	NCCCC(NC(=O)c1ccc(NCc2ccc3nc(N)nc(N)c3n2)cc1)C(=O)O
CHEMBL202	48772	7.46	NCCCC(NC(=O)c1ccc(NCc2ccc3nc(N)nc(N)c3c2)cc1)C(=O)O
CHEMBL202	49815	9.34	Nc1nc(N)c2nc(CN(CCCC(=O)O)c3ccc(cc3)C(=O)NC(CCC(=O)O)C(=O)O)cnc2n1
CHEMBL202	49816	9.265	Nc1nc(N)c2nc(CN(CCCCCC(=O)O)c3ccc(cc3)C(=O)NC(CCC(=O)O)C(=O)O)cnc2n1
CHEMBL202	49824	7.365	CCOC(=O)CCCN(Cc1cnc2nc(N)nc(N)c2n1)c3ccc(cc3)C(=O)NC(CCC(=O)OCC)C(=O)OCC
CHEMBL202	49931	8.086	CN(Cc1cnc2nc(N)nc(N)c2n1)c3ccc(cc3)C(=O)N[C@@H](CCC(=O)O)C(=O)O
CHEMBL202	49932	9.36	Nc1nc(N)c2nc(CN(CCCCC(=O)O)c3ccc(cc3)C(=O)NC(CCC(=O)O)C(=O)O)cnc2n1
CHEMBL202	50858	8.82	COc1cc(Cc2cnc3nc(N)nc(N)c3c2C)cc(OC)c1
CHEMBL202	54135	8.39	Cc1c(NCc2ccc(cc2)C(=O)NC(CCC(=O)O)C(=O)O)ccc3nc(N)nc(N)c13
CHEMBL202	54662	8.42	Nc1nc(N)c2c(Cl)c(CNc3ccc(cc3)C(=O)NC(CCC(=O)O)C(=O)O)ccc2n1
CHEMBL202	54695	7.0	Nc1nc(O)c2c(Cl)c(NCc3ccc(cc3)C(=O)NC(CCC(=O)O)C(=O)O)ccc2n1
CHEMBL202	58593	8.52	NCCCC(NC(=O)c1ccc(NCc2ccc3nc(N)nc(N)c3c2Cl)cc1)C(=O)O
CHEMBL202	59032	7.0	Nc1nc(O)c2c(Cl)c(CNc3ccc(cc3)C(=O)NC(CCC(=O)O)C(=O)O)ccc2n1
CHEMBL202	63535	7.94	Nc1nc(N)c2nc(CNc3ccc(cc3)C(=O)NC(CCNC(=O)c4ccccc4C(=O)O)C(=O)O)cnc2n1
CHEMBL202	64671	7.94	Nc1nc(N)c2nc(CNc3ccc(cc3)C(=O)NC(CCCCNC(=O)c4ccccc4C(=O)O)C(=O)O)cnc2n1
CHEMBL202	82297	8.475	CCC(Cc1cnc2nc(N)nc(N)c2n1)c3ccc(cc3)C(=O)N[C@@H](CCC(=O)O)C(=O)O
CHEMBL202	82335	8.39	Nc1nc(N)c2nc(CCc3ccc(cc3)C(=O)N[C@@H](CCC(=O)O)C(=O)O)cnc2n1
CHEMBL202	91955	7.85	CCCc1cc(Cc2cnc(N)nc2N)cc3C(C)C(C)Oc13
CHEMBL202	92000	9.1	COc1c(\C=C\C)cc(Cc2cnc(N)nc2N)cc1\C=C\C
CHEMBL202	92131	7.18	CCCc1cc(Cc2cnc(N)nc2N)cc3CC(C)Oc13
CHEMBL202	92221	7.34	CCCc1cc(Cc2cnc(N)nc2N)cc3CC(C)(C)Oc13
CHEMBL202	101091	7.24	CN(Cc1cnc2nc(N)nc(N)c2n1)c3ccc(cc3)C(=O)NC(CC(C#N)C(=O)O)C(=O)O
CHEMBL202	101121	7.06	Nc1nc(N)c2nc(CNc3ccc(cc3)C(=O)NC(CC(=C)C(=O)O)C(=O)O)cnc2n1
CHEMBL202	101517	7.775	CN(Cc1cnc2nc(N)nc(N)c2n1)c3ccc(cc3)C(=O)NC(CC(=C)C(=O)O)C(=O)O
CHEMBL202	106755	8.41	CN(Cc1ccc2nc(N)nc(N)c2c1)c3ccc(cc3)C(=O)NC(CCC(=O)O)C(=O)O
CHEMBL202	106802	9.675	Nc1nc(N)c2cc(CNc3ccc(cc3)C(=O)NC(CCC(=O)O)C(=O)O)ccc2n1
CHEMBL202	106836	8.07	Nc1nc(N)c2cc(NCc3ccc(cc3)C(=O)NC(CCC(=O)O)C(=O)O)ccc2n1
CHEMBL202	106866	8.24	Nc1nc(N)c2cc(CN(C=O)c3ccc(cc3)C(=O)NC(CCC(=O)O)C(=O)O)ccc2n1
CHEMBL202	107091	7.4	CC(Cc1ccc(cc1)C(=O)NC(CCC(=O)O)C(=O)O)c2cnc3nc(N)nc(N)c3n2
CHEMBL202	107290	7.15	CCC(Cc1ccc(cc1)C(=O)NC(CCC(=O)O)C(=O)O)c2cnc3nc(N)nc(N)c3n2
CHEMBL202	107313	8.34	CN(Cc1ccc(cc1)C(=O)NC(CCC(=O)O)C(=O)O)c2ccc3nc(N)nc(N)c3c2
CHEMBL202	107353	8.24	Nc1nc(N)c2cc(ccc2n1)N(Cc3ccc(cc3)C(=O)NC(CCC(=O)O)C(=O)O)C=O
CHEMBL202	108705	7.99	Nc1nc(N)c2nc(CNc3c(Cl)cc(cc3Cl)C(=O)NC(CCCNC(=O)c4ccccc4C(=O)O)C(=O)O)cnc2n1
CHEMBL202	116212	8.23	Nc1nc(N)c2nc(CCc3ccc(cc3)C(=O)NC(C(O)CC(=O)O)C(=O)O)cnc2n1
CHEMBL202	116927	8.06	Nc1nc(N)c2nc(CCc3ccc(cc3)C(=O)NC(CC(=C)C(=O)O)C(=O)O)cnc2n1
CHEMBL202	117236	8.24	CCC(Cc1cnc2nc(N)nc(N)c2n1)c3ccc(cc3)C(=O)NC(CC(=C)C(=O)O)C(=O)O
CHEMBL202	117274	8.28	CN(Cc1cnc2nc(N)nc(N)c2n1)c3ccc(cc3)C(=O)NC(C(O)CC(=O)O)C(=O)O
CHEMBL202	119505	7.865	Nc1ncc(CN2CCc3c(C2)[nH]c4ccccc34)c(N)n1
CHEMBL202	119674	7.167	COc1cc2CCN(Cc3cnc(N)nc3N)[C@@H](C)c2c4OCOc14
CHEMBL202	119743	7.823	CC1N(Cc2cnc(N)nc2N)CCc3c1ccc4c5ccccc5n(C)c34
CHEMBL202	120265	7.143	COc1cc2CN(Cc3cnc(N)nc3N)CC(c4ccc(Cl)cc4Cl)c2cc1OC
CHEMBL202	120266	7.13	COc1cc2CCN(Cc3cnc(N)nc3N)C(C)c2c4OCOc14
CHEMBL202	120339	7.493	COc1cc2CCN(Cc3cnc(N)nc3N)[C@H](C)c2c4OCOc14
CHEMBL202	120367	7.163	CSc1c2CN(Cc3cnc(N)nc3N)CCn2c4cc(Cl)ccc14
CHEMBL202	130751	7.77	Cc1c(CNc2cccc(Cl)c2)cnc3nc(N)nc(N)c13
CHEMBL202	130885	8.3	Cc1c(CNc2ccc(Cl)c(Cl)c2)cnc3nc(N)nc(N)c13
CHEMBL202	135572	8.89	CN(Cc1cnc2nc(N)nc(N)c2n1)c3ccc(cc3)C(=O)NC(CC(F)(F)CN)C(=O)O
CHEMBL202	162958	8.265	CCC(CC)n1ccc2c1ccc3nc(N)nc(N)c23
CHEMBL202	179782	7.85	Nc1cc(N)c2cc(CCc3ccc(cc3)C(=O)NC(CCC(=O)O)C(=O)O)ccc2c1
CHEMBL202	190070	7.3	COc1ccc(CN(C)c2ccc3nc(N)nc(N)c3c2)c(OC)c1
CHEMBL202	190098	7.57	CN(Cc1cccc2CCCCc12)c3ccc4nc(N)nc(N)c4c3
CHEMBL202	190466	7.96	COc1cc(CN(C)c2ccc3nc(N)nc(N)c3c2)cc(OC)c1
CHEMBL202	190696	7.59	COc1ccc(OC)c(CN(C)c2ccc3nc(N)nc(N)c3c2)c1
CHEMBL202	199022	7.04	Nc1nc(N)c2c(Sc3ccccc3Cl)cccc2n1
CHEMBL202	199141	7.52	CC(C)COc1ccc2nc(N)nc(N)c2c1Sc3ccc(cc3)C(C)(C)C
CHEMBL202	210977	8.11	CC1(C)N=C(N)N=C(N)N1OCCCOc2cc(Cl)c(Cl)cc2Cl
CHEMBL202	224517	8.05	Cc1nc(N)nc(N)c1NC(=O)C23CC4CC(CC(C4)C2)C3
CHEMBL202	225031	7.087	CC(C)Oc1cccc(Cc2cnc(N)nc2N)c1
CHEMBL202	229591	8.09	Nc1nc(N)c2c(CCc3ccccc3)cccc2n1
CHEMBL202	232112	8.27	Nc1nc(N)c2cc(ccc2n1)N(CC=C)Cc3ccc(cc3)C(=O)NC(CCC(=O)O)C(=O)O
CHEMBL202	232186	7.08	CN(Cc1ccc2nc(N)nc(O)c2c1)c3ccc(cc3)C(=O)NC(CCC(=O)O)C(=O)O
CHEMBL202	232379	7.99	COc1ccc(OC)c(CNc2ccc3nc(N)nc(N)c3c2Cl)c1
CHEMBL202	232691	8.28	Nc1nc(N)c2cc(ccc2n1)N(CC#C)Cc3ccc(cc3)C(=O)NC(CCC(=O)O)C(=O)O
CHEMBL202	232692	7.96	Nc1nc(O)c2cc(CN(C=O)c3ccc(cc3)C(=O)NC(CCC(=O)O)C(=O)O)ccc2n1
CHEMBL202	238877	9.92	Nc1ncc(CCCc2ccc(cc2)C(=O)N[C@@H](CCC(=O)O)C(=O)O)c(N)n1
CHEMBL202	249610	7.36	Cc1ccc(Cl)c(NCc2cnc3nc(N)nc(N)c3c2C)c1
CHEMBL202	249640	8.43	Cc1ccc(NCc2cnc3nc(N)nc(N)c3c2C)cc1Br
CHEMBL202	249650	8.17	Cc1ccc(NCc2cnc3nc(N)nc(N)c3c2C)cc1Cl
CHEMBL202	249668	8.28	Cc1c(Cl)cccc1NCc2cnc3nc(N)nc(N)c3c2C
CHEMBL202	249669	8.34	Cc1c(CNc2cc(Br)ccc2Br)cnc3nc(N)nc(N)c13
CHEMBL202	249674	7.48	Cc1cc(NCc2cnc3nc(N)nc(N)c3c2C)c(Cl)cc1F
CHEMBL202	249680	8.21	Cc1ccc(Cl)cc1NCc2cnc3nc(N)nc(N)c3c2C
CHEMBL202	249681	8.1	Cc1c(CNc2cc(Cl)ccc2Cl)cnc3nc(N)nc(N)c13
CHEMBL202	249772	8.4	Cc1c(CNc2cccc3cnccc23)cnc4nc(N)nc(N)c14
CHEMBL202	249794	8.0	COc1cc(Cl)c(C)cc1NCc2cnc3nc(N)nc(N)c3c2C
CHEMBL202	249802	8.15	Cc1c(CNc2ccc3ncccc3c2)cnc4nc(N)nc(N)c14
CHEMBL202	249803	7.92	Cc1c(CNc2cnc3ccccc3c2)cnc4nc(N)nc(N)c14
CHEMBL202	249824	8.55	Cc1cc(Cl)ccc1NCc2cnc3nc(N)nc(N)c3c2C
CHEMBL202	249870	8.42	Cc1c(CNc2ccc3ccc4cccc5ccc2c3c45)cnc6nc(N)nc(N)c16
CHEMBL202	249871	8.7	Cc1c(CNc2ccc(Cl)c3ccccc23)cnc4nc(N)nc(N)c14
CHEMBL202	250020	8.44	CCc1c(CNc2cc(ccc2OC)C(F)(F)F)cnc3nc(N)nc(N)c13
CHEMBL202	250085	8.39	Cc1c(CNc2cc(ccc2F)C(F)(F)F)cnc3nc(N)nc(N)c13
CHEMBL202	250105	8.49	Cc1c(CNc2cc(ccc2Br)C(F)(F)F)cnc3nc(N)nc(N)c13
CHEMBL202	250127	8.23	Cc1cc(Br)ccc1NCc2cnc3nc(N)nc(N)c3c2C
CHEMBL202	250205	7.17	COc1cc(ccc1NCc2cnc3nc(N)nc(N)c3c2C)c4ccccc4
CHEMBL202	250367	7.85	COc1ccc(NCc2cnc3nc(N)nc(N)c3c2C)cc1F
CHEMBL202	250378	7.7	Cc1c(CNc2ccc(OC(F)F)cc2)cnc3nc(N)nc(N)c13
CHEMBL202	250379	7.16	Cc1c(CNc2cc(F)ccc2F)cnc3nc(N)nc(N)c13
CHEMBL202	250418	7.72	Cc1ccc(F)cc1NCc2cnc3nc(N)nc(N)c3c2C
CHEMBL202	250436	7.82	CCCOc1ccc(NCc2cnc3nc(N)nc(N)c3c2C)cc1OC
CHEMBL202	250437	7.74	CCOc1ccc(NCc2cnc3nc(N)nc(N)c3c2C)cc1OC
CHEMBL202	250495	8.37	Cc1c(CNc2cccc3ncccc23)cnc4nc(N)nc(N)c14
CHEMBL202	250518	8.21	Cc1c(CNc2ccc3c4ccccc4c5cccc2c35)cnc6nc(N)nc(N)c16
CHEMBL202	250530	8.17	Cc1c(CNc2ccc3c(Cc4ccccc34)c2)cnc5nc(N)nc(N)c15
CHEMBL202	250555	8.0	Cc1c(CNc2ccc3ccccc3c2)cnc4nc(N)nc(N)c14
CHEMBL202	250572	8.21	Cc1cc(NCc2cnc3nc(N)nc(N)c3c2C)ccc1Br
CHEMBL202	257573	7.46	CN(Cc1cnc2nc(N)nc(N)c2n1)c3ccc(cc3)C(=O)NC(CCC(=O)Nc4cccc(c4)C(=O)O)C(=O)O
CHEMBL202	257574	7.49	Nc1nc(N)c2nc(CNc3ccc(cc3)C(=O)NC(CCC(=O)Nc4cccc(c4)C(=O)O)C(=O)O)cnc2n1
CHEMBL202	264016	8.87	CN(Cc1cnc2nc(N)nc(N)c2n1)c3ccc(cc3)C(=O)NC(C(=O)O)C(F)(F)CC(=O)O
CHEMBL202	264044	8.87	CN(Cc1cnc2nc(N)nc(N)c2n1)c3ccc(cc3)C(=O)NC(CC(F)C(=O)O)C(=O)O
CHEMBL202	264106	9.08	CN(Cc1cnc2nc(N)nc(N)c2n1)c3ccc(cc3)C(=O)N[C@H](C[C@@H](F)C(=O)O)C(=O)O
CHEMBL202	272755	8.505	Nc1nc(N)c2c(\C=C\c3ccccc3)cccc2n1
CHEMBL202	273018	7.02	Nc1nc(N)c2c(cccc2n1)C#Cc3ccccc3
CHEMBL202	273455	7.09	COc1ccc(OC)c(NCc2cccc3nc(N)nc(N)c23)c1
CHEMBL202	273486	7.885	COc1ccc(OC)c(CCc2cccc3nc(N)nc(N)c23)c1
CHEMBL202	273516	7.31	COc1cc(cc(OC)c1OC)N(C)Cc2cccc3nc(N)nc(N)c23
CHEMBL202	273584	7.755	COc1cc(CCc2cccc3nc(N)nc(N)c23)cc(OC)c1OC
CHEMBL202	273701	8.92	Nc1nc(N)c2c(CNc3ccc(cc3)C(=O)NC(CCC(=O)O)C(=O)O)cccc2n1
CHEMBL202	275226	9.54	C[C@](CCC(=O)O)(NC(=O)c1ccc(CCC2CNc3nc(N)nc(N)c3C2)cc1)C(=O)O
CHEMBL202	275433	8.01	C[C@](CCC(=O)O)(NC(=O)c1oc(CCC2CNc3nc(N)nc(N)c3C2)cc1)C(=O)O
CHEMBL202	275434	9.16	C[C@](CCC(=O)O)(NC(=O)c1ccc(CCC2CNc3nc(N)nc(N)c3C2)s1)C(=O)O
CHEMBL202	285857	8.19	CC(C)n1c(C)cc2c3c(N)nc(N)nc3ccc12
CHEMBL202	285858	8.0	CCc1cc2c3c(N)nc(N)nc3ccc2n1CC
CHEMBL202	285940	10.0	CCC(C)n1c(CC)cc2c3c(N)nc(N)nc3ccc12
CHEMBL202	286068	9.4	CCCc1cc2c3c(N)nc(N)nc3ccc2n1C(CC)CC
CHEMBL202	286070	8.22	COc1cc(Cn2ccc3c4c(N)nc(N)nc4ccc23)cc(OC)c1OC
CHEMBL202	286071	10.0	CCC(CC)n1c(cc2c3c(N)nc(N)nc3ccc12)C(C)C
CHEMBL202	286173	7.52	CCCCc1cc2c3c(N)nc(N)nc3ccc2n1C(C)(C)C
CHEMBL202	286288	9.7	CCC(CC)n1c(CC)cc2c1ccc3nc(N)nc(N)c23
CHEMBL202	286526	9.7	CC(C)n1c(cc2c1ccc3nc(N)nc(N)c23)C(C)(C)C
CHEMBL202	286620	8.0	CC(C)c1cc2c(ccc3nc(N)nc(N)c23)[nH]1
CHEMBL202	286631	9.52	CCC(CC)n1c(C)cc2c3c(N)nc(N)nc3ccc12
CHEMBL202	286974	7.06	Cc1cc2c3c(N)nc(N)nc3ccc2n1C
CHEMBL202	286975	7.54	CCc1cc2c(ccc3nc(N)nc(N)c23)n1C
CHEMBL202	287211	7.62	CCCc1cc2c3c(N)nc(N)nc3ccc2n1CC
CHEMBL202	288654	9.4	CCC(C)(C)n1c(C)cc2c3c(N)nc(N)nc3ccc12
CHEMBL202	288766	10.0	CCc1cc2c3c(N)nc(N)nc3ccc2n1C(C)(C)C
CHEMBL202	374019	8.063	Nc1nc(N)c2nc(CNc3ccc(cc3)C(=O)N[C@@H](CCC(=O)O)C(=O)O)cnc2n1
CHEMBL202	374359	10.47	Nc1nc(N)c2nc(CNc3ccc4C(=O)N(Cc4c3)[C@@H](CCC(=O)O)C(=O)O)cnc2n1
CHEMBL202	374387	8.68	CN(Cc1cnc2nc(N)nc(N)c2n1)c3ccc4C(=O)N(Cc4c3)[C@@H](CCC(=O)O)C(=O)O
CHEMBL202	374402	10.11	Nc1nc(N)c2nc(CNc3ccc4C(=O)N(Cc4c3)C(CCC(=O)O)C(=O)O)cnc2n1
CHEMBL202	382011	7.18	CCc1c(Sc2ccc(cc2)C(=O)N[C@@H](CCC(=O)O)C(=O)O)[nH]c3nc(N)nc(N)c13
CHEMBL202	420374	9.41	Nc1nc(N)c2c(OCc3ccccc3F)cccc2n1
CHEMBL202	420431	7.47	CC(Oc1cccc2nc(N)nc(N)c12)c3cccc(Cl)c3
CHEMBL202	420433	7.6	C[C@H](Oc1cccc2nc(N)nc(N)c12)c3cccc(Cl)c3
CHEMBL202	420461	7.41	Nc1nc(N)c2c(COc3ccccc3F)cccc2n1
CHEMBL202	466231	7.0	COc1cc(Nc2nc3cc(N)cc(N)c3nc2c4ccccc4)cc(OC)c1OC
CHEMBL202	469386	7.7	Cc1sc2N=C(N)NC(=O)c2c1Sc3ccc(cc3)C(=O)N(CCC(=O)O)C(=O)O
CHEMBL202	515869	7.24	CCc1nc(N)nc(N)c1C#CCc2cc(OC)c(OC)c(OC)c2
CHEMBL202	561958	7.72	CCc1sc2N=C(N)NC(=O)c2c1Sc3ccc(cc3)C(=O)N[C@@H](CCC(=O)O)C(=O)O
CHEMBL202	569275	7.22	COC(C#Cc1c(C)nc(N)nc1N)c2cc(OC)ccc2OC
CHEMBL202	569381	7.06	CCc1nc(N)nc(N)c1C#CC(C)c2cc(OC)c(OC)c(OC)c2
CHEMBL202	645988	7.5	COc1ccc(NCc2ccc3nc(N)nc(N)c3c2)cc1OC
CHEMBL202	646047	7.595	CCOC(=O)CCCOc1cc(NCc2ccc3nc(N)nc(N)c3c2)ccc1OC
CHEMBL202	646048	7.46	COC(=O)CCCCOc1cc(NCc2ccc3nc(N)nc(N)c3c2)ccc1OC
CHEMBL202	646049	7.185	COC(=O)c1ccc(COc2cc(NCc3ccc4nc(N)nc(N)c4c3)ccc2OC)cc1
CHEMBL202	1117787	7.0	NC1=Nc2sc3cccc(CNc4ccc5C(=O)N(Cc5c4)[C@@H](CCC(=O)O)C(=O)O)c3c2C(=O)N1
CHEMBL202	1117788	7.05	NC1=Nc2sc3cccc(CNc4ccc(cc4)C(=O)N[C@@H](CCC(=O)O)C(=O)O)c3c2C(=O)N1
CHEMBL202	1170301	7.68	CC(C)c1ccccc1c2cc3nc(N)nc(N)c3cc2C
CHEMBL202	1170307	7.36	Cc1cc2c(N)nc(N)nc2cc1c3ccc(cc3)S(=O)(=O)C
CHEMBL202	1170309	7.91	COc1ccc(cc1OC)c2cc3nc(N)nc(N)c3cc2C
CHEMBL202	1170310	7.56	COc1ccc(OC)c(c1)c2cc3nc(N)nc(N)c3cc2C
CHEMBL202	1170311	7.02	Cc1ccccc1c2cc3nc(N)nc(N)c3cc2C
CHEMBL202	1170312	7.39	CCc1ccccc1c2cc3nc(N)nc(N)c3cc2C
CHEMBL202	1170313	7.07	CCOc1ccccc1c2ccc3c(N)nc(N)nc3c2
CHEMBL202	1170315	7.58	CC(=O)c1cccc(c1)c2cc3nc(N)nc(N)c3cc2C
CHEMBL202	1170316	7.92	CCOc1ccc(C=O)cc1c2cc3nc(N)nc(N)c3cc2C
CHEMBL202	1170317	7.95	CCOc1ccc(Cl)cc1c2cc3nc(N)nc(N)c3cc2C
CHEMBL202	1170318	7.65	CCOc1ccc(C)cc1c2cc3nc(N)nc(N)c3cc2C
CHEMBL202	1170319	7.95	CCOc1ccc(Br)cc1c2cc3nc(N)nc(N)c3cc2C
CHEMBL202	1170321	8.0	CCOc1ccc(cc1c2ccc3c(N)nc(N)nc3c2)c4cccnc4
CHEMBL202	1170322	8.24	CCOc1ccc(cc1c2ccc3c(N)nc(N)nc3c2)c4cccc(NS(=O)(=O)C)c4
CHEMBL202	1170323	8.35	CCOc1ccc2ccccc2c1c3cc4nc(N)nc(N)c4cc3C
CHEMBL202	1170324	7.47	CCOc1ccc(cc1c2cc3nc(N)nc(N)c3cc2C)C(=O)N(CC)CC
CHEMBL202	1193354	7.16	CC1(C)N=C(N)N=C(N)N1OCc2ccccc2
CHEMBL202	1424397	7.74	Nc1nc(N)c2nc(CNc3ccc(cc3)C(=O)N[C@@H](CCC(=O)O)C(=O)O)ccc2n1
CHEMBL202	1424399	7.48	CN(CC1CCc2nc(N)nc(N)c2N1)c3ccc(cc3)C(=O)N[C@@H](CCC(=O)O)C(=O)O
CHEMBL202	1424400	7.48	CC(=O)N(CC1CCc2nc(N)nc(N)c2N1)c3ccc(cc3)C(=O)N[C@@H](CCC(=O)O)C(=O)O
CHEMBL202	1424402	7.49	CN(CC1CCc2nc(N)nc(N)c2N1C=O)c3ccc(cc3)C(=O)N[C@@H](CCC(=O)O)C(=O)O
CHEMBL202	1479262	8.89	CC(=O)C1=C(C)N=C(NC1c2ccccc2)SCCC(=O)O
CHEMBL202	1479263	7.03	CC(=O)C1=C(C)N=C(NC1c2cccc(O)c2)SCCC(=O)O
CHEMBL202	1479264	8.05	CCOC(=O)C1=C(C)N=C(NC1c2ccccc2OC)SCCC(=O)O
CHEMBL202	1479529	8.0	CCOC(=O)\C(=C\c1ccc(OC)cc1)\SC2=NC(C(=C(C)N2)C(=O)OCC)c3ccccc3
CHEMBL202	1525079	7.22	CCc1nc(N)nc(N)c1C#CCc2cc(OC)cc(c2)c3cccc4cnccc34
CHEMBL202	1525080	7.35	CCc1nc(N)nc(N)c1C#CC(C)c2cc(OC)cc(c2)c3cccc4cnccc34
CHEMBL202	1561744	7.24	CN(c1ccccc1)c2cnc3nc(N)nc(N)c3c2
CHEMBL202	1561745	7.92	COc1ccc(cc1)N(C)c2cnc3nc(N)nc(N)c3c2
CHEMBL202	1561746	7.85	COc1ccccc1N(C)c2cnc3nc(N)nc(N)c3c2
CHEMBL202	1561747	8.33	COc1ccc(OC)c(c1)N(C)c2cnc3nc(N)nc(N)c3c2
CHEMBL202	1561748	8.34	COc1cc(cc(OC)c1OC)N(C)c2cnc3nc(N)nc(N)c3c2
CHEMBL202	1561749	7.49	CN(c1ccc(C)cc1)c2cnc3nc(N)nc(N)c3c2
CHEMBL202	1561750	7.28	CC(C)c1ccc(cc1)N(C)c2cnc3nc(N)nc(N)c3c2
CHEMBL202	1561752	8.25	CN(c1cnc2nc(N)nc(N)c2c1)c3cccc4ccccc34
CHEMBL202	1561753	7.34	CN(c1cnc2nc(N)nc(N)c2c1)c3cc(F)ccc3F
CHEMBL202	1624644	8.54	Cc1cc2nc(c3nccs3)n(c4cc5nc(N)nc(N)c5cc4C)c2cc1C
CHEMBL202	1624645	8.12	Cc1cc2nc(c3nccs3)n(c4cc5nc(N)nc(N)c5cc4Cl)c2cc1C
CHEMBL202	1624652	7.03	Cc1cc2nc(c3nccs3)n(c4ccc5c(N)nc(N)nc5c4)c2cc1C
CHEMBL1809	1193	7.11	CC1(C)N=C(N)N=C(N)N1c2cccc(c2)C(F)(F)F
CHEMBL1809	1419	7.65	CC1(C)N=C(N)N=C(N)N1c2cccc(Cl)c2
CHEMBL1809	1915	7.713	COc1ccc(OC)c(Cc2cnc3nc(N)nc(N)c3c2C)c1
CHEMBL1809	19101	7.69	COc1cc(NCc2ccc3nc(N)nc(N)c3c2C)cc(OC)c1OC
CHEMBL1809	24584	8.11	CC1(C)N=C(N)N=C(N)N1c2cccc(COc3cc(Cl)c(Cl)cc3Cl)c2
CHEMBL1809	24602	7.34	CC1(C)N=C(N)N=C(N)N1c2cccc(CNc3ccc(cc3)S(=O)(=O)N)c2
CHEMBL1809	25060	7.9	CCCCCCCCCCCCc1cccc(c1)N2C(=NC(=NC2(C)C)N)N
CHEMBL1809	25061	8.62	CCCCCCCCCc1cccc(c1)N2C(=NC(=NC2(C)C)N)N
CHEMBL1809	25062	7.22	CCc1cccc(c1)N2C(=NC(=NC2(C)C)N)N
CHEMBL1809	25112	7.35	CC1(C)N=C(N)N=C(N)N1c2cccc(CNc3ccc(Cl)cc3)c2
CHEMBL1809	29859	7.6	COc1cc(NCc2cnc3nc(N)nc(N)c3c2C)cc(OC)c1OC
CHEMBL1809	30819	7.085	Nc1nc(N)c2cc(CNc3cccc4ccccc34)cnc2n1
CHEMBL1809	45739	8.99	CC1(C)N=C(N)N=C(N)N1c2ccc(CCCCc3ccc(cc3Cl)S(=O)(=O)F)c(Cl)c2
CHEMBL1809	47163	7.64	COc1ccc(OC)c(CN(C)c2cnc3nc(N)nc(N)c3c2)c1
CHEMBL1809	77678	8.48	COc1cc(cc(OC)c1OC)N(C)Cc2cnc3nc(N)nc(N)c3c2C
CHEMBL1809	238657	7.335	COc1cc(cc(OC)c1OC)N(C)Cc2cnc3nc(N)nc(N)c3c2
CHEMBL1862	24776	7.2	Cc1ccc(cc1)C(=O)Nc2ccc(C)c(Nc3nccc(n3)c4cccnc4)c2
CHEMBL1862	33576	7.161	COc1cc2c(Nc3ccc(Br)cc3F)ncnc2cc1OCC4CCN(C)CC4
CHEMBL1862	39672	7.52	COc1cc2ncnc(Nc3cccc(Br)c3)c2cc1OC
CHEMBL1862	62111	9.546	COc1cc(Nc2c(cnc3cc(OCCCN4CCN(C)CC4)c(OC)cc23)C#N)c(Cl)cc1Cl
CHEMBL1862	75258	9.3	CCN(CC)CCOc1ccc(Nc2ncc3C=C(C(=O)N(C)c3n2)c4c(Cl)cccc4Cl)cc1
CHEMBL1862	88376	7.0	CN1CCN(Cc2ccc(cc2)C(=O)Nc3cccc(Nc4nccc(n4)c5cccnc5)c3)CC1
CHEMBL1862	88797	7.21	CN1CCN(Cc2ccc(cc2)C(=O)Nc3ccc(C)c(Nc4nccc(n4)c5cccnc5)c3)CC1
CHEMBL1862	183101	8.28	CN1C(=O)C(=Cc2cnc(Nc3ccc(O)cc3)nc12)c4c(Cl)cccc4Cl
CHEMBL1862	183102	8.59	CN1C(=O)C(=Cc2cnc(Nc3cccc(O)c3)nc12)c4c(Cl)cccc4Cl
CHEMBL1862	183155	8.55	CN1C(=O)C(=Cc2cnc(Nc3cccc(CO)c3)nc12)c4c(Cl)cccc4Cl
CHEMBL1862	183181	7.52	CN1C(=O)C(=Cc2cnc(Nc3ccc(C)cc3)nc12)c4c(Cl)cccc4Cl
CHEMBL1862	286981	7.03	OCCNC(=O)Nc1nc2cc(ccc2[nH]1)C(=O)c3ccccc3
CHEMBL1862	311065	7.28	Cc1ccc(NC(=O)Nc2cccc(c2)N3CCCC3)cc1Nc4nccc(n4)c5cccnc5
CHEMBL1862	311088	7.25	CN(C)c1cccc(NC(=O)Nc2ccc(C)c(Nc3nccc(n3)c4cccnc4)c2)c1
CHEMBL1862	331628	7.66	COc1cc2Cc3c(Nc4cccc(F)c4)[nH]nc3c2cc1OC
CHEMBL1862	341327	7.59	CN(C)[C@H]1CCN(Cc2ccc(cc2C(F)(F)F)C(=O)Nc3ccc(C)c(Nc4nccc(n4)c5cncnc5)c3)C1
CHEMBL1862	341328	7.92	CN(C)[C@@H]1CCN(Cc2ccc(cc2C(F)(F)F)C(=O)Nc3ccc(C)c(Nc4nccc(n4)c5cncnc5)c3)C1
CHEMBL1862	341795	8.06	CN1CCN(Cc2ccc(cc2C(F)(F)F)C(=O)Nc3ccc(C)c(Nc4nccc(n4)c5cncnc5)c3)CC1
CHEMBL1862	341827	7.92	CN1CCN(Cc2ccc(cc2Br)C(=O)Nc3ccc(C)c(Nc4nccc(n4)c5cccnc5)c3)CC1
CHEMBL1862	341839	8.29	CN1CCN(Cc2ccc(cc2C(F)(F)F)C(=O)Nc3ccc(C)c(Nc4nccc(n4)c5cccnc5)c3)CC1
CHEMBL1862	351897	7.52	C1CCN(CC1)C2CCN(CC2)c3ccc4[nH]c(nc4c3)c5[nH]nc6ccc(Oc7ccccc7)cc56
CHEMBL1862	351951	7.52	CC(C)(C)NC(=O)Nc1ccc2[nH]nc(c3nc4cc(ccc4[nH]3)N5CCC(CC5)N6CCCCC6)c2c1
CHEMBL1862	352084	7.22	C(Oc1ccc2[nH]nc(c3nc4cc(ccc4[nH]3)N5CCC(CC5)N6CCCCC6)c2c1)c7ccccc7
CHEMBL1862	352351	8.0	C(Nc1ccc2[nH]nc(c3nc4cc(ccc4[nH]3)N5CCC(CC5)N6CCCCC6)c2c1)c7nccs7
CHEMBL1862	352428	8.15	C(N1CCC(CC1)Nc2ccc3[nH]nc(c4nc5cc(ccc5[nH]4)N6CCC(CC6)N7CCCCC7)c3c2)c8ccccc8
CHEMBL1862	352456	8.52	COc1cc2[nH]nc(c3nc4cc(ccc4[nH]3)N5CCC(CC5)N6CCCCC6)c2cc1OCc7ccccc7
CHEMBL1862	352511	7.7	COc1ccccc1Oc2ccc3[nH]nc(c4nc5cc(ccc5[nH]4)N6CCC(CC6)N7CCCCC7)c3c2
CHEMBL1862	352512	7.22	C(Nc1ccc2[nH]nc(c3nc4cc(ccc4[nH]3)N5CCC(CC5)N6CCCCC6)c2c1)c7occc7
CHEMBL1862	352530	7.22	COc1cccc(Oc2ccc3[nH]nc(c4nc5cc(ccc5[nH]4)N6CCC(CC6)N7CCCCC7)c3c2)c1
CHEMBL1862	359195	8.563	CSc1cccc(Nc2ncc3C=C(C(=O)N(C)c3n2)c4c(Cl)cccc4Cl)c1
CHEMBL1862	361444	7.52	CN1CCN(CCOc2cc(OC3CCOCC3)c4c(Nc5c(Cl)ccc6OCOc56)ncnc4c2)CC1
CHEMBL1862	361469	9.377	Cc1nc(Nc2ncc(s2)C(=O)Nc3c(C)cccc3Cl)cc(n1)N4CCN(CCO)CC4
CHEMBL1862	365291	9.37	COc1cc(Nc2c(cnc3cc(c(OC)cc23)c4coc(CN5CCN(CC5)c6ccccc6)c4)C#N)c(Cl)cc1Cl
CHEMBL1862	365319	9.37	COc1cc(Nc2c(cnc3cc(ccc23)c4coc(CN5CCN(C)CC5)c4)C#N)c(Cl)cc1Cl
CHEMBL1862	365326	9.4	COc1cc(Nc2c(cnc3cc(c(OC)cc23)c4coc(CN5CCN(C)CC5)c4)C#N)c(Cl)cc1Cl
CHEMBL1862	365347	9.37	COc1cc(Nc2c(cnc3cc(c(OC)cc23)c4coc(CN(C)C)c4)C#N)c(Cl)cc1Cl
CHEMBL1862	373381	7.054	CN[C@@H]1C[C@H]2O[C@@](C)([C@@H]1OC)n3c4ccccc4c5c6CNC(=O)c6c7c8ccccc8n2c7c35
CHEMBL1862	383187	7.707	Cc1cc(cc2nnc(Nc3ccc(OCCN4CCCC4)cc3)nc12)c5c(Cl)cccc5Cl
CHEMBL1862	383189	7.38	Cc1cc(cc2nnc(Nc3ccc(OCCN4CCCC4)cc3)nc12)c5ccccc5Cl
CHEMBL1862	383210	8.3	Cc1cc(cc2nnc(Nc3ccc(cc3)S(=O)(=O)NCCN4CCCC4)nc12)c5c(O)cccc5Cl
CHEMBL1862	383212	7.8	Cc1cc(cc2nnc(Nc3ccc(cc3)S(=O)(=O)NCCN4CCCC4)nc12)c5cc(N)ccc5Cl
CHEMBL1862	384202	7.55	CNN=Nc1ccc(cc1C(F)(F)F)C(=O)Nc2ccc(C)c(Nc3nccc(n3)c4cccnc4)c2
CHEMBL1862	384204	7.74	CN(C)N=Nc1ccc(cc1C(F)(F)F)C(=O)Nc2ccc(C)c(Nc3nccc(n3)c4cccnc4)c2
CHEMBL1862	384207	7.48	CN(CO)N=Nc1ccc(cc1C(F)(F)F)C(=O)Nc2ccc(C)c(Nc3nccc(n3)c4cccnc4)c2
CHEMBL1862	402604	7.05	CSc1nc(NCc2ccccc2Cl)c3cnn(CC(Cl)c4ccccc4)c3n1
CHEMBL1862	402613	7.1	CSc1nc(NCc2ccccc2F)c3cnn(CC(Cl)c4ccccc4)c3n1
CHEMBL1862	402616	7.0	CSc1nc(NCc2ccc(F)cc2)c3cnn(CC(Cl)c4ccccc4)c3n1
CHEMBL1862	402626	7.22	CSc1nc(Nc2cccc(Br)c2)c3cnn(CC(Cl)c4ccccc4)c3n1
CHEMBL1862	402629	7.4	CCSc1nc(Nc2cccc(Cl)c2)c3cnn(CC(Cl)c4ccccc4)c3n1
CHEMBL1862	404432	8.04	Cc1nc(Nc2ncc(s2)C(=O)Nc3c(C)cccc3Cl)cc(n1)N4CCN(CCF)CC4
CHEMBL1862	414998	7.36	COc1cc2c(N[C@@H]3C[C@H]3c4ccccc4)c(cnc2cc1OCCCN5CCN(C)CC5)C#N
CHEMBL1862	416907	8.89	Cc1cc(cc2nnc(Nc3ccc(OCCN4CCCC4)cc3)nc12)c5cc(O)ccc5Cl
CHEMBL1862	416908	10.21	Cc1cc(cc2nnc(Nc3ccc(CCCN4CCCC4)cc3)nc12)c5cc(O)ccc5Cl
CHEMBL1862	416909	8.59	Cc1cc(cc2nnc(Nc3ccc(cc3)C(=O)NCCN4CCCC4)nc12)c5cc(O)ccc5Cl
CHEMBL1862	416910	8.77	Cc1cc(cc2nnc(Nc3ccc(cc3)C(=O)N4CCNCC4)nc12)c5cc(O)ccc5Cl
CHEMBL1862	416911	9.3	CN1CCN(CC1)C(=O)c2ccc(Nc3nnc4cc(cc(C)c4n3)c5cc(O)ccc5Cl)cc2
CHEMBL1862	416913	8.38	Cc1cc(cc2nnc(Nc3ccc(cc3)C(=O)N4CCS(=O)(=O)CC4)nc12)c5cc(O)ccc5Cl
CHEMBL1862	416915	8.11	Cc1cc(cc2nnc(Nc3ccc(cc3)S(=O)(=O)N)nc12)c4cc(O)ccc4Cl
CHEMBL1862	416916	8.52	Cc1cc(cc2nnc(Nc3ccc(cc3)S(=O)(=O)NCCN4CCCC4)nc12)c5cc(O)ccc5Cl
CHEMBL1862	416918	9.52	CN(CCN1CCCC1)S(=O)(=O)c2ccc(Nc3nnc4cc(cc(C)c4n3)c5cc(O)ccc5Cl)cc2
CHEMBL1862	416920	9.4	CCN(CCN1CCCC1)S(=O)(=O)c2ccc(Nc3nnc4cc(cc(C)c4n3)c5cc(O)ccc5Cl)cc2
CHEMBL1862	416923	8.54	CC(C)N(CCN1CCCC1)S(=O)(=O)c2ccc(Nc3nnc4cc(cc(C)c4n3)c5cc(O)ccc5Cl)cc2
CHEMBL1862	416925	8.29	CN(CCN1CCOCC1)S(=O)(=O)c2ccc(Nc3nnc4cc(cc(C)c4n3)c5cc(O)ccc5Cl)cc2
CHEMBL1862	416928	8.36	Cc1cc(cc2nnc(Nc3ccc(cc3)S(=O)(=O)N4CCNCC4)nc12)c5cc(O)ccc5Cl
CHEMBL1862	416930	8.77	Cc1cc(cc2nnc(Nc3ccc(cc3)S(=O)(=O)CCCN4CCCC4)nc12)c5cc(O)ccc5Cl
CHEMBL1862	416931	8.46	Cc1cc(cc2nnc(Nc3ccc(cc3)S(=O)(=O)C4CCNCC4)nc12)c5cc(O)ccc5Cl
CHEMBL1862	416933	8.46	CCN(CC)CCN1CCC(CC1)S(=O)(=O)c2ccc(Nc3nnc4cc(cc(C)c4n3)c5cc(O)ccc5Cl)cc2
CHEMBL1862	416934	7.57	Cc1cc(cc2nnc(Nc3ccc(cc3)S(=O)(=O)NCCN4CCCC4)nc12)c5c(Cl)ccc(O)c5Cl
CHEMBL1862	416935	8.89	Cc1cc(cc2nnc(Nc3ccc(cc3)S(=O)(=O)NCCN4CCCC4)nc12)c5c(Cl)ccc(O)c5F
CHEMBL1862	416937	8.47	Cc1cc(cc2nnc(Nc3ccc(cc3)S(=O)(=O)NCCN4CCCC4)nc12)c5c(F)ccc(O)c5F
CHEMBL1862	416939	9.0	Cc1cc(cc2nnc(Nc3ccc(cc3)S(=O)(=O)NCCN4CCCC4)nc12)c5cc(O)ccc5Br
CHEMBL1862	416941	7.62	Cc1cc(cc2nnc(Nc3ccc(cc3)S(=O)(=O)NCCN4CCCC4)nc12)c5cccc6[nH]ccc56
CHEMBL1862	424611	7.1	NC(=O)c1c(NC(=O)NCCCCN2CCCC2)snc1OCc3c(F)cc(Br)cc3F
CHEMBL1862	425468	8.69	Cc1cc(cc2nnc(Nc3ccc(OCC[N+]4([O-])CCCC4)cc3)nc12)c5c(Cl)cccc5Cl
CHEMBL1862	426660	7.698	Cc1cn(cn1)c2cc(NC(=O)c3ccc(C)c(Nc4nccc(n4)c5cccnc5)c3)cc(c2)C(F)(F)F
CHEMBL1862	428201	7.1	Nc1ncnc2NCCC(=Nc12)c3ccc(NC(=O)Nc4cccc(c4)C(F)(F)F)cc3
CHEMBL1862	436192	7.14	Clc1ccc(cc1)C(=O)Nc2nnc(SCc3cccc(Cl)c3)s2
CHEMBL1862	436195	7.15	Fc1ccc(cc1)C(=O)Nc2nnc(SCc3ccccc3)s2
CHEMBL1862	436248	7.33	Clc1ccc(cc1)C(=O)Nc2nnc(SCc3ccc(Br)cc3)s2
CHEMBL1862	436277	7.662	CN1CCN(CC1)c2cc(Nc3cc(C)[nH]n3)nc(Sc4ccc(NC(=O)C5CC5)cc4)n2
CHEMBL1862	436278	7.85	CO[C@@H](C(=O)N1Cc2[nH]nc(NC(=O)c3ccc(cc3)N4CCN(C)CC4)c2C1)c5ccccc5
CHEMBL1862	436853	7.04	[O-][N+](=O)c1ccc(CSc2nnc(NC(=O)c3ccc(Cl)cc3)s2)cc1
CHEMBL1862	436899	7.05	Fc1ccc(cc1)C(=O)Nc2nnc(SCc3ccc(Br)cc3)s2
CHEMBL1862	436901	7.08	[O-][N+](=O)c1ccc(CSc2nnc(NC(=O)c3ccccc3Cl)s2)cc1
CHEMBL1862	437829	7.1	Nc1n[nH]c2nccc(c3ccc(NC(=O)Nc4cc(ccc4F)C(F)(F)F)cc3)c12
CHEMBL1862	441200	8.7	CN1CCN(CC1)c2ccc(Nc3ncc(NC(=O)c4cc(NC(=O)c5cccc(c5)C(F)(F)F)ccc4C)cn3)cc2
CHEMBL1862	441971	7.1	Fc1ccc(CNc2ncnc3c2cnn3CC(Cl)c4ccc(Cl)cc4)cc1
CHEMBL1862	442152	7.7	Fc1ccc(cc1)C(Cl)Cn2ncc3c(NCc4ccccc4F)ncnc23
CHEMBL1862	442199	7.0	Fc1ccc(cc1)C(Cl)Cn2ncc3c(NCc4cccc(F)c4)ncnc23
CHEMBL1862	442335	7.1	ClC(Cn1ncc2c(NCc3cccc(Cl)c3)ncnc12)c4ccc(Cl)cc4
CHEMBL1862	442402	7.4	Fc1cccc(CNc2ncnc3c2cnn3CC(Cl)c4ccccc4)c1
CHEMBL1862	447450	7.101	COc1cc(ccc1Nc2ncc(Cl)c(Nc3ccccc3S(=O)(=O)C(C)C)n2)N4CCC(CC4)N5CCN(C)CC5
CHEMBL1862	448290	7.6	Cc1cccc(NC(=O)Nc2ccc(cc2)c3cnc4c(cnn4c3N)c5cnn(C)c5)c1
CHEMBL1862	450003	8.23	CCCP(=O)(CCC)c1ccc(Nc2nc(nc3c2ncn3\C=C\c4c(C)cccc4C)C(C)C)cc1
CHEMBL1862	450004	7.27	CCCP(=O)(CCC)c1ccc(Nc2nc(nc3c2ncn3\C=C/c4c(C)cccc4C)C(C)C)cc1
CHEMBL1862	450005	7.13	CCCP(=O)(CCC)c1ccc(Nc2nc(nc3c2ncn3\C=C\c4ccccc4)C(C)C)cc1
CHEMBL1862	450078	8.45	Cc1cccc(C)c1\C=C\n2cnc3c(Nc4ccc(cc4)P(=O)(C)C)ncnc23
CHEMBL1862	450249	8.56	Cc1cccc(Cl)c1\C=C\n2cnc3c(Nc4ccc(cc4)P(=O)(C)C)ncnc23
CHEMBL1862	450250	7.16	CP(=O)(C)c1ccc(Nc2ncnc3c2ncn3\C=C\c4ccccc4Cl)cc1
CHEMBL1862	450251	7.78	CP(=O)(C)c1ccc(Nc2ncnc3c2ncn3\C=C\c4cccc5[nH]ccc45)cc1
CHEMBL1862	450252	8.63	CP(=O)(C)c1ccc(Nc2ncnc3c2ncn3\C=C\c4cccc5[nH]ncc45)cc1
CHEMBL1862	450331	7.76	CCCP(=O)(CCC)c1ccc(Nc2ncnc3c2ncn3\C=C\c4c(C)cccc4C)cc1
CHEMBL1862	450332	7.75	CN(C)c1nc(Nc2ccc(cc2)P(=O)(C)C)c3ncn(\C=C\c4c(C)cccc4C)c3n1
CHEMBL1862	450333	7.71	Cc1cccc(C)c1\C=C\n2cnc3c(Nc4ccc(cc4)P(=O)(C)C)nc(nc23)N5CCCC5
CHEMBL1862	450400	8.52	Cc1cccc(C)c1\C=C\n2cnc3c(Nc4ccc(cc4)P(=O)(C)C)nc(nc23)N5CCOCC5
CHEMBL1862	450401	8.17	CN1CCN(CC1)c2nc(Nc3ccc(cc3)P(=O)(C)C)c4ncn(\C=C\c5c(C)cccc5C)c4n2
CHEMBL1862	450402	8.79	Cc1cccc(C)c1\C=C\n2cnc3c(Nc4ccc(cc4)P(=O)(C)C)nc(nc23)n5ccnc5
CHEMBL1862	450403	8.74	COc1nc(Nc2ccc(cc2)P(=O)(C)C)c3ncn(\C=C\c4c(C)cccc4C)c3n1
CHEMBL1862	450475	8.14	CC(C)Oc1nc(Nc2ccc(cc2)P(=O)(C)C)c3ncn(\C=C\c4c(C)cccc4C)c3n1
CHEMBL1862	450476	8.8	COCCOc1nc(Nc2ccc(cc2)P(=O)(C)C)c3ncn(\C=C\c4c(C)cccc4C)c3n1
CHEMBL1862	450478	9.3	Cc1cccc(C)c1\C=C\n2cnc3c(Nc4ccc(cc4)P(=O)(C)C)nc(Oc5cccnc5)nc23
CHEMBL1862	450548	7.8	CC(C)c1nc(Nc2ccc(cc2)P(=O)(C)C)c3ncn(\C=C\c4c(C)cccc4C)c3n1
CHEMBL1862	450549	7.49	Cc1cccc(C)c1\C=C\n2cnc3c(Nc4ccc(cc4)P(=O)(C)C)nc(nc23)C5CCCC5
CHEMBL1862	455138	7.0	CCCSc1nc(NCc2ccccc2)c3cnn(CC(Cl)c4ccccc4)c3n1
CHEMBL1862	489579	7.05	O=C(Nc1ncc(Cc2ccccc2)s1)c3cccs3
CHEMBL1862	489582	7.17	COc1ccc2c(Cc3sc(NC(=O)c4cccs4)nc23)c1
CHEMBL1862	489658	7.01	Clc1cccc(Cc2cnc(NC(=O)c3cccs3)s2)c1
CHEMBL1862	489661	7.8	COc1ccc(Cc2cnc(NC(=O)c3cccs3)s2)cc1
CHEMBL1862	489665	7.23	Cc1cccc(Cc2cnc(NC(=O)c3cccs3)s2)c1
CHEMBL1862	489666	7.3	Clc1ccc(Cl)c(Cc2cnc(NC(=O)c3cccs3)s2)c1
CHEMBL1862	494066	8.4	O=C(NC1CC1)Nc2c[nH]nc2c3nc4ccc(CN5CCOCC5)cc4[nH]3
CHEMBL1862	554376	7.32	Cc1cn(cn1)c2cc(NC(=O)c3ccc(C)c(\C=C\n4cnc5cncnc45)c3)cc(c2)C(F)(F)F
CHEMBL1862	563166	7.42	Cc1ccc(cc1\C=C\n2cnc3cncnc23)C(=O)Nc4cc(ccn4)C(F)(F)F
CHEMBL1862	568339	8.097	CCN1CCN(Cc2ccc(NC(=O)Nc3ccc(Oc4cc(NC)ncn4)cc3)cc2C(F)(F)F)CC1
CHEMBL1862	568350	7.68	CN1C(=O)C(=Cc2cnc(Nc3ccc(F)cc3)nc12)c4c(Cl)cccc4Cl
CHEMBL1862	572023	9.04	COc1ccccc1n2c(cn3c4C(=O)NC(=O)N(C)c4nc23)c5cc(O)ccc5C
CHEMBL1862	583068	8.33	CN1C(=O)C(=Cc2cnc(Nc3ccc(NC(=O)CCN)cc3)nc12)c4c(Cl)cccc4Cl
CHEMBL1862	583077	8.64	CN1C(=O)C(=Cc2cnc(Nc3ccc(NCC(O)CO)cc3)nc12)c4c(Cl)cccc4Cl
CHEMBL1862	583078	7.92	CN1C(=O)C(=Cc2cnc(Nc3ccc(NC(=O)CCNC(=O)OC(C)(C)C)cc3)nc12)c4c(Cl)cccc4Cl
CHEMBL1862	583091	7.66	CCc1cccc(Nc2ncc3C=C(C(=O)N(C)c3n2)c4c(Cl)cccc4Cl)c1
CHEMBL1862	583099	8.31	CN1C(=O)C(=Cc2cnc(Nc3cccc(COCC(O)CO)c3)nc12)c4c(Cl)cccc4Cl
CHEMBL1862	583100	9.65	CN1C(=O)C(=Cc2cnc(Nc3cccc(N)c3)nc12)c4c(Cl)cccc4Cl
CHEMBL1862	583138	8.3	CN1C(=O)C(=Cc2cnc(Nc3cccc(NC(=O)C)c3)nc12)c4c(Cl)cccc4Cl
CHEMBL1862	583139	8.09	CN1C(=O)C(=Cc2cnc(Nc3ccc(CCO)cc3)nc12)c4c(Cl)cccc4Cl
CHEMBL1862	583144	8.64	CN1C(=O)C(=Cc2cnc(Nc3ccc(N)cc3)nc12)c4c(Cl)cccc4Cl
CHEMBL1862	583145	8.32	CN1C(=O)C(=Cc2cnc(Nc3ccc(NC(=O)C)cc3)nc12)c4c(Cl)cccc4Cl
CHEMBL1862	583155	8.85	CN1C(=O)C(=Cc2cnc(Nc3ccc(OC4OC(CO)C(O)C(O)C4O)cc3)nc12)c5c(Cl)cccc5Cl
CHEMBL1862	583160	8.44	CN1CCN(CC1)C(=O)c2ccc(Nc3ncc4C=C(C(=O)N(C)c4n3)c5c(Cl)cccc5Cl)cc2
CHEMBL1862	583165	7.89	CN1C(=O)C(=Cc2cnc(Nc3ccc(I)cc3)nc12)c4c(Cl)cccc4Cl
CHEMBL1862	583166	8.12	CN1C(=O)C(=Cc2cnc(Nc3ccc(NC(=O)CCl)cc3)nc12)c4c(Cl)cccc4Cl
CHEMBL1862	616369	7.6	Cc1cn(cn1)c2cc(NC(=O)c3ccc(C)c(\C=C\N4CNc5c(NC6CC6)ncnc45)c3)cc(c2)C(F)(F)F
CHEMBL1862	616450	8.08	Nc1ncnc2c1c(nn2C3CCCC3)c4cnc5[nH]ccc5c4
CHEMBL1862	620576	8.01	Cn1cc(\C=C\2/Oc3cccc(O)c3C2=O)c4c(ccnc14)c5ccc(cc5)C(=O)NCCO
CHEMBL1862	620820	7.1	Fc1cc(cc(F)c1CN2CCOCC2)c3cccc4ncc(nc34)c5cnn(c5)C6CCNCC6
CHEMBL1862	629071	9.4	COc1cc(Nc2c(cnc3cc(\C=C\CCN4CCN(C)CC4)c(OC)cc23)C#N)c(Cl)cc1Cl
CHEMBL1862	630428	7.17	CCn1cnc2c(Nc3ccc(cc3)P(=O)(O)CP(=O)(O)O)nc(nc12)[C@@H]4CC[C@@H](N)CC4
CHEMBL1862	633172	7.4	CC(C)COC(=O)Nc1ccc(cc1)c2cnc3c(cnn3c2N)c4ccc(cc4)N5CCN(C)CC5
CHEMBL1862	644547	8.3	CC1(C)CC(CC(C)(C)N1[O])N=C(O)c2cccc(c2)c3cc4nccc(Nc5cccc(O)c5)n4n3
CHEMBL1862	645365	7.0	CN1CCN(CC1)c2ccc(cn2)c3cnc4NCCN(Cc5c(F)ccc(F)c5Cl)c4c3
CHEMBL1862	649388	7.52	Cc1ccc(cc1C#Cn2cnc3c(NC4CC4)ncnc23)C(=O)Nc5cc(ccn5)C(F)(F)F
CHEMBL1862	649389	7.64	Cc1ccc(cc1\C=C\n2cnc3c(NC4CC4)ncnc23)C(=O)Nc5cc(on5)C(F)(F)F
CHEMBL1862	649438	7.55	Cc1ccc(cc1C#Cn2cnc3c(NC4CC4)cccc23)C(=O)Nc5cc(on5)C(F)(F)F
CHEMBL1862	649494	8.64	Cc1ccc(cc1C#Cc2cnc3c(N)cccn23)C(=O)Nc4cc(cc(c4)C(F)(F)F)n5ccnc5
CHEMBL1862	649495	8.19	CC(=O)Nc1cccn2c(cnc12)C#Cc3cc(ccc3C)C(=O)Nc4cc(cc(c4)C(F)(F)F)n5ccnc5
CHEMBL1862	649496	7.59	Cc1ccc(cc1C#Cc2cnc3ccccn23)C(=O)Nc4cc(cc(c4)C(F)(F)F)n5ccnc5
CHEMBL1862	649537	7.35	CN(C)Cc1nccn1c2cc(NC(=O)c3ccc(C)c(c3)C#Cc4cnc5ccccn45)cc(c2)C(F)(F)F
CHEMBL1862	649538	7.59	Cc1ccc(cc1C#Cc2cnc3ccccn23)C(=O)Nc4cc(cc(c4)C(F)(F)F)n5cnc(CN6CCCC6)c5
CHEMBL1862	649539	8.05	CN1CCN(Cc2ccc(NC(=O)c3ccc(C)c(c3)C#Cc4cnc5ccccn45)cc2C(F)(F)F)CC1
CHEMBL1862	649540	8.05	CN1CCN(Cc2ccc(cc2C(F)(F)F)C(=O)Nc3ccc(C)c(c3)C#Cc4cnc5ccccn45)CC1
CHEMBL1862	649542	7.62	CN1CCN(Cc2cc(NC(=O)c3ccc(C)c(c3)C#Cc4cnc5ccccn45)cc(c2)C(F)(F)F)CC1
CHEMBL1862	649543	7.11	Cc1ccc(cc1C#Cc2cnc3ccccn23)C(=O)Nc4ccc(CN5CCOCC5)c(c4)C(F)(F)F
CHEMBL1862	649544	7.82	CN(C)[C@H]1CCN(Cc2ccc(NC(=O)c3ccc(C)c(c3)C#Cc4cnc5ccccn45)cc2C(F)(F)F)C1
CHEMBL1862	649580	7.89	CN1CCCN(Cc2ccc(NC(=O)c3ccc(C)c(c3)C#Cc4cnc5ccccn45)cc2C(F)(F)F)CC1
CHEMBL1862	649581	8.04	CN1CCC(CC1)Oc2ccc(NC(=O)c3ccc(C)c(c3)C#Cc4cnc5ccccn45)cc2C(F)(F)F
CHEMBL1862	649582	7.64	CCN1CCN(Cc2ccc(NC(=O)c3ccc(C)c(c3)C#Cc4cnc5ccccn45)cc2C(F)(F)F)CC1
CHEMBL1862	649583	7.25	CC(C)N1CCN(Cc2ccc(NC(=O)c3ccc(C)c(c3)C#Cc4cnc5ccccn45)cc2C(F)(F)F)CC1
CHEMBL1862	649584	7.72	Cc1ccc(cc1C#Cc2cnc3ccccn23)C(=O)Nc4ccc(CN5CCN(CCO)CC5)c(c4)C(F)(F)F
CHEMBL1862	649585	7.31	Cc1ccc(cc1C#Cc2cnc3ccccn23)C(=O)Nc4ccc(CN5CCN(CCF)CC5)c(c4)C(F)(F)F
CHEMBL1862	649588	7.85	Cc1ccc(cc1C#Cc2cnc3ccccn23)C(=O)Nc4ccc(CN5CCNCC5)c(c4)C(F)(F)F
CHEMBL1862	649589	7.66	CC1CN(Cc2ccc(NC(=O)c3ccc(C)c(c3)C#Cc4cnc5ccccn45)cc2C(F)(F)F)CCN1
CHEMBL1862	649627	7.72	CN1CCN(Cc2ccc(NC(=O)c3ccc(C)c(c3)C#Cc4cnc5[nH]ccc5c4)cc2C(F)(F)F)CC1
CHEMBL1862	649632	7.74	CN1CCN(Cc2ccc(NC(=O)c3ccc(C)c(c3)C#Cc4cnc5[nH]cnc5c4)cc2C(F)(F)F)CC1
CHEMBL1862	649633	8.16	CN1CCN(Cc2ccc(NC(=O)c3ccc(C)c(c3)C#Cc4cnc5NC(=O)Nc5c4)cc2C(F)(F)F)CC1
CHEMBL1862	649634	7.38	CN1CCN(Cc2ccc(NC(=O)c3ccc(C)c(c3)C#Cc4cnc5NC(=O)COc5c4)cc2C(F)(F)F)CC1
CHEMBL1862	649635	7.16	CN1CCN(Cc2ccc(NC(=O)c3ccc(C)c(c3)C#Cc4cnc5ncccn45)cc2C(F)(F)F)CC1
CHEMBL1862	649636	8.64	CN1CCN(Cc2ccc(NC(=O)c3ccc(C)c(c3)C#Cc4cnc5cnccn45)cc2C(F)(F)F)CC1
CHEMBL1862	649637	8.718	CN1CCN(Cc2ccc(NC(=O)c3ccc(C)c(c3)C#Cc4cnc5cccnn45)cc2C(F)(F)F)CC1
CHEMBL1862	649638	7.85	CCN1CCN(Cc2ccc(NC(=O)c3ccc(C)c(c3)C#Cc4cnc5cccnn45)cc2C(F)(F)F)CC1
CHEMBL1862	649674	7.92	Cc1ccc(cc1C#Cc2cnc3cccnn23)C(=O)Nc4ccc(CN5CCN(CCO)CC5)c(c4)C(F)(F)F
CHEMBL1862	649955	8.8	Cc1cn(cn1)c2cc(NC(=O)c3ccc(C)c(\C=C\n4cnc5c(N)ncnc45)c3)cc(c2)C(F)(F)F
CHEMBL1862	651119	8.64	Cc1ccc(cc1C#Cc2cnc3cccnn23)C(=O)Nc4ccc(CN5CCNCC5)c(c4)C(F)(F)F
CHEMBL1862	651120	7.51	CN1CCN(Cc2ccc(NC(=O)c3cccc(c3)C#Cc4cnc5cccnn45)cc2C(F)(F)F)CC1
CHEMBL1862	651121	7.39	CN1CCN(Cc2ccc(NC(=O)c3ccc(Cl)c(c3)C#Cc4cnc5cccnn45)cc2C(F)(F)F)CC1
CHEMBL1862	651125	7.38	CN1CCN(Cc2ccc(NC(=O)c3ccc(F)c(c3)C#Cc4cnc5cccnn45)cc2C(F)(F)F)CC1
CHEMBL1862	651165	8.62	CN1CCN(Cc2ccc(NC(=O)c3ccc(C)c(c3)C#Cc4cnc5cccnn45)cc2Cl)CC1
CHEMBL1862	651166	8.28	CN1CCN(Cc2ccc(NC(=O)c3ccc(C)c(c3)C#Cc4cnc5cccnn45)cc2C6CC6)CC1
CHEMBL1862	651167	7.72	Cc1ccc(cc1C#Cc2cnc3cccnn23)C(=O)Nc4cccc(c4)C(F)(F)F
CHEMBL1862	651220	7.72	CN1CCN(Cc2ccc(NC(=O)c3ccc(C)c(CCc4cnc5cccnn45)c3)cc2C(F)(F)F)CC1
CHEMBL1862	651221	7.27	CN1CCN(Cc2ccc(NC(=O)c3ccc(C)c(\C=C\c4cnc5cccnn45)c3)cc2C(F)(F)F)CC1
CHEMBL1862	663217	7.49	CN(C)C[C@@H]1CCN(Cc2ccc(cc2C(F)(F)F)C(O)Nc3ccc(C)c(Nc4nccc(n4)c5cncnc5)c3)C1
CHEMBL1862	689788	8.1	CN1C(=O)C(=Cc2cnc(NCc3cccc(N)c3)nc12)c4c(Cl)cccc4Cl
CHEMBL1862	689789	7.22	CN1C(=O)C(=Cc2cnc(NCc3cccc(N)c3)nc12)c4ccccc4Cl
CHEMBL1862	689857	7.4	CN1C(=O)C(=Cc2cnc(NCc3cccc(N)c3)nc12)c4c(F)cccc4F
CHEMBL1862	689858	7.4	CN1C(=O)C(=Cc2cnc(NCc3cccc(N)c3)nc12)c4ccccc4Br
CHEMBL1862	689859	7.15	CSc1cccc(CNc2ncc3C=C(C(=O)N(C)c3n2)c4c(Cl)cccc4Cl)c1
CHEMBL1862	689929	7.7	CN1C(=O)C(=Cc2cnc(NCc3cccc(NC(=O)CN)c3)nc12)c4c(Cl)cccc4Cl
CHEMBL1862	689930	7.7	CN1C(=O)C(=Cc2cnc(NCc3cccc(c3)C(=O)CCCC[C@@H]4SC[C@@H]5NC(=O)N[C@H]45)nc12)c6c(Cl)cccc6Cl
CHEMBL1862	690000	10.7	CN1C(=O)C(=Cc2cnc(Nc3cccc(NC(=O)CN)c3)nc12)c4c(Cl)cccc4Cl
CHEMBL1862	693140	7.15	CC(C)n1nc(c2cccc(O)c2)c3c(N)ncnc13
CHEMBL1862	696232	7.115	CC(C)n1nc(c2ccc3ncccc3c2)c4c(N)ncnc14
CHEMBL1862	699221	8.44	Cc1ccc(cc1C#Cc2cnc(C(=O)N)n2C)C(=O)Nc3ccc(CN4CCN(CCO)CC4)c(c3)C(F)(F)F
CHEMBL1862	700701	7.0	COc1cc(ccc1NC(=O)OC(C)(C)C)c2nn(C(C)C)c3ncnc(N)c23
CHEMBL1862	700704	8.26	CC(C)n1nc(c2ccc(Cl)c(O)c2)c3c(N)ncnc13
CHEMBL1862	700709	7.16	CC(C)n1nc(c2ccc3ccccc3c2)c4c(N)ncnc14
CHEMBL1862	700798	8.34	CC(C)n1nc(c2ccc(Br)c(O)c2)c3c(N)ncnc13
CHEMBL1862	700801	7.49	Nc1ncnc2c1c(nn2C3CCC3)c4ccc(Cl)c(O)c4
CHEMBL1862	700802	7.59	COc1cc(ccc1N)c2nn(C3CCCC3)c4ncnc(N)c24
CHEMBL1862	700897	8.92	Nc1ncnc2c1c(nn2C3CCCC3)c4ccc(Cl)c(O)c4
CHEMBL1862	700899	7.68	Nc1ncnc2c1c(nn2[C@H]3CCOC3)c4ccc(Cl)c(O)c4
CHEMBL1862	700990	7.77	Nc1ncnc2c1c(nn2[C@@H]3CCOC3)c4ccc(Cl)c(O)c4
CHEMBL1862	700992	7.09	Nc1ncnc2c1c(nn2CC3CCNC3)c4ccc(Cl)c(O)c4
CHEMBL1862	701249	7.15	CC(C)n1nc(c2ccc(O)cc2C)c3c(N)ncnc13
CHEMBL1862	701251	7.51	CC(C)n1nc(c2ccc(C)c(O)c2)c3c(N)ncnc13
CHEMBL1862	701336	7.12	CC(C)n1nc(c2cccc(O)c2F)c3c(N)ncnc13
CHEMBL1862	701337	7.2	Nc1ncnc2c1c(nn2C3CCCC3)c4cccc(O)c4F
CHEMBL1862	701340	7.05	COc1ccc(cc1O)c2nn(C(C)C)c3ncnc(N)c23
CHEMBL1862	701425	7.28	CC(C)n1nc(c2cc(O)cc(F)c2)c3c(N)ncnc13
CHEMBL1862	701426	7.62	Nc1ncnc2c1c(nn2C3CCCC3)c4cc(O)cc(F)c4
CHEMBL1862	701428	7.25	COc1ccc(cc1O)c2nn(C3CCCC3)c4ncnc(N)c24
CHEMBL1862	701429	7.17	COc1ccc(cc1O)c2nn(C3CCC(C)C3)c4ncnc(N)c24
CHEMBL1862	701513	7.59	CC(C)n1nc(c2cc(O)cc(Br)c2)c3c(N)ncnc13
CHEMBL1862	701515	7.64	Nc1ncnc2c1c(nn2C3CCC3)c4ccc(Br)c(O)c4
CHEMBL1862	701521	7.66	CC(C)n1nc(c2cnc3[nH]ccc3c2)c4c(N)ncnc14
CHEMBL1862	701605	7.35	Nc1ncnc2c1c(nn2C3CCCC3)c4ccc(Br)c(O)c4
CHEMBL1862	701606	7.85	CC(C)n1nc(c2ccc(F)c(O)c2)c3c(N)ncnc13
CHEMBL1862	701796	7.26	Nc1ncnc2c1c(nn2C3CCC3)c4ccc(F)c(O)c4
CHEMBL1862	701798	8.37	Nc1ncnc2c1c(nn2C3CCCC3)c4ccc(F)c(O)c4
CHEMBL1862	701804	7.06	CC(C)n1nc(c2cc(F)c3cn[nH]c3c2)c4c(N)ncnc14
CHEMBL1862	701887	8.19	CC1CCC(C1)n2nc(c3ccc(F)c(O)c3)c4c(N)ncnc24
CHEMBL1862	701888	7.14	Nc1ncnc2c1c(nn2[C@H]3CCNC3)c4ccc(F)c(O)c4
CHEMBL1862	701893	7.24	CC(C)n1nc(c2ccc3cc(O)ccc3c2)c4c(N)ncnc14
CHEMBL1862	701980	7.68	Nc1ncnc2c1c(nn2[C@H]3CCOC3)c4ccc(F)c(O)c4
CHEMBL1862	701981	7.68	Nc1ncnc2c1c(nn2[C@@H]3CCOC3)c4ccc(F)c(O)c4
CHEMBL1862	701982	7.17	Nc1ncnc2c1c(nn2C3CCCCCC3)c4ccc(F)c(O)c4
CHEMBL1862	716337	7.059	CNC(=O)c1ccccc1Sc2ccc3c(\C=C\c4ccccn4)n[nH]c3c2
CHEMBL1862	1051659	7.19	CSc1nc(NCc2cccc(Br)c2)c3cnn(CC(Cl)c4ccccc4)c3n1
CHEMBL1862	1076877	8.92	CN(C)Cc1cc(cc(c1)C(F)(F)F)C(=O)N[C@@H]2CCc3ccc(Oc4ccnc5NC(=O)CCc45)cc3C2
CHEMBL1862	1146092	7.05	ClC(Cn1ncc2c(NCc3ccccc3)nc(SCCN4CCOCC4)nc12)c5ccccc5
CHEMBL1862	1151304	7.39	CN1CCN(Cc2ccc(NC(=O)c3ccc(C)c(c3)C#Cc4cccnc4)cc2C(F)(F)F)CC1
CHEMBL1862	1151305	7.2	CN1CCN(Cc2ccc(NC(=O)c3ccc(C)c(c3)C#Cc4cncnc4)cc2C(F)(F)F)CC1
CHEMBL1862	1151306	7.74	CN1CCN(Cc2ccc(NC(=O)c3ccc(C)c(c3)C#Cc4ccc(NC(=O)C)nc4)cc2C(F)(F)F)CC1
CHEMBL1862	1151307	7.54	CCC(=O)Nc1ccc(cn1)C#Cc2cc(ccc2C)C(=O)Nc3ccc(CN4CCN(C)CC4)c(c3)C(F)(F)F
CHEMBL1862	1151308	7.31	CN1CCN(Cc2ccc(NC(=O)c3ccc(C)c(c3)C#Cc4ccc(nc4)C(=O)N)cc2C(F)(F)F)CC1
CHEMBL1862	1151309	7.3	CN1CCN(Cc2ccc(NC(=O)c3ccc(C)c(c3)C#Cc4cnc(NC5CC5)nc4)cc2C(F)(F)F)CC1
CHEMBL1862	1151312	7.14	CN1CCN(Cc2ccc(NC(=O)c3ccc(C)c(c3)C#Cc4cnc(C)n4C)cc2C(F)(F)F)CC1
CHEMBL1862	1151313	8.44	CN1CCN(Cc2ccc(NC(=O)c3ccc(C)c(c3)C#Cc4cnc(C(=O)N)n4C)cc2C(F)(F)F)CC1
CHEMBL1862	1151314	7.76	CNC(=O)c1ncc(C#Cc2cc(ccc2C)C(=O)Nc3ccc(CN4CCN(C)CC4)c(c3)C(F)(F)F)n1C
CHEMBL1862	1151315	7.26	CN1CCN(Cc2ccc(NC(=O)c3ccc(C)c(c3)C#Cc4cnc(C(=O)NCCO)n4C)cc2C(F)(F)F)CC1
CHEMBL1862	1151316	8.73	CNC(=O)c1ncc(C#Cc2cc(ccc2C)C(=O)Nc3ccc(CN4CCN(CCO)CC4)c(c3)C(F)(F)F)n1C
CHEMBL1862	1151317	8.32	COCCN1CCN(Cc2ccc(NC(=O)c3ccc(C)c(c3)C#Cc4cnc(C(=O)N)n4C)cc2C(F)(F)F)CC1
CHEMBL1862	1151318	8.37	Cc1ccc(cc1C#Cc2cnc(C(=O)N)n2C)C(=O)Nc3ccc(CN4CCN(CC(=O)O)CC4)c(c3)C(F)(F)F
CHEMBL1862	1151319	7.54	CN1CCN(Cc2ccc(NC(=O)c3ccc(C)c(c3)C#Cc4cnc(N)s4)cc2C(F)(F)F)CC1
CHEMBL1862	1151320	7.92	CN1CCN(Cc2ccc(NC(=O)c3ccc(C)c(c3)C#Cc4cnc(NC(=O)C)s4)cc2C(F)(F)F)CC1
CHEMBL1862	1248752	7.598	CN1CCN(Cc2ccc(cc2)C(=O)Nc3ccc(C)c(Nc4nc(cs4)c5cccnc5)c3)CC1
CHEMBL1862	1248754	7.346	COc1cc2c(Oc3ccc(NC(=O)C4(CC4)C(=O)NC5=CCC(F)C=C5)cc3F)ccnc2cc1OCCCN6CCOCC6
CHEMBL1862	1248758	7.267	O=C(N1CCNCC1)c2ccc(\C=C\c3n[nH]c4ccccc34)cc2
CHEMBL1862	1286461	8.7	COc1ccc(NC(=O)Nc2ccc(cc2)c3csc4c(cnc(N)c34)c5cnn(CC(O)CO)c5)cc1
CHEMBL1862	1286861	7.0	Nc1ncc(c2cocc2)c3scc(c4ccc(NC(=O)Nc5ccccc5F)cc4)c13
CHEMBL1862	1287805	7.5	Nc1ncc(c2cocc2)c3scc(c4ccc(NC(=O)Nc5cccc(F)c5)cc4)c13
CHEMBL1862	1288407	8.8	Cc1cccc(NC(=O)Nc2ccc(cc2)c3csc4c(cnc(N)c34)c5cnn(C)c5)c1
CHEMBL1862	1289169	7.4	CN1CCN(CC1)c2ccc(Nc3ncc(F)c(NC4C5CC(C=C5)C4C(=O)N)n3)cc2C
CHEMBL1862	1289881	7.3	CNC(=O)C=Cc1cnc(N)c2c(csc12)c3ccc4sc(C)nc4c3
CHEMBL1862	1290393	8.8	Cc1cccc(NC(=O)Nc2ccc(cc2)c3csc4c(cnc(N)c34)c5cn[nH]c5)c1
CHEMBL1862	1290793	7.0	O=C(Nc1cc2C(=O)NN=Cc3c[nH]c(c1)c23)C4CC4c5ccccc5
CHEMBL1862	1290828	7.1	S=C1NN=C2N1C3=NNC(=S)N3c4sc5CCCc5c24
CHEMBL1862	1291374	8.0	Nc1ncc(c2ccncc2)c3scc(c4ccc(NC(=O)Nc5cc(ccc5F)C(F)(F)F)cc4)c13
CHEMBL1862	1291433	8.4	CNC(=O)C(C)n1cc(cn1)c2cnc(N)c3c(csc23)c4ccc(NC(=O)Nc5ccc(C)cc5)cc4
CHEMBL1862	1291608	8.7	Cn1cc(cn1)c2cnc(N)c3c(csc23)c4ccc(NC(=O)Nc5cccc(F)c5)cc4
CHEMBL1862	1293238	7.2	Cc1cccc(NC(=O)Nc2ccc(cc2)c3csc4c(cnc(N)c34)C#Cc5cccnc5)c1
CHEMBL1862	1293511	8.8	Nc1ncc(c2cnn(CCO)c2)c3scc(c4ccc(NC(=O)Nc5ccc(OC(F)F)cc5)cc4)c13
CHEMBL1862	1295545	9.2	CCOc1ccc(NC(=O)Nc2ccc(cc2)c3csc4c(cnc(N)c34)c5cnn(C)c5)cc1
CHEMBL1862	1295955	7.2	COc1ccc(C=NNc2ncnc3c4ccccc4[nH]c23)cc1OC
CHEMBL1862	1297425	7.3	c1cc2cc(cnc2[nH]1)c3ccc4cn[nH]c4c3
CHEMBL1862	1298439	9.6	COc1ccc(NC(=O)Nc2ccc(cc2)c3csc4c(cnc(N)c34)c5cnn(CCO)c5)cc1
CHEMBL1862	1300981	7.0	CN1CCN(CC1)c2ccc(Nc3ncc(Cl)c(Nc4ccc5[nH]ncc5c4)n3)cc2
CHEMBL1862	1301588	8.21	Nc1ncc(c2cnn(CCO)c2)c3scc(c4ccc(NC(=O)Nc5cccc(F)c5)cc4)c13
CHEMBL1862	1301620	7.3	Oc1ccc(cc1)c2ccc3C(=Cc4ccc[nH]4)C(=O)Nc3c2
CHEMBL1862	1301698	7.2	NC(COc1cncc(c1)c2ccc3NC(=O)C(=Cc4ccc[nH]4)c3c2)Cc5ccccc5
CHEMBL1862	1302286	7.0	CNC1CC2OC(C)(C1OC)n3c4ccccc4c5c6CNC(=O)c6c7c8ccccc8n2c7c35
CHEMBL1862	1302338	8.6	COC(C(=O)N1Cc2[nH]nc(NC(=O)c3ccc(cc3)N4CCN(C)CC4)c2C1)c5ccccc5
CHEMBL1862	1303756	7.4	Cc1cccc(NC(=O)Nc2ccc(cc2)c3csc4c(cnc(N)c34)C#CCN5CCOCC5)c1
CHEMBL1862	1303757	8.6	Cc1ccc(NC(=O)Nc2ccc(cc2)c3csc4c(cnc(N)c34)c5cnn(C)c5)cc1
CHEMBL1862	1303767	9.3	CNC(=O)c1cnc(N)c2c(csc12)c3ccc(NC(=O)Nc4cccc(Cl)c4)cc3
CHEMBL1862	1304248	7.3	NC(=O)c1cccc(c1)c2cnc3[nH]cc(c4ccccc4)c3c2
CHEMBL1862	1308325	7.0	NS(=O)(=O)c1cccc(Nc2ncc(Br)c(Nc3ccc(OCC#N)cc3)n2)c1
CHEMBL1862	1309366	7.4	Cc1ccc(cn1)c2cnc(N)c3c(csc23)c4ccc(NC(=O)Nc5cccc(F)c5)cc4
CHEMBL1862	1309591	7.3	Nc1ccc(cc1)c2csc3c(C=Cc4nc5ccccc5[nH]4)cnc(N)c23
CHEMBL1862	1309678	8.6	Cn1cc(cn1)c2cnc(N)c3c(csc23)c4ccc(NC(=O)Nc5ccc(OC(F)F)cc5)cc4
CHEMBL1862	1309728	8.5	CNC(=O)c1ccccc1Sc2ccc3c(C=Cc4ccccn4)n[nH]c3c2
CHEMBL1862	1309872	7.1	CN(C)CC1=C(O)C2=NC(=CC(=O)N2C=C1)C
CHEMBL1862	1310008	7.8	Cn1cc(cn1)c2cnn3c(N)c(cnc23)c4ccc(NC(=O)Nc5cccc(c5)C(F)(F)F)cc4
CHEMBL1862	1310558	7.9	COc1cc(ccc1NC(=O)c2cc3ccccc3n2C)c4csc5c(C=CC(=O)NCCN(C)C)cnc(N)c45
CHEMBL1862	1312175	7.0	Cc1cc(C)c2oc(Nc3ccc(cc3F)c4cccc(C(=O)N)c4N)nc2c1
CHEMBL1862	1314952	8.1	CNS(=O)(=O)c1ccccc1Nc2nc(Nc3cc(OC)c(OC)c(OC)c3)ncc2Cl
CHEMBL1862	1315232	8.9	CCCn1cc(cn1)c2cnc(N)c3c(csc23)c4ccc(NC(=O)Nc5cccc(F)c5)cc4
CHEMBL1862	1315612	7.1	Cc1cccc(NC(=O)Nc2ccc(cc2)c3csc4c(cnc(N)c34)C#CCNS(=O)(=O)C)c1
CHEMBL1862	1317357	8.0	Nc1nc2ccc(cc2n1c3nc(cs3)c4ccccc4)C#N
CHEMBL1862	1317940	8.1	CCN(CC)CCCNC(=O)c1cnc(N)c2c(csc12)c3ccc(NC(=O)Nc4cccc(F)c4)cc3
CHEMBL1862	1318270	8.0	Fc1cccc(F)c1C(=O)Nc2cnc3[nH]cc(c4ccccc4)c3c2
CHEMBL1862	1318908	8.4	CN1CCN(CC1)C2CCC(CC2)n3cc(c4ccc(Oc5ccccc5)cc4)c6c(N)ncnc36
CHEMBL1862	1319113	8.4	Cc1cc2cc(ccc2[nH]1)c3csc4c(cnc(N)c34)c5cccc(c5)S(=O)(=O)C
CHEMBL1862	1319215	8.0	C(Nc1nc(Nc2cc([nH]n2)C3CC3)c4sccc4n1)c5ccccc5
CHEMBL1862	1319876	7.5	Nc1ncnc2scc(c3ccc(NC(=O)Nc4cc(ccc4F)C(F)(F)F)cc3)c12
CHEMBL1862	1320403	7.1	CCOC(=O)C1=C2SC(=Cc3occc3)C(=O)N2C(=C(C#N)C1c4occc4)N
CHEMBL1862	1320705	8.1	CCN(CC)CCCNC(=O)c1cnc(N)c2c(csc12)c3ccc(NC(=O)Nc4cccc(C)c4)cc3
CHEMBL1862	1320775	7.1	CNc1nc(C)c(s1)c2ccnc(Nc3ccc(cc3)N4CCNCC4)n2
CHEMBL1862	1322776	7.6	CC(C(=O)N(C)C)n1cc(cn1)c2cnc(N)c3c(csc23)c4ccc(NC(=O)Nc5ccc(C)cc5)cc4
CHEMBL1862	1323456	9.1	CC(O)Cn1cc(cn1)c2cnc(N)c3c(csc23)c4ccc(NC(=O)Nc5cccc(F)c5)cc4
CHEMBL1862	1323723	7.1	CC(C)Nc1nccc(Nc2ncc(s2)c3ccccc3)n1
CHEMBL1862	1325581	8.5	COc1ccc(NC(=O)Nc2ccc(cc2)c3csc4c(cnc(N)c34)c5cnn(CC(C)(C)O)c5)cc1
CHEMBL1862	1326007	8.6	CCN(CC)CCNC(=O)C=Cc1cnc(N)c2c(csc12)c3ccc(NC(=O)Nc4cccc(C)c4)cc3
CHEMBL1862	1326922	8.7	CNC(=O)c1cnc(N)c2c(csc12)c3ccc(NC(=O)Nc4cc(C)ccc4F)cc3
CHEMBL1862	1327855	7.0	CCN(C(=O)C)c1ccc(Nc2nc(NC3CC3)c4nc[nH]c4n2)cc1
CHEMBL1862	1328069	8.7	CNC(=O)C=Cc1cnc(N)c2c(csc12)c3cc(F)c4[nH]c(C)cc4c3
CHEMBL1862	1338229	9.1	C[C@@H](O)Cn1cc(cn1)c2cnc(N)c3c(csc23)c4ccc(NC(=O)Nc5cccc(F)c5)cc4
CHEMBL1862	1342038	8.52	COc1cc2ncnc(Oc3cccc(NC(=O)Nc4cc(on4)C(C)(C)C(F)(F)F)c3)c2cc1OC
CHEMBL1862	1343962	8.0	COc1cc2nccc(Oc3ccc(NC(=O)C4=C(C)N(C)N(C4=O)c5ccccc5)cc3F)c2cc1OC
CHEMBL1862	1354933	7.0	O=C(NCCC1CCNCC1)Nc2nc3ccc(cc3[nH]2)C(=O)c4ccccc4
CHEMBL1862	1354934	8.0	O=C(NCCC1CCCNC1)Nc2nc3ccc(cc3[nH]2)C(=O)c4ccccc4
CHEMBL1862	1421987	8.92	CC(C)Oc1cc(n[nH]1)n2cnc3ccc(N[C@@H](C)c4ccc(F)cn4)nc23
CHEMBL1862	1510846	7.67	Cc1cc(NC(=O)c2ccc(C)c(Nc3nccc(n3)c4cccnc4)c2)cc(c1)n5cnc(C)c5
CHEMBL1862	1510847	7.08	Cc1cn(cn1)c2cc(F)cc(NC(=O)c3ccc(C)c(Nc4nccc(n4)c5cccnc5)c3)c2
CHEMBL1862	1515667	7.86	CN1CCN(Cc2ccc(NC(=O)c3ccc(C)c(c3)C#Cc4ccc5[nH]ncc5c4)cc2C(F)(F)F)CC1
CHEMBL1862	1515668	8.83	CN1CCN(Cc2ccc(NC(=O)c3ccc(C)c(c3)C#Cc4cnc5c(cnn5C)c4)cc2C(F)(F)F)CC1
CHEMBL1862	1515669	8.49	CN1CCN(Cc2ccc(NC(=O)c3ccc(C)c(c3)C#Cc4cnc5ncnn5c4)cc2C(F)(F)F)CC1
CHEMBL1862	1515670	9.477	CN1CCN(Cc2ccc(NC(=O)c3ccc(C)c(c3)C#Cc4cnc5[nH]ncc5c4)cc2C(F)(F)F)CC1
CHEMBL1862	1515671	9.24	CN1CCN(Cc2ccc(NC(=O)c3cccc(c3)C#Cc4cnc5[nH]ncc5c4)cc2C(F)(F)F)CC1
CHEMBL1862	1515672	8.72	CCc1ccc(cc1C#Cc2cnc3[nH]ncc3c2)C(=O)Nc4ccc(CN5CCN(C)CC5)c(c4)C(F)(F)F
CHEMBL1862	1515673	8.15	CN1CCN(Cc2ccc(NC(=O)c3ccc(C4CC4)c(c3)C#Cc5cnc6[nH]ncc6c5)cc2C(F)(F)F)CC1
CHEMBL1862	1515674	9.08	CN1CCN(Cc2ccc(NC(=O)c3ccc(Cl)c(c3)C#Cc4cnc5[nH]ncc5c4)cc2C(F)(F)F)CC1
CHEMBL1862	1515960	9.12	CN1CCN(Cc2ccc(NC(=O)c3ccc(C)c(c3)C#Cc4cnc5[nH]nc(C)c5c4)cc2C(F)(F)F)CC1
CHEMBL1862	1515961	9.08	CN1CCN(Cc2ccc(NC(=O)c3ccc(C)c(c3)C#Cc4cnc5[nH]nc(C6CC6)c5c4)cc2C(F)(F)F)CC1
CHEMBL1862	1515962	8.32	CN1CCN(Cc2ccc(NC(=O)c3ccc(C)c(c3)C#Cc4cnc5[nH]nc(c6ccccc6)c5c4)cc2C(F)(F)F)CC1
CHEMBL1862	1515963	8.1	COc1n[nH]c2ncc(cc12)C#Cc3cc(ccc3C)C(=O)Nc4ccc(CN5CCN(C)CC5)c(c4)C(F)(F)F
CHEMBL1862	1519096	8.473	CN1CCN(Cc2ccc(NC(=O)Nc3cc(C#Cc4cncc5nccn45)n(C)n3)cc2C(F)(F)F)CC1
CHEMBL1862	1519097	9.307	CN1CCN(Cc2ccc(NC(=O)c3ccc(C)c(c3)C#Cc4cncc5nccn45)cc2C(F)(F)F)CC1
CHEMBL1862	1519098	8.85	CN1CCN(Cc2ccc(NC(=O)Nc3cc(C#Cc4cnc5cnccn45)n(C)n3)cc2C(F)(F)F)CC1
CHEMBL1862	1519099	8.163	CN1CCN(Cc2ccc(NC(=O)Nc3cc(C#Cc4cnc5cccnn45)n(C)n3)cc2C(F)(F)F)CC1
CHEMBL1862	1519102	7.495	CN1CCN(Cc2ccc(NC(=O)Nc3cc(C#Cc4cccnc4)n(C)n3)cc2C(F)(F)F)CC1
CHEMBL1862	1519103	7.52	CN1CCN(Cc2ccc(NC(=O)Nc3cc(C#Cc4ccc(N)nc4)n(C)n3)cc2C(F)(F)F)CC1
CHEMBL1862	1519104	7.585	CN1CCN(Cc2ccc(cc2C(F)(F)F)C(=O)Nc3ccc(C)c(c3)C#Cc4cnc5cccnn45)CC1
CHEMBL1862	1519105	7.73	Cc1ccc(NC(=O)c2ccc(CN3CCN(CCO)CC3)c(c2)C(F)(F)F)cc1C#Cc4cnc5ccccn45
CHEMBL1862	1519106	7.02	Cc1ccc(NC(=O)c2ccc(Cn3ccnc3)c(c2)C(F)(F)F)cc1C#Cc4cncnc4
CHEMBL1862	1568311	7.26	Fc1cccc(CNc2ncnc3c2cnn3CC(Cl)c4ccc(Br)cc4)c1
CHEMBL1862	1568319	7.68	ClC(Cn1ncc2c(NCc3cccc(Cl)c3)ncnc12)c4ccc(Br)cc4
CHEMBL1862	1568320	8.3	ClC(Cn1ncc2c(NCc3ccccc3Cl)ncnc12)c4ccc(Br)cc4
CHEMBL1862	1568332	7.22	Cc1ccc(cc1)C(Cl)Cn2ncc3c(Nc4ccccc4)ncnc23
CHEMBL1862	1568333	7.3	ClC(Cn1ncc2c(Nc3ccccc3)ncnc12)c4ccc(I)cc4
CHEMBL1862	1571419	7.38	CC(C)(C)c1cc(NC(=O)Nc2ccc(Nc3ncnc4ccccc34)cc2)n(n1)c5cccc(c5)[N+](=O)[O-]
CHEMBL1862	1571420	7.14	CC(C)(C)c1cc(NC(=O)Nc2ccc(Nc3ncnc4ccc(N)cc34)cc2)n(n1)c5cccc(N)c5
CHEMBL1862	1571421	7.4	CC(C)(C)c1cc(NC(=O)Nc2ccc(Nc3ncnc4ccccc34)cc2)n(n1)c5cccc(N)c5
CHEMBL1862	1571425	7.21	CN1CCN(CCC(=O)Nc2ccc3ncnc(Nc4ccc(NC(=O)Nc5cc(nn5c6cccc(N)c6)C(C)(C)C)cc4)c3c2)CC1
CHEMBL1862	1571479	8.05	CC(C)(C)c1cc(NC(=O)Nc2cccc(Nc3ncnc4ccccc34)c2)n(n1)c5cccc(c5)[N+](=O)[O-]
CHEMBL1862	1571480	7.64	CC(C)(C)c1cc(NC(=O)Nc2cccc(Nc3ncnc4ccccc34)c2)n(n1)c5cccc(N)c5
CHEMBL1862	1586133	8.17	CN1CCN(Cc2ccc(cc2)c3cnc4[nH]cc(c5ccc6[nH]ccc6c5)c4c3)CC1
CHEMBL1862	1593617	7.62	C1COc2cc3c(Nc4cccc(c4)c5ccccc5)ncnc3cc2O1
CHEMBL1862	1593672	7.29	C1Oc2cc3ncnc(Nc4cccc(c4)c5ccccc5)c3cc2O1
CHEMBL1862	1593721	7.25	C1COc2cc3ncnc(Nc4cccc(c4)c5ccccc5)c3cc2OC1
CHEMBL1862	1618662	7.27	CN1CCN(CC1)c2ccc(Nc3ncc4C=C(C#N)C(=O)N(C5CCCC5)c4n3)cc2
CHEMBL1862	1619035	7.6	C[C@H](Nc1nc(Nc2cn(C)cn2)c3cc[nH]c3n1)c4ncc(F)cn4
CHEMBL203	2866	8.303	COc1cc2ncnc(Nc3cccc(Cl)c3)c2cc1OC
CHEMBL203	9097	9.09	CC(=O)O[C@@]12CO[C@@H]1C[C@H](O)[C@]3(C)[C@@H]2[C@H](OC(=O)c4ccccc4)[C@]5(O)C[C@H](OC(=O)[C@H](O)[C@@H](NC(=O)OC(C)(C)C)c6ccccc6)C(=C([C@@H](O)C3=O)C5(C)C)C
CHEMBL203	14702	7.13	FC(F)(F)C(=O)NCCCCOc1ccc2ncnc(Nc3ccc(OCc4ccccc4)cc3)c2c1
CHEMBL203	14709	8.0	COc1cc2ncnc(Nc3ccc(F)c(Cl)c3)c2cc1OCCN4CCOCC4
CHEMBL203	14785	7.993	COCCOc1cc2ncnc(Nc3cccc(c3)C#C)c2cc1OCCOC
CHEMBL203	14805	8.115	CS(=O)(=O)CCNCc1oc(cc1)c2ccc3ncnc(Nc4ccc(OCc5cccc(F)c5)c(Cl)c4)c3c2
CHEMBL203	14831	7.1	C=CCOc1ccc2ncnc(Nc3ccc(OCc4ccccc4)cc3)c2c1
CHEMBL203	14893	7.01	Oc1ccc2ncnc(Nc3ccc(OCc4ccccc4)cc3)c2c1
CHEMBL203	14894	7.17	COc1ccc2ncnc(Nc3ccc(OCc4ccccc4)cc3)c2c1
CHEMBL203	14933	7.13	CS(=O)(=O)CCNCCCCOc1ccc2ncnc(Nc3ccc(OCc4ccccc4)cc3)c2c1
CHEMBL203	33471	7.0	COCCOc1cc2ncnc(Nc3ccc(Cl)cc3F)c2cc1OC
CHEMBL203	33576	7.588	COc1cc2c(Nc3ccc(Br)cc3F)ncnc2cc1OCC4CCN(C)CC4
CHEMBL203	33627	7.075	COc1cc2c(Nc3cc(O)c(Cl)cc3F)ncnc2cc1OCC4CCN(C)CC4
CHEMBL203	33858	7.0	COc1cc2c(Nc3ccc(Cl)cc3F)ncnc2cc1OCCCN4CCCC4
CHEMBL203	33896	7.025	COc1cc2c(Nc3ccc(Br)cc3F)ncnc2cc1OCCCN4CCN(C)CC4
CHEMBL203	33960	7.025	COc1cc2c(Nc3ccc(Br)cc3F)ncnc2cc1OC\C=C\CN4CCCC4
CHEMBL203	34390	7.06	COc1cc2c(Nc3ccc(Cl)cc3F)ncnc2cc1OCCCN4CCN(C)CC4
CHEMBL203	34543	7.075	COc1cc2c(Nc3ccc(Cl)cc3F)ncnc2cc1OC\C=C\CN4CCCC4
CHEMBL203	39672	8.196	COc1cc2ncnc(Nc3cccc(Br)c3)c2cc1OC
CHEMBL203	41447	8.195	Cc1cccc(Nc2ncnc3cc(OCCCN4CCOCC4)c(NC(=O)C=C)cc23)c1
CHEMBL203	41513	8.645	CN1CCN(CCCOc2cc3ncnc(Nc4cccc(Br)c4)c3cc2NC(=O)C=C)CC1
CHEMBL203	41514	8.1	Brc1cccc(Nc2ncnc3cc(OCCCn4ccnc4)c(NC(=O)C=C)cc23)c1
CHEMBL203	41605	8.36	Fc1ccc(Nc2ncnc3cc(\C=C\CCN4CCOCC4)c(NC(=O)C=C)nc23)cc1Cl
CHEMBL203	41608	8.43	Fc1ccc(Nc2ncnc3ccc(NC(=O)C=C)nc23)cc1Cl
CHEMBL203	41664	8.855	Cc1cccc(Nc2ncnc3ccc(NC(=O)C=C)cc23)c1
CHEMBL203	41665	7.78	COc1cc2ncnc(Nc3ccc(F)c(Cl)c3)c2nc1NC(=O)C=C
CHEMBL203	41724	8.77	OCCCCOCCOc1cc2ncnc(Nc3ccc(F)c(Cl)c3)c2cc1NC(=O)C=C
CHEMBL203	41764	9.246	Fc1ccc(Nc2ncnc3cc(OCCCN4CCOCC4)c(NC(=O)C=C)cc23)cc1Cl
CHEMBL203	41766	8.815	Fc1ccc(Nc2ncnc3ccc(NC(=O)C=C)cc23)cc1Cl
CHEMBL203	41776	7.38	CN(C(=O)C=C)c1nc2c(Nc3ccc(F)c(Cl)c3)ncnc2cc1OCCCN4CCOCC4
CHEMBL203	41792	8.255	CN(C)CCCCOc1cc2ncnc(Nc3cccc(Br)c3)c2cc1NC(=O)C=C
CHEMBL203	41832	7.91	CCN(CC)CCCSc1cc2ncnc(Nc3cccc(Br)c3)c2cc1NC(=O)C=C
CHEMBL203	41835	8.36	Brc1cccc(Nc2ncnc3cc(OCCCN4CCOCC4)c(NC(=O)C=C)cc23)c1
CHEMBL203	42238	8.382	Brc1cccc(Nc2ncnc3ccc(NC(=O)C=C)cc23)c1
CHEMBL203	42328	7.38	CN1CCN(CCCOc2cc3ncnc(Nc4ccc(F)c(Cl)c4)c3nc2NC(=O)C=C)CC1
CHEMBL203	42357	8.535	Fc1ccc(Nc2ncnc3cc(OCCCN4CCOCC4)c(NC(=O)C=C)cc23)cc1Br
CHEMBL203	42358	8.865	Fc1ccc(Nc2ncnc3ccc(NC(=O)C=C)cc23)cc1Br
CHEMBL203	42389	7.59	Fc1ccc(Nc2ncnc3cc(OCCCN4CCOCC4)c(NC(=O)C=C)nc23)cc1Cl
CHEMBL203	42391	7.715	COCCOc1cc2ncnc(Nc3ccc(F)c(Cl)c3)c2nc1NC(=O)C=C
CHEMBL203	42392	8.22	CN1CCN(CCCOc2cc3ncnc(Nc4cccc(C)c4)c3cc2NC(=O)C=C)CC1
CHEMBL203	42617	7.84	CN(C)c1cc2c(Nc3ccc4c(cnn4Cc5ccccc5)c3)ncnc2cn1
CHEMBL203	43264	8.395	CN(C)C\C=C\C(=O)Nc1cc2c(Nc3cccc(Br)c3)c(cnc2cn1)C#N
CHEMBL203	54680	7.807	OCC(O)Cn1ccc2cc3c(Nc4cccc(Br)c4)ncnc3cc12
CHEMBL203	54703	7.023	CN(C)CCn1ccc2cc3c(Nc4cccc(Br)c4)ncnc3cc12
CHEMBL203	54705	8.14	Cn1ccc2cc3c(Nc4cccc(Br)c4)ncnc3cc12
CHEMBL203	54880	8.12	Brc1cccc(Nc2ncnc3cc4[nH]cc(CN5CCOCC5)c4cc23)c1
CHEMBL203	54917	7.605	CN(C)CCN(C)Cc1c[nH]c2cc3ncnc(Nc4cccc(Br)c4)c3cc12
CHEMBL203	55042	7.29	Brc1cccc(Nc2ncnc3cc4c(cnn4CCN5CCOCC5)cc23)c1
CHEMBL203	55075	8.802	Brc1cccc(Nc2ncnc3cc4[nH]ccc4cc23)c1
CHEMBL203	55335	7.585	Brc1cccc(Nc2ncnc3cc4c(cnn4CCCN5CCOCC5)cc23)c1
CHEMBL203	55372	8.01	Brc1cccc(Nc2ncnc3cc4c(ccn4CCN5CCOCC5)cc23)c1
CHEMBL203	55427	7.21	OCC(O)Cn1ncc2cc3c(Nc4cccc(Br)c4)ncnc3cc12
CHEMBL203	55440	8.3	CN(C)Cc1c[nH]c2cc3ncnc(Nc4cccc(Br)c4)c3cc12
CHEMBL203	55441	7.665	OCCN(CCO)Cc1c[nH]c2cc3ncnc(Nc4cccc(Br)c4)c3cc12
CHEMBL203	55552	7.568	Brc1cccc(Nc2ncnc3ccccc23)c1
CHEMBL203	55589	7.685	CN(CC(=O)O)Cc1c[nH]c2cc3ncnc(Nc4cccc(Br)c4)c3cc12
CHEMBL203	55592	8.245	COC(=O)CN(C)Cc1c[nH]c2cc3ncnc(Nc4cccc(Br)c4)c3cc12
CHEMBL203	55676	8.33	CCOc1cc2ncnc(Nc3cccc(Br)c3)c2cc1OCC
CHEMBL203	56052	8.886	Brc1cccc(Nc2ncnc3cc4[nH]ncc4cc23)c1
CHEMBL203	56081	8.66	Cn1ncc2cc3c(Nc4cccc(Br)c4)ncnc3cc12
CHEMBL203	62111	7.245	COc1cc(Nc2c(cnc3cc(OCCCN4CCN(C)CC4)c(OC)cc23)C#N)c(Cl)cc1Cl
CHEMBL203	78648	8.605	Brc1cccc(Nc2ncnc3ccc(NC(=O)C=C)nc23)c1
CHEMBL203	79460	8.12	Brc1cccc(Nc2ncnc3cc(NC(=O)C=C)ncc23)c1
CHEMBL203	79572	8.755	Brc1cccc(Nc2ncnc3cnc(NC(=O)C=C)cc23)c1
CHEMBL203	79573	8.7	Cc1cccc(Nc2ncnc3cnc(NC(=O)C=C)cc23)c1
CHEMBL203	79688	8.91	Fc1ccc(Nc2ncnc3cnc(NC(=O)C=C)cc23)cc1Br
CHEMBL203	79799	8.7	Brc1ccc2CCN(c2c1)c3ncnc4ccc(NC(=O)C=C)cc34
CHEMBL203	79800	8.33	Fc1ccc(Nc2ncnc3ccc(NC(=O)C=C)nc23)cc1Br
CHEMBL203	79801	8.795	Fc1ccc(Nc2ncnc3cnc(NC(=O)C=C)cc23)cc1Cl
CHEMBL203	80121	9.037	Brc1cccc(Nc2ncnc3cc(NC(=O)C=C)ccc23)c1
CHEMBL203	80156	8.695	FC(F)(F)c1cccc(Nc2ncnc3ccc(NC(=O)C=C)cc23)c1
CHEMBL203	80234	8.41	C=CC(=O)Nc1ccc2ncnc(Nc3ccc(OCc4ccccc4)cc3)c2c1
CHEMBL203	80235	8.28	C=CC(=O)Nc1ccc2ncnc(Nc3ccc(Oc4ccccc4)cc3)c2c1
CHEMBL203	80326	7.925	Cc1cccc(Nc2ncnc3cc(NC(=O)C=C)ccc23)c1
CHEMBL203	80327	8.44	Clc1cccc(Nc2ncnc3cc(NC(=O)C=C)ccc23)c1
CHEMBL203	80354	8.72	Clc1cccc(Nc2ncnc3ccc(NC(=O)C=C)cc23)c1
CHEMBL203	80405	8.535	Brc1cccc(Nc2ncnc3cnc(NCCCN4CCOCC4)nc23)c1
CHEMBL203	80406	8.897	Brc1cccc(Nc2ncnc3cnc(NCCN4CCOCC4)nc23)c1
CHEMBL203	80417	8.365	CNc1ncc2ncnc(Nc3cccc(C)c3)c2n1
CHEMBL203	80486	7.765	Cc1cccc(Nc2ncnc3cnc(N)nc23)c1
CHEMBL203	80487	8.52	Cc1cccc(Nc2ncnc3cnc(NCCc4c[nH]cn4)nc23)c1
CHEMBL203	80528	7.927	Nc1ccc2ncnc(Nc3cccc(Br)c3)c2c1
CHEMBL203	80656	8.635	Cc1cccc(Nc2ncnc3cnc(NCCN4CCOCC4)nc23)c1
CHEMBL203	80657	8.395	CN(C)c1ncc2ncnc(Nc3cccc(C)c3)c2n1
CHEMBL203	80728	9.163	Brc1cccc(Nc2ncnc3cnc(NCCc4c[nH]cn4)nc23)c1
CHEMBL203	80749	8.82	Nc1ncc2ncnc(Nc3cccc(Br)c3)c2n1
CHEMBL203	80750	8.567	CN(C)c1ncc2ncnc(Nc3cccc(Br)c3)c2n1
CHEMBL203	80752	7.46	CN(C)CCNc1ncc2ncnc(Nc3cccc(Br)c3)c2n1
CHEMBL203	80759	7.885	CNc1ncc2ncnc(Nc3ccccc3)c2n1
CHEMBL203	80760	7.085	Clc1ncc2ncnc(Nc3cccc(Br)c3)c2n1
CHEMBL203	80802	8.64	Brc1cccc(Nc2ncnc3cnc(NCCCn4ccnc4)nc23)c1
CHEMBL203	80931	7.782	Nc1ccc2ncnc(Nc3cccc(Br)c3)c2n1
CHEMBL203	80973	7.105	CNc1cc2c(Nc3cccc(Br)c3)ncnc2cn1
CHEMBL203	80995	7.077	CN(C)c1ccc2ncnc(Nc3cccc(Br)c3)c2c1
CHEMBL203	81022	7.91	CN(C)c1cc2c(Nc3cccc(Br)c3)ncnc2cn1
CHEMBL203	81028	8.262	CNc1ccc2ncnc(Nc3cccc(Br)c3)c2c1
CHEMBL203	81117	8.635	COc1ccc(CNc2cc3c(Nc4cccc(Br)c4)ncnc3cn2)cc1
CHEMBL203	81146	8.363	COc1cc2c(Nc3cccc(Br)c3)ncnc2cn1
CHEMBL203	81166	7.96	CN(C)c1ccc2cncnc2c1
CHEMBL203	81202	8.367	COc1ccc2ncnc(Nc3cccc(Br)c3)c2n1
CHEMBL203	81204	8.184	CNc1ccc2ncnc(Nc3cccc(Br)c3)c2n1
CHEMBL203	81229	8.0	COc1ccc2cncnc2c1
CHEMBL203	81230	7.806	CN(C)c1ccc2ncnc(Nc3cccc(Br)c3)c2n1
CHEMBL203	81260	8.845	Nc1cc2c(Nc3cccc(Br)c3)ncnc2cn1
CHEMBL203	81261	8.42	COc1ncc2ncnc(Nc3cccc(Br)c3)c2n1
CHEMBL203	81291	8.583	CNc1ncc2ncnc(Nc3cccc(Br)c3)c2n1
CHEMBL203	81295	7.395	Clc1cc2c(Nc3cccc(Br)c3)ncnc2cn1
CHEMBL203	81320	7.29	Brc1cccc(Nc2ncnc3cnccc23)c1
CHEMBL203	81418	7.89	Fc1cc2ncnc(Nc3cccc(Br)c3)c2cn1
CHEMBL203	81482	7.465	Brc1cccc(Nc2ncnc3cccnc23)c1
CHEMBL203	81503	7.52	COc1ccc2ncncc2c1
CHEMBL203	81507	7.455	Brc1cccc(Nc2ncnc3ccncc23)c1
CHEMBL203	81508	7.653	Nc1cc2ncnc(Nc3cccc(Br)c3)c2cn1
CHEMBL203	81509	7.54	CC(=O)Nc1cc2ncnc(Nc3cccc(Br)c3)c2cn1
CHEMBL203	81547	8.05	CNc1cc2c(Nc3ccccc3)ncnc2cn1
CHEMBL203	81669	7.0	CC(=O)Nc1cc2ncnc(NCc3ccccc3)c2cn1
CHEMBL203	81689	8.15	CNc1ccc2ncncc2c1
CHEMBL203	81719	9.1	Nc1ccc2ncncc2c1
CHEMBL203	81738	7.41	COc1cc2ncnc(Nc3cccc(Br)c3)c2cn1
CHEMBL203	81739	9.168	CN(C)c1cc2ncnc(Nc3cccc(Br)c3)c2cn1
CHEMBL203	81747	7.57	c1ccc2ncncc2c1
CHEMBL203	81775	8.51	CNC1=CC2N=CN(C)\C(=N/c3cccc(Br)c3)\C2C=N1
CHEMBL203	81848	7.74	Clc1ccc2ncnc(Nc3cccc(Br)c3)c2n1
CHEMBL203	81876	10.0	Nc1ccc2cncnc2c1
CHEMBL203	81877	7.355	Fc1ccc2ncnc(Nc3cccc(Br)c3)c2n1
CHEMBL203	81897	8.4	CNc1ccc2cncnc2c1
CHEMBL203	82133	9.054	CNc1cc2ncnc(Nc3cccc(Br)c3)c2cn1
CHEMBL203	87810	7.16	COc1cc2ncnc(Nc3ccc(F)c(Cl)c3)c2cc1OCCNC(C)(CO)CO
CHEMBL203	88187	8.3	CNCC(O)COc1cc2c(Nc3ccc(F)c(Cl)c3)ncnc2cc1OC
CHEMBL203	88190	8.22	COc1cc2ncnc(Nc3ccc(F)c(Cl)c3)c2cc1OCC(O)CN
CHEMBL203	88193	7.01	COc1cc2ncnc(Nc3ccc(F)c(Cl)c3)c2cc1OCCN4CCCCC4
CHEMBL203	88204	7.31	COc1cc2ncnc(Nc3ccc(F)c(Cl)c3)c2cc1OCCCN(C)C
CHEMBL203	88222	8.3	COc1cc2ncnc(Nc3ccc(F)c(Cl)c3)c2cc1OCC(O)CN(CCO)CCO
CHEMBL203	88232	8.054	COc1cc2ncnc(Nc3ccc(F)c(Cl)c3)c2cc1OCCCN4CCOCC4
CHEMBL203	88234	8.15	COc1cc2ncnc(Nc3ccc(F)c(Cl)c3)c2cc1OCCN(C)C
CHEMBL203	88236	7.2	COc1cc2ncnc(Nc3ccc(F)c(Cl)c3)c2cc1OCCn4ccnc4
CHEMBL203	88293	8.1	CNCCOc1cc2c(Nc3ccc(F)c(Cl)c3)ncnc2cc1OC
CHEMBL203	88340	8.1	COCCNCCOc1cc2c(Nc3ccc(F)c(Cl)c3)ncnc2cc1OC
CHEMBL203	88354	7.24	CCN(CC)CCCOc1cc2c(Nc3ccc(F)c(Cl)c3)ncnc2cc1OC
CHEMBL203	88383	8.7	COc1cc2ncnc(Nc3ccc(F)c(Cl)c3)c2cc1OCCNCCN(C)C
CHEMBL203	88401	8.32	COc1cc2ncnc(Nc3cccc(C)c3)c2cc1OC
CHEMBL203	88419	7.03	CCN(CC)CCOc1cc2c(Nc3ccc(F)c(Cl)c3)ncnc2cc1OC
CHEMBL203	88421	7.06	COc1cc2ncnc(Nc3ccc(F)c(Cl)c3)c2cc1OCCN4CCCC4
CHEMBL203	88423	8.0	COc1cc2ncnc(Nc3ccc(F)c(Cl)c3)c2cc1OCCN4CCN(C)CC4
CHEMBL203	88437	7.1	COc1cc2ncnc(Nc3ccc(F)c(Cl)c3)c2cc1OCCCN4CCCCC4
CHEMBL203	88460	7.15	COc1cc2ncnc(Nc3ccc(F)c(Cl)c3)c2cc1OCCCN4CCCC4
CHEMBL203	88467	7.0	COc1cc2ncnc(Nc3ccc(F)c(Cl)c3)c2cc1OCCNC(C)(C)C
CHEMBL203	88477	7.21	COCCN(CCOC)CCOc1cc2c(Nc3ccc(F)c(Cl)c3)ncnc2cc1OC
CHEMBL203	88542	8.1	COc1cc2ncnc(Nc3ccc(F)c(Cl)c3)c2cc1OCC(O)Cn4ccnc4
CHEMBL203	88868	7.46	COc1cc2ncnc(Nc3ccc(F)c(Cl)c3)c2cc1OCCN(CCO)CCO
CHEMBL203	88936	7.689	COc1cc2ncnc(Nc3ccc(F)c(Cl)c3)c2cc1OC
CHEMBL203	92744	7.7	Cn1c2ccccc2c3c4C(=O)NCc4c5c6ccccc6n(CCC#N)c5c13
CHEMBL203	101371	8.4	COc1cc2ncnc(Nc3ccc(F)c(c3)C#C)c2cc1OC
CHEMBL203	102103	7.76	CCOc1cc2ncnc(Nc3cccc(F)c3)c2cc1OCC
CHEMBL203	102273	8.437	CCOc1cc2ncnc(Nc3cccc(Cl)c3)c2cc1OCC
CHEMBL203	102629	8.185	Nc1cc2c(Nc3cccc(Br)c3)ncnc2cc1Cl
CHEMBL203	102675	7.54	COc1cc2ncnc(Nc3cccc(c3)C#C)c2cc1OC
CHEMBL203	102791	8.117	CCOc1cc2ncnc(Nc3cccc(I)c3)c2cc1OCC
CHEMBL203	103360	7.82	COc1cc2ncnc(Nc3cccc(Br)c3)c2cc1[N+](=O)[O-]
CHEMBL203	103363	7.6	[O-][N+](=O)c1cc2c(Nc3cccc(Br)c3)ncnc2cc1Cl
CHEMBL203	106409	7.117	Cc1cc([nH]c1\C=C\2/C(=O)Nc3ncnc(Nc4cccc(c4)C#C)c23)C(=O)NCCN5CCOCC5
CHEMBL203	106614	9.35	CCN(CC)CC(O)CNC(=O)c1cc(C)c(\C=C\2/C(=O)Nc3ncnc(Nc4ccc(F)c(Cl)c4)c23)[nH]1
CHEMBL203	106993	8.33	Cc1cc(CCC(=O)O)[nH]c1\C=C\2/C(=O)Nc3ncnc(Nc4ccc(F)c(Cl)c4)c23
CHEMBL203	107104	7.17	CCN(CC)CCNC(=O)c1cc(C)c(\C=C\2/C(=O)Nc3ncnc(Nc4ccc(F)c(Cl)c4)c23)[nH]1
CHEMBL203	107148	7.223	CN1CCN(CC1)C(=O)c2cc(C)c(\C=C\3/C(=O)Nc4ncnc(Nc5ccc(F)c(Cl)c5)c34)[nH]2
CHEMBL203	107174	7.66	Fc1ccc(Nc2ncnc3NC(=O)\C(=C/c4ccc([nH]4)C(=O)NCCN5CCOCC5)\c23)cc1Cl
CHEMBL203	107304	7.123	Cc1cc([nH]c1\C=C\2/C(=O)Nc3ncnc(Nc4ccc5c(ccn5Cc6ccccc6)c4)c23)C(=O)NCCN7CCOCC7
CHEMBL203	107305	7.87	Cc1cc([nH]c1\C=C\2/C(=O)Nc3ncnc(Nc4ccc5c(cnn5Cc6ccccc6)c4)c23)C(=O)N7CCOCC7
CHEMBL203	107306	7.675	Cc1cc([nH]c1\C=C\2/C(=O)Nc3ncnc(Nc4ccc5c(ccn5Cc6ccccc6)c4)c23)C(=O)N7CCOCC7
CHEMBL203	107365	7.093	Cc1cc([nH]c1\C=C\2/C(=O)Nc3ncnc(Nc4ccc(F)c(Cl)c4)c23)C(=O)NCCN5CCOCC5
CHEMBL203	107444	7.54	Cc1cc([nH]c1\C=C\2/C(=O)Nc3ncnc(Nc4ccc(F)c(Cl)c4)c23)C(=O)O
CHEMBL203	118567	7.23	Clc1cccc(Nc2[nH]cnc3nc4CCCCc4c23)c1
CHEMBL203	118583	7.787	Clc1cccc(Nc2[nH]cnc3nc4ccccc4c23)c1
CHEMBL203	121957	7.285	OC(=O)c1ccc(cc1O)S(=O)(=O)Oc2ccc(\C=C\[N+](=O)[O-])cc2
CHEMBL203	125551	8.05	O=C(c1ccccc1)c2cc3ncnc(Nc4ccc5[nH]ccc5c4)c3s2
CHEMBL203	125587	8.55	CC(C)(CO)NCc1ccc(cc1)c2cc3ncnc(Nc4ccc5[nH]ccc5c4)c3s2
CHEMBL203	125626	8.65	C(CN(c1cc2ncnc(Nc3ccc4[nH]ccc4c3)c2s1)n5ccnc5)Cc6ccccc6
CHEMBL203	125634	8.7	OCCNCc1ccc(cc1)c2cc3nccc(Nc4ccc5[nH]ccc5c4)c3s2
CHEMBL203	125663	9.0	C(CN(c1cc2ncnc(Nc3ccc4[nH]ccc4c3)c2s1)n5cccc5)Nc6ccccc6
CHEMBL203	125666	8.4	OCCOCCNCc1ccc(cc1)c2cc3nccc(Nc4ccc5[nH]ccc5c4)c3s2
CHEMBL203	125668	8.05	OCCCNCc1ccc(cc1)c2cc3nccc(Nc4ccc5[nH]ccc5c4)c3s2
CHEMBL203	125694	9.0	OCc1ccc(cc1)c2cc3ncnc(Nc4ccc5[nH]ccc5c4)c3s2
CHEMBL203	125696	8.205	N(c1ccc2[nH]ccc2c1)c3ncnc4cc(sc34)c5cccs5
CHEMBL203	125698	8.52	C(CN1CCNCC1)NCc2ccc(cc2)c3cc4nccc(Nc5ccc6[nH]ccc6c5)c4s3
CHEMBL203	125740	8.15	NC(=O)C1CCN(Cc2ccc(cc2)c3cc4ncnc(Nc5ccc6[nH]ccc6c5)c4s3)CC1
CHEMBL203	125742	8.3	CC(=O)NCCNCc1ccc(cc1)c2cc3ncnc(Nc4ccc5[nH]ccc5c4)c3s2
CHEMBL203	125776	8.52	CN(CCO)Cc1ccc(cc1)c2cc3nccc(Nc4ccc5[nH]ccc5c4)c3s2
CHEMBL203	126034	8.7	CC(=O)NCCNCc1ccc(cc1)c2cc3nccc(Nc4ccc5[nH]ccc5c4)c3s2
CHEMBL203	126035	9.0	N(c1ccc2[nH]ccc2c1)c3ccnc4cc(sc34)c5cccs5
CHEMBL203	126036	8.4	NCc1ccc(cc1)c2cc3ncnc(Nc4ccc5[nH]ccc5c4)c3s2
CHEMBL203	126037	8.3	CN(C)CCc1ccc(cc1)c2cc3ncnc(Nc4ccc5[nH]ccc5c4)c3s2
CHEMBL203	126096	7.03	CN(C)c1ccc(Nc2ncnc3cc(sc23)c4ccccc4)cc1
CHEMBL203	126387	7.845	N(c1ccc2[nH]ccc2c1)c3ncnc4cc(sc34)c5ccccc5
CHEMBL203	126427	9.0	NC(=O)C1CCN(Cc2ccc(cc2)c3cc4nccc(Nc5ccc6[nH]ccc6c5)c4s3)CC1
CHEMBL203	126552	8.3	Cc1c[nH]c2ccc(Nc3ncnc4cc(sc34)c5ccccc5)cc12
CHEMBL203	126553	7.0	Cc1cc2cc(Nc3ncnc4cc(sc34)c5ccccc5)ccc2[nH]1
CHEMBL203	127083	7.52	C(N1CCOCC1)c2ccc(cc2)c3cc4nccc(Nc5ccc6[nH]ccc6c5)c4s3
CHEMBL203	148931	7.07	COC[C@H]1CCCN1C\C=C\C(=O)Nc2ccc3ncnc(Nc4cccc(Br)c4)c3c2
CHEMBL203	149029	7.425	COc1cc2ncnc(NC3CC3c4ccccc4)c2cc1OC
CHEMBL203	149030	7.315	COc1cc2ncnc(Nc3cncc4ccccc34)c2cc1OC
CHEMBL203	149233	8.495	CN(C)C\C=C\C(=O)Nc1ccc2ncnc(Nc3cccc(Br)c3)c2c1
CHEMBL203	149234	8.7	OCC#CC(=O)Nc1ccc2ncnc(Nc3cccc(Br)c3)c2c1
CHEMBL203	149289	7.19	COCCOCC#CC(=O)Nc1ccc2ncnc(Nc3cccc(Br)c3)c2c1
CHEMBL203	149340	7.04	COc1cc2ncnc(NC3CC3c4ccccc4)c2cc1OCCCN(C)C
CHEMBL203	149425	7.19	COCC1CCCN1CC#CC(=O)Nc2ccc3ncnc(Nc4cccc(Br)c4)c3c2
CHEMBL203	149450	8.05	COCC#CC(=O)Nc1ccc2ncnc(Nc3cccc(Br)c3)c2c1
CHEMBL203	149451	7.19	CCN1CCN(CC#CC(=O)Nc2ccc3ncnc(Nc4cccc(Br)c4)c3c2)CC1
CHEMBL203	149470	7.02	Brc1cccc(Nc2ncnc3ccc(NC(=O)C#CCN4CCSCC4)cc23)c1
CHEMBL203	149492	7.17	Brc1cccc(Nc2ncnc3ccc(NC(=O)\C=C\CN4CCC(CC4)N5CCCCC5)cc23)c1
CHEMBL203	149601	7.85	CN(CCO)C\C=C\C(=O)Nc1ccc2ncnc(Nc3cccc(Br)c3)c2c1
CHEMBL203	149630	7.21	COCCN(C)C\C=C\C(=O)Nc1ccc2ncnc(Nc3cccc(Br)c3)c2c1
CHEMBL203	149766	7.7	Brc1cccc(Nc2ncnc3ccc(NC(=O)C#CCN4CCOCC4)cc23)c1
CHEMBL203	149800	7.05	CCCN(CCC)C\C=C\C(=O)Nc1ccc2ncnc(Nc3cccc(Br)c3)c2c1
CHEMBL203	149801	7.14	CCN(CC)C\C=C\C(=O)Nc1ccc2ncnc(Nc3cccc(Br)c3)c2c1
CHEMBL203	149820	8.504	CC#CC(=O)Nc1ccc2ncnc(Nc3cccc(Br)c3)c2c1
CHEMBL203	149910	7.01	CC(C)N(CC#CC(=O)Nc1ccc2ncnc(Nc3cccc(Br)c3)c2c1)C(C)C
CHEMBL203	149911	7.07	CC(C)N(C)CC#CC(=O)Nc1ccc2ncnc(Nc3cccc(Br)c3)c2c1
CHEMBL203	150022	7.15	CN(CC=C)CC#CC(=O)Nc1ccc2ncnc(Nc3cccc(Br)c3)c2c1
CHEMBL203	150173	8.22	CN(C)CC#CC(=O)Nc1ccc2ncnc(Nc3cccc(Br)c3)c2c1
CHEMBL203	150174	7.21	CCCN(CCC)CC#CC(=O)Nc1ccc2ncnc(Nc3cccc(Br)c3)c2c1
CHEMBL203	150175	7.24	Brc1cccc(Nc2ncnc3ccc(NC(=O)C#CCN4CCCCC4)cc23)c1
CHEMBL203	150272	7.13	Brc1cccc(Nc2ncnc3ccc(NC(=O)\C=C\CN4CCOCC4)cc23)c1
CHEMBL203	150285	7.92	CCN(CC)CC#CC(=O)Nc1ccc2ncnc(Nc3cccc(Br)c3)c2c1
CHEMBL203	150339	7.23	COCOCC#CC(=O)Nc1ccc2ncnc(Nc3cccc(Br)c3)c2c1
CHEMBL203	150352	7.73	CC(=C)C(=O)Nc1ccc2ncnc(Nc3cccc(Br)c3)c2c1
CHEMBL203	150353	7.983	C\C=C\C(=O)Nc1ccc2ncnc(Nc3cccc(Br)c3)c2c1
CHEMBL203	150572	7.92	CCNc1ccc2c(Nc3cccc(Br)c3)ncnc2c1
CHEMBL203	150609	7.0	Nc1ccc2c(Nc3ccccc3)ncnc2c1
CHEMBL203	150850	9.46	Nc1ccc2c(Nc3cccc(I)c3)ncnc2c1
CHEMBL203	150888	10.0	Nc1ccc2c(Nc3cccc(Br)c3)ncnc2c1
CHEMBL203	150889	9.6	Nc1ccc2c(Nc3cccc(Cl)c3)ncnc2c1
CHEMBL203	150993	9.782	Nc1cc2ncnc(Nc3cccc(Br)c3)c2cc1N
CHEMBL203	150994	7.955	CN(C)c1ccc2c(Nc3cccc(Br)c3)ncnc2c1
CHEMBL203	151086	8.0	COc1ccc2c(Nc3cccc(Br)c3)ncnc2c1
CHEMBL203	151252	8.48	Nc1ccc2c(Nc3cccc(c3)C(F)(F)F)ncnc2c1
CHEMBL203	151261	7.143	COc1ccc2ncnc(Nc3ccccc3)c2c1
CHEMBL203	151263	7.097	Ic1cccc(Nc2ncnc3ccccc23)c1
CHEMBL203	151444	9.768	Oc1cc2ncnc(Nc3cccc(Br)c3)c2cc1O
CHEMBL203	151451	7.57	Clc1cccc(Nc2ncnc3ccccc23)c1
CHEMBL203	151463	8.233	CNc1ccc2c(Nc3cccc(Br)c3)ncnc2c1
CHEMBL203	151470	9.765	CCCOc1cc2ncnc(Nc3cccc(Br)c3)c2cc1OCCC
CHEMBL203	151472	7.25	Fc1cccc(Nc2ncnc3ccccc23)c1
CHEMBL203	151527	8.42	COc1cc2ncnc(Nc3cccc(Br)c3)c2cc1N
CHEMBL203	151563	8.325	Oc1ccc2c(Nc3cccc(Br)c3)ncnc2c1
CHEMBL203	151568	10.14	COc1cc2ncnc(Nc3ccc(Br)c(Br)c3)c2cc1OC
CHEMBL203	151601	7.92	COC(=O)Nc1ccc2ncnc(Nc3cccc(Br)c3)c2c1
CHEMBL203	151602	9.017	COc1cc2ncnc(Nc3cccc(c3)C(F)(F)F)c2cc1OC
CHEMBL203	151634	9.17	COc1cc2ncnc(Nc3cccc(Br)c3)c2c(OC)c1OC
CHEMBL203	151638	8.3	COc1cc2ncnc(Nc3cccc(I)c3)c2cc1OC
CHEMBL203	151639	7.895	COc1cc2ncnc(Nc3cccc(F)c3)c2cc1OC
CHEMBL203	151722	8.2	COc1cc2ncnc(Nc3ccc(Br)cc3)c2cc1OC
CHEMBL203	151818	7.165	CNc1cc2ncnc(Nc3cccc(Br)c3)c2cc1[N+](=O)[O-]
CHEMBL203	151828	7.82	Brc1cccc(Nc2ncnc3cc4OCOc4cc23)c1
CHEMBL203	151838	8.7	Nc1ccc2c(Nc3cccc(F)c3)ncnc2c1
CHEMBL203	151847	7.55	CC(=O)Nc1cc2ncnc(Nc3cccc(Br)c3)c2cc1[N+](=O)[O-]
CHEMBL203	151849	7.28	Nc1cc2ncnc(Nc3cccc(Br)c3)c2cc1[N+](=O)[O-]
CHEMBL203	151871	9.16	CNc1cc2ncnc(Nc3cccc(Br)c3)c2cc1N
CHEMBL203	152022	7.395	CC(=O)Nc1ccc2c(Nc3cccc(Br)c3)ncnc2c1
CHEMBL203	158592	7.08	COc1nccc(n1)c2c(ncn2[C@@H]3CC[C@@H](O)CC3)c4ccc(F)cc4
CHEMBL203	159937	7.1	Fc1ccc(Nc2c(cnc3cc(OCCCN4CCOCC4)c(NC(=O)C=C)cc23)C#N)cc1Cl
CHEMBL203	168890	8.24	C[C@@H](Nc1[nH]cnc2nc(cc12)c3ccccc3)c4ccccc4
CHEMBL203	183147	7.18	COc1ccccc1Nc2ncc3C=C(C(=O)N(C)c3n2)c4c(Cl)cccc4Cl
CHEMBL203	183155	7.07	CN1C(=O)C(=Cc2cnc(Nc3cccc(CO)c3)nc12)c4c(Cl)cccc4Cl
CHEMBL203	183223	7.52	COc1cccc(Nc2ncc3C=C(C(=O)N(C)c3n2)c4c(Cl)cccc4Cl)c1
CHEMBL203	183341	7.1	CN1C(=O)C(=Cc2cnc(Nc3ccc(CCCC(=O)O)cc3)nc12)c4c(Cl)cccc4Cl
CHEMBL203	192567	8.2	COc1cc2ncnc(NCc3ccccc3)c2cc1OC
CHEMBL203	192569	7.25	COc1cc2ncnc(NCc3ccccc3)c2cc1O
CHEMBL203	193304	7.24	COc1ccc2c(NCc3ccccc3)ncnc2c1
CHEMBL203	197234	7.3	Nc1ccc(Nc2[nH]nc3ncnc(Nc4cccc(Cl)c4)c23)cc1
CHEMBL203	197657	7.62	Clc1cccc(Nc2[nH]cnc3nnc(c4ccccc4)c23)c1
CHEMBL203	197658	7.925	COc1ccc(CNc2[nH]nc3ncnc(Nc4cccc(Cl)c4)c23)cc1
CHEMBL203	197691	7.4	COc1cccc(CNc2[nH]nc3ncnc(Nc4cccc(Cl)c4)c23)c1
CHEMBL203	197775	7.2	Nc1cccc(c1)c2[nH]nc3ncnc(Nc4cccc(Cl)c4)c23
CHEMBL203	197778	7.26	Oc1ccc(cc1)c2[nH]nc3ncnc(Nc4cccc(Cl)c4)c23
CHEMBL203	198067	8.335	Clc1cccc(Nc2[nH]cnc3nnc(NCc4ccccc4)c23)c1
CHEMBL203	198256	7.4	Nc1ccc(cc1)c2[nH]nc3ncnc(Nc4cccc(Cl)c4)c23
CHEMBL203	198357	8.7	Oc1cccc(Nc2[nH]nc3ncnc(Nc4cccc(Cl)c4)c23)c1
CHEMBL203	198400	7.1	COc1cccc(Nc2[nH]nc3ncnc(Nc4cccc(Cl)c4)c23)c1
CHEMBL203	198442	7.75	Oc1ccc(Nc2[nH]nc3ncnc(Nc4cccc(Cl)c4)c23)cc1
CHEMBL203	204674	7.4	Cc1cccc(Nc2ncnc3cc(N)ncc23)c1
CHEMBL203	204675	7.15	Nc1cc2ncnc(Nc3cccc(O)c3)c2cn1
CHEMBL203	204924	7.05	Nc1cc2ncnc(Nc3ccc(Br)cc3)c2cn1
CHEMBL203	204951	7.4	Nc1cc2ncnc(Nc3cccc(c3)[N+](=O)[O-])c2cn1
CHEMBL203	205745	7.82	Nc1cc2ncnc(Nc3cccc(c3)C(F)(F)F)c2cn1
CHEMBL203	208506	8.52	CCOc1cc2ncnc(Nc3cccc(c3)c4occc4)c2cc1OCC
CHEMBL203	208922	7.96	CCOc1cc2ncnc(Nc3cccc(c3)c4cc[nH]n4)c2cc1OCC
CHEMBL203	208967	7.96	CCOc1cc2ncnc(Nc3cccc(c3)c4cncs4)c2cc1OCC
CHEMBL203	209068	8.7	CCOc1cc2ncnc(Nc3cccc(c3)c4nccs4)c2cc1OCC
CHEMBL203	209132	7.74	CCOc1cc2ncnc(Nc3cccc(c3)c4cscn4)c2cc1OCC
CHEMBL203	210198	9.62	OCCNc1cc2ncnc(Nc3cccc(Br)c3)c2cn1
CHEMBL203	210386	7.35	CN(C)CCNc1cc2ncnc(Nc3cccc(Br)c3)c2cn1
CHEMBL203	210387	8.49	CN(CC(O)C(O)C(O)C(O)CO)c1cc2ncnc(Nc3cccc(Br)c3)c2cn1
CHEMBL203	210569	7.92	OCCN(CCO)c1cc2ncnc(Nc3cccc(Br)c3)c2cn1
CHEMBL203	210606	8.49	CN(CC(O)CO)c1cc2ncnc(Nc3cccc(Br)c3)c2cn1
CHEMBL203	210689	9.29	Brc1cccc(Nc2ncnc3cc(NCCCn4ccnc4)ncc23)c1
CHEMBL203	210773	8.59	CN(CCO)c1cc2ncnc(Nc3cccc(Br)c3)c2cn1
CHEMBL203	210795	8.92	OCCN(CCO)CCCNc1cc2ncnc(Nc3cccc(Br)c3)c2cn1
CHEMBL203	210796	8.04	OCCN(CCO)CCNc1cc2ncnc(Nc3cccc(Br)c3)c2cn1
CHEMBL203	210872	8.25	CN1CCN(CCCNc2cc3ncnc(Nc4cccc(C)c4)c3cn2)CC1
CHEMBL203	210891	8.31	CN1CCN(CCCNc2cc3ncnc(Nc4cccc(Br)c4)c3cn2)CC1
CHEMBL203	210892	9.13	[O-][N+]1(CCCNc2cc3ncnc(Nc4cccc(Br)c4)c3cn2)CCOCC1
CHEMBL203	210896	8.51	Brc1cccc(Nc2ncnc3cc(NCCCN4CCOCC4)ncc23)c1
CHEMBL203	210898	8.14	Brc1cccc(Nc2ncnc3cc(NCCN4CCOCC4)ncc23)c1
CHEMBL203	210902	8.82	OC(=O)CNc1cc2ncnc(Nc3cccc(Br)c3)c2cn1
CHEMBL203	210903	8.14	Cc1cccc(Nc2ncnc3cc(NCCc4c[nH]cn4)ncc23)c1
CHEMBL203	210916	8.85	CNc1cc2ncnc(Nc3cccc(C)c3)c2cn1
CHEMBL203	210959	8.03	Cc1cccc(Nc2ncnc3cc(NCCCN4CCOCC4)ncc23)c1
CHEMBL203	210992	8.27	CN(C)CCCCNc1cc2ncnc(Nc3cccc(C)c3)c2cn1
CHEMBL203	211059	8.85	OS(=O)(=O)CCNc1cc2ncnc(Nc3cccc(Br)c3)c2cn1
CHEMBL203	211060	9.55	OC(=O)CCCNc1cc2ncnc(Nc3cccc(Br)c3)c2cn1
CHEMBL203	211077	8.46	Cc1cccc(Nc2ncnc3cc(NCCCn4ccnc4)ncc23)c1
CHEMBL203	211078	7.4	CN(C)CCN(C)c1cc2ncnc(Nc3cccc(Br)c3)c2cn1
CHEMBL203	211089	8.08	CN(C)CCCCCNc1cc2ncnc(Nc3cccc(Br)c3)c2cn1
CHEMBL203	211090	8.13	CN(C)CCCCNc1cc2ncnc(Nc3cccc(Br)c3)c2cn1
CHEMBL203	211093	7.8	CN(CC(=O)O)c1cc2ncnc(Nc3cccc(Br)c3)c2cn1
CHEMBL203	211113	7.79	OC(=O)CCNc1cc2ncnc(Nc3cccc(Br)c3)c2cn1
CHEMBL203	211131	8.06	CN(C)CCCNc1cc2ncnc(Nc3cccc(Br)c3)c2cn1
CHEMBL203	211218	8.32	OCC(O)C(O)C(O)C(O)CNc1cc2ncnc(Nc3cccc(Br)c3)c2cn1
CHEMBL203	211290	8.24	OCC(O)CNc1cc2ncnc(Nc3cccc(Br)c3)c2cn1
CHEMBL203	211291	7.85	OCC(CO)Nc1cc2ncnc(Nc3cccc(Br)c3)c2cn1
CHEMBL203	211337	9.04	Brc1cccc(Nc2ncnc3cc(NCCc4c[nH]cn4)ncc23)c1
CHEMBL203	211342	8.15	NNc1cc2ncnc(Nc3cccc(Br)c3)c2cn1
CHEMBL203	211352	8.27	Brc1cccc(Nc2ncnc3cc(NCCCCN4CCOCC4)ncc23)c1
CHEMBL203	215778	7.77	CN[C@H]1C[C@@H]2O[C@](C)([C@H]1OC)n3c4ccccc4c5c6[C@@H](O)NC(=O)c6c7c8ccccc8n2c7c35
CHEMBL203	216224	7.51	CO[C@H]1[C@H](C[C@@H]2O[C@@]1(C)n3c4ccccc4c5c6CNC(=O)c6c7c8ccccc8n2c7c35)N(C)CC(=O)O
CHEMBL203	216275	7.72	CO[C@H]1[C@H](C[C@@H]2O[C@@]1(C)n3c4ccccc4c5c6CNC(=O)c6c7c8ccccc8n2c7c35)[N+](C)(C)C
CHEMBL203	216338	7.37	CC[N+](C)(C)[C@H]1C[C@@H]2O[C@](C)([C@H]1OC)n3c4ccccc4c5c6CNC(=O)c6c7c8ccccc8n2c7c35
CHEMBL203	222109	7.7	COc1cc2ncnc(Oc3cccc(Cl)c3)c2cc1OC
CHEMBL203	222110	8.0	COc1cc2ncnc(Sc3cccc(Cl)c3)c2cc1OC
CHEMBL203	225007	7.15	COCCN=NNc1ccc2ncnc(Nc3cccc(Br)c3)c2c1
CHEMBL203	225104	7.42	CN(C)CCN=NNc1ccc2ncnc(Nc3cccc(Br)c3)c2c1
CHEMBL203	225146	7.19	Brc1cccc(Nc2ncnc3ccc(NN=NCCN4CCOCC4)cc23)c1
CHEMBL203	225563	7.6	Brc1cccc(Nc2ncnc3ccc(NN=NCc4ccccc4)cc23)c1
CHEMBL203	225565	7.96	CN(C)N=Nc1ccc2ncnc(Nc3cccc(Br)c3)c2c1
CHEMBL203	225614	7.62	CN(C)N=Nc1ccc2ncnc(Nc3cccc(C)c3)c2c1
CHEMBL203	225615	7.0	CN=NNc1ccc2ncnc(Nc3cccc(Cl)c3)c2c1
CHEMBL203	226015	7.41	CN=NNc1ccc2ncnc(Nc3cccc(Br)c3)c2c1
CHEMBL203	226142	7.85	CN(C)N=Nc1ccc2ncnc(Nc3cccc(Cl)c3)c2c1
CHEMBL203	227694	7.86	Brc1cccc(Nc2ncnc3ccc(NC(=O)C=C=C)cc23)c1
CHEMBL203	227723	8.265	Brc1cccc(Nc2ncnc3cnc(NC(=O)\C=C\C=C)cc23)c1
CHEMBL203	227752	8.11	FC(F)(F)\C=C\C(=O)Nc1ccc2ncnc(Nc3cccc(Br)c3)c2c1
CHEMBL203	228154	7.69	Brc1cccc(Nc2ncnc3cnc(cc23)N(CCCN4CCOCC4)C(=O)C=C)c1
CHEMBL203	228158	7.01	CN(C)CCN(C(=O)C=C)c1cc2c(Nc3cccc(Br)c3)ncnc2cn1
CHEMBL203	228188	8.705	C\C=C\C(=O)Nc1cc2c(Nc3cccc(Br)c3)ncnc2cn1
CHEMBL203	228287	7.717	[O-][S+](C=C)c1cc2c(Nc3cccc(Br)c3)ncnc2cn1
CHEMBL203	228303	8.43	Cl\C=C\C(=O)Nc1cc2c(Nc3cccc(Br)c3)ncnc2cn1
CHEMBL203	228306	9.37	Brc1cccc(Nc2ncnc3cnc(cc23)S(=O)(=O)C=C)c1
CHEMBL203	228436	8.317	Brc1cccc(Nc2ncnc3cnc(NC(=O)\C=C\C(=O)NCCCn4ccnc4)cc23)c1
CHEMBL203	228463	8.533	Fc1ccc(Nc2ncnc3cnc(NC(=O)\C=C\C(=O)NCCCN4CCOCC4)cc23)cc1Cl
CHEMBL203	228490	7.775	CN(C)CCCNC(=O)\C=C\C(=O)N(C)c1cc2c(Nc3cccc(Br)c3)ncnc2cn1
CHEMBL203	228523	8.167	CCN(CC)CCCNC(=O)\C=C\C(=O)Nc1cc2c(Nc3cccc(Br)c3)ncnc2cn1
CHEMBL203	228531	7.03	OCCS(=O)(=O)c1cc2c(Nc3cccc(Br)c3)ncnc2cn1
CHEMBL203	228532	8.757	Brc1cccc(Nc2ncnc3ccc(NS(=O)(=O)C=C)cc23)c1
CHEMBL203	228550	8.403	Brc1cccc(Nc2ncnc3cnc(NC(=O)\C=C\C(=O)NCCCN4CCOCC4)cc23)c1
CHEMBL203	228551	7.813	CN(C)CCCNC(=O)\C=C\C(=O)Nc1cc2c(Nc3cccc(Br)c3)ncnc2cn1
CHEMBL203	228629	7.575	Brc1cccc(Nc2ncnc3cnc(NC(=O)\C=C\c4ccccc4)cc23)c1
CHEMBL203	228660	8.055	CCOC(=O)\C=C\C(=O)Nc1cc2c(Nc3cccc(Br)c3)ncnc2cn1
CHEMBL203	228666	7.94	CN(C)CCCNC(=O)\C=C\C(=O)Nc1ccc2ncnc(Nc3cccc(Br)c3)c2c1
CHEMBL203	228667	7.595	Brc1cccc(Nc2ncnc3ccc(cc23)N(CCCN4CCOCC4)C(=O)C=C)c1
CHEMBL203	228678	9.43	OC(=O)\C=C\C(=O)Nc1ccc2ncnc(Nc3cccc(Br)c3)c2c1
CHEMBL203	228679	7.45	CC(=O)\C=C\C(=O)Nc1ccc2ncnc(Nc3cccc(Br)c3)c2c1
CHEMBL203	228698	7.52	CN(C)CCCOC(=O)\C=C\C(=O)Nc1ccc2ncnc(Nc3cccc(Br)c3)c2c1
CHEMBL203	228730	8.83	CN(C(=O)C=C)c1cc2c(Nc3cccc(Br)c3)ncnc2cn1
CHEMBL203	228761	8.08	CC(=C)C(=O)Nc1cc2c(Nc3cccc(Br)c3)ncnc2cn1
CHEMBL203	228985	7.88	CCOC(=O)\C=C\C(=O)Nc1ccc2ncnc(Nc3cccc(Br)c3)c2c1
CHEMBL203	229020	8.953	Brc1cccc(Nc2ncnc3cnc(NS(=O)(=O)C=C)cc23)c1
CHEMBL203	250864	7.377	COc1cc2ncnc(Nc3ccccc3F)c2cc1OC
CHEMBL203	252075	8.405	COc1ccc2[nH]c3ncnc(Nc4cccc(Br)c4)c3c2c1
CHEMBL203	252101	7.33	Nc1ccc2sc3c(Nc4cccc(c4)C(F)(F)F)ncnc3c2c1
CHEMBL203	252157	7.755	Brc1cccc(Nc2ncnc3c4ccccc4sc23)c1
CHEMBL203	252252	7.96	Brc1cccc(Nc2ncnc3ccsc23)c1
CHEMBL203	252304	7.7	CN(C)c1ccc2sc3c(Nc4cccc(Br)c4)ncnc3c2c1
CHEMBL203	252312	9.0	Cc1cccc(Nc2cc(NCCO)ncn2)c1
CHEMBL203	252313	7.46	Brc1cccc(Nc2ncnc3sccc23)c1
CHEMBL203	252468	7.845	Cc1cccc(Nc2ncnc3c4cc(N)ccc4sc23)c1
CHEMBL203	252472	7.1	COc1ccc2c(c1)sc3c(Nc4cccc(Br)c4)ncnc23
CHEMBL203	252476	8.19	Nc1cc2sc3c(Nc4cccc(Br)c4)ncnc3c2cc1F
CHEMBL203	252587	8.32	Nc1ccc2sc3c(Nc4cccc(Br)c4)ncnc3c2c1
CHEMBL203	252756	8.91	Brc1cccc(Nc2ncnc3ccc4cc[nH]c4c23)c1
CHEMBL203	252758	7.54	Brc1cccc(Nc2ncnc3ccc4[nH]cnc4c23)c1
CHEMBL203	257336	7.05	Oc1cccc(OC(=O)c2cc(NCc3cc(O)ccc3O)ccc2O)c1
CHEMBL203	262520	7.55	CS(=O)(=O)CCNc1nc(cs1)c2ccc3ncnc(Nc4ccc(OCc5cccc(F)c5)c(Cl)c4)c3c2
CHEMBL203	262522	7.055	CS(=O)(=O)CCNc1nc(cs1)c2ccc3ncnc(Nc4ccc5c(cnn5Cc6ccccc6)c4)c3c2
CHEMBL203	262547	7.37	CS(=O)(=O)CCNc1nc(cs1)c2ccc3ncnc(Nc4ccc(OCc5ccccc5)c(Cl)c4)c3c2
CHEMBL203	272412	9.72	OCCNc1cc2c(Nc3cccc(Br)c3)ncnc2cn1
CHEMBL203	272413	8.615	Brc1cccc(Nc2ncnc3cnc(NCCCN4CCOCC4)cc23)c1
CHEMBL203	272537	7.715	CN(C)CCN(C)c1cc2c(Nc3cccc(Br)c3)ncnc2cn1
CHEMBL203	272567	8.05	OCCN(CCO)CCCNc1cc2c(Nc3cccc(Br)c3)ncnc2cn1
CHEMBL203	272568	7.885	Brc1cccc(Nc2ncnc3cnc(NCCN4CCOCC4)cc23)c1
CHEMBL203	272698	9.25	CN(CC(O)CO)c1cc2c(Nc3cccc(Br)c3)ncnc2cn1
CHEMBL203	272699	9.74	OCC(O)CNc1cc2c(Nc3cccc(Br)c3)ncnc2cn1
CHEMBL203	272778	8.23	CN(C)CCCCNc1cc2c(Nc3cccc(Br)c3)ncnc2cn1
CHEMBL203	272779	7.415	CN(C)CCNc1cc2c(Nc3cccc(Br)c3)ncnc2cn1
CHEMBL203	272814	8.36	CN(C)CCCNc1cc2c(Nc3cccc(Br)c3)ncnc2cn1
CHEMBL203	272878	8.23	CN1CCN(CC1)NCCCNc2cc3c(Nc4cccc(Br)c4)ncnc3cn2
CHEMBL203	272879	8.09	OCCN(CCO)CCNc1cc2c(Nc3cccc(Br)c3)ncnc2cn1
CHEMBL203	273000	8.355	Brc1cccc(Nc2ncnc3cnc(NCc4cccnc4)cc23)c1
CHEMBL203	273013	8.405	Brc1cccc(Nc2ncnc3cnc(NCCCn4ccnc4)cc23)c1
CHEMBL203	273047	8.655	Brc1cccc(Nc2ncnc3cnc(NCCc4c[nH]cn4)cc23)c1
CHEMBL203	273103	8.505	Brc1cccc(Nc2ncnc3cnc(NCCc4ccccn4)cc23)c1
CHEMBL203	273122	8.96	CNc1cc2c(Nc3cccc(c3)C(F)(F)F)ncnc2cn1
CHEMBL203	273123	8.74	Cc1cccc(Nc2ncnc3cnc(NCCCN4CCOCC4)cc23)c1
CHEMBL203	273153	8.89	Cc1cccc(Nc2ncnc3cnc(NCCc4c[nH]cn4)cc23)c1
CHEMBL203	273216	8.51	Cc1cccc(Nc2ncnc3cnc(N)cc23)c1
CHEMBL203	273217	7.195	CCN(CC)CC(O)CNc1cc2c(Nc3cccc(Br)c3)ncnc2cn1
CHEMBL203	273423	9.66	CN(CCO)c1cc2c(Nc3cccc(Br)c3)ncnc2cn1
CHEMBL203	273523	7.59	CN1CCN(CC1)c2cc3c(Nc4cccc(Br)c4)ncnc3cn2
CHEMBL203	273554	8.17	CN(CCO)CCNc1cc2c(Nc3cccc(Br)c3)ncnc2cn1
CHEMBL203	273555	9.72	CNc1cc2c(Nc3cccc(Cl)c3)ncnc2cn1
CHEMBL203	273583	9.36	CN(CC(=O)O)c1cc2c(Nc3cccc(Br)c3)ncnc2cn1
CHEMBL203	273585	9.55	OC(=O)CNc1cc2c(Nc3cccc(Br)c3)ncnc2cn1
CHEMBL203	273704	8.495	CNc1cc2c(Nc3cccc(C)c3)ncnc2cn1
CHEMBL203	273779	8.26	Cc1cccc(Nc2ncnc3cnc(NCCN4CCOCC4)cc23)c1
CHEMBL203	273780	8.55	CN(C)c1cc2c(Nc3cccc(C)c3)ncnc2cn1
CHEMBL203	281763	7.05	Oc1ccc(O)c(CNc2ccc(O)c(c2)C(=O)Oc3ccc4ccccc4c3)c1
CHEMBL203	281860	7.1	Nc1ncnc2c1c(cn2C3CCCC3)c4cccc(O)c4
CHEMBL203	282603	7.0	CC(C)(C)ONC(=O)c1cc(NCc2cc(O)ccc2O)ccc1O
CHEMBL203	282768	7.3	Oc1ccc(O)c(CNc2ccc(O)c(c2)C(=O)NOCc3ccccc3)c1
CHEMBL203	287552	8.77	Brc1cccc(Nc2ncnc3cc4nccnc4cc23)c1
CHEMBL203	288147	9.54	Cc1nc2cc3c(Nc4cccc(Br)c4)ncnc3cc2[nH]1
CHEMBL203	288714	9.47	Brc1cccc(Nc2ncnc3cc4c[nH]nc4cc23)c1
CHEMBL203	288833	8.39	Brc1cccc(Nc2ncnc3cc4[nH]nnc4cc23)c1
CHEMBL203	289658	10.6	Cn1cnc2cc3c(Nc4cccc(Br)c4)ncnc3cc12
CHEMBL203	290482	11.0	Cn1cnc2cc3ncnc(Nc4cccc(Br)c4)c3cc12
CHEMBL203	290483	7.36	Brc1cccc(Nc2ncnc3cc4ncsc4cc23)c1
CHEMBL203	290951	7.66	CN(C)CCn1cnc2cc3c(Nc4cccc(Br)c4)ncnc3cc12
CHEMBL203	290960	8.88	CN(C)CCn1cnc2cc3ncnc(Nc4cccc(Br)c4)c3cc12
CHEMBL203	299026	8.15	CCOc1cc2ncc(C#N)c(Nc3ccc(OCc4cccc(Cl)c4)c(Cl)c3)c2cc1NC(=O)\C=C\CN(C)C
CHEMBL203	299031	7.14	COc1cc2ncc(C#N)c(Nc3ccc(NCc4cccnc4)c(Cl)c3)c2cc1NC(=O)\C=C\CN(C)C
CHEMBL203	299035	7.64	CCOc1cc2ncc(C#N)c(Nc3ccc(OCc4occc4)c(Cl)c3)c2cc1NC(=O)\C=C\CN(C)C
CHEMBL203	299045	7.39	COc1cc2ncc(C#N)c(Nc3ccc(Sc4nccn4C)c(Cl)c3)c2cc1NC(=O)\C=C\CN(C)C
CHEMBL203	299046	7.09	CCOc1cc2ncc(C#N)c(Nc3ccc4c(ccn4S(=O)(=O)c5ccccc5)c3)c2cc1NC(=O)\C=C\CN(C)C
CHEMBL203	299055	7.51	CCOc1cc2ncc(C#N)c(Nc3ccc(OCc4ccccc4)c(Cl)c3)c2cc1NC(=O)\C=C\CN5CCCCC5
CHEMBL203	299058	7.11	CCOc1cc2ncc(C#N)c(Nc3ccc(OCc4ccccc4)c(Cl)c3)c2cc1NC(=O)\C=C\CN5CCCC5
CHEMBL203	299069	8.0	CCOc1cc2ncc(C#N)c(Nc3ccc(OCc4cccc5ccccc45)c(Cl)c3)c2cc1NC(=O)\C=C\CN(C)C
CHEMBL203	299070	7.82	CCOc1cc2ncc(C#N)c(Nc3ccc(OCc4ccc5ccccc5c4)c(Cl)c3)c2cc1NC(=O)\C=C\CN(C)C
CHEMBL203	299071	7.96	CCOc1cc2ncc(C#N)c(Nc3ccc(OCc4ccccc4Cl)c(Cl)c3)c2cc1NC(=O)\C=C\CN(C)C
CHEMBL203	299082	7.59	CCOc1cc2ncc(C#N)c(Nc3ccc(OCc4ccccc4)c(Cl)c3)c2cc1NC(=O)\C=C\CN5CCC5
CHEMBL203	299083	7.47	CCOc1cc2ncc(C#N)c(Nc3ccc(OCc4cccc(F)c4)c(Cl)c3)c2cc1NC(=O)\C=C\CN(C)C
CHEMBL203	299090	7.12	CCOc1cc2ncc(C#N)c(Nc3ccc(OCc4ccccc4)c(Cl)c3)c2cc1NC(=O)C(=C)CN5CCOCC5
CHEMBL203	299091	7.47	CCOc1cc2ncc(C#N)c(Nc3ccc(NCc4cccc5ccccc45)c(Cl)c3)c2cc1NC(=O)\C=C\CN(C)C
CHEMBL203	299097	7.35	CCOc1cc2ncc(C#N)c(Nc3ccc(NCc4ccccc4)c(Cl)c3)c2cc1NC(=O)\C=C\CN(C)C
CHEMBL203	299099	7.19	CCOc1cc2ncc(C#N)c(Nc3ccc(OCc4ccc(F)cc4)c(Cl)c3)c2cc1NC(=O)\C=C\CN(C)C
CHEMBL203	299108	7.35	CCOc1cc2ncc(C#N)c(Nc3ccc(OCc4ccccc4)c(Cl)c3)c2cc1NS(=O)(=O)C=C
CHEMBL203	299110	7.62	COc1cc2ncc(C#N)c(Nc3ccc(OCc4ccccc4)c(Cl)c3)c2cc1NC(=O)\C=C\CN(C)C
CHEMBL203	299115	7.28	CCOc1cc2ncc(C#N)c(Nc3ccc(OCc4ccccc4)c(Cl)c3)c2cc1NC(=O)\C=C\CN(C)C
CHEMBL203	299120	8.825	CCOc1cc2ncc(C#N)c(Nc3ccc(OCc4ccccn4)c(Cl)c3)c2cc1NC(=O)\C=C\CN(C)C
CHEMBL203	299124	7.52	CCOc1cc2ncc(C#N)c(Nc3ccc(OCc4ccccc4)c(Cl)c3)c2cc1NC(=O)\C=C\CN(C(C)C)C(C)C
CHEMBL203	299125	7.0	CCOc1cc2ncc(C#N)c(Nc3ccc4c(ccn4Cc5ccccc5)c3)c2cc1NC(=O)\C=C\CN(C)C
CHEMBL203	299126	7.17	CCOc1cc2ncc(C#N)c(Nc3ccc(OCc4ccccc4)c(Cl)c3)c2cc1NC(=O)\C=C\CN(C)CCOC
CHEMBL203	299127	7.7	CCOc1cc2ncc(C#N)c(Nc3ccc(OCc4ccccc4)c(Cl)c3)c2cc1NC(=O)\C=C\CN(C)CCO
CHEMBL203	299134	7.29	CCOc1cc2ncc(C#N)c(Nc3ccc(OCc4ccc(Cl)cc4)c(Cl)c3)c2cc1NC(=O)\C=C\CN(C)C
CHEMBL203	299137	7.49	COc1cc2ncc(C#N)c(Nc3ccc(Sc4ncc(s4)c5ccccc5)c(Cl)c3)c2cc1NC(=O)\C=C\CN(C)C
CHEMBL203	299146	7.7	CCOc1cc2ncc(C#N)c(Nc3ccc(OCc4ccccc4)c(Cl)c3)c2cc1NC(=O)\C=C\CN5CCOCC5
CHEMBL203	299147	7.8	CCOc1cc2ncc(C#N)c(Nc3ccc(OCc4ccccc4)c(Cl)c3)c2cc1NC(=O)\C=C\CN5CCSCC5
CHEMBL203	299160	7.01	CCOc1cc2ncc(C#N)c(Nc3ccc(OCc4ccccc4)c(Cl)c3)c2cc1NC(=O)\C=C\CN(CC(C)O)CC(C)O
CHEMBL203	299211	7.38	COc1cc2ncc(C#N)c(Nc3ccc(Sc4nccs4)c(Cl)c3)c2cc1NC(=O)\C=C\CN(C)C
CHEMBL203	299212	7.51	CCOc1cc2ncc(C#N)c(Nc3ccc(OCc4ccccc4OC)c(Cl)c3)c2cc1NC(=O)\C=C\CN(C)C
CHEMBL203	299219	7.62	CCOc1cc2ncc(C#N)c(Nc3ccc(OCc4ccccc4)c(Cl)c3)c2cc1NC(=O)\C=C\Cc5c[nH]cn5
CHEMBL203	299229	7.0	CCOc1cc2ncc(C#N)c(Nc3ccc(O[C@H](C)c4ccccc4)c(Cl)c3)c2cc1NC(=O)\C=C\CN(C)C
CHEMBL203	300044	7.3	Clc1cc(Nc2ncnc3nn4ccccc4c23)ccc1OCc5ccccc5
CHEMBL203	300114	7.495	Fc1cccc(COc2ccc(Nc3ncnc4nn5ccccc5c34)cc2Cl)c1
CHEMBL203	300863	8.0	ClCCNc1ccc2ncnc(Nc3cccc(Br)c3)c2c1
CHEMBL203	300868	7.59	ClCCNc1ccc2ncnc(Nc3cccc(Cl)c3)c2c1
CHEMBL203	311974	7.0	Cc1ccn2ncnc(Nc3ccc(F)c(Cl)c3)c12
CHEMBL203	313881	9.317	CCC(=O)Nc1ccc2ncnc(Nc3cccc(Br)c3)c2c1
CHEMBL203	318765	7.745	ClCC(=O)Nc1ccc2ncnc(Nc3cccc(Br)c3)c2c1
CHEMBL203	318766	8.48	ClCC(=O)Nc1ccc2ncnc(Nc3cccc(I)c3)c2c1
CHEMBL203	318900	8.99	COc1cc2ncnc(Nc3cc(Cl)c(Cl)cc3F)c2cc1OC
CHEMBL203	318901	8.61	Fc1cc(Cl)c(Cl)cc1Nc2ncnc3ccc(NC(=O)C=C)cc23
CHEMBL203	318952	8.293	Fc1cc(Cl)c(Cl)cc1Nc2ncnc3ccc(NC(=O)CCl)cc23
CHEMBL203	319049	8.415	CN(C)C\C=C\C(=O)Nc1ccc2ncnc(Nc3cc(Cl)c(Cl)cc3F)c2c1
CHEMBL203	319116	9.03	CN(C)C\C=C\C(=O)Nc1ccc2ncnc(Nc3cccc(I)c3)c2c1
CHEMBL203	326992	7.4	CCc1c(cn2ncnc(Nc3ccc4c(cnn4Cc5ccccc5)c3)c12)C(=O)NCCCn6ccnc6
CHEMBL203	327000	7.4	CCc1c(NC(=O)OCCn2ccnc2)cn3ncnc(Nc4ccc5c(cnn5Cc6ccccc6)c4)c13
CHEMBL203	327032	7.05	CCOC(=O)c1cn2ncnc(Nc3ccc(F)c(Cl)c3)c2c1CC
CHEMBL203	327039	7.22	CCOC(=O)c1cn2ncnc(Nc3cccc(Br)c3)c2c1CC
CHEMBL203	327040	7.3	CCOC(=O)c1cn2ncnc(Nc3ccc4[nH]ncc4c3)c2c1CC
CHEMBL203	327079	7.7	CCc1c(cn2ncnc(Nc3ccc4c(cnn4Cc5ccccc5)c3)c12)C(=O)O
CHEMBL203	327085	7.15	CCc1c(cn2ncnc(Nc3ccc4c(cnn4Cc5ccccc5)c3)c12)C(=O)NC
CHEMBL203	327591	7.23	COc1cc2ncnc(Nc3ccc(OCc4ccccn4)c(C)c3)c2cc1OC
CHEMBL203	327598	8.3	COc1cc(ON2CCC(C)CC2)c3c(Nc4ccc(OCc5ccccn5)c(Cl)c4)ncnc3c1
CHEMBL203	327605	8.3	CN1CCC(CC1)Oc2cccc3ncnc(Nc4ccc(OCc5cccc(F)c5)c(Cl)c4)c23
CHEMBL203	338603	8.685	Brc1cccc(Nc2ncnc3ccc(NC(=O)C#C)cc23)c1
CHEMBL203	338755	8.225	OCC#CC(=O)Nc1ccc2ncnc(Nc3ccc(F)c(Cl)c3)c2c1
CHEMBL203	338756	8.34	CCN(CC)CC#CC(=O)Nc1ccc2ncnc(Nc3ccc(F)c(Cl)c3)c2c1
CHEMBL203	338763	8.085	CCCCC#CC(=O)Nc1cc2c(Nc3ccc(F)c(Cl)c3)ncnc2cn1
CHEMBL203	338764	7.57	CCN(CC)CC#CC(=O)Nc1cc2c(Nc3ccc(F)c(Cl)c3)ncnc2cn1
CHEMBL203	338984	7.68	CCCCN(CCCC)CC#CC(=O)Nc1ccc2ncnc(Nc3ccc(F)c(Cl)c3)c2c1
CHEMBL203	338985	7.29	Fc1ccc(Nc2ncnc3ccc(NC(=O)C#CCN4CCOCC4)cc23)cc1Cl
CHEMBL203	338996	8.545	CCN(CC)CCC#CC(=O)Nc1ccc2ncnc(Nc3ccc(F)c(Cl)c3)c2c1
CHEMBL203	338997	7.54	CCCCN(CCCC)CC#CC(=O)Nc1cc2c(Nc3ccc(F)c(Cl)c3)ncnc2cn1
CHEMBL203	339004	8.18	Fc1ccc(Nc2ncnc3cnc(NC(=O)C#CCN4CCOCC4)cc23)cc1Cl
CHEMBL203	339066	8.17	CC(C)N(CC#CC(=O)Nc1ccc2ncnc(Nc3ccc(F)c(Cl)c3)c2c1)C(C)C
CHEMBL203	339072	8.345	Fc1ccc(Nc2ncnc3ccc(NC(=O)C#CCCN4CCOCC4)cc23)cc1Cl
CHEMBL203	339076	7.25	CC(C)N(CC#CC(=O)Nc1cc2c(Nc3ccc(F)c(Cl)c3)ncnc2cn1)C(C)C
CHEMBL203	339243	8.52	Brc1cccc(Nc2ncnc3cnc(NC(=O)C#C)cc23)c1
CHEMBL203	339245	8.815	Fc1ccc(Nc2ncnc3cnc(NC(=O)C#CCCN4CCOCC4)cc23)cc1Cl
CHEMBL203	339254	8.585	Fc1ccc(Nc2ncnc3cnc(NC(=O)C#CCCN4CCOCC4)cc23)cc1Br
CHEMBL203	339255	8.71	Fc1ccc(Nc2ncnc3cnc(NC(=O)C#CCCN4CCCCC4)cc23)cc1Cl
CHEMBL203	339471	9.06	CC#CC(=O)Nc1cc2c(Nc3ccc(F)c(Cl)c3)ncnc2cn1
CHEMBL203	339473	8.395	CCCC#CC(=O)Nc1cc2c(Nc3ccc(F)c(Cl)c3)ncnc2cn1
CHEMBL203	339482	9.01	CN1CCN(CCC#CC(=O)Nc2cc3c(Nc4ccc(F)c(Cl)c4)ncnc3cn2)CC1
CHEMBL203	339488	8.765	CN1CCN(CCC#CC(=O)Nc2cc3c(Nc4ccc(F)c(Br)c4)ncnc3cn2)CC1
CHEMBL203	342159	7.37	COc1cc(OC2CCN(C)CC2)c3c(Nc4ccc(F)c(Cl)c4)ncnc3c1
CHEMBL203	342345	8.52	CN1CCC(CC1)Oc2cccc3ncnc(Nc4ccc(F)c(Cl)c4)c23
CHEMBL203	342355	7.18	CN1CCN(CCCOc2cc(OC3CCOCC3)c4c(Nc5ccc(F)c(Cl)c5)ncnc4c2)CC1
CHEMBL203	342628	8.0	COc1cc(OC2CCNCC2)c3c(Nc4ccc(F)c(Cl)c4)ncnc3c1
CHEMBL203	345448	7.07	Fc1cccc(COc2ccc(Nc3ncncc3C#C)cc2Cl)c1
CHEMBL203	345449	7.13	Fc1cccc(COc2ccc(Nc3ncncc3C#Cc4cccnc4)cc2Cl)c1
CHEMBL203	345527	7.82	CS(=O)(=O)CCNC(=O)NCc1cccc(n1)C#Cc2cncnc2Nc3ccc(OCc4cccc(F)c4)c(Cl)c3
CHEMBL203	345532	7.4	OCc1cccc(n1)C#Cc2cncnc2Nc3ccc(OCc4cccc(F)c4)c(Cl)c3
CHEMBL203	345536	7.68	NCc1cccc(n1)C#Cc2cncnc2Nc3ccc(OCc4cccc(F)c4)c(Cl)c3
CHEMBL203	345537	7.64	CNC(=O)NCc1cccc(n1)C#Cc2cncnc2Nc3ccc(OCc4cccc(F)c4)c(Cl)c3
CHEMBL203	345685	7.2	Nc1ccccc1C#Cc2cncnc2Nc3ccc(OCc4cccc(F)c4)c(Cl)c3
CHEMBL203	345691	7.38	Nc1cccc(c1)C#Cc2cncnc2Nc3ccc(OCc4cccc(F)c4)c(Cl)c3
CHEMBL203	345692	7.52	Nc1ccc(cc1)C#Cc2cncnc2Nc3ccc(OCc4cccc(F)c4)c(Cl)c3
CHEMBL203	345702	7.92	CC(=O)Nc1cccc(c1)C#Cc2cncnc2Nc3ccc(OCc4cccc(F)c4)c(Cl)c3
CHEMBL203	345751	7.1	Fc1cccc(COc2ccc(Nc3ncncc3C#Cc4ccccc4)cc2Cl)c1
CHEMBL203	345816	7.11	Fc1cccc(COc2ccc(Nc3ncncc3C#Cc4ncccn4)cc2Cl)c1
CHEMBL203	345832	7.77	Fc1cccc(COc2ccc(Nc3ncncc3C#Cc4ccccn4)cc2Cl)c1
CHEMBL203	345837	7.38	Fc1cccc(COc2ccc(Nc3ncncc3C#Cc4cc[nH]n4)cc2Cl)c1
CHEMBL203	345838	7.49	Nc1nccc(n1)C#Cc2cncnc2Nc3ccc(OCc4cccc(F)c4)c(Cl)c3
CHEMBL203	345874	7.04	CC(=O)Nc1cccc(n1)C#Cc2cncnc2Nc3ccc(OCc4cccc(F)c4)c(Cl)c3
CHEMBL203	345875	7.12	OCc1nc(cs1)C#Cc2cncnc2Nc3ccc(OCc4cccc(F)c4)c(Cl)c3
CHEMBL203	345880	7.48	OCc1oc(cc1)C#Cc2cncnc2Nc3ccc(OCc4cccc(F)c4)c(Cl)c3
CHEMBL203	345922	7.1	CNC(=O)c1cccc(c1)C#Cc2cncnc2Nc3ccc(OCc4cccc(F)c4)c(Cl)c3
CHEMBL203	345927	7.22	CC(=O)NCc1cccc(c1)C#Cc2cncnc2Nc3ccc(OCc4cccc(F)c4)c(Cl)c3
CHEMBL203	345943	7.3	CS(=O)(=O)CCC(=O)Nc1cccc(c1)C#Cc2cncnc2Nc3ccc(OCc4cccc(F)c4)c(Cl)c3
CHEMBL203	345951	7.51	COC(=O)CCCC(=O)Nc1cccc(c1)C#Cc2cncnc2Nc3ccc(OCc4cccc(F)c4)c(Cl)c3
CHEMBL203	345952	7.61	COc1cc2ncnc(Nc3cccc(Cl)c3F)c2cc1CN4CCCC[C@@H]4C(=O)N
CHEMBL203	345962	7.175	COc1cc2ncnc(Nc3cccc(Cl)c3F)c2cc1CN4CCOCC4C(=O)N
CHEMBL203	345963	7.49	COC[C@H](N(C)Cc1cc2c(Nc3cccc(Cl)c3F)ncnc2cc1OC)C(=O)N
CHEMBL203	345969	7.225	COc1cc2ncnc(Nc3cccc(Cl)c3F)c2cc1CN(C)[C@H](C)C(=O)N(C)C
CHEMBL203	346338	7.525	COc1cc2ncnc(Nc3cccc(Cl)c3F)c2cc1CN(C)CC(=O)N
CHEMBL203	346348	7.785	COc1cc2ncnc(Nc3cccc(Cl)c3F)c2cc1CN(C)[C@H](C)C(=O)N
CHEMBL203	346349	7.85	COc1cc2ncnc(Nc3cccc(Cl)c3F)c2cc1CN(C)[C@@H](C)C(=O)N
CHEMBL203	346354	7.81	COc1cc2ncnc(Nc3ccc(F)c(Cl)c3)c2cc1CN4CCC[C@@H]4C(=O)N
CHEMBL203	346355	7.375	COc1cc2ncnc(Nc3ccc(F)c(Cl)c3)c2cc1CN4CCC[C@H]4C(=O)N
CHEMBL203	346357	7.61	CNC(=O)[C@@H](C)N(C)Cc1cc2c(Nc3cccc(Cl)c3F)ncnc2cc1OC
CHEMBL203	346361	7.39	COc1cc2ncnc(Nc3cccc(Cl)c3F)c2cc1CN4CCC[C@H]4C(=O)N
CHEMBL203	346362	7.1	COc1cc2ncnc(Nc3cccc(Cl)c3F)c2cc1CN4CCC4C(=O)N
CHEMBL203	346405	7.8	COc1cc2ncnc(Nc3cccc(Cl)c3F)c2cc1CN4CCC[C@@H]4C(=O)N
CHEMBL203	346406	7.8	CO[C@@H]1C[C@@H](N(Cc2cc3c(Nc4cccc(Cl)c4F)ncnc3cc2OC)C1)C(=O)N
CHEMBL203	346691	7.425	COc1cc2ncnc(Nc3cccc(Cl)c3F)c2cc1CN(C)C4CCNC4=O
CHEMBL203	346697	7.3	COc1cc2ncnc(Nc3cccc(Cl)c3F)c2cc1CN(C(C)C)[C@@H](C)C(=O)N
CHEMBL203	346704	7.15	CNC(=O)[C@H]1CCCN1Cc2cc3c(Nc4cccc(Cl)c4F)ncnc3cc2OC
CHEMBL203	346706	7.61	COc1cc2ncnc(Nc3cccc(Cl)c3F)c2cc1CN(C)[C@@H](CO)C(=O)N
CHEMBL203	346710	7.63	COCCN(Cc1cc2c(Nc3cccc(Cl)c3F)ncnc2cc1OC)[C@@H](C)C(=O)N
CHEMBL203	346759	7.31	COc1cc2ncnc(Nc3cccc(Cl)c3F)c2cc1CN4CCN(C)CC4C(=O)N
CHEMBL203	347039	7.65	COCC[C@H](N(C)Cc1cc2c(Nc3cccc(Cl)c3F)ncnc2cc1OC)C(=O)N
CHEMBL203	347040	7.21	COc1cc2ncnc(Nc3cccc(Cl)c3F)c2cc1CN(C)[C@@H](CN(C)C)C(=O)N
CHEMBL203	347054	7.725	COc1cc2ncnc(Nc3cccc(Cl)c3F)c2cc1CN(C)C4(CCN(C)CC4)C(=O)N
CHEMBL203	347061	7.31	COc1cc2ncnc(Nc3cccc(Cl)c3F)c2cc1CN(C)C4(CCN(CC4)C(C)C)C(=O)N
CHEMBL203	347062	7.85	COc1cc2ncnc(Nc3cccc(Cl)c3F)c2cc1CN(C)C4(CN(C)C4)C(=O)N
CHEMBL203	347245	7.755	COc1cc2ncnc(Nc3cccc(Cl)c3F)c2cc1CN(C)C4(CN(C4)C(C)C)C(=O)N
CHEMBL203	347420	7.785	COCCN1CC(C1)(N(C)Cc2cc3c(Nc4cccc(Cl)c4F)ncnc3cc2OC)C(=O)N
CHEMBL203	348988	7.96	CNc1ccc2ncnc(Nc3cccc(C)c3)c2c1
CHEMBL203	349000	8.4	CNc1ccc2ncnc(Nc3cccc(Cl)c3)c2c1
CHEMBL203	349125	7.66	ClCCNC(=O)Nc1ccc2ncnc(Nc3cccc(Cl)c3)c2c1
CHEMBL203	349154	7.74	ClCCNC(=O)Nc1ccc2ncnc(Nc3cccc(Br)c3)c2c1
CHEMBL203	349188	7.09	CN(CCCl)C(=O)Nc1ccc2ncnc(Nc3cccc(Cl)c3)c2c1
CHEMBL203	349405	7.17	ClCCN(N=O)C(=O)Nc1ccc2ncnc(Nc3cccc(Cl)c3)c2c1
CHEMBL203	349406	7.33	ClCCN(N=O)C(=O)Nc1ccc2ncnc(Nc3cccc(Br)c3)c2c1
CHEMBL203	358300	7.6	Fc1cccc(COc2ccc(Nc3ncnc4ccc(cc34)c5oc(COCCS(=O)(=O)c6ccccc6)cc5)cc2Cl)c1
CHEMBL203	358301	7.3	Clc1cc(Nc2ncnc3ccc(cc23)c4oc(CNCCCCS(=O)(=O)c5ccccc5)cc4)ccc1OCc6ccccc6
CHEMBL203	358302	7.07	CCCN(CCS(=O)(=O)C)Cc1oc(cc1)c2ccc3ncnc(Nc4ccc(OCc5cccc(F)c5)c(Cl)c4)c3c2
CHEMBL203	358303	7.57	CS(=O)(=O)CCN(CC#N)Cc1oc(cc1)c2ccc3ncnc(Nc4ccc(OCc5cccc(F)c5)c(Cl)c4)c3c2
CHEMBL203	358342	7.1	CS(=O)(=O)CCNCc1oc(cc1)c2ccc3ncnc(Nc4ccc(OCc5cccc(F)c5)c(c4)C(F)(F)F)c3c2
CHEMBL203	358343	7.68	CCCS(=O)(=O)CCNCc1oc(cc1)c2ccc3ncnc(Nc4ccc(OCc5cccc(F)c5)c(Cl)c4)c3c2
CHEMBL203	358344	7.74	CC(C)S(=O)(=O)CCNCc1oc(cc1)c2ccc3ncnc(Nc4ccc(OCc5cccc(F)c5)c(Cl)c4)c3c2
CHEMBL203	358388	7.55	[O-][S+]1CCN(Cc2oc(cc2)c3ccc4ncnc(Nc5ccc(OCc6cccc(F)c6)c(Cl)c5)c4c3)CC1
CHEMBL203	358405	7.57	CS(=O)(=O)CCNCc1oc(cc1)c2ccc3ncnc(Nc4ccc(OCc5ccccc5)cc4)c3c2
CHEMBL203	358430	7.8	[O-][S+]1CCN(Cc2oc(cc2)c3ccc4ncnc(Nc5ccc(OCc6ccccc6)c(F)c5)c4c3)CC1
CHEMBL203	358448	7.62	CS(=O)(=O)CCNCc1oc(cc1)c2ccc3ncnc(Nc4ccc(OCc5cccc(F)c5)cc4)c3c2
CHEMBL203	358465	7.92	[O-][S+]1CCN(Cc2oc(cc2)c3ccc4ncnc(Nc5ccc(OCc6ccccc6)c(Cl)c5)c4c3)CC1
CHEMBL203	358520	7.72	Fc1cccc(COc2ccc(Nc3ncnc4ccc(cc34)c5oc(CNCCS(=O)(=O)c6ccccn6)cc5)cc2C(F)(F)F)c1
CHEMBL203	358521	7.77	Cn1ccnc1S(=O)(=O)CCNCc2oc(cc2)c3ccc4ncnc(Nc5ccc(OCc6cccc(F)c6)c(c5)C(F)(F)F)c4c3
CHEMBL203	358551	7.59	CS(=O)(=O)CCOCc1oc(cc1)c2ccc3ncnc(Nc4ccc(OCc5cccc(F)c5)c(Cl)c4)c3c2
CHEMBL203	358643	7.04	CS(=O)(=O)CCNCc1oc(cc1)c2ccc3ncnc(Nc4ccc(OCc5cccc(c5)C(F)(F)F)cc4)c3c2
CHEMBL203	358671	7.37	CS(=O)(=O)CCNCc1oc(cc1)c2ccc3ncnc(Nc4ccc(OCc5cccc(Br)c5)cc4)c3c2
CHEMBL203	358702	7.74	CS(=O)(=O)CCNCc1oc(cc1)c2ccc3ncnc(Nc4ccc(OCc5ccccc5)c(Cl)c4)c3c2
CHEMBL203	358731	7.6	CS(=O)(=O)CCNCc1oc(cc1)c2ccc3ncnc(Nc4ccc(OCc5ccccc5)c(Br)c4)c3c2
[truncated: 244,652 more rows]
