# Supplementary material for: Improving chemical similarity ensemble approach in target prediction
Source: J Cheminform. 2016 Apr 23;8:20. doi: 10.1186/s13321-016-0130-x (PMC4842302; doi:10.1186/s13321-016-0130-x)
Supplement: Supplementary file 3 — 10.1186/s13321-016-0130-x Training data set with activity cutoff 0.1 μm. [file 13321_2016_130_MOESM3_ESM.bz2 › kinase.csv]

target_chembl_id	parent_molregno	pchembl_value	smiles
CHEMBL203	148	6.16	O=c1oc2c(O)c(O)cc3c(=O)oc4c(O)c(O)cc1c4c23
CHEMBL203	250	5.759	C[S+]([O-])c1ccc(-c2nc(-c3ccc(F)cc3)c(-c3ccncc3)[nH]2)cc1
CHEMBL203	1529	5.33	CC1(COc2ccc(CC3SC(=O)NC3=O)cc2)CCCCC1
CHEMBL203	2179	5.0	COCC(=O)Oc1ccc2[nH]c(C(=O)c3cc4ccccc4[nH]3)cc2c1
CHEMBL203	2188	5.02	CC(=O)Oc1ccc2[nH]c(C(=O)c3cc4ccccc4[nH]3)cc2c1
CHEMBL203	2345	5.29	O=C(c1cc2ccccc2[nH]1)c1cc2cc(O)ccc2[nH]1
CHEMBL203	2365	5.34	CN(C)CC(=O)Oc1ccc2[nH]c(C(=O)c3cc4ccccc4[nH]3)cc2c1
CHEMBL203	2636	6.045	COC(=O)Cn1cc(-c2cccc(Cl)c2)c(=O)c2c(O)cc(OC)cc21
CHEMBL203	2658	5.897	O=c1c(-c2ccc(O)cc2)coc2cc(O)cc(O)c12
CHEMBL203	2687	5.61	COc1cc(O)c2c(=O)c(-c3cccc(Cl)c3)cn(CCc3ccccc3)c2c1
CHEMBL203	2753	6.613	O=C1NC(=O)c2cc(Nc3ccccc3)c(Nc3ccccc3)cc21
CHEMBL203	2757	5.9	COc1cc(O)c2c(=O)c(-c3cccc(Cl)c3)coc2c1
CHEMBL203	2782	5.905	O=C1NC(=O)c2cc(Nc3ccc(F)cc3)c(Nc3ccc(F)cc3)cc21
CHEMBL203	2809	6.9	Oc1cc(O)c2c(O)c(-c3cccc(Cl)c3)cnc2c1
CHEMBL203	2866	8.303	COc1cc2ncnc(Nc3cccc(Cl)c3)c2cc1OC
CHEMBL203	2867	5.97	O=c1c(-c2cccc(Cl)c2)coc2cc(O)cc(O)c12
CHEMBL203	2877	5.06	CN(c1ccccc1)c1cc2c(cc1Nc1ccccc1)C(=O)NC2=O
CHEMBL203	2915	5.475	Cc1ccc(Nc2cc3c(cc2Nc2ccc(C)cc2)C(=O)NC3=O)cc1
CHEMBL203	2951	6.145	COc1cc(O)c2c(=O)c(-c3cccc(Cl)c3)cn(C)c2c1
CHEMBL203	2961	6.32	COc1cc(O)c2c(O)c(-c3cccc(Cl)c3)cnc2c1
CHEMBL203	3034	5.6	O=C1NC(=O)c2cc(Nc3ccc(O)cc3)c(Nc3ccc(O)cc3)cc21
CHEMBL203	3102	5.22	COc1ccc(Nc2cc3c(cc2Nc2ccccc2)C(=O)NC3=O)cc1
CHEMBL203	3666	6.05	O=c1c(O)c(-c2ccc(O)c(O)c2)oc2cc(O)cc(O)c12
CHEMBL203	3730	5.28	C[C@](N)(Cc1ccc(O)c(O)c1)C(=O)O
CHEMBL203	4504	5.27	O=C1c2c(O)ccc(O)c2C(=O)c2c(NCCNCCO)ccc(NCCNCCO)c21
CHEMBL203	5970	5.53	CSc1ccc2c(c1)N(CCC1CCCCN1C)c1ccccc1S2
CHEMBL203	6968	5.45	CC/C(=C(\c1ccccc1)c1ccc(OCCN(C)C)cc1)c1ccccc1
CHEMBL203	8167	6.13	Oc1c(Cl)cc(Cl)c(Cl)c1Cc1c(O)c(Cl)cc(Cl)c1Cl
CHEMBL203	9097	9.09	CC(=O)O[C@@]12CO[C@@H]1C[C@H](O)[C@@]1(C)C(=O)[C@H](O)C3=C(C)[C@@H](OC(=O)[C@H](O)[C@@H](NC(=O)OC(C)(C)C)c4ccccc4)C[C@@](O)([C@@H](OC(=O)c4ccccc4)[C@@H]12)C3(C)C
CHEMBL203	10221	6.25	Cc1cc(C(C#N)c2ccc(Cl)cc2)c(Cl)cc1NC(=O)c1cc(I)cc(I)c1O
CHEMBL203	12846	5.52	CCN(CC)CCNC(=O)c1c(C)[nH]c(/C=C2\C(=O)Nc3ccc(Cl)cc32)c1C
CHEMBL203	12878	5.0	CCN(CC)CCNC(=O)c1c(C)[nH]c(/C=C2\C(=O)Nc3ccc(Br)cc32)c1C
CHEMBL203	13048	5.354	CCN(CC)CCNC(=O)c1c(C)[nH]c(/C=C2\C(=O)Nc3ccc(F)cc32)c1C
CHEMBL203	14243	6.0	Nc1ncnc2c1ncn2[C@@H]1O[C@H](CO)[C@@H](O)[C@H]1S
CHEMBL203	14366	5.661	CN1CC[C@H](c2c(O)cc(O)c3c(=O)cc(-c4ccccc4Cl)oc23)[C@H](O)C1
CHEMBL203	14702	7.13	O=C(NCCCCOc1ccc2ncnc(Nc3ccc(OCc4ccccc4)cc3)c2c1)C(F)(F)F
CHEMBL203	14785	7.993	C#Cc1cccc(Nc2ncnc3cc(OCCOC)c(OCCOC)cc23)c1
CHEMBL203	14804	6.98	CS(=O)(=O)CCNCCCOc1ccc2ncnc(Nc3ccc(OCc4ccccc4)cc3)c2c1
CHEMBL203	14830	6.08	CN(CCCOc1ccc2ncnc(Nc3ccc(OCc4ccccc4)cc3)c2c1)CCS(C)(=O)=O
CHEMBL203	14831	7.1	C=CCOc1ccc2ncnc(Nc3ccc(OCc4ccccc4)cc3)c2c1
CHEMBL203	14893	7.01	Oc1ccc2ncnc(Nc3ccc(OCc4ccccc4)cc3)c2c1
CHEMBL203	14894	7.17	COc1ccc2ncnc(Nc3ccc(OCc4ccccc4)cc3)c2c1
CHEMBL203	14915	6.605	CS(=O)(=O)CCN(CCCCOc1ccc2ncnc(Nc3ccc(OCc4ccccc4)cc3)c2c1)C(=O)C(F)(F)F
CHEMBL203	19081	5.819	Oc1ccc(-c2nc(-c3ccc(F)cc3)c(-c3ccncc3)[nH]2)cc1
CHEMBL203	19569	5.45	CC(C)(C)c1ccc(C(O)CCCN2CCC(C(O)(c3ccccc3)c3ccccc3)CC2)cc1
CHEMBL203	21523	5.24	COc1cc(C(=O)NS(=O)(=O)c2ccccc2C)ccc1Cc1cn(C)c2ccc(NC(=O)OC3CCCC3)cc12
CHEMBL203	27105	5.52	O=C(Nc1ccc(Br)cc1)c1cc(Br)cc(Br)c1O
CHEMBL203	28878	6.1	CN1CCC(O)(c2nc(-c3ccc(F)cc3)c(-c3ccncc3)o2)CC1
CHEMBL203	32807	6.325	COc1cc2c(Nc3ccc(C)cc3F)ncnc2cc1OCC1CCNCC1
CHEMBL203	32832	6.26	COc1cc2c(Nc3c(F)cc(Cl)cc3F)ncnc2cc1OCC1CCNCC1
CHEMBL203	32930	6.76	COc1cc2c(Nc3ccc(Cl)cc3F)ncnc2cc1OCC1CCNCC1
CHEMBL203	32931	6.435	COc1cc2c(Nc3c(F)cc(Cl)cc3F)ncnc2cc1OCC1CCN(C)CC1
CHEMBL203	33433	6.61	COc1cc2c(Nc3cc(O)c(C)cc3F)ncnc2cc1OCC1CCN(C)CC1
CHEMBL203	33471	7.0	COCCOc1cc2ncnc(Nc3ccc(Cl)cc3F)c2cc1OC
CHEMBL203	33472	6.2	COc1cc2c(Nc3ccc(C)cc3F)ncnc2cc1OCC1CCN(C)CC1
CHEMBL203	33473	6.46	COc1cc2c(Nc3c(F)cc(Br)cc3F)ncnc2cc1OCC1CCN(C)CC1
CHEMBL203	33496	5.975	COc1cc2c(Nc3ccc(C#N)cc3F)ncnc2cc1OC/C=C/CN1CCCC1
CHEMBL203	33536	6.61	COc1cc2c(Nc3ccc(Cl)cc3F)ncnc2cc1OCCC1CCN(C)CC1
CHEMBL203	33537	6.375	COc1cc2c(Nc3c(F)cc(Br)cc3F)ncnc2cc1OCC1CCNCC1
CHEMBL203	33576	7.588	COc1cc2c(Nc3ccc(Br)cc3F)ncnc2cc1OCC1CCN(C)CC1
CHEMBL203	33600	6.85	COc1cc2c(Nc3ccc(Br)cc3F)ncnc2cc1OCCn1ccnn1
CHEMBL203	33627	7.075	COc1cc2c(Nc3cc(O)c(Cl)cc3F)ncnc2cc1OCC1CCN(C)CC1
CHEMBL203	33858	7.0	COc1cc2c(Nc3ccc(Cl)cc3F)ncnc2cc1OCCCN1CCCC1
CHEMBL203	33859	6.46	COc1cc2c(Nc3ccc(Cl)cc3F)ncnc2cc1OCCN1CCOCC1
CHEMBL203	33863	6.7	COc1cc2c(Nc3ccc(Cl)cc3F)ncnc2cc1OCCN1CCN(C)CC1
CHEMBL203	33896	7.025	COc1cc2c(Nc3ccc(Br)cc3F)ncnc2cc1OCCCN1CCN(C)CC1
CHEMBL203	33912	6.76	COc1cc2c(Nc3ccc(Br)cc3F)ncnc2cc1OCCC1CCN(C)CC1
CHEMBL203	33959	6.61	COc1cc2c(Nc3ccc(Cl)cc3F)ncnc2cc1OCCN(C)c1ccncc1
CHEMBL203	33960	7.025	COc1cc2c(Nc3ccc(Br)cc3F)ncnc2cc1OC/C=C/CN1CCCC1
CHEMBL203	34347	6.9	COc1cc2c(Nc3ccc(Br)cc3F)ncnc2cc1OCCC1CCNCC1
CHEMBL203	34543	7.075	COc1cc2c(Nc3ccc(Cl)cc3F)ncnc2cc1OC/C=C/CN1CCCC1
CHEMBL203	39669	6.9	COc1cc2ncnc(Nc3cccc(SC)c3)c2cc1OC
CHEMBL203	39672	8.196	COc1cc2ncnc(Nc3cccc(Br)c3)c2cc1OC
CHEMBL203	41447	8.195	C=CC(=O)Nc1cc2c(Nc3cccc(C)c3)ncnc2cc1OCCCN1CCOCC1
CHEMBL203	41514	8.1	C=CC(=O)Nc1cc2c(Nc3cccc(Br)c3)ncnc2cc1OCCCn1ccnc1
CHEMBL203	41568	6.93	C=CC(=O)Nc1nc2c(Nc3ccc(F)c(Cl)c3)ncnc2cc1CCCCN1CCOCC1
CHEMBL203	41605	8.36	C=CC(=O)Nc1nc2c(Nc3ccc(F)c(Cl)c3)ncnc2cc1/C=C/CCN1CCOCC1
CHEMBL203	41608	8.43	C=CC(=O)Nc1ccc2ncnc(Nc3ccc(F)c(Cl)c3)c2n1
CHEMBL203	41664	8.855	C=CC(=O)Nc1ccc2ncnc(Nc3cccc(C)c3)c2c1
CHEMBL203	41665	7.78	C=CC(=O)Nc1nc2c(Nc3ccc(F)c(Cl)c3)ncnc2cc1OC
CHEMBL203	41724	8.77	C=CC(=O)Nc1cc2c(Nc3ccc(F)c(Cl)c3)ncnc2cc1OCCOCCCCO
CHEMBL203	41764	9.246	C=CC(=O)Nc1cc2c(Nc3ccc(F)c(Cl)c3)ncnc2cc1OCCCN1CCOCC1
CHEMBL203	41766	8.815	C=CC(=O)Nc1ccc2ncnc(Nc3ccc(F)c(Cl)c3)c2c1
CHEMBL203	41776	7.38	C=CC(=O)N(C)c1nc2c(Nc3ccc(F)c(Cl)c3)ncnc2cc1OCCCN1CCOCC1
CHEMBL203	41792	8.255	C=CC(=O)Nc1cc2c(Nc3cccc(Br)c3)ncnc2cc1OCCCCN(C)C
CHEMBL203	41832	7.91	C=CC(=O)Nc1cc2c(Nc3cccc(Br)c3)ncnc2cc1SCCCN(CC)CC
CHEMBL203	41835	8.36	C=CC(=O)Nc1cc2c(Nc3cccc(Br)c3)ncnc2cc1OCCCN1CCOCC1
CHEMBL203	42238	8.382	C=CC(=O)Nc1ccc2ncnc(Nc3cccc(Br)c3)c2c1
CHEMBL203	42253	6.34	C=CC(=O)Nc1ccc2ncnc(Nc3ccc(OCCN(C)C)c(Br)c3)c2c1
CHEMBL203	42309	6.865	C=CC(=O)Nc1ccc2ncnc(Nc3ccc(CN(C)C)c(Br)c3)c2c1
CHEMBL203	42328	7.38	C=CC(=O)Nc1nc2c(Nc3ccc(F)c(Cl)c3)ncnc2cc1OCCCN1CCN(C)CC1
CHEMBL203	42357	8.535	C=CC(=O)Nc1cc2c(Nc3ccc(F)c(Br)c3)ncnc2cc1OCCCN1CCOCC1
CHEMBL203	42358	8.865	C=CC(=O)Nc1ccc2ncnc(Nc3ccc(F)c(Br)c3)c2c1
CHEMBL203	42389	7.59	C=CC(=O)Nc1nc2c(Nc3ccc(F)c(Cl)c3)ncnc2cc1OCCCN1CCOCC1
CHEMBL203	42391	7.715	C=CC(=O)Nc1nc2c(Nc3ccc(F)c(Cl)c3)ncnc2cc1OCCOC
CHEMBL203	42392	8.22	C=CC(=O)Nc1cc2c(Nc3cccc(C)c3)ncnc2cc1OCCCN1CCN(C)CC1
CHEMBL203	42617	7.84	CN(C)c1cc2c(Nc3ccc4c(cnn4Cc4ccccc4)c3)ncnc2cn1
CHEMBL203	43103	6.752	C=CC(=O)Nc1ccc2ncc(C#N)c(Nc3cccc(Br)c3)c2c1
CHEMBL203	43104	6.235	CC#CC(=O)Nc1ccc2ncc(C#N)c(Nc3ccc(F)c(Cl)c3)c2c1
CHEMBL203	43122	6.17	CC#CC(=O)Nc1ccc2ncc(C#N)c(Nc3cccc(Br)c3)c2c1
CHEMBL203	43141	6.774	CN(C)C/C=C/C(=O)Nc1ccc2ncc(C#N)c(Nc3cccc(Br)c3)c2c1
CHEMBL203	43162	5.2	CC#CC(=O)Nc1cnc2ncc(C#N)c(Nc3cccc(Br)c3)c2c1
CHEMBL203	43264	8.395	CN(C)C/C=C/C(=O)Nc1cc2c(Nc3cccc(Br)c3)c(C#N)cnc2cn1
CHEMBL203	43265	5.295	CC#CC(=O)Nc1cnc2ncc(C#N)c(Nc3ccc(F)c(Cl)c3)c2c1
CHEMBL203	43268	5.535	CN(C)C/C=C/C(=O)Nc1cnc2ncc(C#N)c(Nc3cccc(Br)c3)c2c1
CHEMBL203	43743	6.22	C=CC(=O)Nc1cnc2ncc(C#N)c(Nc3cccc(Br)c3)c2c1
CHEMBL203	46656	6.21	Oc1c(Cl)cc(Cl)cc1Sc1cc(Cl)cc(Cl)c1O
CHEMBL203	47447	5.5	CC(C)(O)c1ccccc1CC[C@@H](SCC1(CC(=O)O)CC1)c1cccc(/C=C/c2ccc3ccc(Cl)cc3n2)c1
CHEMBL203	54680	7.807	OCC(O)Cn1ccc2cc3c(Nc4cccc(Br)c4)ncnc3cc21
CHEMBL203	54705	8.14	Cn1ccc2cc3c(Nc4cccc(Br)c4)ncnc3cc21
CHEMBL203	54880	8.12	Brc1cccc(Nc2ncnc3cc4[nH]cc(CN5CCOCC5)c4cc23)c1
CHEMBL203	54881	6.6	O=C(O)Cn1ncc2cc3c(Nc4cccc(Br)c4)ncnc3cc21
CHEMBL203	54917	7.605	CN(C)CCN(C)Cc1c[nH]c2cc3ncnc(Nc4cccc(Br)c4)c3cc12
CHEMBL203	55040	6.588	c1ccc(Nc2ncnc3ccccc23)cc1
CHEMBL203	55075	8.802	Brc1cccc(Nc2ncnc3cc4[nH]ccc4cc23)c1
CHEMBL203	55335	7.585	Brc1cccc(Nc2ncnc3cc4c(cnn4CCCN4CCOCC4)cc23)c1
CHEMBL203	55397	6.01	COc1cccc2c(Nc3cccc(Br)c3)ncnc12
CHEMBL203	55427	7.21	OCC(O)Cn1ncc2cc3c(Nc4cccc(Br)c4)ncnc3cc21
CHEMBL203	55433	6.987	CN(C)CCCn1ccc2cc3c(Nc4cccc(Br)c4)ncnc3cc21
CHEMBL203	55440	8.3	CN(C)Cc1c[nH]c2cc3ncnc(Nc4cccc(Br)c4)c3cc12
CHEMBL203	55441	7.665	OCCN(CCO)Cc1c[nH]c2cc3ncnc(Nc4cccc(Br)c4)c3cc12
CHEMBL203	55476	6.597	O=C(O)Cn1ccc2cc3c(Nc4cccc(Br)c4)ncnc3cc21
CHEMBL203	55552	7.568	Brc1cccc(Nc2ncnc3ccccc23)c1
CHEMBL203	55589	7.685	CN(CC(=O)O)Cc1c[nH]c2cc3ncnc(Nc4cccc(Br)c4)c3cc12
CHEMBL203	55592	8.245	COC(=O)CN(C)Cc1c[nH]c2cc3ncnc(Nc4cccc(Br)c4)c3cc12
CHEMBL203	55676	8.33	CCOc1cc2ncnc(Nc3cccc(Br)c3)c2cc1OCC
CHEMBL203	55677	5.26	Brc1cccc(Nc2ccnc3ccccc23)c1
CHEMBL203	56052	8.886	Brc1cccc(Nc2ncnc3cc4[nH]ncc4cc23)c1
CHEMBL203	56079	6.99	CN(C)CCn1ncc2cc3c(Nc4cccc(Br)c4)ncnc3cc21
CHEMBL203	56081	8.66	Cn1ncc2cc3c(Nc4cccc(Br)c4)ncnc3cc21
CHEMBL203	57232	5.68	COc1cc(/C=C(\C#N)c2ccccn2)ccc1O
CHEMBL203	57620	6.46	COc1cc(/C=C(\C#N)C(N)=O)cc(Sc2nc3ccccc3s2)c1O
CHEMBL203	60597	6.32	CC(C)(C)n1nc(-c2ccc(Cl)cc2)c2c(N)ncnc21
CHEMBL203	62111	7.245	COc1cc(Nc2c(C#N)cnc3cc(OCCCN4CCN(C)CC4)c(OC)cc23)c(Cl)cc1Cl
CHEMBL203	65605	5.22	COc1ccc(CCN2CCC(Nc3nc4ccccc4n3Cc3ccc(F)cc3)CC2)cc1
CHEMBL203	69181	5.15	O=CN/C=C/c1ccc(O)c(O)c1
CHEMBL203	69266	5.49	Nc1ncnc2c1c(-c1ccc(Oc3ccccc3)cc1)cn2C1CCCC1
CHEMBL203	69326	5.357	O=CN/C=C/c1cc(O)ccc1O
CHEMBL203	69327	5.0	N#C/C(=C\c1cc(O)ccc1O)C(N)=O
CHEMBL203	69368	5.13	N#C/C(=C\c1ccc(O)c(O)c1)C(N)=O
CHEMBL203	73968	5.77	CN1CCC(c2c(O)cc(O)c3c2O/C(=C\c2ccccc2Cl)C3=O)CC1
CHEMBL203	74866	5.25	Cn1c(=O)c(-c2c(Cl)cccc2Cl)cc2cnc(N)nc21
CHEMBL203	74941	6.85	Cn1c(=O)c(-c2c(Cl)cccc2Cl)cc2cnc(Nc3ccccc3)nc21
CHEMBL203	75253	6.48	CCN(CC)CCCCNc1ncc2cc(-c3c(Cl)cccc3Cl)c(NC(=O)NC(C)(C)C)nc2n1
CHEMBL203	75258	5.41	CCN(CC)CCOc1ccc(Nc2ncc3cc(-c4c(Cl)cccc4Cl)c(=O)n(C)c3n2)cc1
CHEMBL203	75477	6.01	CN1CCN(CCCNc2ncc3cc(-c4c(Cl)cccc4Cl)c(NC(=O)NCc4ccccc4)nc3n2)CC1
CHEMBL203	75502	6.06	CN1CCN(CCCNc2ncc3cc(-c4c(Cl)cccc4Cl)c(NC(=O)NC4CCCCC4)nc3n2)CC1
CHEMBL203	75517	6.14	COc1ccc(NC(=O)Nc2nc3nc(NCCCN4CCN(C)CC4)ncc3cc2-c2c(Cl)cccc2Cl)cc1
CHEMBL203	75673	5.86	CCN(CC)CCCNc1ncc2cc(-c3c(Cl)cccc3Cl)c(=O)n(C)c2n1
CHEMBL203	75848	5.85	O=C(NCc1ccccc1)c1cc2ccc(O)c(O)c2cn1
CHEMBL203	75870	5.11	O=C(Nc1ccccc1)c1cc2ccc(O)c(O)c2cn1
CHEMBL203	75871	5.85	O=C(NCCc1ccccc1)c1cc2ccc(O)c(O)c2cn1
CHEMBL203	75885	5.25	O=C(Nc1ccccc1)c1cc2cc(O)c(O)cc2cn1
CHEMBL203	76199	6.66	Cn1c(=O)c(-c2c(Cl)cccc2Cl)cc2cnc(Nc3ccc(CC(=O)O)cc3)nc21
CHEMBL203	76347	5.51	O=C(NCc1ccccc1)c1cc2cc(O)c(O)cc2cn1
CHEMBL203	78648	8.605	C=CC(=O)Nc1ccc2ncnc(Nc3cccc(Br)c3)c2n1
CHEMBL203	79460	8.12	C=CC(=O)Nc1cc2ncnc(Nc3cccc(Br)c3)c2cn1
CHEMBL203	79572	8.755	C=CC(=O)Nc1cc2c(Nc3cccc(Br)c3)ncnc2cn1
CHEMBL203	79573	8.7	C=CC(=O)Nc1cc2c(Nc3cccc(C)c3)ncnc2cn1
CHEMBL203	79688	8.91	C=CC(=O)Nc1cc2c(Nc3ccc(F)c(Br)c3)ncnc2cn1
CHEMBL203	79799	8.7	C=CC(=O)Nc1ccc2ncnc(N3CCc4ccc(Br)cc43)c2c1
CHEMBL203	79800	8.33	C=CC(=O)Nc1ccc2ncnc(Nc3ccc(F)c(Br)c3)c2n1
CHEMBL203	79801	8.795	C=CC(=O)Nc1cc2c(Nc3ccc(F)c(Cl)c3)ncnc2cn1
CHEMBL203	80121	9.037	C=CC(=O)Nc1ccc2c(Nc3cccc(Br)c3)ncnc2c1
CHEMBL203	80156	8.695	C=CC(=O)Nc1ccc2ncnc(Nc3cccc(C(F)(F)F)c3)c2c1
CHEMBL203	80234	8.41	C=CC(=O)Nc1ccc2ncnc(Nc3ccc(OCc4ccccc4)cc3)c2c1
CHEMBL203	80235	8.28	C=CC(=O)Nc1ccc2ncnc(Nc3ccc(Oc4ccccc4)cc3)c2c1
CHEMBL203	80326	7.925	C=CC(=O)Nc1ccc2c(Nc3cccc(C)c3)ncnc2c1
CHEMBL203	80327	8.44	C=CC(=O)Nc1ccc2c(Nc3cccc(Cl)c3)ncnc2c1
CHEMBL203	80354	8.72	C=CC(=O)Nc1ccc2ncnc(Nc3cccc(Cl)c3)c2c1
CHEMBL203	80405	8.535	Brc1cccc(Nc2ncnc3cnc(NCCCN4CCOCC4)nc23)c1
CHEMBL203	80417	8.365	CNc1ncc2ncnc(Nc3cccc(C)c3)c2n1
CHEMBL203	80486	7.765	Cc1cccc(Nc2ncnc3cnc(N)nc23)c1
CHEMBL203	80487	8.52	Cc1cccc(Nc2ncnc3cnc(NCCc4c[nH]cn4)nc23)c1
CHEMBL203	80528	7.927	Nc1ccc2ncnc(Nc3cccc(Br)c3)c2c1
CHEMBL203	80529	6.42	Cc1cccc(Nc2ncnc3cnc(Cl)nc23)c1
CHEMBL203	80632	6.987	COc1ccc2ncnc(Nc3cccc(Br)c3)c2c1
CHEMBL203	80656	8.635	Cc1cccc(Nc2ncnc3cnc(NCCN4CCOCC4)nc23)c1
CHEMBL203	80657	8.395	Cc1cccc(Nc2ncnc3cnc(N(C)C)nc23)c1
CHEMBL203	80707	5.59	Clc1ncc2ncnc(Nc3ccccc3)c2n1
CHEMBL203	80728	9.163	Brc1cccc(Nc2ncnc3cnc(NCCc4c[nH]cn4)nc23)c1
CHEMBL203	80749	8.82	Nc1ncc2ncnc(Nc3cccc(Br)c3)c2n1
CHEMBL203	80750	8.567	CN(C)c1ncc2ncnc(Nc3cccc(Br)c3)c2n1
CHEMBL203	80752	7.46	CN(C)CCNc1ncc2ncnc(Nc3cccc(Br)c3)c2n1
CHEMBL203	80759	7.885	CNc1ncc2ncnc(Nc3ccccc3)c2n1
CHEMBL203	80760	7.085	Clc1ncc2ncnc(Nc3cccc(Br)c3)c2n1
CHEMBL203	80802	8.64	Brc1cccc(Nc2ncnc3cnc(NCCCn4ccnc4)nc23)c1
CHEMBL203	80931	7.782	Nc1ccc2ncnc(Nc3cccc(Br)c3)c2n1
CHEMBL203	80973	7.105	CNc1cc2c(Nc3cccc(Br)c3)ncnc2cn1
CHEMBL203	80995	7.077	CN(C)c1ccc2ncnc(Nc3cccc(Br)c3)c2c1
CHEMBL203	81022	7.91	CN(C)c1cc2c(Nc3cccc(Br)c3)ncnc2cn1
CHEMBL203	81028	8.262	CNc1ccc2ncnc(Nc3cccc(Br)c3)c2c1
CHEMBL203	81117	8.635	COc1ccc(CNc2cc3c(Nc4cccc(Br)c4)ncnc3cn2)cc1
CHEMBL203	81146	8.363	COc1cc2c(Nc3cccc(Br)c3)ncnc2cn1
CHEMBL203	81166	7.96	CN(C)c1ccc2cncnc2c1
CHEMBL203	81202	8.367	COc1ccc2ncnc(Nc3cccc(Br)c3)c2n1
CHEMBL203	81204	8.184	CNc1ccc2ncnc(Nc3cccc(Br)c3)c2n1
CHEMBL203	81229	8.0	COc1ccc2cncnc2c1
CHEMBL203	81230	7.806	CN(C)c1ccc2ncnc(Nc3cccc(Br)c3)c2n1
CHEMBL203	81260	8.845	Nc1cc2c(Nc3cccc(Br)c3)ncnc2cn1
CHEMBL203	81261	8.42	COc1ncc2ncnc(Nc3cccc(Br)c3)c2n1
CHEMBL203	81291	8.583	CNc1ncc2ncnc(Nc3cccc(Br)c3)c2n1
CHEMBL203	81294	6.905	Fc1cc2c(Nc3cccc(Br)c3)ncnc2cn1
CHEMBL203	81295	7.395	Clc1cc2c(Nc3cccc(Br)c3)ncnc2cn1
CHEMBL203	81320	7.29	Brc1cccc(Nc2ncnc3cnccc23)c1
CHEMBL203	81321	5.69	c1ccc(CNc2ncnc3cnccc23)cc1
CHEMBL203	81385	6.94	CNc1ccc2c(Nc3cccc(Br)c3)ncnc2n1
CHEMBL203	81418	7.89	Fc1cc2ncnc(Nc3cccc(Br)c3)c2cn1
CHEMBL203	81442	6.22	c1ccc(CNc2ncnc3cccnc23)cc1
CHEMBL203	81443	6.58	COc1ccc2c(Nc3cccc(Br)c3)ncnc2n1
CHEMBL203	81458	6.203	CN(C)c1ccc2c(Nc3cccc(Br)c3)ncnc2n1
CHEMBL203	81482	7.465	Brc1cccc(Nc2ncnc3cccnc23)c1
CHEMBL203	81503	7.52	COc1ccc2ncncc2c1
CHEMBL203	81507	7.455	Brc1cccc(Nc2ncnc3ccncc23)c1
CHEMBL203	81508	7.653	Nc1cc2ncnc(Nc3cccc(Br)c3)c2cn1
CHEMBL203	81509	7.54	CC(=O)Nc1cc2ncnc(Nc3cccc(Br)c3)c2cn1
CHEMBL203	81539	6.053	Nc1cc2ncnc(NCc3ccccc3)c2cn1
CHEMBL203	81547	8.05	CNc1cc2c(Nc3ccccc3)ncnc2cn1
CHEMBL203	81669	7.0	CC(=O)Nc1cc2ncnc(NCc3ccccc3)c2cn1
CHEMBL203	81689	8.15	CNc1ccc2ncncc2c1
CHEMBL203	81719	9.1	Nc1ccc2ncncc2c1
CHEMBL203	81725	6.92	CN(C)c1ccc2ncncc2c1
CHEMBL203	81738	7.41	COc1cc2ncnc(Nc3cccc(Br)c3)c2cn1
CHEMBL203	81739	9.168	CN(C)c1cc2ncnc(Nc3cccc(Br)c3)c2cn1
CHEMBL203	81747	7.57	c1ccc2ncncc2c1
CHEMBL203	81775	8.51	CNC1=CC2N=CN(C)/C(=N\c3cccc(Br)c3)C2C=N1
CHEMBL203	81848	7.74	Clc1ccc2ncnc(Nc3cccc(Br)c3)c2n1
CHEMBL203	81876	10.0	Nc1ccc2cncnc2c1
CHEMBL203	81877	7.355	Fc1ccc2ncnc(Nc3cccc(Br)c3)c2n1
CHEMBL203	81897	8.4	CNc1ccc2cncnc2c1
CHEMBL203	82054	6.16	Fc1ccc2c(Nc3cccc(Br)c3)ncnc2n1
CHEMBL203	82133	9.054	CNc1cc2ncnc(Nc3cccc(Br)c3)c2cn1
CHEMBL203	82245	5.84	c1ccc(CNc2ncnc3ccncc23)cc1
CHEMBL203	82547	6.025	Nc1ccc2c(Nc3cccc(Br)c3)ncnc2n1
CHEMBL203	82548	6.16	Brc1cccc(Nc2ncnc3ncccc23)c1
CHEMBL203	84505	5.26	CC(CCc1ccc(O)cc1)NCCc1ccc(O)c(O)c1
CHEMBL203	86705	5.282	N#C/C(=C\c1ccc(O)c(O)c1)C(=O)c1ccccc1
CHEMBL203	86734	5.38	Cc1ccc(C(=O)/C(C#N)=C/c2ccc(O)c(O)c2)cc1
CHEMBL203	86776	5.185	COc1ccc(NC(=O)/C(C#N)=C/c2ccc(O)c(O)c2)c(OC)c1
CHEMBL203	86805	5.77	COc1ccc(CCNC(=O)/C(C#N)=C/c2ccc(O)c(O)c2)cc1OC
CHEMBL203	86808	5.27	N#C/C(=C\c1ccc(O)c(O)c1)C(=O)NC1CCCCC1
CHEMBL203	87188	5.09	Cc1cccc(C)c1NC(=O)/C(C#N)=C/c1ccc(O)c(O)c1
CHEMBL203	87220	5.03	N#C/C(=C\c1ccc(O)c(O)c1)C(=O)N1CCc2ccccc21
CHEMBL203	87221	6.164	N#C/C(=C\c1ccc(O)c(O)c1)C(=O)NCc1ccccc1
CHEMBL203	87324	5.86	N#C/C(=C\c1ccc(O)c(O)c1)C(=O)c1ccc(O)c(O)c1
CHEMBL203	87355	5.445	N#C/C(=C\c1ccc(O)c(O)c1)C(=O)Nc1ccccc1Cl
CHEMBL203	87383	5.476	N#C/C(=C\c1ccc(O)c(O)c1)C(=O)NCCCCc1ccccc1
CHEMBL203	87384	6.097	N#C/C(=C\c1ccc(O)c(O)c1)C(=O)NCCc1ccccc1
CHEMBL203	87442	6.3	N#CC(C#N)=C1CCc2cc(O)c(O)cc21
CHEMBL203	87576	5.15	N#CC(C#N)=C1CCc2c1ccc(O)c2O
CHEMBL203	87577	5.56	N#CC(C#N)=C1C(=O)Nc2cc(O)c(O)cc21
CHEMBL203	87804	5.55	N#C/C(=C\c1ccc(O)c(O)c1)C(=O)c1ccc(F)cc1
CHEMBL203	87805	5.826	CC(NC(=O)/C(C#N)=C/c1ccc(O)c(O)c1)c1ccccc1
CHEMBL203	87810	7.16	COc1cc2ncnc(Nc3ccc(F)c(Cl)c3)c2cc1OCCNC(C)(CO)CO
CHEMBL203	87916	5.74	FC(F)C(F)(F)Oc1cccc(Nc2nccc(-c3c[nH]c4ccccc34)n2)c1
CHEMBL203	88123	6.0	N#C/C(=C\c1ccc(O)c(O)c1)C(=O)Nc1ccccc1
CHEMBL203	88138	5.467	N#C/C(=C\c1ccc(O)c(O)c1)C(=O)c1ccccc1Cl
CHEMBL203	88187	8.3	CNCC(O)COc1cc2c(Nc3ccc(F)c(Cl)c3)ncnc2cc1OC
CHEMBL203	88190	8.22	COc1cc2ncnc(Nc3ccc(F)c(Cl)c3)c2cc1OCC(O)CN
CHEMBL203	88193	7.01	COc1cc2ncnc(Nc3ccc(F)c(Cl)c3)c2cc1OCCN1CCCCC1
CHEMBL203	88210	5.315	N#C/C(=C\c1ccc(O)c(O)c1)C(=O)c1ccc([N+](=O)[O-])cc1
CHEMBL203	88222	8.3	COc1cc2ncnc(Nc3ccc(F)c(Cl)c3)c2cc1OCC(O)CN(CCO)CCO
CHEMBL203	88232	8.054	COc1cc2ncnc(Nc3ccc(F)c(Cl)c3)c2cc1OCCCN1CCOCC1
CHEMBL203	88234	8.15	COc1cc2ncnc(Nc3ccc(F)c(Cl)c3)c2cc1OCCN(C)C
CHEMBL203	88236	7.2	COc1cc2ncnc(Nc3ccc(F)c(Cl)c3)c2cc1OCCn1ccnc1
CHEMBL203	88293	8.1	CNCCOc1cc2c(Nc3ccc(F)c(Cl)c3)ncnc2cc1OC
CHEMBL203	88340	8.1	COCCNCCOc1cc2c(Nc3ccc(F)c(Cl)c3)ncnc2cc1OC
CHEMBL203	88354	7.24	CCN(CC)CCCOc1cc2c(Nc3ccc(F)c(Cl)c3)ncnc2cc1OC
CHEMBL203	88383	8.7	COc1cc2ncnc(Nc3ccc(F)c(Cl)c3)c2cc1OCCNCCN(C)C
CHEMBL203	88386	6.28	NCCCn1ccc2c(-c3ccnc(Nc4cccc(OC(F)(F)C(F)F)c4)n3)cccc21
CHEMBL203	88401	8.32	COc1cc2ncnc(Nc3cccc(C)c3)c2cc1OC
CHEMBL203	88423	8.0	COc1cc2ncnc(Nc3ccc(F)c(Cl)c3)c2cc1OCCN1CCN(C)CC1
CHEMBL203	88433	6.51	COc1cc2ncnc(Nc3ccc(F)c(Cl)c3)c2cc1OCCNC(C)C
CHEMBL203	88467	7.0	COc1cc2ncnc(Nc3ccc(F)c(Cl)c3)c2cc1OCCNC(C)(C)C
CHEMBL203	88477	7.21	COCCN(CCOC)CCOc1cc2c(Nc3ccc(F)c(Cl)c3)ncnc2cc1OC
CHEMBL203	88478	5.15	c1cc(Nc2nccc(-c3cccnc3)n2)cc(OCCn2ccnc2)c1
CHEMBL203	88542	8.1	COc1cc2ncnc(Nc3ccc(F)c(Cl)c3)c2cc1OCC(O)Cn1ccnc1
CHEMBL203	88576	6.35	CC(C)(C)NC(=O)Nc1nc2nc(N)ncc2cc1-c1c(Cl)cccc1Cl
CHEMBL203	88797	5.12	Cc1ccc(NC(=O)c2ccc(CN3CCN(C)CC3)cc2)cc1Nc1nccc(-c2cccnc2)n1
CHEMBL203	88868	7.46	COc1cc2ncnc(Nc3ccc(F)c(Cl)c3)c2cc1OCCN(CCO)CCO
CHEMBL203	88887	5.18	Cc1cc(C)c(C)c(-c2cc3cnc(N)nc3nc2NC(=O)NC(C)(C)C)c1C
CHEMBL203	88936	7.689	COc1cc2ncnc(Nc3ccc(F)c(Cl)c3)c2cc1OC
CHEMBL203	89094	6.21	Cc1cccc(C)c1-c1cc2cnc(N)nc2nc1NC(=O)NC(C)(C)C
CHEMBL203	89122	6.0	CCN(CC)CCCCNc1ncc2cc(-c3c(Cl)cccc3Cl)c(NC(=O)Nc3ccccc3)nc2n1
CHEMBL203	89123	5.895	CCNC(=O)Nc1nc2nc(NCCCCN(CC)CC)ncc2cc1-c1c(Cl)cccc1Cl
CHEMBL203	89326	6.82	CN1CCN(CCCNc2ncc3cc(-c4c(Cl)cccc4Cl)c(NC(=O)NC(C)(C)C)nc3n2)CC1
CHEMBL203	92744	7.7	Cn1c2ccccc2c2c3c(c4c5ccccc5n(CCC#N)c4c21)CNC3=O
CHEMBL203	92984	5.98	CCN(CC)CCOc1ccc(/C(=C(/Cl)c2ccccc2)c2ccccc2)cc1
CHEMBL203	97484	5.0	CC(=O)Oc1cccc2c(C(=O)Nc3ccccc3)c(SSc3c(C(=O)Nc4ccccc4)c4cccc(OC(C)=O)c4n3C)n(C)c12
CHEMBL203	97530	5.19	COc1cccc2c(C(=O)Nc3ccccc3)c(SSc3c(C(=O)Nc4ccccc4)c4cccc(OC)c4n3C)n(C)c12
CHEMBL203	97635	5.44	COc1ccc2c(C(=O)Nc3ccccc3)c(SSc3c(C(=O)Nc4ccccc4)c4ccc(OC)cc4n3C)n(C)c2c1
CHEMBL203	97795	6.07	O=C(CCc1c(SSc2[nH]c3ccccc3c2CCC(=O)NCc2ccccc2)[nH]c2ccccc12)NCc1ccccc1
CHEMBL203	97903	5.3	Cn1c(SSc2c(C(=O)Nc3ccccc3)c3cc([N+](=O)[O-])ccc3n2C)c(C(=O)Nc2ccccc2)c2cc([N+](=O)[O-])ccc21
CHEMBL203	97922	5.28	CC(=O)Oc1ccc2c(c1)c(C(=O)Nc1ccccc1)c(SSc1c(C(=O)Nc3ccccc3)c3cc(OC(C)=O)ccc3n1C)n2C
CHEMBL203	97955	5.37	Cn1c(SSc2c(C(=O)Nc3ccccc3)c3cc(Cl)ccc3n2C)c(C(=O)Nc2ccccc2)c2cc(Cl)ccc21
CHEMBL203	98124	6.0	CN1C(=S)C(C(=O)Nc2ccccc2)c2ccccc21
CHEMBL203	101298	5.57	Nc1ncnc2c1cnn2-c1ccccc1
CHEMBL203	101371	8.4	C#Cc1cc(Nc2ncnc3cc(OC)c(OC)cc23)ccc1F
CHEMBL203	102103	7.76	CCOc1cc2ncnc(Nc3cccc(F)c3)c2cc1OCC
CHEMBL203	102273	8.437	CCOc1cc2ncnc(Nc3cccc(Cl)c3)c2cc1OCC
CHEMBL203	102629	8.185	Nc1cc2c(Nc3cccc(Br)c3)ncnc2cc1Cl
CHEMBL203	102675	7.54	C#Cc1cccc(Nc2ncnc3cc(OC)c(OC)cc23)c1
CHEMBL203	102791	8.117	CCOc1cc2ncnc(Nc3cccc(I)c3)c2cc1OCC
CHEMBL203	103360	7.82	COc1cc2ncnc(Nc3cccc(Br)c3)c2cc1[N+](=O)[O-]
CHEMBL203	103363	7.6	O=[N+]([O-])c1cc2c(Nc3cccc(Br)c3)ncnc2cc1Cl
CHEMBL203	105463	6.3	Oc1cc2cc(-c3cccnc3)cnc2cc1O
CHEMBL203	105992	6.15	COc1ccc(/C=C(\C#N)c2cccnc2)cc1OC
CHEMBL203	106301	5.503	Cc1cc(C(=O)N2CCOCC2)[nH]c1/C=C1\C(=O)Nc2ncnc(Nc3ccc4c(c3)CCC4)c21
CHEMBL203	106303	6.325	CCN(CC)CCNC(=O)c1cc(C)c(/C=C2\C(=O)Nc3ncnc(Nc4ccc(Cl)cc4F)c32)[nH]1
CHEMBL203	106409	7.117	C#Cc1cccc(Nc2ncnc3c2/C(=C/c2[nH]c(C(=O)NCCN4CCOCC4)cc2C)C(=O)N3)c1
CHEMBL203	106614	9.35	CCN(CC)CC(O)CNC(=O)c1cc(C)c(/C=C2\C(=O)Nc3ncnc(Nc4ccc(F)c(Cl)c4)c32)[nH]1
CHEMBL203	106993	8.33	Cc1cc(CCC(=O)O)[nH]c1/C=C1\C(=O)Nc2ncnc(Nc3ccc(F)c(Cl)c3)c21
CHEMBL203	107067	6.34	Cc1cc(C)c(/C=C2\C(=O)Nc3ncnc(Nc4ccc(F)c(Cl)c4)c32)[nH]1
CHEMBL203	107104	7.17	CCN(CC)CCNC(=O)c1cc(C)c(/C=C2\C(=O)Nc3ncnc(Nc4ccc(F)c(Cl)c4)c32)[nH]1
CHEMBL203	107105	6.57	CCN1CCN(C(=O)c2cc(C)c(/C=C3\C(=O)Nc4ncnc(Nc5ccc(F)c(Cl)c5)c43)[nH]2)CC1
CHEMBL203	107148	7.223	Cc1cc(C(=O)N2CCN(C)CC2)[nH]c1/C=C1\C(=O)Nc2ncnc(Nc3ccc(F)c(Cl)c3)c21
CHEMBL203	107174	7.66	O=C1Nc2ncnc(Nc3ccc(F)c(Cl)c3)c2/C1=C/c1ccc(C(=O)NCCN2CCOCC2)[nH]1
CHEMBL203	107273	6.7	CCN(CC)CCNC(=O)c1c(C)[nH]c(/C=C2\C(=O)Nc3ncnc(Nc4ccc(F)c(Cl)c4)c32)c1C
CHEMBL203	107304	7.123	Cc1cc(C(=O)NCCN2CCOCC2)[nH]c1/C=C1\C(=O)Nc2ncnc(Nc3ccc4c(ccn4Cc4ccccc4)c3)c21
CHEMBL203	107305	7.87	Cc1cc(C(=O)N2CCOCC2)[nH]c1/C=C1\C(=O)Nc2ncnc(Nc3ccc4c(cnn4Cc4ccccc4)c3)c21
CHEMBL203	107306	7.675	Cc1cc(C(=O)N2CCOCC2)[nH]c1/C=C1\C(=O)Nc2ncnc(Nc3ccc4c(ccn4Cc4ccccc4)c3)c21
CHEMBL203	107340	5.27	Cc1cc(C(=O)NCCN2CCOCC2)[nH]c1/C=C1\C(=O)N(C)c2ncnc(Nc3ccc(F)c(Cl)c3)c21
CHEMBL203	107365	7.093	Cc1cc(C(=O)NCCN2CCOCC2)[nH]c1/C=C1\C(=O)Nc2ncnc(Nc3ccc(F)c(Cl)c3)c21
CHEMBL203	107368	6.91	Cc1cc(C(=O)N2CC(C)NC(C)C2)[nH]c1/C=C1\C(=O)Nc2ncnc(Nc3ccc(F)c(Cl)c3)c21
CHEMBL203	107375	6.843	Cc1cc(C(=O)N2CCOCC2)[nH]c1/C=C1\C(=O)Nc2ncnc(Nc3ccc(F)c(Cl)c3)c21
CHEMBL203	107443	6.74	Cc1[nH]c(/C=C2\C(=O)Nc3ncnc(Nc4ccc(F)c(Cl)c4)c32)c(C)c1CCC(=O)O
CHEMBL203	107444	7.54	Cc1cc(C(=O)O)[nH]c1/C=C1\C(=O)Nc2ncnc(Nc3ccc(F)c(Cl)c3)c21
CHEMBL203	107598	6.39	Cc1c(C(=O)N2CCN(C)CC2)c[nH]c1/C=C1\C(=O)Nc2ncnc(Nc3ccc(F)c(Cl)c3)c21
CHEMBL203	107635	6.68	Cc1cc(/C=C2\C(=O)Nc3ncnc(Nc4ccc(F)c(Cl)c4)c32)[nH]c1C(=O)N1CCN(C)CC1
CHEMBL203	107975	6.7	Cc1ccc(-c2nn(C(C)(C)C)c3ncnc(N)c23)cc1
CHEMBL203	111060	6.25	CC(C)(C)c1ccc(C(=O)CCCN2CCC(OC(c3ccccc3)c3ccccc3)CC2)cc1
CHEMBL203	112655	5.54	N[C@@H](Cc1ccc(O)c(O)c1)C(=O)O
CHEMBL203	114108	5.46	CCCCCCCCCCCCCCCC[n+]1ccccc1
CHEMBL203	116848	5.48	CCOc1nc2cccc(C(=O)O)c2n1Cc1ccc(-c2ccccc2-c2nnn[nH]2)cc1
CHEMBL203	117334	6.015	c1ccc(Nc2ncnc3[nH]c4c(c23)CCCC4)cc1
CHEMBL203	117335	5.6	Cc1[nH]c2ncnc(Oc3cccc(Cl)c3)c2c1C
CHEMBL203	117679	6.25	Cc1[nH]c2ncnc(Nc3ccc(F)cc3)c2c1C
CHEMBL203	117806	5.72	Cc1[nH]c2ncnc(Nc3cccc(C(F)(F)F)c3)c2c1C
CHEMBL203	117807	5.92	COc1cccc(Nc2[nH]cnc3nc(C)c(C)c2-3)c1
CHEMBL203	117884	6.96	Cc1ccc(Nc2[nH]cnc3nc4c(c2-3)CCCC4)cc1
CHEMBL203	117928	6.77	Cc1[nH]c2ncnc(Nc3cc(Cl)cc(Cl)c3)c2c1C
CHEMBL203	118059	6.38	Oc1cccc(Nc2[nH]cnc3nc4c(c2-3)CCCC4)c1
CHEMBL203	118137	5.97	Cc1[nH]c2ncnc(NCc3ccccc3)c2c1C
CHEMBL203	118138	6.3	Cc1nc2nc[nH]c(N(C)c3cccc(Cl)c3)c-2c1C
CHEMBL203	118235	6.27	Clc1cccc(Nc2[nH]cnc3nc(-c4ccccc4)c(-c4ccccc4)c2-3)c1
CHEMBL203	118267	5.93	Cc1[nH]c2ncnc(Nc3cccc(Cl)c3)c2c1-c1ccccc1
CHEMBL203	118360	5.68	Cc1ccc(Nc2[nH]cnc3nc(C)c(C)c2-3)cc1
CHEMBL203	118362	6.7	Cc1[nH]c2ncnc(Nc3cccc(C#N)c3)c2c1C
CHEMBL203	118545	5.16	Cc1nc(NC2CCCCC2)c2c(C)c(C)[nH]c2n1
CHEMBL203	118567	7.23	Clc1cccc(Nc2[nH]cnc3nc4c(c2-3)CCCC4)c1
CHEMBL203	118568	6.09	Cc1cccc(Nc2[nH]cnc3nc4c(c2-3)CCCC4)c1
CHEMBL203	118583	7.787	Clc1cccc(Nc2[nH]cnc3nc4ccccc4c2-3)c1
CHEMBL203	118603	6.61	Cc1c(-c2ccccc2)[nH]c2ncnc(Nc3cccc(Cl)c3)c12
CHEMBL203	118604	6.87	Brc1cccc(Nc2[nH]cnc3nc4c(c2-3)CCCC4)c1
CHEMBL203	118613	6.22	Cc1[nH]c2ncnc(Nc3cccc(Cl)c3)c2c1C
CHEMBL203	118614	6.26	Cc1[nH]c2ncnc(Nc3cccc(F)c3)c2c1C
CHEMBL203	118643	6.24	Cc1cccc(Nc2[nH]cnc3nc(C)c(C)c2-3)c1
CHEMBL203	118735	5.72	Cc1[nH]c2ncnc(Nc3ccccc3)c2c1C
CHEMBL203	118737	6.07	COc1cccc(Nc2[nH]cnc3nc4c(c2-3)CCCC4)c1
CHEMBL203	118770	6.44	FC(F)(F)c1cccc(Nc2[nH]cnc3nc4c(c2-3)CCCC4)c1
CHEMBL203	118953	6.71	Cc1[nH]c2ncnc(Nc3cccc(Br)c3)c2c1C
CHEMBL203	118954	5.9	Cc1[nH]c2ncnc(Nc3cccc(O)c3)c2c1C
CHEMBL203	119186	5.87	CCNC(=O)Nc1nc2nc(N)ncc2cc1-c1c(Cl)cccc1Cl
CHEMBL203	119288	5.83	C1CCC(C(CC2CCCCN2)C2CCCCC2)CC1
CHEMBL203	119329	5.15	Cc1cc(C)c(C)c(-c2cc3cnc(NCCCN4CCN(C)CC4)nc3nc2NC(=O)NC(C)(C)C)c1C
CHEMBL203	119556	5.26	CC(C)(C)NC(=O)Nc1nc2nc(N)ncc2cc1-c1ccccc1
CHEMBL203	120669	5.91	Oc1cccc(O)c1O
CHEMBL203	121884	5.89	CC(C)(C)NC(=O)c1ccc(S(=O)(=O)Oc2ccc(/C=C/[N+](=O)[O-])cc2)cc1
CHEMBL203	121894	5.922	N#CC(C#N)=C(N)/C(C#N)=C/c1cc(O)c(O)c(O)c1
CHEMBL203	121918	5.925	CC(C)(C)OC(=O)NCCNC(=O)c1ccc(S(=O)(=O)Oc2ccc(/C=C/[N+](=O)[O-])cc2)cc1
CHEMBL203	121919	5.4	CNC(=O)c1ccc(S(=O)(=O)Oc2ccc(/C=C(\C)[N+](=O)[O-])cc2OC)cc1
CHEMBL203	121956	6.0	O=C(O)c1ccc(S(=O)(=O)Oc2ccc(/C=C/[N+](=O)[O-])cc2)cc1
CHEMBL203	121957	7.285	O=C(O)c1ccc(S(=O)(=O)Oc2ccc(/C=C/[N+](=O)[O-])cc2)cc1O
CHEMBL203	121966	5.15	C[C@@H](NC(=O)[C@@H](C)NC(=O)c1ccc(S(=O)(=O)Oc2ccc(/C=C/[N+](=O)[O-])cc2)cc1)C(=O)O
CHEMBL203	122002	5.0	O=[N+]([O-])/C=C/c1ccc(O)cc1
CHEMBL203	122010	6.4	CNC(=O)c1ccc(S(=O)(=O)Oc2ccc(/C=C/[N+](=O)[O-])cc2)cc1
CHEMBL203	122015	5.285	NCCNC(=O)c1ccc(S(=O)(=O)Oc2ccc(/C=C/[N+](=O)[O-])cc2)cc1
CHEMBL203	122016	6.515	O=C(O)c1ccc(S(=O)(=O)Oc2ccc(/C=C/[N+](=O)[O-])cc2)c(O)c1
CHEMBL203	122018	5.535	COc1cc(/C=C/[N+](=O)[O-])ccc1OS(=O)(=O)c1ccc(C(=O)O)cc1
CHEMBL203	122019	5.055	O=[N+]([O-])/C=C/c1ccc(O)c(O)c1
CHEMBL203	122020	5.1	COc1cc(/C=C/[N+](=O)[O-])ccc1O
CHEMBL203	122050	5.04	C/C(=C\c1ccc(O)c(O)c1)[N+](=O)[O-]
CHEMBL203	122062	5.76	COC(=O)c1ccc(S(=O)(=O)Oc2ccc(/C=C/[N+](=O)[O-])cc2)cc1
CHEMBL203	122090	5.72	COC(=O)c1ccc(S(=O)(=O)Oc2ccc(/C=C/[N+](=O)[O-])cc2)cc1O
CHEMBL203	122091	5.31	CCCCNC(=O)c1ccc(S(=O)(=O)Oc2ccc(/C=C/[N+](=O)[O-])cc2)cc1
CHEMBL203	122396	6.95	N#CC(C#N)=C(N)/C(C#N)=C/c1ccc(O)cc1
CHEMBL203	122473	5.56	N#CC(C#N)=C(N)/C(C#N)=C/c1ccc(O)c(O)c1
CHEMBL203	122510	6.3	N#CC(C#N)=C(N)/C(C#N)=C/c1cc(O)c(O)c(Br)c1
CHEMBL203	122523	5.96	COc1cc(/C=C(\C#N)C(N)=C(C#N)C#N)cc(O)c1O
CHEMBL203	122538	5.56	COc1cc(/C=C(\C)[N+](=O)[O-])ccc1OS(=O)(=O)c1ccc(C(=O)O)cc1
CHEMBL203	122614	5.643	N#C/C(=C\c1ccc(O)c(O)c1)C(N)=S
CHEMBL203	122713	5.76	N#CC(C#N)=Cc1cc(O)c(O)c(O)c1
CHEMBL203	122714	5.44	COc1cc(C=C(C#N)C#N)cc(O)c1O
CHEMBL203	123002	5.073	N#CC(C#N)=C(O)c1cc(O)c(O)c(O)c1
CHEMBL203	125111	5.9	Cc1cc2cc(Nc3ccnc4cc(-c5ccc(CN6CCOCC6)cc5)sc34)ccc2[nH]1
CHEMBL203	125150	6.18	Cc1cc2cc(Nc3ccnc4cc(-c5ccc(CNCCOCCO)cc5)sc34)ccc2[nH]1
CHEMBL203	125551	8.05	O=C(c1ccccc1)c1cc2ncnc(Nc3ccc4[nH]ccc4c3)c2s1
CHEMBL203	125587	8.55	CC(C)(CO)NCc1ccc(-c2cc3ncnc(Nc4ccc5[nH]ccc5c4)c3s2)cc1
CHEMBL203	125626	8.65	c1ccc(CCCN(c2cc3ncnc(Nc4ccc5[nH]ccc5c4)c3s2)n2ccnc2)cc1
CHEMBL203	125663	9.0	c1ccc(NCCN(c2cc3ncnc(Nc4ccc5[nH]ccc5c4)c3s2)n2cccc2)cc1
CHEMBL203	125666	8.4	OCCOCCNCc1ccc(-c2cc3nccc(Nc4ccc5[nH]ccc5c4)c3s2)cc1
CHEMBL203	125668	8.05	OCCCNCc1ccc(-c2cc3nccc(Nc4ccc5[nH]ccc5c4)c3s2)cc1
CHEMBL203	125694	9.0	OCc1ccc(-c2cc3ncnc(Nc4ccc5[nH]ccc5c4)c3s2)cc1
CHEMBL203	125696	8.205	c1csc(-c2cc3ncnc(Nc4ccc5[nH]ccc5c4)c3s2)c1
CHEMBL203	125698	8.52	c1cc(Nc2ccc3[nH]ccc3c2)c2sc(-c3ccc(CNCCN4CCNCC4)cc3)cc2n1
CHEMBL203	125740	8.15	NC(=O)C1CCN(Cc2ccc(-c3cc4ncnc(Nc5ccc6[nH]ccc6c5)c4s3)cc2)CC1
CHEMBL203	125742	8.3	CC(=O)NCCNCc1ccc(-c2cc3ncnc(Nc4ccc5[nH]ccc5c4)c3s2)cc1
CHEMBL203	125776	8.52	CN(CCO)Cc1ccc(-c2cc3nccc(Nc4ccc5[nH]ccc5c4)c3s2)cc1
CHEMBL203	125948	6.22	c1nc(Nc2ccc3[nH]ccc3c2)c2sccc2n1
CHEMBL203	126034	8.7	CC(=O)NCCNCc1ccc(-c2cc3nccc(Nc4ccc5[nH]ccc5c4)c3s2)cc1
CHEMBL203	126035	9.0	c1csc(-c2cc3nccc(Nc4ccc5[nH]ccc5c4)c3s2)c1
CHEMBL203	126036	8.4	NCc1ccc(-c2cc3ncnc(Nc4ccc5[nH]ccc5c4)c3s2)cc1
CHEMBL203	126037	8.3	CN(C)CCc1ccc(-c2cc3ncnc(Nc4ccc5[nH]ccc5c4)c3s2)cc1
CHEMBL203	126096	7.03	CN(C)c1ccc(Nc2ncnc3cc(-c4ccccc4)sc23)cc1
CHEMBL203	126387	7.845	c1ccc(-c2cc3ncnc(Nc4ccc5[nH]ccc5c4)c3s2)cc1
CHEMBL203	126427	9.0	NC(=O)C1CCN(Cc2ccc(-c3cc4nccc(Nc5ccc6[nH]ccc6c5)c4s3)cc2)CC1
CHEMBL203	126552	8.3	Cc1c[nH]c2ccc(Nc3ncnc4cc(-c5ccccc5)sc34)cc12
CHEMBL203	126553	7.0	Cc1cc2cc(Nc3ncnc4cc(-c5ccccc5)sc34)ccc2[nH]1
CHEMBL203	126604	5.8	c1ccc(-c2cc3ncnc(Nc4ccc5[nH]ncc5c4)c3s2)cc1
CHEMBL203	126619	6.3	Cc1cc2cc(Nc3ccnc4cc(-c5ccc(CNCCCO)cc5)sc34)ccc2[nH]1
CHEMBL203	127082	6.85	Cc1cc2cc(Nc3ccnc4cc(-c5ccc(CN(C)CCO)cc5)sc34)ccc2[nH]1
CHEMBL203	127083	7.52	c1cc(Nc2ccc3[nH]ccc3c2)c2sc(-c3ccc(CN4CCOCC4)cc3)cc2n1
CHEMBL203	127148	6.6	Cc1cc2cc(Nc3ccnc4cc(-c5ccc(CNCCN6CCNCC6)cc5)sc34)ccc2[nH]1
CHEMBL203	128761	6.33	C=C(CN(C)C)C(=O)c1ccc(OS(=O)(=O)c2ccc(C(=O)O)c(O)c2)cc1
CHEMBL203	128762	6.64	C=C(CN(C)C)C(=O)c1ccc(OS(=O)(=O)c2ccc(C(=O)O)cc2)cc1
CHEMBL203	130638	5.79	O=C(O)CCC1C(S)=Nc2ccccc21
CHEMBL203	130652	5.51	Cn1c(SSc2c(CCC(=O)O)c3ccccc3n2C)c(CCC(=O)O)c2ccccc21
CHEMBL203	130764	5.03	O=C(O)Cc1c(SSSc2[nH]c3ccccc3c2CC(=O)O)[nH]c2ccccc12
CHEMBL203	130929	5.17	O=C(O)CCCC1C(S)=Nc2ccccc21
CHEMBL203	130946	5.17	CN1C(=S)C(CCC(=O)O)c2ccccc21
CHEMBL203	131276	5.82	Cc1cccc2c(CCC(=O)O)c(SSc3[nH]c4c(C)cccc4c3CCC(=O)O)[nH]c12
CHEMBL203	131285	5.36	O=C(O)CCc1c(SSc2[nH]c3ccccc3c2CCC(=O)O)[nH]c2ccccc12
CHEMBL203	131310	5.54	Cc1ccc2c(CCC(=O)O)c(SSc3[nH]c4cc(C)ccc4c3CCC(=O)O)[nH]c2c1
CHEMBL203	131784	5.08	Cn1c(SSc2c(CCCC(=O)O)c3ccccc3n2C)c(CCCC(=O)O)c2ccccc21
CHEMBL203	131933	5.08	Cc1ccc2[nH]c(SSc3[nH]c4ccc(C)cc4c3CCC(=O)O)c(CCC(=O)O)c2c1
CHEMBL203	132229	6.3	COc1cc2ncnc(Nc3cc(OC)c(OC)c(OC)c3)c2cc1OC
CHEMBL203	139247	5.72	Oc1c(I)cc(I)c2cccnc12
CHEMBL203	140922	5.02	CC(C)c1cc(/C=C2\C(=O)Nc3ccc(Cl)cc32)cc(C(C)C)c1O
CHEMBL203	141077	5.61	CC(C)c1cc(/C=C2\C(=O)Nc3ccccc32)cc(C(C)C)c1O
CHEMBL203	141767	5.1	CC(C)(C)c1cc(/C=C2\C(=O)Nc3ccccc32)cc(C(C)(C)C)c1O
CHEMBL203	142732	5.3	Oc1cc2cc(-c3ccncc3)cnc2cc1O
CHEMBL203	144815	5.05	COc1cccc(-c2ccc3c(c2)NC(=O)/C3=C\c2[nH]c3c(c2CCC(=O)O)CCCC3)c1
CHEMBL203	144959	5.21	CN(C)C[C@@H]1CCn2cc(c3ccccc32)C2=C(C(=O)NC2=O)c2cn(c3ccccc23)CCO1
CHEMBL203	148371	6.285	COc1cc2ncnc(NCc3cccc(C)c3)c2cc1OC
CHEMBL203	148375	6.24	COc1cc2ncnc(NNc3ccc(F)c(Cl)c3)c2cc1OC
CHEMBL203	148402	5.775	COc1cc2ncnc(/N=N/c3ccc(F)c(Cl)c3)c2cc1OC
CHEMBL203	148475	6.41	COc1cc2ncnc(NC3CC3c3ccccc3)c2cc1O
CHEMBL203	148479	6.01	COc1cc2ncnc(NC3CC3c3ccccc3)c2cc1OC(C)=O
CHEMBL203	148480	6.09	COc1cc2ncnc(Nc3nnc4ccccc4n3)c2cc1OC
CHEMBL203	148884	6.38	COc1cc2ncnc(NC3CC3c3ccccc3)c2cc1OCCN1CCOCC1
CHEMBL203	148931	7.07	COC[C@H]1CCCN1C/C=C/C(=O)Nc1ccc2ncnc(Nc3cccc(Br)c3)c2c1
CHEMBL203	148973	6.11	COc1cc2ncnc(Nc3cnc4ccccc4n3)c2cc1OC
CHEMBL203	148978	5.9	COc1cc2ncnc(NC3CCc4ccccc43)c2cc1OC
CHEMBL203	149025	6.135	COc1cc2ncnc(Nc3cc4ccccc4cn3)c2cc1OC
CHEMBL203	149029	7.425	COc1cc2ncnc(NC3CC3c3ccccc3)c2cc1OC
CHEMBL203	149030	7.315	COc1cc2ncnc(Nc3cncc4ccccc34)c2cc1OC
CHEMBL203	149046	6.22	COc1cc2ncnc(Nc3nccc4ccccc34)c2cc1OC
CHEMBL203	149138	5.667	COc1cc2ncnc(N3CCc4ccccc43)c2cc1OC
CHEMBL203	149233	8.495	CN(C)C/C=C/C(=O)Nc1ccc2ncnc(Nc3cccc(Br)c3)c2c1
CHEMBL203	149234	8.7	O=C(C#CCO)Nc1ccc2ncnc(Nc3cccc(Br)c3)c2c1
CHEMBL203	149289	7.19	COCCOCC#CC(=O)Nc1ccc2ncnc(Nc3cccc(Br)c3)c2c1
CHEMBL203	149340	7.04	COc1cc2ncnc(NC3CC3c3ccccc3)c2cc1OCCCN(C)C
CHEMBL203	149425	7.19	COCC1CCCN1CC#CC(=O)Nc1ccc2ncnc(Nc3cccc(Br)c3)c2c1
CHEMBL203	149450	8.05	COCC#CC(=O)Nc1ccc2ncnc(Nc3cccc(Br)c3)c2c1
CHEMBL203	149451	7.19	CCN1CCN(CC#CC(=O)Nc2ccc3ncnc(Nc4cccc(Br)c4)c3c2)CC1
CHEMBL203	149467	5.95	O=C(/C=C/Cn1cccn1)Nc1ccc2ncnc(Nc3cccc(Br)c3)c2c1
CHEMBL203	149470	7.02	O=C(C#CCN1CCSCC1)Nc1ccc2ncnc(Nc3cccc(Br)c3)c2c1
CHEMBL203	149490	5.95	COC/C=C/C(=O)Nc1ccc2ncnc(Nc3cccc(Br)c3)c2c1
CHEMBL203	149492	7.17	O=C(/C=C/CN1CCC(N2CCCCC2)CC1)Nc1ccc2ncnc(Nc3cccc(Br)c3)c2c1
CHEMBL203	149503	6.94	CN1CCC=C(C(=O)Nc2ccc3ncnc(Nc4cccc(Br)c4)c3c2)C1
CHEMBL203	149601	7.85	CN(C/C=C/C(=O)Nc1ccc2ncnc(Nc3cccc(Br)c3)c2c1)CCO
CHEMBL203	149630	7.21	COCCN(C)C/C=C/C(=O)Nc1ccc2ncnc(Nc3cccc(Br)c3)c2c1
CHEMBL203	149766	7.7	O=C(C#CCN1CCOCC1)Nc1ccc2ncnc(Nc3cccc(Br)c3)c2c1
CHEMBL203	149801	7.14	CCN(CC)C/C=C/C(=O)Nc1ccc2ncnc(Nc3cccc(Br)c3)c2c1
CHEMBL203	149820	8.504	CC#CC(=O)Nc1ccc2ncnc(Nc3cccc(Br)c3)c2c1
CHEMBL203	149910	7.01	CC(C)N(CC#CC(=O)Nc1ccc2ncnc(Nc3cccc(Br)c3)c2c1)C(C)C
CHEMBL203	149911	7.07	CC(C)N(C)CC#CC(=O)Nc1ccc2ncnc(Nc3cccc(Br)c3)c2c1
CHEMBL203	150022	7.15	C=CCN(C)CC#CC(=O)Nc1ccc2ncnc(Nc3cccc(Br)c3)c2c1
CHEMBL203	150173	8.22	CN(C)CC#CC(=O)Nc1ccc2ncnc(Nc3cccc(Br)c3)c2c1
CHEMBL203	150174	7.21	CCCN(CC#CC(=O)Nc1ccc2ncnc(Nc3cccc(Br)c3)c2c1)CCC
CHEMBL203	150175	7.24	O=C(C#CCN1CCCCC1)Nc1ccc2ncnc(Nc3cccc(Br)c3)c2c1
CHEMBL203	150262	6.97	O=C(/C=C/CN1CCCCC1)Nc1ccc2ncnc(Nc3cccc(Br)c3)c2c1
CHEMBL203	150272	7.13	O=C(/C=C/CN1CCOCC1)Nc1ccc2ncnc(Nc3cccc(Br)c3)c2c1
CHEMBL203	150289	6.67	O=C(/C=C/N1CCOCC1)Nc1ccc2ncnc(Nc3cccc(Br)c3)c2c1
CHEMBL203	150301	6.69	O=C(/C=C/CN1CCSCC1)Nc1ccc2ncnc(Nc3cccc(Br)c3)c2c1
CHEMBL203	150338	6.6	CN(C)/C=C/C(=O)Nc1ccc2ncnc(Nc3cccc(Br)c3)c2c1
CHEMBL203	150352	7.73	C=C(C)C(=O)Nc1ccc2ncnc(Nc3cccc(Br)c3)c2c1
CHEMBL203	150353	7.983	C/C=C/C(=O)Nc1ccc2ncnc(Nc3cccc(Br)c3)c2c1
CHEMBL203	150354	6.97	C=C(CN1CCOCC1)C(=O)Nc1ccc2ncnc(Nc3cccc(Br)c3)c2c1
CHEMBL203	150572	7.92	CCNc1ccc2c(Nc3cccc(Br)c3)ncnc2c1
CHEMBL203	150609	7.0	Nc1ccc2c(Nc3ccccc3)ncnc2c1
CHEMBL203	150850	9.46	Nc1ccc2c(Nc3cccc(I)c3)ncnc2c1
CHEMBL203	150888	10.0	Nc1ccc2c(Nc3cccc(Br)c3)ncnc2c1
CHEMBL203	150889	9.6	Nc1ccc2c(Nc3cccc(Cl)c3)ncnc2c1
CHEMBL203	150931	6.265	O=[N+]([O-])c1ccc2c(Nc3cccc(I)c3)ncnc2c1
CHEMBL203	150993	9.782	Nc1cc2ncnc(Nc3cccc(Br)c3)c2cc1N
CHEMBL203	150994	7.955	CN(C)c1ccc2c(Nc3cccc(Br)c3)ncnc2c1
CHEMBL203	151051	6.92	COc1ccc2c(Nc3ccccc3)ncnc2c1
CHEMBL203	151064	6.11	Nc1ccc2ncnc(Nc3ccccc3)c2c1
CHEMBL203	151086	8.0	COc1ccc2c(Nc3cccc(Br)c3)ncnc2c1
CHEMBL203	151088	6.047	O=[N+]([O-])c1ccc2ncnc(Nc3cccc(Br)c3)c2c1
CHEMBL203	151089	5.3	O=[N+]([O-])c1ccc2ncnc(Nc3ccccc3)c2c1
CHEMBL203	151123	6.24	Nc1ccc2ncnc(Nc3cccc(C(F)(F)F)c3)c2c1
CHEMBL203	151181	6.957	COc1cc2ncnc(Nc3ccccc3)c2cc1OC
CHEMBL203	151182	6.0	O=[N+]([O-])c1ccc2c(Nc3cccc(Br)c3)ncnc2c1
CHEMBL203	151252	8.48	Nc1ccc2c(Nc3cccc(C(F)(F)F)c3)ncnc2c1
CHEMBL203	151261	7.143	COc1ccc2ncnc(Nc3ccccc3)c2c1
CHEMBL203	151262	6.237	FC(F)(F)c1cccc(Nc2ncnc3ccccc23)c1
CHEMBL203	151263	7.097	Ic1cccc(Nc2ncnc3ccccc23)c1
CHEMBL203	151366	6.09	O=[N+]([O-])c1ccc2c(Nc3cccc(Cl)c3)ncnc2c1
CHEMBL203	151367	5.21	O=[N+]([O-])c1ccc2c(Nc3cccc(F)c3)ncnc2c1
CHEMBL203	151444	9.768	Oc1cc2ncnc(Nc3cccc(Br)c3)c2cc1O
CHEMBL203	151451	7.57	Clc1cccc(Nc2ncnc3ccccc23)c1
CHEMBL203	151463	8.233	CNc1ccc2c(Nc3cccc(Br)c3)ncnc2c1
CHEMBL203	151471	6.98	CCCCOc1cc2ncnc(Nc3cccc(Br)c3)c2cc1OCCCC
CHEMBL203	151472	7.25	Fc1cccc(Nc2ncnc3ccccc23)c1
CHEMBL203	151519	5.86	COc1ccc2ncnc(Nc3cccc(Br)c3)c2c1OC
CHEMBL203	151527	8.42	COc1cc2ncnc(Nc3cccc(Br)c3)c2cc1N
CHEMBL203	151562	6.95	COc1cc2ncnc(Nc3cc(Br)cc(Br)c3)c2cc1OC
CHEMBL203	151563	8.325	Oc1ccc2c(Nc3cccc(Br)c3)ncnc2c1
CHEMBL203	151568	10.14	COc1cc2ncnc(Nc3ccc(Br)c(Br)c3)c2cc1OC
CHEMBL203	151599	6.33	COc1cc2nc(N)nc(Nc3cccc(Br)c3)c2cc1OC
CHEMBL203	151601	7.92	COC(=O)Nc1ccc2ncnc(Nc3cccc(Br)c3)c2c1
CHEMBL203	151602	9.017	COc1cc2ncnc(Nc3cccc(C(F)(F)F)c3)c2cc1OC
CHEMBL203	151634	9.17	COc1cc2ncnc(Nc3cccc(Br)c3)c2c(OC)c1OC
CHEMBL203	151638	8.3	COc1cc2ncnc(Nc3cccc(I)c3)c2cc1OC
CHEMBL203	151639	7.895	COc1cc2ncnc(Nc3cccc(F)c3)c2cc1OC
CHEMBL203	151690	6.89	COc1cc2ncnc(Nc3ccccc3Br)c2cc1OC
CHEMBL203	151691	6.82	COc1cc2ncnc(N(C)c3cccc(Br)c3)c2cc1OC
CHEMBL203	151722	8.2	COc1cc2ncnc(Nc3ccc(Br)cc3)c2cc1OC
CHEMBL203	151799	6.795	CN(C)c1cc2ncnc(Nc3cccc(Br)c3)c2cc1N
CHEMBL203	151818	7.165	CNc1cc2ncnc(Nc3cccc(Br)c3)c2cc1[N+](=O)[O-]
CHEMBL203	151828	7.82	Brc1cccc(Nc2ncnc3cc4c(cc23)OCO4)c1
CHEMBL203	151838	8.7	Nc1ccc2c(Nc3cccc(F)c3)ncnc2c1
CHEMBL203	151847	7.55	CC(=O)Nc1cc2ncnc(Nc3cccc(Br)c3)c2cc1[N+](=O)[O-]
CHEMBL203	151848	5.7	CN(C)c1cc2ncnc(Nc3cccc(Br)c3)c2cc1[N+](=O)[O-]
CHEMBL203	151849	7.28	Nc1cc2ncnc(Nc3cccc(Br)c3)c2cc1[N+](=O)[O-]
CHEMBL203	151871	9.16	CNc1cc2ncnc(Nc3cccc(Br)c3)c2cc1N
CHEMBL203	152022	7.395	CC(=O)Nc1ccc2c(Nc3cccc(Br)c3)ncnc2c1
CHEMBL203	156187	5.57	Cc1c(C)n(-c2ccccc2)c2ncnc(N)c12
CHEMBL203	158592	7.08	COc1nccc(-c2c(-c3ccc(F)cc3)ncn2[C@H]2CC[C@H](O)CC2)n1
CHEMBL203	159430	5.98	COc1cc2ncc(C#N)c(Nc3ccc(F)c(Cl)c3)c2cc1OCCCN1CCOCC1
CHEMBL203	159937	7.1	C=CC(=O)Nc1cc2c(Nc3ccc(F)c(Cl)c3)c(C#N)cnc2cc1OCCCN1CCOCC1
CHEMBL203	159958	6.07	C#Cc1cccc(Nc2c(C#N)cnc3cc(OCCOC)c(OCCOC)cc23)c1
CHEMBL203	163269	5.6	COc1cc2nccc(Oc3cccc(Br)c3)c2cc1OC
CHEMBL203	163291	6.005	COc1ccc(Nc2ncnc3cc(OC)c(OC)cc23)cc1OC
CHEMBL203	163585	6.43	COc1cc2nccc(Nc3cccc(Br)c3)c2cc1OC
CHEMBL203	163617	6.135	COc1cc2ncnc(Oc3cccc(Br)c3)c2cc1OC
CHEMBL203	165012	6.34	Clc1ccc(Nc2nnc(Cc3ccncc3)c3ccccc23)cc1
CHEMBL203	165014	5.14	O=C(Nc1ccc(Cl)cc1)c1ccccc1NCc1ccncc1
CHEMBL203	165700	5.52	COc1cc(Nc2c(C#N)cnc3cc(-c4ccc(CN5CCOCC5)cc4)ccc23)c(Cl)cc1Cl
CHEMBL203	167575	5.48	O=C(O)c1cc(CCc2cc(O)ccc2O)ccc1O
CHEMBL203	167576	5.39	O=C(O)c1cc(N(Cc2ccccc2O)Cc2cc(O)ccc2O)ccc1O
CHEMBL203	167577	5.56	O=C(O)c1cc(NCc2cc(O)ccc2O)ccc1O
CHEMBL203	167995	5.327	Cc1ccc(-n2nc(C(C)(C)C)cc2NC(=O)Nc2ccc(OCCN3CCOCC3)c3ccccc23)cc1
CHEMBL203	168571	6.84	C[C@H](Nc1[nH]cnc2c3ccccc3nc1-2)c1ccccc1
CHEMBL203	168890	8.24	C[C@@H](Nc1[nH]cnc2nc(-c3ccccc3)cc1-2)c1ccccc1
CHEMBL203	169097	6.27	C[C@@H](Nc1ncnc2c1sc1ccccc12)c1ccccc1
CHEMBL203	169526	6.49	c1ccc(CNc2ncnc3ccccc23)cc1
CHEMBL203	171234	5.76	COc1cccc(-c2cn(-c3ccc(CCN(C)CCO)cc3)c3ncnc(N)c23)c1
CHEMBL203	171563	6.0	O=C(/C=C/c1ccc(O)c(O)c1)OCCc1ccccc1
CHEMBL203	171969	5.43	COc1cc2ncc(N[C@H]3CC[C@H](O)CC3)nc2cc1OC
CHEMBL203	174567	6.66	COc1ccc(Nc2ncc3cc(-c4c(Cl)cccc4Cl)c(=O)n(C)c3n2)cc1
CHEMBL203	174568	6.04	Cn1c(=O)c(-c2c(Cl)cccc2Cl)cc2cnc(Nc3ccncc3)nc21
CHEMBL203	174619	5.35	CN1CCN(CCCCCNc2ncc3cc(-c4c(Cl)cccc4Cl)c(=O)n(C)c3n2)CC1
CHEMBL203	174688	5.12	CNc1ncc2cc(-c3c(Cl)cccc3Cl)c(=O)n(C)c2n1
CHEMBL203	181079	5.96	COCCOc1cc2ncc(C#N)c(Nc3cccc(Br)c3)c2cc1OCCOC
CHEMBL203	181185	6.12	COc1cc2ncc(C#N)c(Nc3cccc(SC)c3)c2cc1OC
CHEMBL203	181216	5.5	COc1cc2ncc(C#N)c(Nc3cc(Cl)c(O)c(Cl)c3)c2cc1OC
CHEMBL203	181218	5.75	COc1cc2ncc(C#N)c(Nc3ccc(C)c(Br)c3)c2cc1OC
CHEMBL203	181230	5.85	COc1cc2ncc(C#N)c(Nc3ccc(F)c(Cl)c3)c2cc1OC
CHEMBL203	181247	5.04	COc1cc2ncc(C#N)c(Nc3ccc(O)c(Cl)c3)c2cc1OC
CHEMBL203	181258	6.06	COc1cc2ncc(C#N)c(Nc3cccc([N+](=O)[O-])c3)c2cc1OC
CHEMBL203	181266	5.11	COc1cc2ncc(C#N)c(Nc3cccc(C(N)=O)c3)c2cc1OC
CHEMBL203	181280	5.13	COc1cc2ncc(C#N)c(Nc3cccc(C(C)=O)c3)c2cc1OC
CHEMBL203	181294	5.56	COc1cc2ncc(C#N)c(Nc3ccc(C)cc3)c2cc1OC
CHEMBL203	181296	5.2	COc1cc2ncc(C#N)c(Nc3cccc(O)c3)c2cc1OC
CHEMBL203	181308	6.07	COc1cc2ncc(C#N)c(Nc3cccc(N(C)C)c3)c2cc1OC
CHEMBL203	181309	6.09	COc1cc2ncc(C#N)c(Nc3cccc(N)c3)c2cc1OC
CHEMBL203	181457	6.72	COc1cc2ncc(C#N)c(Nc3cccc(Br)c3)c2cc1OC
CHEMBL203	181490	5.17	COCOc1cc2ncc(C#N)c(Nc3cccc(Br)c3)c2cc1OCOC
CHEMBL203	181516	6.46	N#Cc1cnc2cc(O)c(O)cc2c1Nc1cccc(Br)c1
CHEMBL203	181544	5.29	N#Cc1cnc2cc3c(cc2c1Nc1cccc(Br)c1)OCCCO3
CHEMBL203	181550	6.21	COc1cc2ncc(C#N)c(Nc3ccc(Br)c(C)c3)c2cc1OC
CHEMBL203	181570	5.17	N#Cc1cnc2cc3c(cc2c1Nc1cccc(Br)c1)OCO3
CHEMBL203	181715	5.18	COc1cc2ncc(C#N)c(Nc3ccc(Br)cc3)c2cc1OC
CHEMBL203	181732	5.47	COc1cc2ncc(C=O)c(Nc3cccc(Br)c3)c2cc1OC
CHEMBL203	181745	5.38	COc1cc2ncc(C#N)c(Nc3ccccc3Br)c2cc1OC
CHEMBL203	181752	5.66	COc1cc2ncc(C#N)c(Nc3cccc(N=[N+]=[N-])c3)c2cc1OC
CHEMBL203	181761	5.83	COc1cc2ncc(C#N)c(Nc3ccc(C)c(Cl)c3)c2cc1OC
CHEMBL203	181796	6.64	COc1cc2ncc(C#N)c(Nc3ccc(C(C)C)cc3)c2cc1OC
CHEMBL203	181813	6.74	COc1cc2ncc(C#N)c(Nc3cccc(Cl)c3)c2cc1OC
CHEMBL203	181825	6.44	COc1cc2ncc(C#N)c(Nc3ccccc3C(C)C)c2cc1OC
CHEMBL203	181930	6.01	CCOc1cc2ncc(C#N)c(Nc3ccc(F)c(Cl)c3)c2cc1OCC
CHEMBL203	181935	5.84	COc1cc2ncc(C#N)c(Nc3cccc(C(F)(F)F)c3)c2cc1OC
CHEMBL203	181936	6.13	COc1cc2ncc(C#N)c(Nc3cccc(F)c3)c2cc1OC
CHEMBL203	181963	6.38	CCOc1cc2ncc(C#N)c(Nc3cccc(Br)c3)c2cc1OCC
CHEMBL203	182146	6.08	COc1cc2ncc(C#N)c(Nc3cccc(Br)c3C)c2cc1OC
CHEMBL203	182172	6.8	COc1cc2ncc(C#N)c(Nc3ccc(F)c(C(F)(F)F)c3)c2cc1OC
CHEMBL203	182884	6.7	CCn1c(=O)c(-c2c(Cl)cccc2Cl)cc2cnc(Nc3ccccc3)nc21
CHEMBL203	182916	5.89	COc1ccc(Nc2ncc3cc(-c4c(Cl)cccc4Cl)c(=O)n(C)c3n2)cn1
CHEMBL203	182917	6.29	Cn1c(=O)c(-c2c(Cl)cccc2Cl)cc2cnc(Nc3cccnc3)nc21
CHEMBL203	183046	6.15	CCOC(=O)CCCc1ccc(Nc2ncc3cc(-c4c(Cl)cccc4Cl)c(=O)n(C)c3n2)cc1
CHEMBL203	183102	6.82	Cn1c(=O)c(-c2c(Cl)cccc2Cl)cc2cnc(Nc3cccc(O)c3)nc21
CHEMBL203	183120	6.48	COc1cc(Nc2ncc3cc(-c4c(Cl)cccc4Cl)c(=O)n(C)c3n2)cc(OC)c1
CHEMBL203	183147	7.18	COc1ccccc1Nc1ncc2cc(-c3c(Cl)cccc3Cl)c(=O)n(C)c2n1
CHEMBL203	183152	6.6	COc1ccc(Nc2ncc3cc(-c4c(Cl)cccc4Cl)c(=O)n(C)c3n2)cc1C
CHEMBL203	183155	7.07	Cn1c(=O)c(-c2c(Cl)cccc2Cl)cc2cnc(Nc3cccc(CO)c3)nc21
CHEMBL203	183181	6.32	Cc1ccc(Nc2ncc3cc(-c4c(Cl)cccc4Cl)c(=O)n(C)c3n2)cc1
CHEMBL203	183293	6.17	Cn1c(=O)c(-c2c(Cl)cccc2Cl)cc2cnc(Nc3cccc(Br)c3)nc21
CHEMBL203	183299	6.31	CCn1c(=O)c(-c2c(Cl)cccc2Cl)cc2cnc(Nc3ccncc3)nc21
CHEMBL203	183341	7.1	Cn1c(=O)c(-c2c(Cl)cccc2Cl)cc2cnc(Nc3ccc(CCCC(=O)O)cc3)nc21
CHEMBL203	183342	5.36	CCCCNc1ncc2cc(-c3c(Cl)cccc3Cl)c(=O)n(C)c2n1
CHEMBL203	183377	6.72	Cn1c(=O)c(-c2c(Cl)cccc2Cl)cc2cnc(Nc3cccc(C(=O)O)c3)nc21
CHEMBL203	183509	6.0	Cn1c(=O)c(-c2c(Cl)cccc2Cl)cc2cnc(NCCCCCC(=O)O)nc21
CHEMBL203	184124	5.35	CCNc1ncc2cc(-c3c(Cl)cccc3Cl)c(=O)n(C)c2n1
CHEMBL203	186047	5.06	Nc1ccc(-c2cc(=O)c3cc(N)ccc3o2)cc1
CHEMBL203	186197	5.77	COc1cc(Nc2nccc(-c3ccc(N4CCNCC4)nc3)n2)cc(OC)c1OC
CHEMBL203	186264	5.29	COc1cc(Nc2nccc(-c3ccc(NCCN)nc3)n2)cc(OC)c1OC
CHEMBL203	186843	5.11	Nc1cccc(-c2cc(=O)c3c(N)c(O)c(N)cc3o2)c1
CHEMBL203	188080	5.42	COc1cc2ncc(C#N)c(Nc3cccc(Br)c3)c2cc1NC(=O)/C=C/CN1CCOCC1
CHEMBL203	188360	6.25	C=C(CN(C)C)C(=O)Nc1cc2c(Nc3ccc(F)c(Cl)c3)c(C#N)cnc2cc1OCC
CHEMBL203	188361	5.57	C=C(CN1CCOCC1)C(=O)Nc1ccc2ncc(C#N)c(Nc3ccc(F)c(Cl)c3)c2c1
CHEMBL203	188406	5.12	C/C=C/C(=O)Nc1cc2c(Nc3ccc(F)c(Cl)c3)c(C#N)cnc2cc1OCC
CHEMBL203	188408	5.79	C/C=C/C(=O)Nc1ccc2ncc(C#N)c(Nc3cccc(Br)c3)c2c1
CHEMBL203	188441	6.09	C=CC(=O)Nc1cc2c(Nc3cccc(Br)c3)c(C#N)cnc2cc1OC
CHEMBL203	188559	6.3	COc1cc2ncc(C#N)c(Nc3cccc(Br)c3)c2cc1NC(=O)C#CCN(C)C
CHEMBL203	188726	6.1	COCC#CC(=O)Nc1cc2c(Nc3cccc(Br)c3)c(C#N)cnc2cc1OC
CHEMBL203	188754	6.04	CC#CC(=O)Nc1cc2c(Nc3cccc(Br)c3)c(C#N)cnc2cc1OC
CHEMBL203	188767	5.8	CCOc1cc2ncc(C#N)c(Nc3cccc(Br)c3)c2cc1NC(=O)/C=C/CN(C)C
CHEMBL203	188797	5.32	CCN(CC)C(C)/C=C/C(=O)Nc1cc2c(Nc3ccc(F)c(Cl)c3)c(C#N)cnc2cc1OC
CHEMBL203	188824	6.6	CC(C)N(CC#CC(=O)Nc1ccc2ncc(C#N)c(Nc3cccc(Br)c3)c2c1)C(C)C
CHEMBL203	188825	5.28	COc1cc2ncc(C#N)c(Nc3ccc(F)c(Cl)c3)c2cc1NC(=O)/C=C/C(C)N(C)C
CHEMBL203	188843	5.58	CN(C)C/C=C/C(=O)Nc1cc2c(Nc3ccc(F)c(Cl)c3)c(C#N)cnc2cc1OC(F)(F)F
CHEMBL203	188886	5.72	CCN(CC)C/C=C/C(=O)Nc1cc2c(Nc3ccc(F)c(Cl)c3)c(C#N)cnc2cc1OC
CHEMBL203	188932	6.26	N#Cc1cnc2ccc(NC(=O)C#CCN3CCSCC3)cc2c1Nc1cccc(Br)c1
CHEMBL203	188977	5.27	COc1cc(NC(=O)/C=C/CN2CCOCC2)cc2c(Nc3cccc(Br)c3)c(C#N)cnc12
CHEMBL203	189001	5.64	N#Cc1cnc2ccc(NC(=O)/C=C/CN3CCOCC3)cc2c1Nc1ccc(F)c(Cl)c1
CHEMBL203	189002	6.19	CN(C)C/C=C/C(=O)Nc1ccc2ncc(C#N)c(Nc3ccc(F)c(Cl)c3)c2c1
CHEMBL203	189003	5.54	COc1cc(NC(=O)/C=C/CN(C)C)cc2c(Nc3cccc(Br)c3)c(C#N)cnc12
CHEMBL203	189016	6.03	COCCOCC#CC(=O)Nc1ccc2ncc(C#N)c(Nc3cccc(Br)c3)c2c1
CHEMBL203	189017	6.89	CCCN(CC#CC(=O)Nc1ccc2ncc(C#N)c(Nc3cccc(Br)c3)c2c1)CCC
CHEMBL203	189207	6.82	COC[C@@H]1CCCN1CC#CC(=O)Nc1ccc2ncc(C#N)c(Nc3cccc(Br)c3)c2c1
CHEMBL203	190171	5.07	COc1cc(/C=C/C(=O)/C=C(O)/C=C/c2ccc(O)c(OC)c2)ccc1O
CHEMBL203	191782	5.39	c1ccc(CCNc2ncnc3ccccc23)cc1
CHEMBL203	191841	6.45	O=[N+]([O-])c1cccc2ncnc(Nc3cccc(Br)c3)c12
CHEMBL203	192306	5.23	O=[N+]([O-])c1ccc2c(NCc3ccccc3)ncnc2c1
CHEMBL203	192307	6.7	COc1ccc2ncnc(NCc3ccccc3)c2c1
CHEMBL203	192310	6.12	Brc1cccc(Oc2ncnc3ccccc23)c1
CHEMBL203	192334	6.07	Nc1ccc2ncnc(NCc3ccccc3)c2c1
CHEMBL203	192509	6.04	Cc1cccc(Nc2ncnc3ccccc23)c1
CHEMBL203	192510	6.23	COc1cc2c(NCc3ccccc3)ncnc2cc1O
CHEMBL203	192567	8.2	COc1cc2ncnc(NCc3ccccc3)c2cc1OC
CHEMBL203	192584	6.685	COc1cccc(Nc2ncnc3ccccc23)c1
CHEMBL203	192592	5.0	COc1ccc(CNc2ncnc3ccccc23)cc1
CHEMBL203	192624	5.15	Clc1ccc(CNc2ncnc3ccccc23)cc1
CHEMBL203	192784	5.1	O=[N+]([O-])c1cccc2ncnc(NCc3ccccc3)c12
CHEMBL203	192877	6.36	Nc1cccc2ncnc(Nc3cccc(Br)c3)c12
CHEMBL203	193072	5.31	COc1cccc2ncnc(NCc3ccccc3)c12
CHEMBL203	193233	6.98	Nc1cccc2c(Nc3cccc(Br)c3)ncnc12
CHEMBL203	193304	7.24	COc1ccc2c(NCc3ccccc3)ncnc2c1
CHEMBL203	193312	6.86	COc1cccc2ncnc(Nc3cccc(Br)c3)c12
CHEMBL203	195456	5.723	COc1cc(/C=C(\C#N)C(=O)c2ccc(O)c(O)c2)cc(CSCc2ccccc2)c1O
CHEMBL203	195573	5.65	COc1cc(/C=C(\C#N)C(N)=O)cc(CSCc2ccccc2Cl)c1O
CHEMBL203	195618	5.908	COc1cc(/C=C(\C#N)C(N)=O)cc(CSc2ccccc2)c1O
CHEMBL203	195827	5.085	COc1cc(/C=C(\C#N)C(N)=O)cc(CSc2ccccn2)c1O
CHEMBL203	195857	5.34	N#C/C(=C\c1cc(O)c(O)c(CSc2nc3ccccc3s2)c1)C(N)=O
CHEMBL203	195881	5.577	COc1cc(/C=C(\C#N)C(N)=O)cc(CSc2ccccc2C(=O)O)c1O
CHEMBL203	196032	5.633	COc1cc(/C=C(\C#N)C(N)=O)cc(CSc2ccc(O)cc2)c1O
CHEMBL203	196123	5.678	COc1cc(/C=C(\C#N)C(N)=O)cc(CSCc2ccccc2)c1O
CHEMBL203	196126	5.982	N#C/C(=C\c1cc(O)c(O)c(CSCc2ccccc2)c1)C(N)=O
CHEMBL203	196197	5.187	COc1cc(C=C(C#N)C#N)cc(CSc2ccccc2)c1O
CHEMBL203	196566	5.17	COc1cc(/C=C(\C#N)C(N)=O)cc(CSc2nc3ccccc3o2)c1O
CHEMBL203	196567	5.375	COc1cc(/C=C(\C#N)C(N)=O)cc(CSc2ccc(C)cc2)c1O
CHEMBL203	196568	5.317	COc1cc(/C=C(\C#N)C(N)=O)cc(CSc2ccc3ccccc3c2)c1O
CHEMBL203	196867	5.06	CN1CCN(c2ccc3c(n2)nc(-c2ccc(F)cc2)n3-c2ccnc(NC3CCCC3)n2)CC1
CHEMBL203	197234	7.3	Nc1ccc(Nc2[nH]nc3ncnc(Nc4cccc(Cl)c4)c23)cc1
CHEMBL203	197381	6.42	COc1ccc(-c2[nH]nc3ncnc(Nc4cccc(Cl)c4)c23)cc1
CHEMBL203	197604	5.63	Nc1[nH]cnc2nnc(Nc3cccc(Cl)c3)c1-2
CHEMBL203	197605	6.54	Clc1cccc(Nc2[nH]nc3ncnc(Nc4ccccc4)c23)c1
CHEMBL203	197606	6.705	Oc1cccc(-c2[nH]nc3ncnc(Nc4cccc(Cl)c4)c23)c1
CHEMBL203	197647	5.83	OC1(c2nc(-c3ccc(F)cc3)c(-c3ccnc(NC4CCCCC4)c3)o2)CCNCC1
CHEMBL203	197657	7.62	Clc1cccc(Nc2[nH]cnc3nnc(-c4ccccc4)c2-3)c1
CHEMBL203	197658	7.925	COc1ccc(CNc2[nH]nc3ncnc(Nc4cccc(Cl)c4)c23)cc1
CHEMBL203	197691	7.4	COc1cccc(CNc2[nH]nc3ncnc(Nc4cccc(Cl)c4)c23)c1
CHEMBL203	197692	6.705	Clc1cccc(CNc2[nH]nc3ncnc(Nc4cccc(Cl)c4)c23)c1
CHEMBL203	197748	6.195	CC(C)(C)OC(=O)Nc1ccc(-c2[nH]nc3ncnc(Nc4cccc(Cl)c4)c23)cc1
CHEMBL203	197775	7.2	Nc1cccc(-c2[nH]nc3ncnc(Nc4cccc(Cl)c4)c23)c1
CHEMBL203	197776	6.57	O=[N+]([O-])c1cccc(-c2[nH]nc3ncnc(Nc4cccc(Cl)c4)c23)c1
CHEMBL203	197778	7.26	Oc1ccc(-c2[nH]nc3ncnc(Nc4cccc(Cl)c4)c23)cc1
CHEMBL203	197863	6.08	c1ccc(Nc2nc[nH]c3nnc(Nc4ccccc4)c2-3)cc1
CHEMBL203	198029	6.1	Nc1ncnc2c1c(-c1ccccc1)nn2-c1ccccc1
CHEMBL203	198030	5.855	Nc1nc(N)c2c(Nc3cccc(Cl)c3)[nH]nc2n1
CHEMBL203	198067	8.335	Clc1cccc(Nc2[nH]cnc3nnc(NCc4ccccc4)c2-3)c1
CHEMBL203	198068	6.68	CN(C)c1ccc(Nc2[nH]nc3ncnc(Nc4cccc(Cl)c4)c23)cc1
CHEMBL203	198256	7.4	Nc1ccc(-c2[nH]nc3ncnc(Nc4cccc(Cl)c4)c23)cc1
CHEMBL203	198357	8.7	Oc1cccc(Nc2[nH]nc3ncnc(Nc4cccc(Cl)c4)c23)c1
CHEMBL203	198382	6.67	COc1ccc(Nc2[nH]nc3ncnc(Nc4cccc(Cl)c4)c23)cc1
CHEMBL203	198383	6.855	Cc1cccc(Nc2[nH]cnc3nnc(Nc4cccc(Cl)c4)c2-3)c1
CHEMBL203	198400	7.1	COc1cccc(Nc2[nH]nc3ncnc(Nc4cccc(Cl)c4)c23)c1
CHEMBL203	198442	7.75	Oc1ccc(Nc2[nH]nc3ncnc(Nc4cccc(Cl)c4)c23)cc1
CHEMBL203	198446	6.89	Clc1cccc(Nc2[nH]nc3ncnc(Nc4cccc(Br)c4)c23)c1
CHEMBL203	198551	6.54	Clc1cccc(Nc2nc[nH]c3nnc(Nc4cccc(Cl)c4)c2-3)c1
CHEMBL203	198656	5.21	COc1ccc(C#CC(C)(C)N)cc1C(=O)c1ccc(Nc2ccc(F)cc2F)cc1
CHEMBL203	198781	5.94	Clc1cccc(Nc2[nH]nc3ncnc(NCc4ccccc4)c23)c1
CHEMBL203	200827	5.01	CNC(=O)c1cc(NCc2cc(O)ccc2O)ccc1O
CHEMBL203	200828	6.05	CCCCCCNC(=O)c1cc(NCc2cc(O)ccc2O)ccc1O
CHEMBL203	201412	5.27	O=[N+]([O-])c1cc(NCc2cc(O)ccc2O)ccc1O
CHEMBL203	203845	6.0	Nc1cc2ncnc(NCc3cccc(Br)c3)c2cn1
CHEMBL203	203846	5.78	Nc1cc2ncnc(NCc3ccccc3Br)c2cn1
CHEMBL203	204202	5.75	CN(C)c1cccc(Nc2ncnc3cc(N)ncc23)c1
CHEMBL203	204234	6.62	Nc1cc2ncnc(Nc3ccccc3Br)c2cn1
CHEMBL203	204674	7.4	Cc1cccc(Nc2ncnc3cc(N)ncc23)c1
CHEMBL203	204675	7.15	Nc1cc2ncnc(Nc3cccc(O)c3)c2cn1
CHEMBL203	204735	5.37	Nc1cc2ncnc(NCc3ccccc3[N+](=O)[O-])c2cn1
CHEMBL203	204764	5.0	Nc1cc2ncnc(NCc3cccc([N+](=O)[O-])c3)c2cn1
CHEMBL203	204799	6.59	Nc1cc2ncnc(Nc3cccc(I)c3)c2cn1
CHEMBL203	204831	6.92	Nc1cc2ncnc(Nc3cccc(Cl)c3)c2cn1
CHEMBL203	204832	6.08	Nc1cc2ncnc(Nc3cccc(F)c3)c2cn1
CHEMBL203	204862	5.31	CN(C)c1ccc(Nc2ncnc3cc(N)ncc23)cc1
CHEMBL203	204921	5.0	Nc1cc2ncnc(Nc3ccccc3C(F)(F)F)c2cn1
CHEMBL203	204924	7.05	Nc1cc2ncnc(Nc3ccc(Br)cc3)c2cn1
CHEMBL203	204936	5.0	CN(C)c1cccc(CNc2ncnc3cc(N)ncc23)c1
CHEMBL203	204951	7.4	Nc1cc2ncnc(Nc3cccc([N+](=O)[O-])c3)c2cn1
CHEMBL203	204952	5.9	Nc1cc2ncnc(Nc3ccccc3[N+](=O)[O-])c2cn1
CHEMBL203	205121	6.6	Nc1cc2ncnc(Nc3ccccc3)c2cn1
CHEMBL203	205165	6.44	COc1cc2c(N3CCN(C(=O)Nc4ccc(OC(C)C)cc4)CC3)ncnc2cc1OCCCN1CCCCC1
CHEMBL203	205173	6.64	Nc1cc2ncnc(NCc3ccccc3N)c2cn1
CHEMBL203	205196	5.43	COc1ccccc1Nc1ncnc2cc(N)ncc12
CHEMBL203	205197	5.33	Nc1cc2ncnc(Nc3ccc(C(F)(F)F)cc3)c2cn1
CHEMBL203	205237	6.89	COc1cccc(Nc2ncnc3cc(N)ncc23)c1
CHEMBL203	205272	5.0	Nc1cc2ncnc(NCc3ccccc3C(F)(F)F)c2cn1
CHEMBL203	205299	5.54	COc1cccc(CNc2ncnc3cc(N)ncc23)c1
CHEMBL203	205310	5.1	Nc1cc2ncnc(NCc3ccc(C(F)(F)F)cc3)c2cn1
CHEMBL203	205356	5.71	Nc1cc2ncnc(NCc3cccc(C(F)(F)F)c3)c2cn1
CHEMBL203	205407	5.61	Nc1cc2ncnc(NCc3ccc(Br)cc3)c2cn1
CHEMBL203	205688	5.81	Nc1cccc(Nc2ncnc3cc(N)ncc23)c1
CHEMBL203	205689	5.275	Nc1cc2ncnc(Nc3ccccc3N)c2cn1
CHEMBL203	205730	6.17	COc1ccc(Nc2ncnc3cc(N)ncc23)cc1
CHEMBL203	205745	7.82	Nc1cc2ncnc(Nc3cccc(C(F)(F)F)c3)c2cn1
CHEMBL203	205764	5.23	Nc1ccc(Nc2ncnc3cc(N)ncc23)cc1
CHEMBL203	208506	8.52	CCOc1cc2ncnc(Nc3cccc(-c4ccco4)c3)c2cc1OCC
CHEMBL203	208623	5.32	CCOc1cc2ncnc(Nc3cccc(-c4csc(C)n4)c3)c2cc1OCC
CHEMBL203	208652	5.96	CCOc1cc2ncnc(Nc3cccc(-c4cncnc4)c3)c2cc1OCC
CHEMBL203	208654	6.41	CCOc1cc2ncnc(Nc3cccc(-c4nc[nH]n4)c3)c2cc1OCC
CHEMBL203	208922	7.96	CCOc1cc2ncnc(Nc3cccc(-c4cc[nH]n4)c3)c2cc1OCC
CHEMBL203	208937	6.14	CCOc1cc2ncnc(Nc3cccc(-c4cocn4)c3)c2cc1OCC
CHEMBL203	208967	7.96	CCOc1cc2ncnc(Nc3cccc(-c4cncs4)c3)c2cc1OCC
CHEMBL203	209019	5.03	CCOc1cc2nc(CC)nc(Nc3cccc(-c4csc(C)n4)c3)c2cc1OCC
CHEMBL203	209053	5.05	CCOc1cc2nc(C)nc(Nc3cccc(-c4csc(C)n4)c3)c2cc1OCC
CHEMBL203	209068	8.7	CCOc1cc2ncnc(Nc3cccc(-c4nccs4)c3)c2cc1OCC
CHEMBL203	209072	6.25	CCOc1cc2ncnc(Nc3cccc(-c4csc(N)n4)c3)c2cc1OCC
CHEMBL203	209132	7.74	CCOc1cc2ncnc(Nc3cccc(-c4cscn4)c3)c2cc1OCC
CHEMBL203	210198	9.62	OCCNc1cc2ncnc(Nc3cccc(Br)c3)c2cn1
CHEMBL203	210386	7.35	CN(C)CCNc1cc2ncnc(Nc3cccc(Br)c3)c2cn1
CHEMBL203	210387	8.49	CN(CC(O)C(O)C(O)C(O)CO)c1cc2ncnc(Nc3cccc(Br)c3)c2cn1
CHEMBL203	210569	7.92	OCCN(CCO)c1cc2ncnc(Nc3cccc(Br)c3)c2cn1
CHEMBL203	210606	8.49	CN(CC(O)CO)c1cc2ncnc(Nc3cccc(Br)c3)c2cn1
CHEMBL203	210689	9.29	Brc1cccc(Nc2ncnc3cc(NCCCn4ccnc4)ncc23)c1
CHEMBL203	210773	8.59	CN(CCO)c1cc2ncnc(Nc3cccc(Br)c3)c2cn1
CHEMBL203	210796	8.04	OCCN(CCO)CCNc1cc2ncnc(Nc3cccc(Br)c3)c2cn1
CHEMBL203	210872	8.25	Cc1cccc(Nc2ncnc3cc(NCCCN4CCN(C)CC4)ncc23)c1
CHEMBL203	210891	8.31	CN1CCN(CCCNc2cc3ncnc(Nc4cccc(Br)c4)c3cn2)CC1
CHEMBL203	210892	9.13	[O-][N+]1(CCCNc2cc3ncnc(Nc4cccc(Br)c4)c3cn2)CCOCC1
CHEMBL203	210898	8.14	Brc1cccc(Nc2ncnc3cc(NCCN4CCOCC4)ncc23)c1
CHEMBL203	210902	8.82	O=C(O)CNc1cc2ncnc(Nc3cccc(Br)c3)c2cn1
CHEMBL203	210903	8.14	Cc1cccc(Nc2ncnc3cc(NCCc4c[nH]cn4)ncc23)c1
CHEMBL203	210916	8.85	CNc1cc2ncnc(Nc3cccc(C)c3)c2cn1
CHEMBL203	210959	8.03	Cc1cccc(Nc2ncnc3cc(NCCCN4CCOCC4)ncc23)c1
CHEMBL203	210992	8.27	Cc1cccc(Nc2ncnc3cc(NCCCCN(C)C)ncc23)c1
CHEMBL203	211059	8.85	O=S(=O)(O)CCNc1cc2ncnc(Nc3cccc(Br)c3)c2cn1
CHEMBL203	211077	8.46	Cc1cccc(Nc2ncnc3cc(NCCCn4ccnc4)ncc23)c1
CHEMBL203	211078	7.4	CN(C)CCN(C)c1cc2ncnc(Nc3cccc(Br)c3)c2cn1
CHEMBL203	211089	8.08	CN(C)CCCCCNc1cc2ncnc(Nc3cccc(Br)c3)c2cn1
CHEMBL203	211093	7.8	CN(CC(=O)O)c1cc2ncnc(Nc3cccc(Br)c3)c2cn1
CHEMBL203	211113	7.79	O=C(O)CCNc1cc2ncnc(Nc3cccc(Br)c3)c2cn1
CHEMBL203	211218	8.32	OCC(O)C(O)C(O)C(O)CNc1cc2ncnc(Nc3cccc(Br)c3)c2cn1
CHEMBL203	211290	8.24	OCC(O)CNc1cc2ncnc(Nc3cccc(Br)c3)c2cn1
CHEMBL203	211291	7.85	OCC(CO)Nc1cc2ncnc(Nc3cccc(Br)c3)c2cn1
CHEMBL203	211337	9.04	Brc1cccc(Nc2ncnc3cc(NCCc4c[nH]cn4)ncc23)c1
CHEMBL203	211342	8.15	NNc1cc2ncnc(Nc3cccc(Br)c3)c2cn1
CHEMBL203	214529	5.0	Cc1cccc(Cl)c1NC(=O)c1cnc(NC(=O)C2CC2)s1
CHEMBL203	215226	6.04	CO[C@H]1[C@@H](N(C)Cc2ccccc2)C[C@@H]2O[C@@]1(C)n1c3ccccc3c3c4c(c5c6ccccc6n2c5c31)C(=O)NC4
CHEMBL203	215227	5.89	COC(=O)CN(C)[C@H]1C[C@@H]2O[C@](C)([C@H]1OC)n1c3ccccc3c3c4c(c5c6ccccc6n2c5c31)C(=O)NC4
CHEMBL203	215228	5.96	CO[C@H]1[C@@H](N(C)CCC#N)C[C@@H]2O[C@@]1(C)n1c3ccccc3c3c4c(c5c6ccccc6n2c5c31)C(=O)NC4
CHEMBL203	215380	5.46	CO[C@H]1[C@@H](N(C)C(=O)CNC(=O)OC(C)(C)C)C[C@@H]2O[C@@]1(C)n1c3ccccc3c3c4c(c5c6ccccc6n2c5c31)C(=O)NC4
CHEMBL203	215381	5.19	CO[C@H]1[C@@H](N(C)C(=O)C(F)(F)F)C[C@@H]2O[C@@]1(C)n1c3ccccc3c3c4c(c5c6ccccc6n2c5c31)C(=O)NC4
CHEMBL203	215382	5.96	CO[C@H]1[C@@H](N(C)S(C)(=O)=O)C[C@@H]2O[C@@]1(C)n1c3ccccc3c3c4c(c5c6ccccc6n2c5c31)C(=O)NC4
CHEMBL203	215403	6.8	CO[C@H]1[C@@H](N(C)C(=O)CCC(=O)O)C[C@@H]2O[C@@]1(C)n1c3ccccc3c3c4c(c5c6ccccc6n2c5c31)C(=O)NC4
CHEMBL203	215431	6.7	CN[C@H]1C[C@@H]2O[C@](C)([C@H]1OC)n1c3ccccc3c3c4c(c5c6ccccc6n2c5c31)C(=O)NC4=O
CHEMBL203	215437	5.13	COC(=O)c1ccc(C(=O)N(C)[C@H]2C[C@@H]3O[C@](C)([C@H]2OC)n2c4ccccc4c4c5c(c6c7ccccc7n3c6c42)C(=O)NC5)cc1
CHEMBL203	215484	5.09	CO[C@H]1[C@@H](N(C)C(=O)c2cccnc2)C[C@@H]2O[C@@]1(C)n1c3ccccc3c3c4c(c5c6ccccc6n2c5c31)C(=O)NC4
CHEMBL203	215559	5.34	CO[C@H]1[C@@H](N(C)C(=O)c2cccc(Cl)c2)C[C@@H]2O[C@@]1(C)n1c3ccccc3c3c4c(c5c6ccccc6n2c5c31)C(=O)NC4
CHEMBL203	215605	5.33	CO[C@H]1[C@@H](N(C)C(=O)c2ccccc2Cl)C[C@@H]2O[C@@]1(C)n1c3ccccc3c3c4c(c5c6ccccc6n2c5c31)C(=O)NC4
CHEMBL203	215606	5.09	CO[C@H]1[C@@H](N(C)C(=O)c2cnccn2)C[C@@H]2O[C@@]1(C)n1c3ccccc3c3c4c(c5c6ccccc6n2c5c31)C(=O)NC4
CHEMBL203	215645	5.89	CCCCC(O)CN(C)[C@H]1C[C@@H]2O[C@](C)([C@H]1OC)n1c3ccccc3c3c4c(c5c6ccccc6n2c5c31)C(=O)NC4
CHEMBL203	215646	5.32	CO[C@H]1[C@@H](N(C)C(=O)c2cccc([N+](=O)[O-])c2)C[C@@H]2O[C@@]1(C)n1c3ccccc3c3c4c(c5c6ccccc6n2c5c31)C(=O)NC4
CHEMBL203	215720	5.59	CO[C@H]1[C@@H](N(C)C(C)=O)C[C@@H]2O[C@@]1(C)n1c3ccccc3c3c4c(c5c6ccccc6n2c5c31)C(=O)NC4
CHEMBL203	215776	6.59	CN[C@H]1C[C@@H]2O[C@](C)([C@H]1OC)n1c3ccccc3c3c4c(c5c6ccccc6n2c5c31)[C@H](O)NC4=O
CHEMBL203	215779	6.66	CO[C@H]1[C@@H](N(C)C(=O)CN)C[C@@H]2O[C@@]1(C)n1c3ccccc3c3c4c(c5c6ccccc6n2c5c31)C(=O)NC4
CHEMBL203	216275	7.72	CO[C@H]1[C@@H]([N+](C)(C)C)C[C@@H]2O[C@@]1(C)n1c3ccccc3c3c4c(c5c6ccccc6n2c5c31)C(=O)NC4
CHEMBL203	216308	6.48	CCN(C)[C@H]1C[C@@H]2O[C@](C)([C@H]1OC)n1c3ccccc3c3c4c(c5c6ccccc6n2c5c31)C(=O)NC4
CHEMBL203	216338	7.37	CC[N+](C)(C)[C@H]1C[C@@H]2O[C@](C)([C@H]1OC)n1c3ccccc3c3c4c(c5c6ccccc6n2c5c31)C(=O)NC4
CHEMBL203	217431	5.386	COC(=O)c1cc(NCc2cc(O)ccc2O)ccc1O
CHEMBL203	217554	5.0	COC(=O)c1ccc(NCc2cc(O)ccc2O)cc1O
CHEMBL203	217662	5.02	COC(=O)c1cc(NCc2cc(O)ccc2O)ccc1OC
CHEMBL203	217703	5.05	COC(=O)c1cccc(NCc2cc(O)ccc2O)c1
CHEMBL203	222109	7.7	COc1cc2ncnc(Oc3cccc(Cl)c3)c2cc1OC
CHEMBL203	222110	8.0	COc1cc2ncnc(Sc3cccc(Cl)c3)c2cc1OC
CHEMBL203	222485	5.7	CN(c1ccccc1)c1[nH]cnc2ncnc1-2
CHEMBL203	223051	5.455	COc1cc2cc3ncc(C#N)c(Nc4ccc(F)c(Cl)c4)c3cc2cc1OC
CHEMBL203	223617	5.022	NC(Cc1c(SSc2[nH]c3ccccc3c2CC(N)C(=O)NCc2ccccc2)[nH]c2ccccc12)C(=O)NCc1ccccc1
CHEMBL203	223806	5.487	CNC(=O)c1c(SSc2c(C(=O)NC)c3ccccc3n2C)n(C)c2ccccc12
CHEMBL203	225005	6.62	Brc1cccc(Nc2ncnc3ccc(N/N=N/Cc4ccccn4)cc23)c1
CHEMBL203	225007	7.15	COCC/N=N/Nc1ccc2ncnc(Nc3cccc(Br)c3)c2c1
CHEMBL203	225104	7.42	CN(C)CC/N=N/Nc1ccc2ncnc(Nc3cccc(Br)c3)c2c1
CHEMBL203	225105	5.03	CN(c1ccccc1)c1ncnc2ccc(N/N=N/Cc3ccccn3)cc12
CHEMBL203	225145	5.1	C/N=N/Nc1ccc2ncnc(N(C)c3ccccc3)c2c1
CHEMBL203	225146	7.19	Brc1cccc(Nc2ncnc3ccc(N/N=N/CCN4CCOCC4)cc23)c1
CHEMBL203	225425	6.703	Nc1ccc2ncnc(Nc3cccc(Cl)c3)c2c1
CHEMBL203	225461	6.7	C/N=N/Nc1ccc2ncnc(Nc3cccc(C)c3)c2c1
CHEMBL203	225504	6.0	Cc1cccc(Nc2ncnc3ccc(N)cc23)c1
CHEMBL203	225563	7.6	Brc1cccc(Nc2ncnc3ccc(N/N=N/Cc4ccccc4)cc23)c1
CHEMBL203	225565	7.96	CN(C)/N=N/c1ccc2ncnc(Nc3cccc(Br)c3)c2c1
CHEMBL203	225614	7.62	Cc1cccc(Nc2ncnc3ccc(/N=N/N(C)C)cc23)c1
CHEMBL203	225615	7.0	C/N=N/Nc1ccc2ncnc(Nc3cccc(Cl)c3)c2c1
CHEMBL203	226015	7.41	C/N=N/Nc1ccc2ncnc(Nc3cccc(Br)c3)c2c1
CHEMBL203	226018	6.32	CN(C)/N=N/c1ccc2ncnc(NCc3ccccc3)c2c1
CHEMBL203	226050	6.47	C/N=N/Nc1ccc2ncnc(NCc3ccccc3)c2c1
CHEMBL203	226142	7.85	CN(C)/N=N/c1ccc2ncnc(Nc3cccc(Cl)c3)c2c1
CHEMBL203	226144	5.08	CN(c1ccccc1)c1ncnc2ccc(N)cc12
CHEMBL203	227694	7.86	C=C=CC(=O)Nc1ccc2ncnc(Nc3cccc(Br)c3)c2c1
CHEMBL203	227723	8.265	C=C/C=C/C(=O)Nc1cc2c(Nc3cccc(Br)c3)ncnc2cn1
CHEMBL203	227752	8.11	O=C(/C=C/C(F)(F)F)Nc1ccc2ncnc(Nc3cccc(Br)c3)c2c1
CHEMBL203	228154	7.69	C=CC(=O)N(CCCN1CCOCC1)c1cc2c(Nc3cccc(Br)c3)ncnc2cn1
CHEMBL203	228158	7.01	C=CC(=O)N(CCN(C)C)c1cc2c(Nc3cccc(Br)c3)ncnc2cn1
CHEMBL203	228188	8.705	C/C=C/C(=O)Nc1cc2c(Nc3cccc(Br)c3)ncnc2cn1
CHEMBL203	228287	7.717	C=C[S+]([O-])c1cc2c(Nc3cccc(Br)c3)ncnc2cn1
CHEMBL203	228303	8.43	O=C(/C=C/Cl)Nc1cc2c(Nc3cccc(Br)c3)ncnc2cn1
CHEMBL203	228306	9.37	C=CS(=O)(=O)c1cc2c(Nc3cccc(Br)c3)ncnc2cn1
CHEMBL203	228436	8.317	O=C(/C=C/C(=O)Nc1cc2c(Nc3cccc(Br)c3)ncnc2cn1)NCCCn1ccnc1
CHEMBL203	228463	8.533	O=C(/C=C/C(=O)Nc1cc2c(Nc3ccc(F)c(Cl)c3)ncnc2cn1)NCCCN1CCOCC1
CHEMBL203	228490	7.775	CN(C)CCCNC(=O)/C=C/C(=O)N(C)c1cc2c(Nc3cccc(Br)c3)ncnc2cn1
CHEMBL203	228523	8.167	CCN(CC)CCCNC(=O)/C=C/C(=O)Nc1cc2c(Nc3cccc(Br)c3)ncnc2cn1
CHEMBL203	228531	7.03	O=S(=O)(CCO)c1cc2c(Nc3cccc(Br)c3)ncnc2cn1
CHEMBL203	228532	8.757	C=CS(=O)(=O)Nc1ccc2ncnc(Nc3cccc(Br)c3)c2c1
CHEMBL203	228550	8.403	O=C(/C=C/C(=O)Nc1cc2c(Nc3cccc(Br)c3)ncnc2cn1)NCCCN1CCOCC1
CHEMBL203	228551	7.813	CN(C)CCCNC(=O)/C=C/C(=O)Nc1cc2c(Nc3cccc(Br)c3)ncnc2cn1
CHEMBL203	228629	7.575	O=C(/C=C/c1ccccc1)Nc1cc2c(Nc3cccc(Br)c3)ncnc2cn1
CHEMBL203	228660	8.055	CCOC(=O)/C=C/C(=O)Nc1cc2c(Nc3cccc(Br)c3)ncnc2cn1
CHEMBL203	228666	7.94	CN(C)CCCNC(=O)/C=C/C(=O)Nc1ccc2ncnc(Nc3cccc(Br)c3)c2c1
CHEMBL203	228667	7.595	C=CC(=O)N(CCCN1CCOCC1)c1ccc2ncnc(Nc3cccc(Br)c3)c2c1
CHEMBL203	228678	9.43	O=C(O)/C=C/C(=O)Nc1ccc2ncnc(Nc3cccc(Br)c3)c2c1
CHEMBL203	228679	7.45	CC(=O)/C=C/C(=O)Nc1ccc2ncnc(Nc3cccc(Br)c3)c2c1
CHEMBL203	228698	7.52	CN(C)CCCOC(=O)/C=C/C(=O)Nc1ccc2ncnc(Nc3cccc(Br)c3)c2c1
CHEMBL203	228730	8.83	C=CC(=O)N(C)c1cc2c(Nc3cccc(Br)c3)ncnc2cn1
CHEMBL203	228761	8.08	C=C(C)C(=O)Nc1cc2c(Nc3cccc(Br)c3)ncnc2cn1
CHEMBL203	228985	7.88	CCOC(=O)/C=C/C(=O)Nc1ccc2ncnc(Nc3cccc(Br)c3)c2c1
CHEMBL203	229020	8.953	C=CS(=O)(=O)Nc1cc2c(Nc3cccc(Br)c3)ncnc2cn1
CHEMBL203	236399	5.77	COc1cc(/C=C(\C#N)C(N)=O)cc(CSc2cccc3ccccc23)c1O
CHEMBL203	236651	5.52	N#C/C(=C\c1ccc(O)c(O)c1)C(=O)NCc1ccc(O)cc1
CHEMBL203	237059	5.1	O=C(NCc1ccccc1)c1ccc(-c2cc(O)cc(-c3ccccc3)c2)cc1
CHEMBL203	237159	5.0	O=C(O)c1ccc(-c2cc(O)cc(-c3ccccc3)c2)cc1
CHEMBL203	237565	5.27	CC(C)(C)c1cc(O)cc(-c2ccc(C(=O)NCc3ccccc3)cc2)c1
CHEMBL203	237653	5.85	O=C(NCc1ccccc1)c1ccc(-c2ccc(-c3ccccc3)cc2O)cc1
CHEMBL203	237834	5.0	COCOc1cc(C(C)(C)C)ccc1-c1ccc(C(=O)OC)cc1
CHEMBL203	237886	5.0	COCOc1cc(-c2ccccc2)ccc1-c1ccc(C(=O)O)cc1
CHEMBL203	237887	5.96	COCOc1cc(-c2ccccc2)ccc1-c1ccc(C(=O)NCc2ccccc2)cc1
CHEMBL203	241081	5.673	N#C/C(=C\c1cc(O)c(O)c(Br)c1)C(=O)NCCCNC(=O)/C(C#N)=C/c1cc(O)c(O)c(Br)c1
CHEMBL203	241133	5.4	N#C/C(=C\c1cc(O)c(O)c(O)c1)C(=O)NCCCCNC(=O)/C(C#N)=C/c1cc(O)c(O)c(O)c1
CHEMBL203	241135	5.65	N#C/C(=C\c1ccc(O)c(O)c1)C(=O)NCCNC(=O)/C(C#N)=C/c1ccc(O)c(O)c1
CHEMBL203	241212	5.47	N#C/C(=C\c1ccc(O)c(O)c1)C(=O)NCCCCCCNC(=O)/C(C#N)=C/c1ccc(O)c(O)c1
CHEMBL203	241259	5.337	N#C/C(=C\c1ccc(O)c(O)c1)C(=O)NCc1cccc(CNC(=O)/C(C#N)=C/c2ccc(O)c(O)c2)c1
CHEMBL203	241527	5.15	N#C/C(=C\c1ccc(O)c(O)c1)C(=O)NCCCN1CCN(CCCNC(=O)/C(C#N)=C/c2ccc(O)c(O)c2)CC1
CHEMBL203	241557	5.29	N#C/C(=C\c1ccc(O)c(O)c1)C(=O)NCCN1CCN(C(=O)/C(C#N)=C/c2ccc(O)c(O)c2)CC1
CHEMBL203	241662	5.715	COc1cc(/C=C(\C#N)S(=O)(=O)/C(C#N)=C/c2cc(O)c(O)c(OC)c2)cc(O)c1O
CHEMBL203	241663	5.32	N#C/C(=C\c1ccc(O)c(O)c1)C(=O)NCC1CCCC(CNC(=O)/C(C#N)=C/c2ccc(O)c(O)c2)C1
CHEMBL203	241681	5.68	N#C/C(=C\c1ccc(O)c(O)c1)S(=O)(=O)/C(C#N)=C/c1ccc(O)c(O)c1
CHEMBL203	241700	5.24	N#C/C(=C\c1ccc(O)c(O)c1)C(=O)NCN1CCN(C(=O)/C(C#N)=C/c2ccc(O)c(O)c2)CC1
CHEMBL203	241730	5.52	COc1cc(/C=C(\C#N)C(=O)NCCCCNC(=O)/C(C#N)=C/c2cc(Br)c(O)c(OC)c2)cc(Br)c1O
CHEMBL203	241750	5.317	N#C/C(=C\c1ccc(O)c(O)c1)C(=O)NC1CCCC[C@@H]1NC(=O)/C(C#N)=C/c1ccc(O)c(O)c1
CHEMBL203	241775	5.0	N#C/C(=C\c1ccc(O)c(O)c1)C(=O)N1CCN(C(=O)/C(C#N)=C/c2ccc(O)c(O)c2)CC1
CHEMBL203	241776	5.627	N#C/C(=C\c1cc(O)c(O)c(Br)c1)S(=O)(=O)/C(C#N)=C/c1cc(O)c(O)c(Br)c1
CHEMBL203	250864	7.377	COc1cc2ncnc(Nc3ccccc3F)c2cc1OC
CHEMBL203	252044	6.57	Nc1nc(Nc2cccc(Br)c2)c2c(n1)[nH]c1ccccc12
CHEMBL203	252074	5.37	CCN(CC)CCn1c2ccc(OC)cc2c2c(Nc3cccc(Br)c3)ncnc21
CHEMBL203	252075	8.405	COc1ccc2[nH]c3ncnc(Nc4cccc(Br)c4)c3c2c1
CHEMBL203	252101	7.33	Nc1ccc2sc3c(Nc4cccc(C(F)(F)F)c4)ncnc3c2c1
CHEMBL203	252157	7.755	Brc1cccc(Nc2ncnc3c2sc2ccccc23)c1
CHEMBL203	252252	7.96	Brc1cccc(Nc2ncnc3ccsc23)c1
CHEMBL203	252304	7.7	CN(C)c1ccc2sc3c(Nc4cccc(Br)c4)ncnc3c2c1
CHEMBL203	252307	6.58	c1ccc(Nc2[nH]cnc3nc4ccccc4c2-3)cc1
CHEMBL203	252312	9.0	Cc1cccc(Nc2cc(NCCO)ncn2)c1
CHEMBL203	252313	7.46	Brc1cccc(Nc2ncnc3sccc23)c1
CHEMBL203	252333	6.72	c1ccc(CNc2ncnc3c2sc2ccccc23)cc1
CHEMBL203	252468	7.845	Cc1cccc(Nc2ncnc3c2sc2ccc(N)cc23)c1
CHEMBL203	252472	7.1	COc1ccc2c(c1)sc1c(Nc3cccc(Br)c3)ncnc12
CHEMBL203	252476	8.19	Nc1cc2sc3c(Nc4cccc(Br)c4)ncnc3c2cc1F
CHEMBL203	252486	6.34	c1ccc(CNc2[nH]cnc3c4ccccc4nc2-3)cc1
CHEMBL203	252495	5.39	CCN(CC)CCn1c2ccccc2c2c(Nc3cccc(Br)c3)ncnc21
CHEMBL203	252531	6.12	Cn1c2ccccc2c2c(Nc3cccc(Br)c3)ncnc21
CHEMBL203	252532	6.855	Brc1cccc(Nc2[nH]cnc3nc4ccccc4c2-3)c1
CHEMBL203	252587	8.32	Nc1ccc2sc3c(Nc4cccc(Br)c4)ncnc3c2c1
CHEMBL203	252755	6.57	Brc1cccc(Nc2ncnc3c2ccc2[nH]cnc23)c1
CHEMBL203	252756	8.91	Brc1cccc(Nc2ncnc3ccc4cc[nH]c4c23)c1
CHEMBL203	252758	7.54	Brc1cccc(Nc2ncnc3ccc4[nH]cnc4c23)c1
CHEMBL203	252806	6.13	Brc1cccc(Nc2ncnc3c2oc2ccccc23)c1
CHEMBL203	252860	6.14	Brc1cccc(Nc2ncnc3c2sc2ncccc23)c1
CHEMBL203	257336	7.05	O=C(Oc1cccc(O)c1)c1cc(NCc2cc(O)ccc2O)ccc1O
CHEMBL203	257608	5.0	C=CC(=O)c1ccc2ccccc2c1
CHEMBL203	259900	5.07	O=C(CCc1c(SSc2[nH]c3ccccc3c2CCC(=O)NCc2ccc(C(=O)O)c(O)c2)[nH]c2ccccc12)NCc1ccc(C(=O)O)c(O)c1
CHEMBL203	260055	5.03	CNC(=O)CCc1c(SSc2[nH]c3ccccc3c2CCC(=O)NC)[nH]c2ccccc12
CHEMBL203	260399	5.13	O=C(CCc1c(SSc2[nH]c3ccccc3c2CCC(=O)NCc2ccc(C(=O)O)cc2)[nH]c2ccccc12)NCc1ccc(C(=O)O)cc1
CHEMBL203	262448	6.48	COCOC#CC(=O)Nc1ccc2ncc(C#N)c(Nc3cccc(Br)c3)c2c1
CHEMBL203	262520	7.55	CS(=O)(=O)CCNc1nc(-c2ccc3ncnc(Nc4ccc(OCc5cccc(F)c5)c(Cl)c4)c3c2)cs1
CHEMBL203	262522	7.055	CS(=O)(=O)CCNc1nc(-c2ccc3ncnc(Nc4ccc5c(cnn5Cc5ccccc5)c4)c3c2)cs1
CHEMBL203	262547	7.37	CS(=O)(=O)CCNc1nc(-c2ccc3ncnc(Nc4ccc(OCc5ccccc5)c(Cl)c4)c3c2)cs1
CHEMBL203	262779	6.85	CS(=O)(=O)CCNc1nc(-c2ccc3ncnc(Nc4ccc(F)c(Cl)c4)c3c2)cs1
CHEMBL203	262807	6.445	CS(=O)(=O)CCNc1nc(-c2ccc3ncnc(Nc4ccc(OCc5ccccc5)cc4)c3c2)cs1
CHEMBL203	262959	5.505	CS(=O)(=O)CCNc1nc(-c2ccc3ncnc(Nc4ccc(OCc5cccc(C(F)(F)F)c5)cc4)c3c2)cs1
CHEMBL203	264852	5.0	Cn1c(SSc2c(C(=O)NCC(=O)O)c3ccccc3n2C)c(C(=O)NCC(=O)O)c2ccccc21
CHEMBL203	264977	5.25	CC(=O)c1c(SSc2c(C(C)=O)c3ccccc3n2C)n(C)c2ccccc12
CHEMBL203	264989	5.28	Cn1c(SSc2c(C(=O)NCc3ccc(C(=O)O)cc3)c3ccccc3n2C)c(C(=O)NCc2ccc(C(=O)O)cc2)c2ccccc21
CHEMBL203	265009	5.77	Cn1c(SSc2c(C(=O)NCc3ccccc3)c3ccccc3n2C)c(C(=O)NCc2ccccc2)c2ccccc21
CHEMBL203	265055	5.11	Cn1c(SSc2c(C(=O)c3ccco3)c3ccccc3n2C)c(C(=O)c2ccco2)c2ccccc21
CHEMBL203	265254	5.21	COC(=O)c1ccc(C(=O)c2c(SSc3c(C(=O)c4ccc(C(=O)OC)cc4)c4ccccc4n3C)n(C)c3ccccc23)cc1
CHEMBL203	265255	5.26	Cn1c(SSc2c(C(=O)c3ccc(C(=O)O)cc3)c3ccccc3n2C)c(C(=O)c2ccc(C(=O)O)cc2)c2ccccc21
CHEMBL203	265268	5.16	Cn1c(SSc2c(C#N)c3ccccc3n2C)c(C#N)c2ccccc21
CHEMBL203	265534	5.33	Cn1c(SSc2c(C(N)=O)c3ccccc3n2C)c(C(N)=O)c2ccccc21
CHEMBL203	266006	5.21	CNC(=O)c1c(SSc2[nH]c3ccccc3c2C(=O)NC)[nH]c2ccccc12
CHEMBL203	272412	9.72	OCCNc1cc2c(Nc3cccc(Br)c3)ncnc2cn1
CHEMBL203	272413	8.615	Brc1cccc(Nc2ncnc3cnc(NCCCN4CCOCC4)cc23)c1
CHEMBL203	272537	7.715	CN(C)CCN(C)c1cc2c(Nc3cccc(Br)c3)ncnc2cn1
CHEMBL203	272567	8.05	OCCN(CCO)CCCNc1cc2c(Nc3cccc(Br)c3)ncnc2cn1
CHEMBL203	272698	9.25	CN(CC(O)CO)c1cc2c(Nc3cccc(Br)c3)ncnc2cn1
CHEMBL203	272699	9.74	OCC(O)CNc1cc2c(Nc3cccc(Br)c3)ncnc2cn1
CHEMBL203	272814	8.36	CN(C)CCCNc1cc2c(Nc3cccc(Br)c3)ncnc2cn1
CHEMBL203	272878	8.23	CN1CCN(NCCCNc2cc3c(Nc4cccc(Br)c4)ncnc3cn2)CC1
CHEMBL203	273000	8.355	Brc1cccc(Nc2ncnc3cnc(NCc4cccnc4)cc23)c1
CHEMBL203	273013	8.405	Brc1cccc(Nc2ncnc3cnc(NCCCn4ccnc4)cc23)c1
CHEMBL203	273047	8.655	Brc1cccc(Nc2ncnc3cnc(NCCc4c[nH]cn4)cc23)c1
CHEMBL203	273103	8.505	Brc1cccc(Nc2ncnc3cnc(NCCc4ccccn4)cc23)c1
CHEMBL203	273122	8.96	CNc1cc2c(Nc3cccc(C(F)(F)F)c3)ncnc2cn1
CHEMBL203	273123	8.74	Cc1cccc(Nc2ncnc3cnc(NCCCN4CCOCC4)cc23)c1
CHEMBL203	273153	8.89	Cc1cccc(Nc2ncnc3cnc(NCCc4c[nH]cn4)cc23)c1
CHEMBL203	273216	8.51	Cc1cccc(Nc2ncnc3cnc(N)cc23)c1
CHEMBL203	273217	7.195	CCN(CC)CC(O)CNc1cc2c(Nc3cccc(Br)c3)ncnc2cn1
CHEMBL203	273245	6.93	Cc1nc(Nc2cccc(Br)c2)c2cc(NCCN3CCOCC3)ncc2n1
CHEMBL203	273423	9.66	CN(CCO)c1cc2c(Nc3cccc(Br)c3)ncnc2cn1
CHEMBL203	273523	7.59	CN1CCN(c2cc3c(Nc4cccc(Br)c4)ncnc3cn2)CC1
CHEMBL203	273554	8.17	CN(CCO)CCNc1cc2c(Nc3cccc(Br)c3)ncnc2cn1
CHEMBL203	273555	9.72	CNc1cc2c(Nc3cccc(Cl)c3)ncnc2cn1
CHEMBL203	273582	6.96	O=C(O)CCNc1cc2c(Nc3cccc(Br)c3)ncnc2cn1
CHEMBL203	273583	9.36	CN(CC(=O)O)c1cc2c(Nc3cccc(Br)c3)ncnc2cn1
CHEMBL203	273585	9.55	O=C(O)CNc1cc2c(Nc3cccc(Br)c3)ncnc2cn1
CHEMBL203	273704	8.495	CNc1cc2c(Nc3cccc(C)c3)ncnc2cn1
CHEMBL203	273780	8.55	Cc1cccc(Nc2ncnc3cnc(N(C)C)cc23)c1
CHEMBL203	281542	5.01	COc1ccc(CC(CO)n2cc(-c3cccc(OC)c3)c3c(N)ncnc32)cc1
CHEMBL203	281721	6.14	Nc1ncnc2c1c(-c1ccccc1)cn2C1CCC1
CHEMBL203	281737	6.08	COC(=O)CN1CCC(n2cc(-c3cccc(OC)c3)c3c(N)ncnc32)C1
CHEMBL203	281739	6.4	NC(=O)CN1CCC(n2cc(-c3cccc(O)c3)c3c(N)ncnc32)C1
CHEMBL203	281763	7.05	O=C(Oc1ccc2ccccc2c1)c1cc(NCc2cc(O)ccc2O)ccc1O
CHEMBL203	281793	6.16	O=C(Oc1cccc2ccccc12)c1cc(NCc2cc(O)ccc2O)ccc1O
CHEMBL203	281827	6.34	COc1cccc(-c2cn(C3CCCC3)c3ncnc(N)c23)c1
CHEMBL203	281829	6.24	COc1ccc(-c2cn(C3CCCC3)c3ncnc(N)c23)cc1
CHEMBL203	281860	7.1	Nc1ncnc2c1c(-c1cccc(O)c1)cn2C1CCCC1
CHEMBL203	281861	6.6	Nc1ncnc2c1c(-c1ccc(O)cc1)cn2C1CCCC1
CHEMBL203	281899	5.47	COc1ccc(CC(CO)n2cc(-c3cccc(O)c3)c3c(N)ncnc32)cc1
CHEMBL203	281925	6.38	COc1cccc(-c2cn(C3CC(CO)C3)c3ncnc(N)c23)c1
CHEMBL203	281926	5.55	Nc1ncnc2c1c(-c1ccccc1)cn2C1CC(O)C1
CHEMBL203	281927	6.1	Nc1ncnc2c1c(-c1ccccc1)cn2C1CCC(O)C1
CHEMBL203	282139	6.1	COC(=O)CN1CCC(n2cc(-c3cccc(O)c3)c3c(N)ncnc32)CC1
CHEMBL203	282205	5.57	Nc1ncnc2c1c(-c1ccc(O)cc1)cn2C1CCNC1
CHEMBL203	282214	5.08	CC(C)(C)OC(=O)N1CCC(n2cc(-c3ccccc3)c3c(N)ncnc32)C1
CHEMBL203	282224	5.66	Cc1cc(C)cc(COC(=O)c2cc(NCc3cc(O)ccc3O)ccc2O)c1
CHEMBL203	282228	5.925	CC(C)c1ccc(COC(=O)c2cc(NCc3cc(O)ccc3O)ccc2O)cc1
CHEMBL203	282244	5.82	COc1cccc(-c2cn(C3CCN(CCN(C)CCO)CC3)c3ncnc(N)c23)c1
CHEMBL203	282256	5.985	CC(CCOC(=O)c1cc(NCc2cc(O)ccc2O)ccc1O)c1ccccc1
CHEMBL203	282258	5.9	O=C(OCCC12CC3CC(CC(C3)C1)C2)c1cc(NCc2cc(O)ccc2O)ccc1O
CHEMBL203	282299	5.055	CCOC(=O)Cc1cc(NCc2cc(O)ccc2O)ccc1O
CHEMBL203	282301	5.22	COC(=O)Cc1cc(NCc2cc(O)ccc2O)ccc1O
CHEMBL203	282303	5.3	CC(C)CCCC(C)CCOC(=O)c1cc(/N=C/c2cc(O)ccc2O)ccc1O
CHEMBL203	282315	6.31	COc1cccc(-c2cn(C3CC(CNCCO)C3)c3ncnc(N)c23)c1
CHEMBL203	282345	5.91	Nc1ncnc2c1c(-c1ccccc1)cn2-c1ccccc1
CHEMBL203	282346	6.48	COc1cccc(-c2cn(C3CC(C(=O)NCCO)C3)c3ncnc(N)c23)c1
CHEMBL203	282375	6.03	COCCN(C)CCN1CCC(n2cc(-c3cccc(OC)c3)c3c(N)ncnc32)CC1
CHEMBL203	282436	6.37	O=C(OCCc1ccccc1)c1cc(NCc2cc(O)ccc2O)ccc1O
CHEMBL203	282482	6.36	Nc1ncnc2c1c(-c1ccccc1)cn2C(CO)Cc1ccccc1
CHEMBL203	282500	5.4	O=C(Cc1cc(NCc2cc(O)ccc2O)ccc1O)NOCc1ccccc1
CHEMBL203	282511	5.4	O=C(NO)c1cc(NCc2cc(O)ccc2O)ccc1O
CHEMBL203	282512	5.52	O=P(O)(O)Cc1cc(NCc2cc(O)ccc2O)ccc1O
CHEMBL203	282582	6.51	COCCNCCN1CCC(n2cc(-c3cccc(OC)c3)c3c(N)ncnc32)CC1
CHEMBL203	282595	6.3	CN(C)C(=O)CN1CCC(n2cc(-c3cccc(O)c3)c3c(N)ncnc32)CC1
CHEMBL203	282603	7.0	CC(C)(C)ONC(=O)c1cc(NCc2cc(O)ccc2O)ccc1O
CHEMBL203	282604	5.283	CC(C)CCCC(C)CCOC(=O)c1cc(NCc2cc(O)ccc2O)ccc1O
CHEMBL203	282605	6.1	CC(CCOC(=O)c1cc(NCc2cc(O)ccc2O)ccc1O)CC(C)(C)C
CHEMBL203	282626	6.46	COc1cccc(-c2cn(C3CCN(CC(N)=O)CC3)c3ncnc(N)c23)c1
CHEMBL203	282629	5.6	Nc1ncnc2c1c(-c1cccc(O)c1)cn2C1CCN(CCO)CC1
CHEMBL203	282662	6.05	COc1cccc(-c2cn(C3CCN(CCO)CC3)c3ncnc(N)c23)c1
CHEMBL203	282663	6.12	COc1cccc(-c2cn(C3CCN(CC(=O)N(C)C)CC3)c3ncnc(N)c23)c1
CHEMBL203	282739	6.35	O=C(OCc1ccccc1)c1cc(NCc2cc(O)ccc2O)ccc1O
CHEMBL203	282751	5.95	COc1cccc(-c2cn(C3CCNC3)c3ncnc(N)c23)c1
CHEMBL203	282752	5.68	COc1cccc(-c2cn(C3CCN(C(=O)OC(C)(C)C)C3)c3ncnc(N)c23)c1
CHEMBL203	282768	7.3	O=C(NOCc1ccccc1)c1cc(NCc2cc(O)ccc2O)ccc1O
CHEMBL203	282772	5.3	O=C(Oc1ccc(-c2ccccc2)cc1)c1cc(NCc2cc(O)ccc2O)ccc1O
CHEMBL203	282784	6.075	O=C(Oc1ccccc1)c1cc(NCc2cc(O)ccc2O)ccc1O
CHEMBL203	282820	5.65	CC(C)(C)CCOC(=O)c1cc(NCc2cc(O)ccc2O)ccc1O
CHEMBL203	282824	5.55	CC(C)(C)OC(=O)c1cc(NCc2cc(O)ccc2O)ccc1O
CHEMBL203	282825	5.805	CCOC(=O)c1cc(NCc2cc(O)ccc2O)ccc1O
CHEMBL203	282862	5.82	Nc1ncnc2c1c(-c1cccc(O)c1)cn2C1CCNC1
CHEMBL203	282890	5.76	O=C(OCC1CCCCC1)c1cc(NCc2cc(O)ccc2O)ccc1O
CHEMBL203	282897	5.66	CC(C)(C)OC(=O)N1CCC(n2cc(-c3cccc(O)c3)c3c(N)ncnc32)C1
CHEMBL203	283010	5.795	O=C(OC/C=C/c1ccccc1)c1cc(NCc2cc(O)ccc2O)ccc1O
CHEMBL203	283018	5.0	CC(COC(=O)c1cc(/N=C/c2cc(O)ccc2O)ccc1O)CC(C)(C)C
CHEMBL203	283041	5.95	CC(COC(=O)c1cc(NCc2cc(O)ccc2O)ccc1O)Cc1ccccc1
CHEMBL203	283043	6.15	O=C(OCCCCc1ccccc1)c1cc(NCc2cc(O)ccc2O)ccc1O
CHEMBL203	283179	5.61	CONC(=O)c1cc(NCc2cc(O)ccc2O)ccc1O
CHEMBL203	283279	5.6	CC(COC(=O)c1cc(NCc2cc(O)ccc2O)ccc1O)CC(C)(C)C
CHEMBL203	287552	8.77	Brc1cccc(Nc2ncnc3cc4nccnc4cc23)c1
CHEMBL203	288147	9.54	Cc1nc2cc3c(Nc4cccc(Br)c4)ncnc3cc2[nH]1
CHEMBL203	288714	9.47	Brc1cccc(Nc2ncnc3cc4c[nH]nc4cc23)c1
CHEMBL203	288833	8.39	Brc1cccc(Nc2ncnc3cc4[nH]nnc4cc23)c1
CHEMBL203	288954	6.69	CN(C)CCn1cnc2c(Cl)c3c(Nc4cccc(Br)c4)ncnc3cc21
CHEMBL203	289306	5.89	CCOC(=O)c1ccc(-c2cn(-c3ccccc3)c3ncnc(N)c23)cc1
CHEMBL203	289405	5.57	Nc1ncnc2c1c(-c1ccccc1)cn2-c1cccc(CO)c1
CHEMBL203	289406	5.96	Nc1ncnc2c1c(-c1ccccc1)cn2-c1ccccc1CO
CHEMBL203	289674	6.15	Nc1ncnc2c1c(-c1ccccc1)cn2-c1ccc(CO)cc1
CHEMBL203	289821	5.28	CCn1cnc2c(Nc3cccc(Cl)c3)nc(N[C@H]3CCC[C@@H](N)C3)nc21
CHEMBL203	289822	5.495	CCn1cnc2c(Nc3cccc(Cl)c3)nc(N[C@@H]3CCCC[C@@H]3N)nc21
CHEMBL203	290462	5.855	COc1cccc(-c2cn(-c3ccc(CNCCO)cc3)c3ncnc(N)c23)c1
CHEMBL203	290463	5.85	Nc1ncnc2c1c(-c1ccccc1)cn2-c1ccc(CNCCO)cc1
CHEMBL203	290482	11.0	Cn1cnc2cc3ncnc(Nc4cccc(Br)c4)c3cc21
CHEMBL203	290483	7.36	Brc1cccc(Nc2ncnc3cc4ncsc4cc23)c1
CHEMBL203	290634	5.19	Nc1ncnc2c1c(-c1ccccc1)cn2-c1ccccc1CNCCO
CHEMBL203	290728	6.15	Nc1ncnc2c1c(-c1cccc(Cl)c1)cn2-c1ccccc1
CHEMBL203	290729	6.3	COc1cccc(-c2cn(-c3ccccc3)c3ncnc(N)c23)c1
CHEMBL203	290801	6.1	COc1cccc(-c2cn(-c3cccc(CO)c3)c3ncnc(N)c23)c1
CHEMBL203	290951	7.66	CN(C)CCn1cnc2cc3c(Nc4cccc(Br)c4)ncnc3cc21
CHEMBL203	291250	5.47	Nc1ncnc2c1c(-c1ccccc1)cn2-c1cccc(CNCCO)c1
CHEMBL203	292347	5.58	Cc1ccccc1-c1cn(-c2ccccc2)c2ncnc(N)c12
CHEMBL203	292354	6.46	COc1ccc(-c2cn(-c3ccccc3)c3ncnc(N)c23)cc1
CHEMBL203	292777	6.1	COc1cccc(-c2cn(-c3ccc(CC(=O)NCCO)cc3)c3ncnc(N)c23)c1
CHEMBL203	299026	8.15	CCOc1cc2ncc(C#N)c(Nc3ccc(OCc4cccc(Cl)c4)c(Cl)c3)c2cc1NC(=O)/C=C/CN(C)C
CHEMBL203	299028	6.46	CCOc1cc2ncc(C#N)c(Nc3ccc(OCc4ccccc4)c(Cl)c3)c2cc1NC(=O)/C=C/CN1CC1C(=O)OC
CHEMBL203	299031	7.14	COc1cc2ncc(C#N)c(Nc3ccc(NCc4cccnc4)c(Cl)c3)c2cc1NC(=O)/C=C/CN(C)C
CHEMBL203	299033	6.05	CCCCCOc1ccc(Nc2c(C#N)cnc3cc(OCC)c(NC(=O)/C=C/CN(C)C)cc23)cc1Cl
CHEMBL203	299035	7.64	CCOc1cc2ncc(C#N)c(Nc3ccc(OCc4ccco4)c(Cl)c3)c2cc1NC(=O)/C=C/CN(C)C
CHEMBL203	299039	6.3	CCOc1cc2ncc(C#N)c(Nc3ccc(OCc4nccn4C)c(Cl)c3)c2cc1NC(=O)/C=C/CN(C)C
CHEMBL203	299040	6.73	CCOc1cc2ncc(C#N)c(Nc3ccc(OCc4nc5ccccc5s4)c(Cl)c3)c2cc1NC(=O)/C=C/CN(C)C
CHEMBL203	299041	6.62	CCOc1cc2ncc(C#N)c(Nc3ccc(OCc4ccnc5ccccc45)c(Cl)c3)c2cc1NC(=O)/C=C/CN(C)C
CHEMBL203	299042	5.92	C=C(CNc1cc2c(Nc3ccc(OCc4ccccc4)c(Cl)c3)c(C#N)cnc2cc1OCC)C(=O)O
CHEMBL203	299045	7.39	COc1cc2ncc(C#N)c(Nc3ccc(Sc4nccn4C)c(Cl)c3)c2cc1NC(=O)/C=C/CN(C)C
CHEMBL203	299046	7.09	CCOc1cc2ncc(C#N)c(Nc3ccc4c(ccn4S(=O)(=O)c4ccccc4)c3)c2cc1NC(=O)/C=C/CN(C)C
CHEMBL203	299047	6.96	CCOc1cc2ncc(C#N)c(Nc3ccc(OCc4ccc(F)cc4F)c(Cl)c3)c2cc1NC(=O)/C=C/CN(C)C
CHEMBL203	299050	6.11	CCOc1cc2ncc(C#N)c(Nc3ccc(OCc4ccccc4)c(C#N)c3)c2cc1NC(=O)/C=C/CN(C)C
CHEMBL203	299053	6.47	CCOc1cc2ncc(C#N)c(Nc3ccc4c(c3)CCN4Cc3ccccc3)c2cc1NC(=O)/C=C/CN(C)C
CHEMBL203	299054	6.82	CCOc1cc2ncc(C#N)c(Nc3ccc(OCc4ccccc4)c(Cl)c3)c2cc1NC(=O)/C=C/CN1CCCC1COC
CHEMBL203	299056	6.56	CCOc1cc2ncc(C#N)c(Nc3ccc(OCc4cccs4)c(Cl)c3)c2cc1NC(=O)/C=C/CN(C)C
CHEMBL203	299057	6.49	CCOc1cc2ncc(C#N)c(Nc3ccc(OCc4ccccc4)c(Cl)c3)c2cc1NC(=O)/C=C/CN1CCOCCOCCOCC1
CHEMBL203	299062	6.68	COc1cc2ncc(C#N)c(Nc3ccc(NCNc4ccccc4)c(Cl)c3)c2cc1NC(=O)/C=C/CN(C)C
CHEMBL203	299070	7.82	CCOc1cc2ncc(C#N)c(Nc3ccc(OCc4ccc5ccccc5c4)c(Cl)c3)c2cc1NC(=O)/C=C/CN(C)C
CHEMBL203	299081	6.4	CCOc1cc2ncc(C#N)c(Nc3ccc(O[C@H]4CCc5ccccc54)c(Cl)c3)c2cc1NC(=O)/C=C/CN(C)C
CHEMBL203	299084	6.66	CCOc1cc2ncc(C#N)c(Nc3ccc(OCc4ccccc4)c(Cl)c3)c2cc1NC(=O)/C=C/CN1CCC(O)CC1
CHEMBL203	299085	6.55	CCOc1cc2ncc(C#N)c(Nc3ccc(OCc4ccccc4)c(Cl)c3)c2cc1NC(=O)/C=C/CN1CCC(O)(O)CC1
CHEMBL203	299089	6.59	CCOc1cc2ncc(C#N)c(Nc3ccc(OCc4ccccc4)c(Cl)c3)c2cc1NC(=O)/C=C/c1cn(C)cn1
CHEMBL203	299090	7.12	C=C(CN1CCOCC1)C(=O)Nc1cc2c(Nc3ccc(OCc4ccccc4)c(Cl)c3)c(C#N)cnc2cc1OCC
CHEMBL203	299091	7.47	CCOc1cc2ncc(C#N)c(Nc3ccc(NCc4cccc5ccccc45)c(Cl)c3)c2cc1NC(=O)/C=C/CN(C)C
CHEMBL203	299092	6.55	CCOc1cc2ncc(C#N)c(Nc3ccc(OCC4CCCCC4)c(Cl)c3)c2cc1NC(=O)/C=C/CN(C)C
CHEMBL203	299097	7.35	CCOc1cc2ncc(C#N)c(Nc3ccc(NCc4ccccc4)c(Cl)c3)c2cc1NC(=O)/C=C/CN(C)C
CHEMBL203	299108	7.35	C=CS(=O)(=O)Nc1cc2c(Nc3ccc(OCc4ccccc4)c(Cl)c3)c(C#N)cnc2cc1OCC
CHEMBL203	299110	7.62	COc1cc2ncc(C#N)c(Nc3ccc(OCc4ccccc4)c(Cl)c3)c2cc1NC(=O)/C=C/CN(C)C
CHEMBL203	299111	6.61	CCOc1cc2ncc(C#N)c(Nc3ccc(OCc4ccccc4)c(Cl)c3)c2cc1NC(=O)/C=C/CN1C(C)CCCC1C
CHEMBL203	299116	6.44	CCOc1cc2ncc(C#N)c(Nc3cc(Cl)c(OCc4cccc(F)c4)c(Cl)c3)c2cc1NC(=O)/C=C/CN(C)C
CHEMBL203	299117	6.85	CCOc1cc2ncc(C#N)c(Nc3ccc(OCc4cc(F)cc(F)c4)c(Cl)c3)c2cc1NC(=O)/C=C/CN(C)C
CHEMBL203	299120	8.825	CCOc1cc2ncc(C#N)c(Nc3ccc(OCc4ccccn4)c(Cl)c3)c2cc1NC(=O)/C=C/CN(C)C
CHEMBL203	299123	6.78	CCOc1cc2ncc(C#N)c(Nc3ccc(OCCc4ccccc4)c(Cl)c3)c2cc1NC(=O)/C=C/CN(C)C
CHEMBL203	299124	7.52	CCOc1cc2ncc(C#N)c(Nc3ccc(OCc4ccccc4)c(Cl)c3)c2cc1NC(=O)/C=C/CN(C(C)C)C(C)C
CHEMBL203	299125	7.0	CCOc1cc2ncc(C#N)c(Nc3ccc4c(ccn4Cc4ccccc4)c3)c2cc1NC(=O)/C=C/CN(C)C
CHEMBL203	299126	7.17	CCOc1cc2ncc(C#N)c(Nc3ccc(OCc4ccccc4)c(Cl)c3)c2cc1NC(=O)/C=C/CN(C)CCOC
CHEMBL203	299134	7.29	CCOc1cc2ncc(C#N)c(Nc3ccc(OCc4ccc(Cl)cc4)c(Cl)c3)c2cc1NC(=O)/C=C/CN(C)C
CHEMBL203	299136	6.11	COc1cc2ncc(C#N)c(Nc3ccc(-n4ccnc4)c(Cl)c3)c2cc1NC(=O)/C=C/CN(C)C
CHEMBL203	299137	7.49	COc1cc2ncc(C#N)c(Nc3ccc(Sc4ncc(-c5ccccc5)s4)c(Cl)c3)c2cc1NC(=O)/C=C/CN(C)C
CHEMBL203	299138	6.9	CCOc1cc2ncc(C#N)c(Nc3ccc(Sc4nc(-c5ccccc5)cs4)c(Cl)c3)c2cc1NC(=O)/C=C/CN(C)C
CHEMBL203	299144	6.65	C=C(CN(C)C)C(=O)Nc1cc2c(Nc3ccc(OCc4ccccc4)c(Cl)c3)c(C#N)cnc2cc1OCC
CHEMBL203	299145	6.73	COc1cc2ncc(C#N)c(Nc3ccc(OCc4ccccc4)cc3)c2cc1NC(=O)/C=C/CN(C)C
CHEMBL203	299147	7.8	CCOc1cc2ncc(C#N)c(Nc3ccc(OCc4ccccc4)c(Cl)c3)c2cc1NC(=O)/C=C/CN1CCSCC1
CHEMBL203	299149	6.39	COc1cc2ncc(C#N)c(Nc3ccc(Sc4ncccn4)c(Cl)c3)c2cc1NC(=O)/C=C/CN(C)C
CHEMBL203	299152	6.47	CCOc1cc2ncc(C#N)c(Nc3ccc(OCc4cccnc4)c(Cl)c3)c2cc1NC(=O)/C=C/CN(C)C
CHEMBL203	299156	6.79	CCOc1cc2ncc(C#N)c(Nc3cc(Cl)c(OCc4ccccc4)c(Cl)c3)c2cc1NC(=O)/C=C/CN(C)C
CHEMBL203	299158	6.89	COc1cc2ncc(C#N)c(Nc3ccc4c(cnn4Cc4ccccc4)c3)c2cc1NC(=O)/C=C/CN(C)C
CHEMBL203	299160	7.01	CCOc1cc2ncc(C#N)c(Nc3ccc(OCc4ccccc4)c(Cl)c3)c2cc1NC(=O)/C=C/CN(CC(C)O)CC(C)O
CHEMBL203	299162	6.19	CCOc1cc2ncc(C#N)c(Nc3ccc(Oc4ccncc4)c(Cl)c3)c2cc1NC(=O)/C=C/CN(C)C
CHEMBL203	299163	6.67	COc1cc2ncc(C#N)c(Nc3ccc(Cc4nc(-c5ccccc5)cs4)c(Cl)c3)c2cc1NC(=O)/C=C/CN(C)C
CHEMBL203	299211	7.38	COc1cc2ncc(C#N)c(Nc3ccc(Sc4nccs4)c(Cl)c3)c2cc1NC(=O)/C=C/CN(C)C
CHEMBL203	299212	7.51	CCOc1cc2ncc(C#N)c(Nc3ccc(OCc4ccccc4OC)c(Cl)c3)c2cc1NC(=O)/C=C/CN(C)C
CHEMBL203	299213	6.24	CCOc1cc2ncc(C#N)c(Nc3ccc(OCc4ccc(OCc5ccccc5)cc4)c(Cl)c3)c2cc1NC(=O)/C=C/CN(C)C
CHEMBL203	299219	7.62	CCOc1cc2ncc(C#N)c(Nc3ccc(OCc4ccccc4)c(Cl)c3)c2cc1NC(=O)/C=C/Cc1c[nH]cn1
CHEMBL203	299220	6.0	CCOc1cc2ncc(C#N)c(Nc3ccc(OCc4ccccc4)c(Cl)c3)c2cc1NC(=O)/C=C/c1cccc2cccnc12
CHEMBL203	299229	7.0	CCOc1cc2ncc(C#N)c(Nc3ccc(O[C@H](C)c4ccccc4)c(Cl)c3)c2cc1NC(=O)/C=C/CN(C)C
CHEMBL203	299237	6.28	CCOc1cc2ncc(C#N)c(Nc3ccc(Cn4ccnc4)c(Cl)c3)c2cc1NC(=O)/C=C/CN(C)C
CHEMBL203	299246	6.6	CCOc1cc2ncc(C#N)c(Nc3ccc(N(C)Cc4ccccc4)c(Cl)c3)c2cc1NC(=O)/C=C/CN(C)C
CHEMBL203	299247	5.8	CCOc1cc2ncc(C#N)c(Nc3ccc(OCc4ccccc4)c(Cl)c3)c2cc1NC(=O)/C=C/c1ccccc1N(C)C
CHEMBL203	300044	7.3	Clc1cc(Nc2ncnc3nn4ccccc4c23)ccc1OCc1ccccc1
CHEMBL203	300103	5.3	c1ccc(Cc2nc3cc(Nc4ncnc5nn6ccccc6c45)ccc3[nH]2)cc1
CHEMBL203	300114	7.495	Fc1cccc(COc2ccc(Nc3ncnc4nn5ccccc5c34)cc2Cl)c1
CHEMBL203	300158	5.0	Nc1ncnc2nn3ccccc3c12
CHEMBL203	300180	6.7	Fc1ccc(Nc2ncnc3nn4ccccc4c23)cc1Cl
CHEMBL203	300197	5.0	O=C(Nc1ccc(Br)cc1)Nc1ncnc2nn3ccccc3c12
CHEMBL203	300253	5.0	O=C(Nc1ccc(C(F)(F)F)cc1)Nc1ncnc2nn3ccccc3c12
CHEMBL203	300257	5.0	O=C(Nc1ccc(F)cc1)Nc1ncnc2nn3ccccc3c12
CHEMBL203	300265	5.0	O=C(Nc1cccc(C(F)(F)F)c1)Nc1ncnc2nn3ccccc3c12
CHEMBL203	300269	5.0	N#Cc1cccc(NC(=O)Nc2ncnc3nn4ccccc4c23)c1
CHEMBL203	300289	5.0	O=C(Nc1cccc([N+](=O)[O-])c1)Nc1ncnc2nn3ccccc3c12
CHEMBL203	300863	8.0	ClCCNc1ccc2ncnc(Nc3cccc(Br)c3)c2c1
CHEMBL203	300868	7.59	ClCCNc1ccc2ncnc(Nc3cccc(Cl)c3)c2c1
CHEMBL203	309937	6.31	COc1cc2ncnc(Nc3cc(NC(=O)c4ccccc4)c(F)cc3F)c2cc1OC
CHEMBL203	309984	5.25	COc1cc2ncnc(Nc3cccc(NC(=O)c4ccccc4)c3)c2cc1OC
CHEMBL203	310064	5.55	COc1cc2ncnc(Nc3cccc(NC(=O)c4ccccc4)c3F)c2cc1OC
CHEMBL203	310114	5.49	COc1cc2ncnc(Nc3ccc(C)c(NC(=O)c4ccccc4)c3)c2cc1OC
CHEMBL203	310129	5.66	COc1cc2ncnc(Nc3ccc(Cl)c(NC(=O)c4ccccc4)c3)c2cc1OC
CHEMBL203	310194	6.0	COc1cc2ncnc(Nc3ccc(Cl)c(NC(=O)c4cccc(N(C)C)c4)c3)c2cc1OC
CHEMBL203	311704	6.7	Cc1ccc(Nc2ncnn3cc(C)c(C)c23)cc1O
CHEMBL203	311733	6.19	Cc1cc2c(Nc3ccc(C)c(O)c3)ncnn2c1
CHEMBL203	311900	6.96	Fc1ccc(Nc2ncnn3cccc23)cc1Cl
CHEMBL203	311929	5.49	Cc1ccc2c(Nc3ccc(F)c(Cl)c3)ncnn12
CHEMBL203	311974	7.0	Cc1ccn2ncnc(Nc3ccc(F)c(Cl)c3)c12
CHEMBL203	311992	5.82	O=C1NC=Cc2ccc(c(Br)c2)Oc2cc(cc(Br)c2O)CCNC(=O)/C(=N/O)Cc2ccc(c(Br)c2)Oc2cc(cc(Br)c2O)C/C1=N\O
CHEMBL203	312043	6.82	Cc1cc2c(Nc3ccc(F)c(Cl)c3)ncnn2c1
CHEMBL203	312131	6.29	Cc1ccc(Nc2ncnn3cccc23)cc1O
CHEMBL203	312132	6.47	Cc1ccc(Nc2ncnn3ccc(C)c23)cc1O
CHEMBL203	312479	5.28	Cc1cc(Nc2ncc(C(=O)Nc3c(C)cccc3Cl)s2)nc(C)n1
CHEMBL203	313881	9.317	CCC(=O)Nc1ccc2ncnc(Nc3cccc(Br)c3)c2c1
CHEMBL203	315642	5.13	OCCCCNc1cncc(-c2cncc(Nc3cccc(Cl)c3)n2)c1
CHEMBL203	317024	5.08	Cc1ccsc1C(=O)n1nc(Nc2ccc(S(N)(=O)=O)cc2)nc1N
CHEMBL203	318765	7.745	O=C(CCl)Nc1ccc2ncnc(Nc3cccc(Br)c3)c2c1
CHEMBL203	318766	8.48	O=C(CCl)Nc1ccc2ncnc(Nc3cccc(I)c3)c2c1
CHEMBL203	318773	5.745	C=CC(=O)Nc1cc2c(Nc3cccc(Br)c3)ncnc2cc1N1CCN(C)CC1
CHEMBL203	318861	5.3	COCC(=O)Nc1ccc2ncnc(Nc3cc(Cl)c(Cl)cc3F)c2c1
CHEMBL203	318900	8.99	COc1cc2ncnc(Nc3cc(Cl)c(Cl)cc3F)c2cc1OC
CHEMBL203	318901	8.61	C=CC(=O)Nc1ccc2ncnc(Nc3cc(Cl)c(Cl)cc3F)c2c1
CHEMBL203	318927	5.91	C=CC(=O)Nc1cc2c(Nc3cc(Cl)c(Cl)cc3F)ncnc2cc1N1CCN(C)CC1
CHEMBL203	318951	5.473	COCC(=O)Nc1ccc2ncnc(Nc3cccc(I)c3)c2c1
CHEMBL203	318952	8.293	O=C(CCl)Nc1ccc2ncnc(Nc3cc(Cl)c(Cl)cc3F)c2c1
CHEMBL203	319049	8.415	CN(C)C/C=C/C(=O)Nc1ccc2ncnc(Nc3cc(Cl)c(Cl)cc3F)c2c1
CHEMBL203	319116	9.03	CN(C)C/C=C/C(=O)Nc1ccc2ncnc(Nc3cccc(I)c3)c2c1
CHEMBL203	319170	6.76	COCC(=O)Nc1ccc2ncnc(Nc3cccc(Br)c3)c2c1
CHEMBL203	322736	5.26	CONC(=O)c1cc(Nc2ncnn3cc(NC(=O)OCC4CCCO4)c(C(C)C)c23)c(F)cc1F
CHEMBL203	323144	5.38	CONC(=O)c1cc(Nc2ncnn3cc(NC(=O)OCCCS(C)(=O)=O)c(C(C)C)c23)c(F)cc1F
CHEMBL203	326637	5.7	COc1cc(Nc2c(C#N)cnc3cc(-c4ccc(CN5CCN(C)CC5)cn4)sc23)c(Cl)cc1Cl
CHEMBL203	326965	6.7	CCc1c(C(=O)N(C)C)cn2ncnc(Nc3ccc4c(cnn4Cc4ccccc4)c3)c12
CHEMBL203	326966	6.68	CCc1c(NC(=O)OCc2ccccc2)cn2ncnc(Nc3ccc4c(cnn4Cc4ccccc4)c3)c12
CHEMBL203	326967	6.31	CCc1c(CO)cn2ncnc(Nc3ccc4c(cnn4Cc4ccccc4)c3)c12
CHEMBL203	326973	5.13	CCNCc1cn2ncnc(Nc3ccc4c(cnn4Cc4ccccc4)c3)c2c1CC
CHEMBL203	326974	6.02	CCOCc1cn2ncnc(Nc3ccc4c(cnn4Cc4ccccc4)c3)c2c1CC
CHEMBL203	326983	5.96	CCc1c(CC(N)=O)cn2ncnc(Nc3ccc4c(cnn4Cc4ccccc4)c3)c12
CHEMBL203	326992	7.4	CCc1c(C(=O)NCCCn2ccnc2)cn2ncnc(Nc3ccc4c(cnn4Cc4ccccc4)c3)c12
CHEMBL203	326999	6.77	CCc1c(C(=O)OCCCn2ccnc2)cn2ncnc(Nc3ccc4c(cnn4Cc4ccccc4)c3)c12
CHEMBL203	327000	7.4	CCc1c(NC(=O)OCCn2ccnc2)cn2ncnc(Nc3ccc4c(cnn4Cc4ccccc4)c3)c12
CHEMBL203	327032	7.05	CCOC(=O)c1cn2ncnc(Nc3ccc(F)c(Cl)c3)c2c1CC
CHEMBL203	327039	7.22	CCOC(=O)c1cn2ncnc(Nc3cccc(Br)c3)c2c1CC
CHEMBL203	327040	7.3	CCOC(=O)c1cn2ncnc(Nc3ccc4[nH]ncc4c3)c2c1CC
CHEMBL203	327047	6.7	CCOC(=O)c1cn2ncnc(NCc3ccccc3)c2c1CC
CHEMBL203	327055	6.21	CCOC(=O)c1cn2ncnc(Nc3ccc(Oc4ccccc4)cc3)c2c1CC
CHEMBL203	327056	6.92	CCOC(=O)c1cc2c(Nc3ccc4c(cnn4Cc4ccccc4)c3)ncnn2c1
CHEMBL203	327061	6.7	CCOC(=O)c1cn2ncnc(Nc3ccc4c(cnn4Cc4ccccc4)c3)c2c1C
CHEMBL203	327062	6.7	CCOC(=O)c1cn2ncnc(Nc3ccc4c(cnn4Cc4ccccc4)c3)c2c1C(C)C
CHEMBL203	327070	6.02	CCCc1c(C(=O)OCC)cn2ncnc(Nc3ccc4c(cnn4Cc4ccccc4)c3)c12
CHEMBL203	327084	6.92	CCc1c(C(N)=O)cn2ncnc(Nc3ccc4c(cnn4Cc4ccccc4)c3)c12
CHEMBL203	327085	7.15	CCc1c(C(=O)NC)cn2ncnc(Nc3ccc4c(cnn4Cc4ccccc4)c3)c12
CHEMBL203	327591	7.23	COc1cc2ncnc(Nc3ccc(OCc4ccccn4)c(C)c3)c2cc1OC
CHEMBL203	327598	8.3	COc1cc(ON2CCC(C)CC2)c2c(Nc3ccc(OCc4ccccn4)c(Cl)c3)ncnc2c1
CHEMBL203	327605	8.3	CN1CCC(Oc2cccc3ncnc(Nc4ccc(OCc5cccc(F)c5)c(Cl)c4)c23)CC1
CHEMBL203	327606	5.74	COc1ccc(Nc2ncnc3cccc(OC4CCN(C)CC4)c23)cc1Cl
CHEMBL203	327619	5.62	Clc1cc(Nc2ncnc3cccc(OC4CCOCC4)c23)ccc1OCc1ccccn1
CHEMBL203	327620	6.85	CN1CCC(Oc2cccc3ncnc(Nc4ccc(OCc5ccccn5)c(Cl)c4)c23)CC1
CHEMBL203	327627	6.16	CN1CCC(Oc2cccc3ncnc(Nc4ccc(OCc5cnccn5)c(Cl)c4)c23)CC1
CHEMBL203	327628	6.16	CN1CCC(Oc2cccc3ncnc(Nc4ccc(OCc5cscn5)c(Cl)c4)c23)CC1
CHEMBL203	327632	5.68	CN1CCC(Oc2cccc3ncnc(Nc4ccc(OCc5ccccn5)cc4)c23)CC1
CHEMBL203	327633	6.36	COc1cccc2ncnc(Nc3ccc(OCc4ccccn4)c(Cl)c3)c12
CHEMBL203	328794	5.57	COc1cc(Nc2c(C#N)cnc3cc4cc(OCCN5CCOCC5)c(OC)cc4cc23)c(Cl)cc1Cl
CHEMBL203	328880	6.7	CCc1nc(-c2cccc(C)c2)c(-c2ccnc(NC(=O)c3ccccc3)c2)s1
CHEMBL203	334686	5.28	COc1ccc(C#CC(C)(C)N)cc1-c1[nH]nc2nc(Nc3ccc(F)cc3F)ncc12
CHEMBL203	337936	5.29	CCN(CC)CCOc1c(C(=O)OC)c2c3c(oc2c2ccccc12)C(=O)c1ccccc1C3=O
CHEMBL203	338094	6.1	COc1cc2c(Nc3ncc(CC(=O)Nc4cccc(F)c4)s3)ncnc2cc1OCCCN1CCC(CO)CC1
CHEMBL203	338158	5.55	COC(=O)c1c(OCCN2CCCCC2)c2ccccc2c2oc3c(c12)C(=O)c1ccccc1C3=O
CHEMBL203	338603	8.685	C#CC(=O)Nc1ccc2ncnc(Nc3cccc(Br)c3)c2c1
CHEMBL203	338755	8.225	O=C(C#CCO)Nc1ccc2ncnc(Nc3ccc(F)c(Cl)c3)c2c1
CHEMBL203	338763	8.085	CCCCC#CC(=O)Nc1cc2c(Nc3ccc(F)c(Cl)c3)ncnc2cn1
CHEMBL203	338764	7.57	CCN(CC)CC#CC(=O)Nc1cc2c(Nc3ccc(F)c(Cl)c3)ncnc2cn1
CHEMBL203	338984	7.68	CCCCN(CC#CC(=O)Nc1ccc2ncnc(Nc3ccc(F)c(Cl)c3)c2c1)CCCC
CHEMBL203	338985	7.29	O=C(C#CCN1CCOCC1)Nc1ccc2ncnc(Nc3ccc(F)c(Cl)c3)c2c1
CHEMBL203	338996	8.545	CCN(CC)CCC#CC(=O)Nc1ccc2ncnc(Nc3ccc(F)c(Cl)c3)c2c1
CHEMBL203	339004	8.18	O=C(C#CCN1CCOCC1)Nc1cc2c(Nc3ccc(F)c(Cl)c3)ncnc2cn1
CHEMBL203	339066	8.17	CC(C)N(CC#CC(=O)Nc1ccc2ncnc(Nc3ccc(F)c(Cl)c3)c2c1)C(C)C
CHEMBL203	339072	8.345	O=C(C#CCCN1CCOCC1)Nc1ccc2ncnc(Nc3ccc(F)c(Cl)c3)c2c1
CHEMBL203	339076	7.25	CC(C)N(CC#CC(=O)Nc1cc2c(Nc3ccc(F)c(Cl)c3)ncnc2cn1)C(C)C
CHEMBL203	339243	8.52	C#CC(=O)Nc1cc2c(Nc3cccc(Br)c3)ncnc2cn1
CHEMBL203	339245	8.815	O=C(C#CCCN1CCOCC1)Nc1cc2c(Nc3ccc(F)c(Cl)c3)ncnc2cn1
CHEMBL203	339254	8.585	O=C(C#CCCN1CCOCC1)Nc1cc2c(Nc3ccc(F)c(Br)c3)ncnc2cn1
CHEMBL203	339255	8.71	O=C(C#CCCN1CCCCC1)Nc1cc2c(Nc3ccc(F)c(Cl)c3)ncnc2cn1
CHEMBL203	339471	9.06	CC#CC(=O)Nc1cc2c(Nc3ccc(F)c(Cl)c3)ncnc2cn1
CHEMBL203	339482	9.01	CN1CCN(CCC#CC(=O)Nc2cc3c(Nc4ccc(F)c(Cl)c4)ncnc3cn2)CC1
CHEMBL203	339488	8.765	CN1CCN(CCC#CC(=O)Nc2cc3c(Nc4ccc(F)c(Br)c4)ncnc3cn2)CC1
CHEMBL203	341944	5.77	Nc1ccc2c(c1)CNc1c(Nc3cccc(Br)c3)ncnc1O2
CHEMBL203	341951	5.235	Nc1ccc2c(c1)CNc1c(Nc3ccc(F)c(Cl)c3)ncnc1O2
CHEMBL203	341973	5.47	Clc1ccc2c(c1)CNc1c(Nc3cccc(Br)c3)ncnc1O2
CHEMBL203	341974	5.27	CS(=O)(=O)Nc1ccc2c(c1)CNc1c(Nc3cccc(Br)c3)ncnc1O2
CHEMBL203	342017	5.57	Brc1cccc(Nc2ncnc3c2NCc2cc(Br)ccc2O3)c1
CHEMBL203	342092	5.49	Fc1ccc2c(c1)CNc1c(Nc3cccc(Br)c3)ncnc1O2
CHEMBL203	342093	5.62	COc1ccc2c(c1)Oc1ncnc(Nc3cccc(Br)c3)c1NC2
CHEMBL203	342104	5.755	COc1ccc2c(c1)CNc1c(Nc3cccc(Br)c3)ncnc1O2
CHEMBL203	342105	5.39	Fc1ccc(Nc2ncnc3c2NCc2cc(Br)ccc2O3)cc1Cl
CHEMBL203	342111	5.28	Brc1cccc(Nc2ncnc3c2NCc2ccccc2O3)c1
CHEMBL203	342112	5.765	Fc1ccc(Nc2ncnc3c2NCc2ccccc2O3)cc1Cl
CHEMBL203	342114	6.06	COc1cc(OC2CCN(C(C)=O)CC2)c2c(Nc3ccc(F)c(Cl)c3)ncnc2c1
CHEMBL203	342159	7.37	COc1cc(OC2CCN(C)CC2)c2c(Nc3ccc(F)c(Cl)c3)ncnc2c1
CHEMBL203	342172	6.65	COc1ccc2ncnc(Nc3ccc(F)c(Cl)c3)c2c1OC1CCN(C)CC1
CHEMBL203	342179	5.02	COc1cc(OC2CCN(S(C)(=O)=O)CC2)c2c(Nc3ccc(F)c(Cl)c3)ncnc2c1
CHEMBL203	342180	6.17	COCCOc1cc(OC2CCOCC2)c2c(Nc3ccc(F)c(Cl)c3)ncnc2c1
CHEMBL203	342185	5.57	Fc1ccc2c(c1)CNc1c(Nc3ccc(F)c(Cl)c3)ncnc1O2
CHEMBL203	342188	5.255	C=CC(=O)Nc1ccc2c(c1)CNc1c(Nc3cccc(Br)c3)ncnc1O2
CHEMBL203	342195	5.18	C=CC(=O)Nc1ccc2c(c1)CNc1c(Nc3ccc(F)c(Cl)c3)ncnc1O2
CHEMBL203	342224	6.405	COc1cc2c(cc1OC)Oc1ncnc(Nc3cccc(Br)c3)c1NC2
CHEMBL203	342225	6.037	COc1cc2c(cc1OC)Oc1ncnc(Nc3ccc(F)c(Cl)c3)c1NC2
CHEMBL203	342345	8.52	CN1CCC(Oc2cccc3ncnc(Nc4ccc(F)c(Cl)c4)c23)CC1
CHEMBL203	342355	7.18	CN1CCN(CCCOc2cc(OC3CCOCC3)c3c(Nc4ccc(F)c(Cl)c4)ncnc3c2)CC1
CHEMBL203	342374	5.05	Fc1ccc2c(c1)CNc1c(NCc3ccccc3)ncnc1O2
CHEMBL203	342381	5.35	Fc1ccc2c(c1)CNc1c(Nc3cccc(-c4ccccc4)c3)ncnc1O2
CHEMBL203	342382	5.01	COc1ccc2c(c1)CNc1c(Nc3cccc(-c4ccccc4)c3)ncnc1O2
CHEMBL203	342406	5.2	COc1cc(OC)c2c(c1)Oc1ncnc(Nc3cccc(Br)c3)c1NC2
CHEMBL203	342456	5.525	COc1ccc2c(c1)Oc1ncnc(Nc3ccc(F)c(Cl)c3)c1NC2
CHEMBL203	342457	5.835	COc1ccc2c(c1)CNc1c(Nc3ccc(F)c(Cl)c3)ncnc1O2
CHEMBL203	342508	5.24	COc1ccc2c(c1)CNc1c(Nc3ccc(Cl)cc3)ncnc1O2
CHEMBL203	342608	5.385	COc1ccc2c(c1)CNc1c(NCc3ccccc3)ncnc1O2
CHEMBL203	342609	5.0	Brc1ccc2c(c1)CNc1c(Nc3ccccc3)ncnc1O2
CHEMBL203	342610	5.15	Fc1ccc2c(c1)CNc1c(Nc3ccccc3)ncnc1O2
CHEMBL203	342626	5.12	COc1ccc2c(c1)CNc1c(Nc3ccccc3)ncnc1O2
CHEMBL203	342627	6.0	O=C(O)c1ccc2c(c1)CNc1c(Nc3cccc(Br)c3)ncnc1O2
CHEMBL203	342628	8.0	COc1cc(OC2CCNCC2)c2c(Nc3ccc(F)c(Cl)c3)ncnc2c1
CHEMBL203	342634	5.36	O=C(O)c1ccc2c(c1)CNc1c(Nc3ccc(F)c(Cl)c3)ncnc1O2
CHEMBL203	342771	6.73	COc1cc(OC2CCOC2)c2c(Nc3ccc(F)c(Cl)c3)ncnc2c1
CHEMBL203	342772	5.09	COc1cc(OC(C)C)c2c(Nc3ccc(F)c(Cl)c3)ncnc2c1
CHEMBL203	343041	5.42	Cc1cc2c(F)c(Oc3ncnn4cc(OC[C@@H](C)O)c(C)c34)ccc2[nH]1
CHEMBL203	345445	6.265	Fc1cccc(COc2ccc(Nc3ccncn3)cc2Cl)c1
CHEMBL203	345448	7.07	C#Cc1cncnc1Nc1ccc(OCc2cccc(F)c2)c(Cl)c1
CHEMBL203	345449	7.13	Fc1cccc(COc2ccc(Nc3ncncc3C#Cc3cccnc3)cc2Cl)c1
CHEMBL203	345527	7.82	CS(=O)(=O)CCNC(=O)NCc1cccc(C#Cc2cncnc2Nc2ccc(OCc3cccc(F)c3)c(Cl)c2)n1
CHEMBL203	345532	7.4	OCc1cccc(C#Cc2cncnc2Nc2ccc(OCc3cccc(F)c3)c(Cl)c2)n1
CHEMBL203	345536	7.68	NCc1cccc(C#Cc2cncnc2Nc2ccc(OCc3cccc(F)c3)c(Cl)c2)n1
CHEMBL203	345537	7.64	CNC(=O)NCc1cccc(C#Cc2cncnc2Nc2ccc(OCc3cccc(F)c3)c(Cl)c2)n1
CHEMBL203	345685	7.2	Nc1ccccc1C#Cc1cncnc1Nc1ccc(OCc2cccc(F)c2)c(Cl)c1
CHEMBL203	345691	7.38	Nc1cccc(C#Cc2cncnc2Nc2ccc(OCc3cccc(F)c3)c(Cl)c2)c1
CHEMBL203	345692	7.52	Nc1ccc(C#Cc2cncnc2Nc2ccc(OCc3cccc(F)c3)c(Cl)c2)cc1
CHEMBL203	345702	7.92	CC(=O)Nc1cccc(C#Cc2cncnc2Nc2ccc(OCc3cccc(F)c3)c(Cl)c2)c1
CHEMBL203	345816	7.11	Fc1cccc(COc2ccc(Nc3ncncc3C#Cc3ncccn3)cc2Cl)c1
CHEMBL203	345832	7.77	Fc1cccc(COc2ccc(Nc3ncncc3C#Cc3ccccn3)cc2Cl)c1
CHEMBL203	345837	7.38	Fc1cccc(COc2ccc(Nc3ncncc3C#Cc3cc[nH]n3)cc2Cl)c1
CHEMBL203	345838	7.49	Nc1nccc(C#Cc2cncnc2Nc2ccc(OCc3cccc(F)c3)c(Cl)c2)n1
CHEMBL203	345874	7.04	CC(=O)Nc1cccc(C#Cc2cncnc2Nc2ccc(OCc3cccc(F)c3)c(Cl)c2)n1
CHEMBL203	345875	7.12	OCc1nc(C#Cc2cncnc2Nc2ccc(OCc3cccc(F)c3)c(Cl)c2)cs1
CHEMBL203	345880	7.48	OCc1ccc(C#Cc2cncnc2Nc2ccc(OCc3cccc(F)c3)c(Cl)c2)o1
CHEMBL203	345915	6.96	CS(=O)(=O)Nc1cccc(C#Cc2cncnc2Nc2ccc(OCc3cccc(F)c3)c(Cl)c2)c1
CHEMBL203	345922	7.1	CNC(=O)c1cccc(C#Cc2cncnc2Nc2ccc(OCc3cccc(F)c3)c(Cl)c2)c1
CHEMBL203	345927	7.22	CC(=O)NCc1cccc(C#Cc2cncnc2Nc2ccc(OCc3cccc(F)c3)c(Cl)c2)c1
CHEMBL203	345943	7.3	CS(=O)(=O)CCC(=O)Nc1cccc(C#Cc2cncnc2Nc2ccc(OCc3cccc(F)c3)c(Cl)c2)c1
CHEMBL203	345951	7.51	COC(=O)CCCC(=O)Nc1cccc(C#Cc2cncnc2Nc2ccc(OCc3cccc(F)c3)c(Cl)c2)c1
CHEMBL203	345952	7.61	COc1cc2ncnc(Nc3cccc(Cl)c3F)c2cc1CN1CCCC[C@@H]1C(N)=O
CHEMBL203	345962	7.175	COc1cc2ncnc(Nc3cccc(Cl)c3F)c2cc1CN1CCOCC1C(N)=O
CHEMBL203	345969	7.225	COc1cc2ncnc(Nc3cccc(Cl)c3F)c2cc1CN(C)[C@H](C)C(=O)N(C)C
CHEMBL203	346244	6.91	COc1cc2ncnc(Nc3cccc(Cl)c3F)c2cc1CN1CC(C(N)=O)C1
CHEMBL203	346262	6.87	COc1cc2ncnc(Nc3cccc(Cl)c3F)c2cc1CN[C@H](C)C(N)=O
CHEMBL203	346337	6.48	COc1cc2ncnc(Nc3cccc(Cl)c3F)c2cc1CN1CCCC1
CHEMBL203	346338	7.525	COc1cc2ncnc(Nc3cccc(Cl)c3F)c2cc1CN(C)CC(N)=O
CHEMBL203	346348	7.785	COc1cc2ncnc(Nc3cccc(Cl)c3F)c2cc1CN(C)[C@H](C)C(N)=O
CHEMBL203	346354	7.81	COc1cc2ncnc(Nc3ccc(F)c(Cl)c3)c2cc1CN1CCC[C@@H]1C(N)=O
CHEMBL203	346357	7.61	CNC(=O)[C@@H](C)N(C)Cc1cc2c(Nc3cccc(Cl)c3F)ncnc2cc1OC
CHEMBL203	346406	7.8	COc1cc2ncnc(Nc3cccc(Cl)c3F)c2cc1CN1C[C@H](OC)C[C@@H]1C(N)=O
CHEMBL203	346691	7.425	COc1cc2ncnc(Nc3cccc(Cl)c3F)c2cc1CN(C)C1CCNC1=O
CHEMBL203	346697	7.3	COc1cc2ncnc(Nc3cccc(Cl)c3F)c2cc1CN(C(C)C)[C@@H](C)C(N)=O
CHEMBL203	346704	7.15	CNC(=O)[C@H]1CCCN1Cc1cc2c(Nc3cccc(Cl)c3F)ncnc2cc1OC
CHEMBL203	346705	6.985	COc1cc2ncnc(Nc3cccc(Cl)c3F)c2cc1CN(CCN(C)C)[C@@H](C)C(N)=O
CHEMBL203	346706	7.61	COc1cc2ncnc(Nc3cccc(Cl)c3F)c2cc1CN(C)[C@@H](CO)C(N)=O
CHEMBL203	346709	6.185	COc1cc2ncnc(Nc3cccc(Cl)c3F)c2cc1CN1CCC[C@@H]1C(=O)N(C)C
CHEMBL203	346758	6.83	COc1cc2ncnc(Nc3cccc(Cl)c3F)c2cc1CN1CCC[C@H]1CC(N)=O
CHEMBL203	346759	7.31	COc1cc2ncnc(Nc3cccc(Cl)c3F)c2cc1CN1CCN(C)CC1C(N)=O
CHEMBL203	347039	7.65	COCC[C@@H](C(N)=O)N(C)Cc1cc2c(Nc3cccc(Cl)c3F)ncnc2cc1OC
CHEMBL203	347040	7.21	COc1cc2ncnc(Nc3cccc(Cl)c3F)c2cc1CN(C)[C@@H](CN(C)C)C(N)=O
CHEMBL203	347054	7.725	COc1cc2ncnc(Nc3cccc(Cl)c3F)c2cc1CN(C)C1(C(N)=O)CCN(C)CC1
CHEMBL203	347061	7.31	COc1cc2ncnc(Nc3cccc(Cl)c3F)c2cc1CN(C)C1(C(N)=O)CCN(C(C)C)CC1
CHEMBL203	347062	7.85	COc1cc2ncnc(Nc3cccc(Cl)c3F)c2cc1CN(C)C1(C(N)=O)CN(C)C1
CHEMBL203	347245	7.755	COc1cc2ncnc(Nc3cccc(Cl)c3F)c2cc1CN(C)C1(C(N)=O)CN(C(C)C)C1
CHEMBL203	347420	7.785	COCCN1CC(C(N)=O)(N(C)Cc2cc3c(Nc4cccc(Cl)c4F)ncnc3cc2OC)C1
CHEMBL203	348936	6.17	Cc1cccc(Nc2ncnc3ccc(NC(=O)NCCCl)cc23)c1
CHEMBL203	348988	7.96	CNc1ccc2ncnc(Nc3cccc(C)c3)c2c1
CHEMBL203	349000	8.4	CNc1ccc2ncnc(Nc3cccc(Cl)c3)c2c1
CHEMBL203	349125	7.66	O=C(NCCCl)Nc1ccc2ncnc(Nc3cccc(Cl)c3)c2c1
CHEMBL203	349154	7.74	O=C(NCCCl)Nc1ccc2ncnc(Nc3cccc(Br)c3)c2c1
CHEMBL203	349155	5.77	Cc1cccc(Nc2ncnc3ccc(NC(=O)N(C)CCCl)cc23)c1
CHEMBL203	349188	7.09	CN(CCCl)C(=O)Nc1ccc2ncnc(Nc3cccc(Cl)c3)c2c1
CHEMBL203	349372	6.81	CN(CCCl)C(=O)Nc1ccc2ncnc(Nc3cccc(Br)c3)c2c1
CHEMBL203	349373	5.97	Cc1cccc(Nc2ncnc3ccc(NC(=O)N(CCCl)N=O)cc23)c1
CHEMBL203	349405	7.17	O=NN(CCCl)C(=O)Nc1ccc2ncnc(Nc3cccc(Cl)c3)c2c1
CHEMBL203	349406	7.33	O=NN(CCCl)C(=O)Nc1ccc2ncnc(Nc3cccc(Br)c3)c2c1
CHEMBL203	349665	5.94	Cc1cccc(Nc2ncnc3ccc(N(C)C(=O)N(CCCl)N=O)cc23)c1
CHEMBL203	349666	6.69	CN(C(=O)N(CCCl)N=O)c1ccc2ncnc(Nc3cccc(Cl)c3)c2c1
CHEMBL203	349691	6.53	CN(C(=O)N(CCCl)N=O)c1ccc2ncnc(Nc3cccc(Br)c3)c2c1
CHEMBL203	354312	5.147	O=C1NC(=O)N(CCc2ccccc2)/C1=C/c1ccc(O)cc1
CHEMBL203	358300	7.6	O=S(=O)(CCOCc1ccc(-c2ccc3ncnc(Nc4ccc(OCc5cccc(F)c5)c(Cl)c4)c3c2)o1)c1ccccc1
CHEMBL203	358301	7.3	O=S(=O)(CCCCNCc1ccc(-c2ccc3ncnc(Nc4ccc(OCc5ccccc5)c(Cl)c4)c3c2)o1)c1ccccc1
CHEMBL203	358303	7.57	CS(=O)(=O)CCN(CC#N)Cc1ccc(-c2ccc3ncnc(Nc4ccc(OCc5cccc(F)c5)c(Cl)c4)c3c2)o1
CHEMBL203	358341	6.8	CS(=O)(=O)CCNCc1ccc(-c2ccc3ncnc(Nc4ccc(OCc5ccccc5)c(C(F)(F)F)c4)c3c2)o1
CHEMBL203	358342	7.1	CS(=O)(=O)CCNCc1ccc(-c2ccc3ncnc(Nc4ccc(OCc5cccc(F)c5)c(C(F)(F)F)c4)c3c2)o1
CHEMBL203	358343	7.68	CCCS(=O)(=O)CCNCc1ccc(-c2ccc3ncnc(Nc4ccc(OCc5cccc(F)c5)c(Cl)c4)c3c2)o1
CHEMBL203	358344	7.74	CC(C)S(=O)(=O)CCNCc1ccc(-c2ccc3ncnc(Nc4ccc(OCc5cccc(F)c5)c(Cl)c4)c3c2)o1
CHEMBL203	358388	7.55	[O-][S+]1CCN(Cc2ccc(-c3ccc4ncnc(Nc5ccc(OCc6cccc(F)c6)c(Cl)c5)c4c3)o2)CC1
CHEMBL203	358405	7.57	CS(=O)(=O)CCNCc1ccc(-c2ccc3ncnc(Nc4ccc(OCc5ccccc5)cc4)c3c2)o1
CHEMBL203	358430	7.8	[O-][S+]1CCN(Cc2ccc(-c3ccc4ncnc(Nc5ccc(OCc6ccccc6)c(F)c5)c4c3)o2)CC1
CHEMBL203	358448	7.62	CS(=O)(=O)CCNCc1ccc(-c2ccc3ncnc(Nc4ccc(OCc5cccc(F)c5)cc4)c3c2)o1
CHEMBL203	358465	7.92	[O-][S+]1CCN(Cc2ccc(-c3ccc4ncnc(Nc5ccc(OCc6ccccc6)c(Cl)c5)c4c3)o2)CC1
CHEMBL203	358520	7.72	O=S(=O)(CCNCc1ccc(-c2ccc3ncnc(Nc4ccc(OCc5cccc(F)c5)c(C(F)(F)F)c4)c3c2)o1)c1ccccn1
CHEMBL203	358521	7.77	Cn1ccnc1S(=O)(=O)CCNCc1ccc(-c2ccc3ncnc(Nc4ccc(OCc5cccc(F)c5)c(C(F)(F)F)c4)c3c2)o1
CHEMBL203	358551	7.59	CS(=O)(=O)CCOCc1ccc(-c2ccc3ncnc(Nc4ccc(OCc5cccc(F)c5)c(Cl)c4)c3c2)o1
CHEMBL203	358643	7.04	CS(=O)(=O)CCNCc1ccc(-c2ccc3ncnc(Nc4ccc(OCc5cccc(C(F)(F)F)c5)cc4)c3c2)o1
CHEMBL203	358671	7.37	CS(=O)(=O)CCNCc1ccc(-c2ccc3ncnc(Nc4ccc(OCc5cccc(Br)c5)cc4)c3c2)o1
CHEMBL203	358702	7.74	CS(=O)(=O)CCNCc1ccc(-c2ccc3ncnc(Nc4ccc(OCc5ccccc5)c(Cl)c4)c3c2)o1
CHEMBL203	358731	7.6	CS(=O)(=O)CCNCc1ccc(-c2ccc3ncnc(Nc4ccc(OCc5ccccc5)c(Br)c4)c3c2)o1
CHEMBL203	358765	7.0	COc1cc(Nc2ncnc3ccc(-c4ccc(CNCCS(C)(=O)=O)o4)cc23)ccc1OCc1cccc(F)c1
CHEMBL203	358783	7.05	CS(=O)(=O)CCN(Cc1ccccc1)Cc1ccc(-c2ccc3ncnc(Nc4ccc(OCc5cccc(F)c5)c(Cl)c4)c3c2)o1
CHEMBL203	358784	7.05	[O-][S+]1CCN(Cc2ccc(-c3ccc4ncnc(Nc5ccc(OCc6cccc(F)c6)c(C(F)(F)F)c5)c4c3)o2)CC1
CHEMBL203	358847	7.125	COc1cc2ncnc(Nc3cc(Cl)ccc3F)c2cc1OCCCN1CCOCC1
CHEMBL203	358848	8.26	COc1cc2ncnc(Nc3cccc(Cl)c3F)c2cc1OCC1CCN(C)CC1
CHEMBL203	358881	5.245	COc1cc2c(cc1OC)Oc1ncnc(Nc3cccc(C)c3)c1NC2
CHEMBL203	358882	8.19	COc1cc2ncnc(Nc3cccc(Cl)c3F)c2cc1OC1CCN(C)CC1
CHEMBL203	358888	5.565	COc1cc2c(cc1OC)Oc1ncnc(Oc3cccc(Br)c3)c1N(C)C2
CHEMBL203	358889	5.34	COc1cc2c(cc1OC)Oc1ncnc(Oc3cccc(Cl)c3F)c1NC2
CHEMBL203	358925	8.13	COc1cc2ncnc(Nc3ccc(F)c(Cl)c3)c2cc1OCC1CCN(C)CC1
CHEMBL203	358926	7.26	COc1cc2ncnc(Nc3ccc(F)c(Cl)c3)c2cc1OC1CCN(C)CC1
CHEMBL203	358934	5.905	COc1cc2c(cc1OC)Oc1ncnc(Sc3cccc(Br)c3)c1NC2
CHEMBL203	358964	5.81	COc1cc2c(cc1OC)Oc1ncnc(Sc3cccc(Cl)c3)c1NC2
CHEMBL203	358965	5.23	COc1cc2c(cc1OC)Sc1ncnc(Nc3cccc(Br)c3)c1NC2
CHEMBL203	359002	5.47	COc1cc2c(cc1OC)Oc1ncnc(Nc3ccc(F)cc3Cl)c1NC2
CHEMBL203	359003	5.09	COc1cc2c(cc1OC)Sc1ncnc(Nc3ccc(F)c(Cl)c3)c1NC2
CHEMBL203	359056	5.92	COc1cc2c(cc1OC)Oc1ncnc(Nc3ccc4c[nH]nc4c3)c1NC2
CHEMBL203	359057	5.97	COc1cc2c(cc1OC)Oc1ncnc(Nc3ccc4ccccc4c3)c1NC2
CHEMBL203	359080	6.56	COc1cc2c(cc1OC)Nc1ncnc(N[C@H](C)c3ccccc3)c1NC2
CHEMBL203	359093	5.25	COc1cc2c(cc1OC)Oc1ncnc(Nc3ccc4ncsc4c3)c1NC2
CHEMBL203	359136	8.425	COc1cc2ncnc(Nc3cccc(Cl)c3F)c2cc1OC1CCN(S(C)(=O)=O)CC1
CHEMBL203	359137	6.86	COCCN1CCC(Oc2cc3c(Nc4cc(Cl)ccc4F)ncnc3cc2OC)CC1
CHEMBL203	359139	5.945	COc1cc2c(cc1OC)Oc1ncnc(Oc3cccc(Br)c3)c1NC2
CHEMBL203	359165	7.71	COc1cc2ncnc(Nc3cccc(Cl)c3F)c2cc1OCCCN1CCOCC1
CHEMBL203	359168	8.025	COc1cc2ncnc(Nc3cc(Cl)ccc3F)c2cc1OC1CCN(CC(N)=O)CC1
CHEMBL203	359169	8.195	COc1cc2ncnc(Nc3cc(Cl)ccc3F)c2cc1OC1CCN(S(C)(=O)=O)CC1
CHEMBL203	359195	6.04	CSc1cccc(Nc2ncc3cc(-c4c(Cl)cccc4Cl)c(=O)n(C)c3n2)c1
CHEMBL203	359201	5.93	COc1cc2c(cc1OC)Oc1ncnc(Nc3cccc(Cl)c3F)c1NC2
CHEMBL203	359225	5.8	COc1cc2c(cc1OC)Sc1ncnc(Sc3cccc(Br)c3)c1NC2
CHEMBL203	359234	5.685	COc1cc2c(cc1OC)Oc1ncnc(Nc3cc(Cl)ccc3F)c1NC2
CHEMBL203	359258	5.54	COc1cc2c(cc1OC)Sc1ncnc(Sc3cccc(Cl)c3)c1NC2
CHEMBL203	359259	5.82	COc1cc2c(cc1OC)Nc1ncnc(Nc3cccc(Br)c3)c1NC2
CHEMBL203	359267	7.645	COc1cc2ncnc(Nc3cc(Cl)ccc3F)c2cc1OCC1CCN(C)CC1
CHEMBL203	359290	6.16	COc1cc2c(cc1OC)Nc1ncnc(NCc3ccc(F)c(Cl)c3)c1NC2
CHEMBL203	359291	5.515	COc1cccc(CNc2ncnc3c2NCc2cc(OC)c(OC)cc2N3)c1
CHEMBL203	359298	5.77	C#Cc1cccc(Nc2ncnc3c2NCc2cc(OC)c(OC)cc2O3)c1
CHEMBL203	359299	5.06	COc1cc2c(cc1OC)Oc1ncnc(Nc3ccc(Br)cc3)c1NC2
CHEMBL203	359325	6.375	COc1cc2c(cc1OC)Nc1ncnc(NCc3ccccc3)c1NC2
CHEMBL203	359339	6.955	COc1cc2ncnc(Nc3cc(Cl)ccc3F)c2cc1OC1CCN(C)CC1
CHEMBL203	359340	7.99	COCCN1CCC(Oc2cc3c(Nc4cccc(Cl)c4F)ncnc3cc2OC)CC1
CHEMBL203	359373	8.55	COc1cc2ncnc(Nc3cccc(Cl)c3F)c2cc1OC1CCN(CC(N)=O)CC1
CHEMBL203	359374	5.135	COc1cc2c(cc1OC)Oc1ncnc(Nc3ccc(F)cc3)c1NC2
CHEMBL203	361179	7.22	O=C(Nc1ccc2ncnc(Nc3cccc(Br)c3)c2c1)C1CCSS1
CHEMBL203	361203	5.177	COc1ccc(F)c(F)c1C(=O)c1cnc(NC2CCN(S(C)(=O)=O)CC2)nc1N
CHEMBL203	361435	6.05	Clc1ccc2c(c1Nc1ncnc3cc(OCCCN4CCCC4)cc(OC4CCOCC4)c13)OCO2
CHEMBL203	361444	5.59	CN1CCN(CCOc2cc(OC3CCOCC3)c3c(Nc4c(Cl)ccc5c4OCO5)ncnc3c2)CC1
CHEMBL203	361469	6.707	Cc1nc(Nc2ncc(C(=O)Nc3c(C)cccc3Cl)s2)cc(N2CCN(CCO)CC2)n1
CHEMBL203	363054	7.68	O=C(Nc1cccc(Nc2cc(Nc3cccc(C(F)(F)F)c3)ncn2)c1)C1CC1
CHEMBL203	363083	5.974	CCN(CCO)CCCOc1ccc2c(Nc3cc(CC(=O)Nc4cccc(F)c4)[nH]n3)ncnc2c1
CHEMBL203	365326	6.64	COc1cc(Nc2c(C#N)cnc3cc(-c4coc(CN5CCN(C)CC5)c4)c(OC)cc23)c(Cl)cc1Cl
CHEMBL203	367769	6.02	Cc1cccc(C)c1-c1cc(C)c2nc(Nc3ccc(OCCN4CCCC4)cc3)nnc2c1
CHEMBL203	368935	7.52	N#Cc1cnc2ccc(NCc3c[nH]cn3)cc2c1Nc1ccc(F)c(Cl)c1
CHEMBL203	371147	5.19	Cc1ccc(F)c(NC(=O)Nc2ccc(-c3cccc4[nH]nc(N)c34)cc2)c1
CHEMBL203	373381	6.837	CN[C@@H]1C[C@H]2O[C@@](C)([C@@H]1OC)n1c3ccccc3c3c4c(c5c6ccccc6n2c5c31)C(=O)NC4
CHEMBL203	374421	7.073	COc1cc2ncnc(Nc3ccc(F)cc3)c2cc1OC
CHEMBL203	374522	8.05	CCOc1cc2ncnc(Nc3cc(F)cc(C(F)(F)F)c3)c2cc1OCC
CHEMBL203	374528	7.07	COc1cc2ncnc(Nc3cc(F)cc(C(F)(F)F)c3)c2cc1OC
CHEMBL203	374529	7.56	CCOc1cc2ncnc(NCc3ccc(F)cc3)c2cc1OCC
CHEMBL203	374536	7.197	COc1cc2ncnc(NCc3ccc(F)cc3)c2cc1OC
CHEMBL203	374537	7.56	CCOc1cc2ncnc(Nc3ccccc3F)c2cc1OCC
CHEMBL203	374538	7.217	CCOc1cc2ncnc(Nc3ccc(F)cc3)c2cc1OCC
CHEMBL203	376607	5.56	Cc1cccc(C)c1Nc1ncc(-c2ccc(OCC3CCCN(C)C3)cc2)n2cncc12
CHEMBL203	378664	6.2	O=C1NCCc2[nH]c(-c3ccnc(-c4ccccc4F)c3)cc21
CHEMBL203	379003	8.36	CN(CCCl)CCN/N=N/c1ccc2ncnc(Nc3cccc(Cl)c3)c2c1
CHEMBL203	379004	7.15	ClCCN(CCN/N=N/c1ccc2ncnc(Nc3cccc(Cl)c3)c2c1)Cc1ccccc1
CHEMBL203	379005	5.4	COc1ccc(N(CCCl)CCN/N=N/c2ccc3ncnc(Nc4cccc(Cl)c4)c3c2)cc1
CHEMBL203	379006	5.66	ClCCN(CCN/N=N/c1ccc2ncnc(Nc3cccc(Cl)c3)c2c1)c1ccc(Cl)cc1
CHEMBL203	379007	7.43	CN(C)CCN/N=N/c1ccc2ncnc(Nc3cccc(Cl)c3)c2c1
CHEMBL203	379008	6.01	COc1ccc(N(CCN/N=N/c2ccc3ncnc(Nc4cccc(Cl)c4)c3c2)CC(C)Cl)cc1
CHEMBL203	386436	6.7	O=C(O)c1ccccc1Nc1ccnc(Nc2cccc(O)c2)n1
CHEMBL203	386448	6.4	O=C(O)c1ccccc1Nc1ccnc(Nc2ccc3cn[nH]c3c2)n1
CHEMBL203	386449	6.5	O=C(O)c1ccccc1Nc1ccnc(Nc2ccc3[nH]ncc3c2)n1
CHEMBL203	387990	5.617	Nc1nc(N)c2nc(-c3cccc(O)c3)c(-c3cccc(O)c3)nc2n1
CHEMBL203	388445	5.74	N#Cc1cnc2c(Cl)cc(NCc3cnc[nH]3)cc2c1Nc1ccc(F)c(Cl)c1
CHEMBL203	388447	5.48	N#Cc1cnc2c(Br)cc(NCc3c[nH]cn3)cc2c1Nc1ccc(F)c(Cl)c1
CHEMBL203	388450	5.68	COc1cc(NCc2c[nH]cn2)cc2c(Nc3ccc(F)c(Cl)c3)c(C#N)cnc12
CHEMBL203	388451	5.3	C[S+]([O-])c1cc(NCc2c[nH]cn2)cc2c(Nc3ccc(F)c(Cl)c3)c(C#N)cnc12
CHEMBL203	388455	6.81	CC(=O)c1cc(NCc2c[nH]cn2)cc2c(Nc3ccc(F)c(Cl)c3)c(C#N)cnc12
CHEMBL203	388482	5.54	N#Cc1cnc2c(Cl)cc(NCc3cccc[n+]3[O-])cc2c1Nc1ccc(F)c(Cl)c1
CHEMBL203	388492	6.0	N#Cc1cnc2c(Br)cc(NCc3c[nH]nn3)cc2c1Nc1ccc(F)c(Cl)c1
CHEMBL203	390097	5.12	O=c1ccc2ccc(O)c(O)c2o1
CHEMBL203	391667	6.1	CCOc1cc2ncnc(NC3=CC(=O)C(OC)=CC3=O)c2cc1NC(=O)/C=C/CN(C)C
CHEMBL203	391668	6.115	CCOc1cc2ncnc(NC3=CC(=O)C(OC(CF)CF)=CC3=O)c2cc1NC(=O)/C=C/CN(C)C
CHEMBL203	391669	7.88	CCOc1cc2ncnc(NC3=CC(=O)C(OCc4cccc(F)c4)=CC3=O)c2cc1NC(=O)/C=C/CN(C)C
CHEMBL203	391670	6.415	CCOc1cc2ncnc(NC3=CC(=O)C(OCc4ccc(F)c(F)c4)=CC3=O)c2cc1NC(=O)/C=C/CN(C)C
CHEMBL203	391671	7.2	CCOc1cc2ncnc(NC3=CC(=O)C(OCc4ccccc4)=CC3=O)c2cc1NC(=O)/C=C/CN(C)C
CHEMBL203	391672	6.57	CCOc1cc2ncnc(NC3=CC(=O)C(OCc4ccccn4)=CC3=O)c2cc1NC(=O)/C=C/CN(C)C
CHEMBL203	391674	7.68	CCOc1cc2ncnc(NC3=CC(=O)C(OCc4cccc(Cl)c4)=CC3=O)c2cc1NC(=O)/C=C/CN(C)C
CHEMBL203	391676	6.925	CCOc1cc2ncnc(NC3=CC(=O)C(OCc4cccs4)=CC3=O)c2cc1NC(=O)/C=C/CN(C)C
CHEMBL203	391679	6.715	CCOc1cc2ncnc(NC3=CC(=O)C(OCc4cccc(OC)c4)=CC3=O)c2cc1NC(=O)/C=C/CN(C)C
CHEMBL203	391683	6.15	CN(C)C/C=C/C(=O)Nc1ccc2ncnc(Nc3ccc(Br)cc3F)c2c1
CHEMBL203	391688	5.11	COCCOc1cc2ncnc(NC3=CC(=O)C(OCc4cccc(OC)c4)=CC3=O)c2cc1OC
CHEMBL203	391908	5.48	COc1c(O)cc2occ(-c3ccc(O)cc3)c(=O)c2c1O
CHEMBL203	391937	7.54	Nc1ccc2ncnc(Nc3ccc(F)c(Cl)c3)c2c1
CHEMBL203	393462	7.09	Cc1ccn2ncnc(Nc3ccc4c(cnn4Cc4cccc(F)c4)c3)c12
CHEMBL203	393465	7.35	OCCNCc1ccn2ncnc(Nc3ccc4c(cnn4Cc4cccc(F)c4)c3)c12
CHEMBL203	393467	6.96	CN(CCO)Cc1ccn2ncnc(Nc3ccc4c(cnn4Cc4cccc(F)c4)c3)c12
CHEMBL203	393471	6.3	Fc1cccc(Cn2ncc3cc(Nc4ncnn5ccc(CN6CCCC6)c45)ccc32)c1
CHEMBL203	393478	7.17	OC1CCN(Cc2ccn3ncnc(Nc4ccc5c(cnn5Cc5cccc(F)c5)c4)c23)CC1
CHEMBL203	393482	6.0	COC(=O)C1CCN(Cc2ccn3ncnc(Nc4ccc5c(cnn5Cc5cccc(F)c5)c4)c23)CC1
CHEMBL203	393485	6.85	NC(=O)C1CCN(Cc2ccn3ncnc(Nc4ccc5c(cnn5Cc5cccc(F)c5)c4)c23)CC1
CHEMBL203	393493	6.15	CC(=O)N1CCN(Cc2ccn3ncnc(Nc4ccc5c(cnn5Cc5cccc(F)c5)c4)c23)CC1
CHEMBL203	393494	7.48	Fc1cccc(Cn2ncc3cc(Nc4ncnn5ccc(CN6CCCNCC6)c45)ccc32)c1
CHEMBL203	393496	6.89	CN1CCCN(Cc2ccn3ncnc(Nc4ccc5c(cnn5Cc5cccc(F)c5)c4)c23)CC1
CHEMBL203	393497	6.68	CS(=O)(=O)N1CCCN(Cc2ccn3ncnc(Nc4ccc5c(cnn5Cc5cccc(F)c5)c4)c23)CC1
CHEMBL203	393499	6.62	O=C1CCN(Cc2ccn3ncnc(Nc4ccc5c(cnn5Cc5cccc(F)c5)c4)c23)CCN1
CHEMBL203	393501	7.59	O[C@H]1CNCCN(Cc2ccn3ncnc(Nc4ccc5c(cnn5Cc5cccc(F)c5)c4)c23)C1
CHEMBL203	393505	6.11	O=C1CNCCN(Cc2ccn3ncnc(Nc4ccc5c(cnn5Cc5cccc(F)c5)c4)c23)C1
CHEMBL203	393507	6.72	COC1CNCCN(Cc2ccn3ncnc(Nc4ccc5c(cnn5Cc5cccc(F)c5)c4)c23)C1
CHEMBL203	393510	6.89	CC1CNCCN(Cc2ccn3ncnc(Nc4ccc5c(cnn5Cc5cccc(F)c5)c4)c23)C1
CHEMBL203	408008	6.4	c1ccc(-c2c(-c3ccc(OCCN4CCCC4)cc3)oc3ncnc(NCCN4CCNCC4)c23)cc1
CHEMBL203	408017	5.99	CC(C)Nc1ncnc2oc(-c3ccc(OCCN4CCCC4)cc3)c(-c3ccccc3)c12
CHEMBL203	409285	6.14	COc1cc(Nc2c(C#N)cnc3cc(C#CCCN4CCN(C)CC4)c(OC)cc23)c(Cl)cc1Cl
CHEMBL203	411871	6.68	Cc1ccn2ncnc(Nc3ccc4[nH]ncc4c3)c12
CHEMBL203	411873	6.6	Cc1ccn2ncnc(Nc3ccc(OCc4cccc(F)c4)c(Cl)c3)c12
CHEMBL203	411875	7.07	Cc1ccn2ncnc(Nc3ccc4c(cnn4Cc4ccccc4)c3)c12
CHEMBL203	411876	6.7	Cc1ccn2ncnc(Nc3ccc4c(cnn4Cc4ccccn4)c3)c12
CHEMBL203	411877	5.74	Cc1ccn2ncnc(Nc3ccc4c(cnn4Cc4cccnc4)c3)c12
CHEMBL203	411881	6.92	OCc1ccn2ncnc(Nc3ccc4c(cnn4Cc4cccc(F)c4)c3)c12
CHEMBL203	411882	6.47	COCc1ccn2ncnc(Nc3ccc4c(cnn4Cc4cccc(F)c4)c3)c12
CHEMBL203	411883	6.31	COCCOCc1ccn2ncnc(Nc3ccc4c(cnn4Cc4cccc(F)c4)c3)c12
CHEMBL203	411886	6.34	COC(=O)COCc1ccn2ncnc(Nc3ccc4c(cnn4Cc4cccc(F)c4)c3)c12
CHEMBL203	411888	6.85	NC(=O)COCc1ccn2ncnc(Nc3ccc4c(cnn4Cc4cccc(F)c4)c3)c12
CHEMBL203	411889	7.05	NCCOCc1ccn2ncnc(Nc3ccc4c(cnn4Cc4cccc(F)c4)c3)c12
CHEMBL203	411894	6.21	CN(C)CCCOCc1ccn2ncnc(Nc3ccc4c(cnn4Cc4cccc(F)c4)c3)c12
CHEMBL203	411895	7.14	Fc1cccc(Cn2ncc3cc(Nc4ncnn5ccc(COC6CCNCC6)c45)ccc32)c1
CHEMBL203	411897	6.89	Fc1cccc(Cn2ncc3cc(Nc4ncnn5ccc(COCC6CCNCC6)c45)ccc32)c1
CHEMBL203	411898	6.72	Fc1cccc(Cn2ncc3cc(Nc4ncnn5ccc(COC[C@H]6CCCNC6)c45)ccc32)c1
CHEMBL203	411900	7.21	Fc1cccc(Cn2ncc3cc(Nc4ncnn5ccc(COC[C@@H]6CNCCO6)c45)ccc32)c1
CHEMBL203	411903	6.19	Fc1cccc(Cn2ncc3cc(Nc4ncnn5ccc(COC[C@@H]6COCCN6)c45)ccc32)c1
CHEMBL203	411904	6.68	Fc1cccc(Cn2ncc3cc(Nc4ncnn5ccc(COCC6CNCCOC6)c45)ccc32)c1
CHEMBL203	411905	6.245	Fc1cccc(COc2ccc(Nc3ncnn4ccc(COC[C@@H]5CNCCO5)c34)cc2Cl)c1
CHEMBL203	411907	6.3	c1ccc(Cn2ncc3cc(Nc4ncnn5ccc(COC[C@@H]6CNCCO6)c45)ccc32)nc1
CHEMBL203	411908	6.09	c1cncc(Cn2ncc3cc(Nc4ncnn5ccc(COC[C@@H]6CNCCO6)c45)ccc32)c1
CHEMBL203	411912	7.17	C[C@H](c1cccc(F)c1)n1ncc2cc(Nc3ncnn4ccc(COC[C@@H]5CNCCO5)c34)ccc21
CHEMBL203	411987	6.37	COc1cn2ncnc(Nc3ccc4c(cnn4Cc4cccc(F)c4)c3)c2c1COC[C@@H]1CNCCO1
CHEMBL203	412189	6.96	Fc1cccc(Cn2ncc3cc(Nc4ncnn5ccc(CNC6CCNCC6)c45)ccc32)c1
CHEMBL203	412197	7.22	N[C@@H]1CCN(Cc2ccn3ncnc(Nc4ccc5c(cnn5Cc5cccc(F)c5)c4)c23)C1
CHEMBL203	412201	7.46	NCC1CCN(Cc2ccn3ncnc(Nc4ccc5c(cnn5Cc5cccc(F)c5)c4)c23)CC1
CHEMBL203	412207	7.32	OCCNC1CCN(Cc2ccn3ncnc(Nc4ccc5c(cnn5Cc5cccc(F)c5)c4)c23)CC1
CHEMBL203	412210	6.7	CS(=O)(=O)CCNC1CCN(Cc2ccn3ncnc(Nc4ccc5c(cnn5Cc5cccc(F)c5)c4)c23)CC1
CHEMBL203	412214	7.0	CN(C)C1CCN(Cc2ccn3ncnc(Nc4ccc5c(cnn5Cc5cccc(F)c5)c4)c23)CC1
CHEMBL203	412216	6.42	CC(=O)NC1CCN(Cc2ccn3ncnc(Nc4ccc5c(cnn5Cc5cccc(F)c5)c4)c23)CC1
CHEMBL203	412217	6.96	O=C(CO)NC1CCN(Cc2ccn3ncnc(Nc4ccc5c(cnn5Cc5cccc(F)c5)c4)c23)CC1
CHEMBL203	412218	7.3	CC1(N)CCN(Cc2ccn3ncnc(Nc4ccc5c(cnn5Cc5cccc(F)c5)c4)c23)CC1
CHEMBL203	412219	7.32	Fc1cccc(COc2ccc(Nc3ncnn4ccc(CN5CCCNCC5)c34)cc2Cl)c1
CHEMBL203	412220	7.42	NC1CCN(Cc2ccn3ncnc(Nc4ccc(OCc5cccc(F)c5)c(Cl)c4)c23)CC1
CHEMBL203	412221	6.72	COc1cn2ncnc(Nc3ccc4c(cnn4Cc4cccc(F)c4)c3)c2c1CN1CCCNCC1
CHEMBL203	412222	7.4	COc1cn2ncnc(Nc3ccc4c(cnn4Cc4cccc(F)c4)c3)c2c1CN1CCC(N)CC1
CHEMBL203	412223	7.33	NC1CCN(Cc2ccn3ncnc(Nc4ccc5c(cnn5Cc5ccccn5)c4)c23)CC1
CHEMBL203	412224	6.72	NC1CCN(Cc2ccn3ncnc(Nc4ccc5c(cnn5Cc5cccnc5)c4)c23)CC1
CHEMBL203	412225	6.28	NC1CCN(Cc2ccn3ncnc(Nc4ccc5c(cnn5Cc5ccncc5)c4)c23)CC1
CHEMBL203	412226	7.72	Cc1cncc(Cn2ncc3cc(Nc4ncnn5ccc(CN6CCC(N)CC6)c45)ccc32)c1
CHEMBL203	412227	6.82	NC1CCN(Cc2ccn3ncnc(Nc4ccc(OCc5cccnc5)c(Cl)c4)c23)CC1
CHEMBL203	412228	7.07	Cc1cncc(COc2ccc(Nc3ncnn4ccc(CN5CCC(N)CC5)c34)cc2Cl)c1
CHEMBL203	412229	7.44	NC1CCN(Cc2ccn3ncnc(Nc4ccc(OCc5ccccn5)c(Cl)c4)c23)CC1
CHEMBL203	412230	7.49	NC1CCN(Cc2ccn3ncnc(Nc4ccc(OCc5cnccn5)c(Cl)c4)c23)CC1
CHEMBL203	412231	7.15	NC1CCN(Cc2ccn3ncnc(Nc4ccc(OCc5cccc[n+]5[O-])c(Cl)c4)c23)CC1
CHEMBL203	413929	7.01	O=C(CO)N1CCC[C@@H]1COc1cccc2ncnc(Nc3ccc(OCc4ccccn4)c(Cl)c3)c12
CHEMBL203	413931	7.46	CN(CCOc1cccc2ncnc(Nc3ccc(OCc4ccccn4)c(Cl)c3)c12)C(=O)CO
CHEMBL203	413933	8.52	C[C@H](COc1cccc2ncnc(Nc3ccc(OCc4ccccn4)c(Cl)c3)c12)N(C)C(=O)CO
CHEMBL203	413936	8.7	C[C@H](CN(C)C(=O)CO)Oc1cccc2ncnc(Nc3ccc(OCc4ccccn4)c(Cl)c3)c12
CHEMBL203	414110	6.9	C#Cc1ccc2ncnc(Nc3ccc(F)c(Cl)c3)c2c1
CHEMBL203	414113	6.48	Fc1ccc(Nc2ncnc3ccc(C#Cc4ccccc4)cc23)cc1Cl
CHEMBL203	414117	5.78	Fc1ccc(Nc2ncnc3ccc(C#Cc4cccs4)cc23)cc1Cl
CHEMBL203	414119	7.85	OCC#Cc1ccc2ncnc(Nc3ccc(F)c(Cl)c3)c2c1
CHEMBL203	414127	6.94	OCCCC#Cc1ccc2ncnc(Nc3ccc(F)c(Cl)c3)c2c1
CHEMBL203	414130	7.02	CC(O)C#Cc1ccc2ncnc(Nc3ccc(F)c(Cl)c3)c2c1
CHEMBL203	414131	6.82	CC(C)(O)C#Cc1ccc2ncnc(Nc3ccc(F)c(Cl)c3)c2c1
CHEMBL203	414132	7.3	Fc1ccc(Nc2ncnc3ccc(C#CCN4CCOCC4)cc23)cc1Cl
CHEMBL203	414134	7.05	Fc1ccc(Nc2ncnc3ccc(C#CCN4CCCCC4)cc23)cc1Cl
CHEMBL203	414137	6.04	COc1cc2ncnc(Nc3cccc(C#Cc4ccccc4)c3)c2cc1OC
CHEMBL203	414139	5.78	COc1cc2ncnc(Nc3cccc(C#CCO)c3)c2cc1OC
CHEMBL203	414143	5.87	COc1cc2ncnc(Nc3cccc(C#CCCCO)c3)c2cc1OC
CHEMBL203	414144	6.69	COc1cc2ncnc(Nc3cccc(C#CC(C)(C)O)c3)c2cc1OC
CHEMBL203	414166	5.25	COc1cc2ncnc(C#Cc3ccccc3)c2cc1OC
CHEMBL203	414169	7.85	COc1cc2ncnc(C#CCCc3ccccc3)c2cc1OC
CHEMBL203	414172	7.82	COc1cc2ncnc(C#CCOc3ccccc3)c2cc1OC
CHEMBL203	414173	7.89	COc1cc2ncnc(C#CC(C)(C)Cc3ccccc3)c2cc1OC
CHEMBL203	414174	7.1	COc1cc2ncnc(C#CC(C)(C)N(C)c3ccccc3)c2cc1OC
CHEMBL203	414183	8.4	COc1cc2ncnc(/C=C/CCc3ccccc3)c2cc1OC
CHEMBL203	414184	7.59	COc1cc2ncnc(C#Cc3ccccc3-c3ccccc3)c2cc1OC
CHEMBL203	414185	7.82	CCOc1cc2ncnc(/C=C/c3ccccc3)c2cc1OCC
CHEMBL203	414186	8.3	CCOc1cc2ncnc(/C=C/CCc3ccccc3)c2cc1OCC
CHEMBL203	414187	6.85	CCOc1cc2ncnc(/C=C/CCCc3ccccc3)c2cc1OCC
CHEMBL203	414188	8.0	CCOc1cc2ncnc(C#Cc3[nH]ccc3-c3ccccc3)c2cc1OCC
CHEMBL203	414189	7.92	CCOc1cc2ncnc(C#Cc3nccn3-c3ccccc3)c2cc1OCC
CHEMBL203	414190	8.74	CCOc1cc2ncnc(C#Cc3c[nH]nc3-c3ccc(F)cc3)c2cc1OCC
CHEMBL203	414191	7.93	CCOc1cc2ncnc(C#CC(C)(Cc3ccccc3)N3CCC(C(=O)O)CC3)c2cc1OCC
CHEMBL203	414988	7.335	COc1cc2ncc(C#N)c(N[C@@H]3C[C@H]3c3ccccc3)c2cc1OC
CHEMBL203	414989	6.165	COc1ccc2c(N[C@@H]3C[C@H]3c3ccccc3)c(C#N)cnc2c1
CHEMBL203	414990	5.76	COc1ccc2ncc(C#N)c(N[C@@H]3C[C@H]3c3ccccc3)c2c1
CHEMBL203	414991	6.355	COc1cc2ncc(C#N)c(N[C@@H]3C[C@H]3c3ccccc3)c2cc1OCc1ccccc1
CHEMBL203	414993	7.28	COc1cc2ncc(C#N)c(N[C@@H]3C[C@H]3c3ccccc3)c2cc1OCCCN1CCOCC1
CHEMBL203	414994	7.17	COc1cc2ncc(C#N)c(N[C@@H]3C[C@H]3c3ccccc3)c2cc1OCCCc1cccnc1
CHEMBL203	414996	7.25	COCCOc1cc2ncc(C#N)c(N[C@@H]3C[C@H]3c3ccccc3)c2cc1OC
CHEMBL203	414998	8.38	COc1cc2c(N[C@@H]3C[C@H]3c3ccccc3)c(C#N)cnc2cc1OCCCN1CCN(C)CC1
CHEMBL203	414999	6.44	COc1cc2c(N[C@@H]3C[C@H]3c3ccccc3)c(C#N)cnc2cc1OC1CCN(C)CC1
CHEMBL203	415000	5.875	N#Cc1cnc2ccc(-c3cccc(CN4CCOCC4)c3)cc2c1N[C@@H]1C[C@H]1c1ccccc1
CHEMBL203	415002	6.54	N#Cc1cnc2ccc(-c3ccc(CN)cc3)cc2c1N[C@@H]1C[C@H]1c1ccccc1
CHEMBL203	415005	6.865	N#Cc1cnc2cc(-c3ccc(CN4CCOCC4)cc3)ccc2c1N[C@@H]1C[C@H]1c1ccccc1
CHEMBL203	415008	7.36	COc1cc2ncc(C#N)c(N[C@@H]3C[C@H]3c3ccc(Cl)cc3)c2cc1OC
CHEMBL203	415014	7.1	COc1cc2ncc(C#N)c(N[C@@H]3C[C@H]3c3ccc(Oc4ccccc4)cc3)c2cc1OC
CHEMBL203	415015	6.66	COc1cc2ncc(C#N)c(N[C@@H]3C[C@H]3c3ccc(Br)cc3)c2cc1OC
CHEMBL203	415020	7.28	COc1cc2ncc(C#N)c(N[C@@H]3C[C@H]3c3cccc(Br)c3)c2cc1OC
CHEMBL203	415022	7.44	COc1cc2ncc(C#N)c(N[C@@H]3C[C@H]3c3ccccc3F)c2cc1OC
CHEMBL203	415039	5.0	Nc1ncnc2occ(-c3ccc(NC(=O)Nc4cc(C(F)(F)F)ccc4F)cc3)c12
CHEMBL203	422317	6.42	CCN(CC)CCOc1ccc(Nc2cc(NC(=O)Nc3c(Cl)cccc3Cl)ncn2)cc1
CHEMBL203	424433	5.8	Cc1cc(N2CCOCC2)cc2[nH]c(-c3c(NC[C@@H](O)c4cccc(Cl)c4)cc[nH]c3=O)nc12
CHEMBL203	424649	5.96	Cc1ccc(Oc2ccc(Nc3ncnc4cccc(O[C@H](C)C(=O)N(C)C)c34)cc2C)cn1
CHEMBL203	424650	6.74	C[C@@H](Oc1cccc2ncnc(Nc3ccc4c(cnn4Cc4ccccn4)c3)c12)C(=O)N(C)C
CHEMBL203	424670	7.62	C[C@@H](Oc1cccc2ncnc(Nc3ccc4c(cnn4Cc4nccs4)c3)c12)C(=O)N1CCOCC1
CHEMBL203	426316	7.33	COc1ccccc1CO/N=C/c1c(N)ncnc1Nc1ccc2c(cnn2Cc2cccc(F)c2)c1
CHEMBL203	426317	7.85	COCCO/N=C/c1c(N)ncnc1Nc1ccc2c(cnn2Cc2cccc(F)c2)c1
CHEMBL203	426319	7.64	Nc1ncnc(Nc2ccc3c(cnn3Cc3cccc(F)c3)c2)c1/C=N/OCc1ccccc1
CHEMBL203	426358	7.49	CC(C)CO/N=C/c1c(N)ncnc1Nc1ccc2c(cnn2Cc2cccc(F)c2)c1
CHEMBL203	426359	7.85	CC(C)O/N=C/c1c(N)ncnc1Nc1ccc2c(cnn2Cc2cccc(F)c2)c1
CHEMBL203	426362	8.3	CCO/N=C/c1c(N)ncnc1Nc1ccc2c(cnn2Cc2cccc(F)c2)c1
CHEMBL203	426410	7.92	Nc1ncnc(Nc2ccc3c(cnn3Cc3cccc(F)c3)c2)c1/C=N/O
CHEMBL203	426412	7.92	CO/N=C/c1c(N)ncnc1Nc1ccc(OCc2cccc(F)c2)c(Cl)c1
CHEMBL203	426466	7.24	CO/N=C/c1c(N)ncnc1Nc1ccc2c(c1)CCN2Cc1cccc(F)c1
CHEMBL203	426467	7.8	CO/N=C/c1c(N)ncnc1Nc1ccc(OCc2ccccc2)c(Cl)c1
CHEMBL203	426468	7.89	CO/N=C/c1c(N)ncnc1Nc1ccc2c(ccn2Cc2cccc(F)c2)c1
CHEMBL203	426469	7.32	CO/N=C/c1c(N)ncnc1Nc1ccc2[nH]c(Cc3cccc(F)c3)nc2c1
CHEMBL203	426521	6.98	CO/N=C/c1c(N)ncnc1Nc1ccc2c(cnn2Cc2ccc(F)cc2)c1
CHEMBL203	426523	6.57	CO/N=C/c1c(N)ncnc1Nc1ccc2c(cnn2Cc2cccc(OC)c2)c1
CHEMBL203	426524	7.48	CO/N=C/c1c(N)ncnc1Nc1ccc(OCc2cc(F)cc(F)c2)c(Cl)c1
CHEMBL203	426568	7.64	CO/N=C/c1c(N)ncnc1Nc1ccc2c(cnn2Cc2cccc(Cl)c2)c1
CHEMBL203	426569	7.7	CO/N=C/c1c(N)ncnc1Nc1ccc2c(cnn2Cc2cccc(C#N)c2)c1
CHEMBL203	426570	6.51	CO/N=C/c1c(N)ncnc1Nc1ccc2[nH]ncc2c1
CHEMBL203	426619	5.95	CO/N=C/c1c(N)ncnc1NCc1ccc(F)c(Cl)c1
CHEMBL203	426624	7.15	CO/N=C/c1c(N)ncnc1Nc1ccc(F)c(Cl)c1
CHEMBL203	426625	7.62	CO/N=C/c1c(N)ncnc1Nc1cccc(Br)c1
CHEMBL203	426670	8.1	CO/N=C/c1c(N)ncnc1Nc1ccc2c(cnn2Cc2cccc(F)c2)c1
CHEMBL203	427557	6.82	Cc1nnc(-c2cn3ncnc(Nc4cnc5[nH]ccc5c4)c3c2C(C)C)o1
CHEMBL203	428508	5.532	O=C(O)c1ccc(Nc2ncc3c(n2)-c2ccc(Cl)cc2C(c2c(F)cccc2F)=NC3)cc1
CHEMBL203	430493	8.52	CN1CCC(Nc2ncc3ncnc(Nc4ccc(F)c(Cl)c4)c3n2)CC1
CHEMBL203	430611	6.11	O=C(O)/C=C/c1cc(CO)ccc1CO
CHEMBL203	431333	5.02	Nc1nccn2c1c(-c1ccc3ccc(-c4ccccc4)nc3c1)nc2[C@H]1C[C@@H](CN2CCC2)C1
CHEMBL203	431685	7.0	COc1cc2ncnc(Nc3ccc(O)cc3)c2cc1OC
CHEMBL203	432555	5.62	COc1cc(Nc2nn3c(N[C@H](CO)Cc4ccccc4)cc(C4CC4)nc3c2C(N)=O)cc(OC)c1
CHEMBL203	436277	5.8	Cc1cc(Nc2cc(N3CCN(C)CC3)nc(Sc3ccc(NC(=O)C4CC4)cc3)n2)n[nH]1
CHEMBL203	437112	7.85	CN1CCN(CCCOc2n[nH]c3ncnc(Nc4ccc(OCc5ccccn5)c(Cl)c4)c23)CC1
CHEMBL203	437160	7.8	Clc1cc(Nc2ncnc3[nH]nc(OCCCN4CCOCC4)c23)ccc1OCc1ccccn1
CHEMBL203	437161	8.05	OC1CCN(CCCOc2n[nH]c3ncnc(Nc4ccc(OCc5ccccn5)c(Cl)c4)c23)CC1
CHEMBL203	437162	7.8	OCCOc1n[nH]c2ncnc(Nc3ccc(OCc4ccccn4)c(Cl)c3)c12
CHEMBL203	437263	7.55	COC1CCN(CCOc2n[nH]c3ncnc(Nc4ccc(OCc5ccccn5)c(Cl)c4)c23)CC1
CHEMBL203	437315	8.1	Clc1cc(Nc2ncnc3[nH]nc(OCCN4CCNCC4)c23)ccc1OCc1ccccn1
CHEMBL203	437365	8.52	CC(=O)N1CCN(CCOc2n[nH]c3ncnc(Nc4ccc(OCc5ccccn5)c(Cl)c4)c23)CC1
CHEMBL203	437370	7.77	CNCCOc1n[nH]c2ncnc(Nc3ccc(OCc4ccccn4)c(Cl)c3)c12
CHEMBL203	437413	6.98	COc1cc(Nc2ncnc3[nH]nc(OCCN4CCC(O)CC4)c23)ccc1OCc1ccccn1
CHEMBL203	437418	7.89	COc1cc(Nc2ncnc3[nH]nc(OCCN4CCC(O)CC4)c23)ccc1OCc1cccc(F)c1
CHEMBL203	437463	6.67	Cc1ccc(Oc2ccc(Nc3ncnc4[nH]nc(OCCN5CCC(O)CC5)c34)cc2C)cn1
CHEMBL203	437464	5.84	Cc1ccc(Oc2ccc(Nc3ncnc4[nH]nc(OCCN5CCC(O)CC5)c34)cc2F)cn1
CHEMBL203	437468	7.74	Cc1cc(Nc2ncnc3[nH]nc(OCCN4CCC(O)CC4)c23)ccc1OCc1ccccn1
CHEMBL203	437511	8.15	Cc1ccc(Oc2ccc(Nc3ncnc4[nH]nc(OCCN5CCC(O)CC5)c34)cc2Cl)cn1
CHEMBL203	438001	5.7	Cc1ccc(Oc2ccc(Nc3ncnc4cccc(O[C@H](C)C(=O)N(C)CCO)c34)cc2C)cn1
CHEMBL203	438143	7.66	C[C@@H](Oc1cccc2ncnc(Nc3ccc(OCc4ccccn4)c(Cl)c3)c12)C(=O)N(C)C
CHEMBL203	439951	8.49	Brc1cccc(Nc2ncnc3ccncc23)c1NCCN1CCOCC1
CHEMBL203	439985	8.82	O=C(O)CNc1c(Br)cccc1Nc1ncnc2ccncc12
CHEMBL203	439989	7.39	CN(C)CCN(C)c1c(Br)cccc1Nc1ncnc2ccncc12
CHEMBL203	439995	5.32	Nc1cc(C(F)(F)F)ccc1Nc1ncnc2ccncc12
CHEMBL203	439996	5.43	COc1cc2ncnc(Nc3ccccc3N)c2cn1
CHEMBL203	440030	9.04	Brc1cccc(Nc2ncnc3ccncc23)c1NCCc1c[nH]cn1
CHEMBL203	440032	8.07	CN(C)CCCCCNc1c(Br)cccc1Nc1ncnc2ccncc12
CHEMBL203	440038	7.59	Nc1cc(Br)ccc1Nc1ncnc2ccncc12
CHEMBL203	440071	9.29	Brc1cccc(Nc2ncnc3ccncc23)c1NCCCn1ccnc1
CHEMBL203	440079	6.61	Nc1ccccc1Nc1ncnc2cc(Br)ncc12
CHEMBL203	440081	8.0	Nc1c(Br)cccc1Nc1ncnc2ccncc12
CHEMBL203	440124	7.39	Nc1c(Nc2ncnc3ccncc23)cccc1[N+](=O)[O-]
CHEMBL203	440156	8.14	NNc1c(Br)cccc1Nc1ncnc2ccncc12
CHEMBL203	440169	6.6	Nc1ccccc1Nc1ncnc2ccncc12
CHEMBL203	440209	7.34	CN(C)CCNc1c(Br)cccc1Nc1ncnc2ccncc12
CHEMBL203	440214	7.4	COc1c(Br)cccc1Nc1ncnc2ccncc12
CHEMBL203	440217	7.88	Fc1c(Br)cccc1Nc1ncnc2ccncc12
CHEMBL203	440249	7.92	OCCN(CCO)c1c(Br)cccc1Nc1ncnc2ccncc12
CHEMBL203	440252	8.49	CN(CC(O)CO)c1c(Br)cccc1Nc1ncnc2ccncc12
CHEMBL203	440253	7.85	OCN(CO)c1c(Br)cccc1Nc1ncnc2ccncc12
CHEMBL203	440287	9.03	OCC(O)CNc1c(Br)cccc1Nc1ncnc2ccncc12
CHEMBL203	440289	9.61	OCCNc1c(Br)cccc1Nc1ncnc2ccncc12
CHEMBL203	440290	8.58	CN(CCO)c1c(Br)cccc1Nc1ncnc2ccncc12
CHEMBL203	440293	7.53	CC(=O)Nc1c(Br)cccc1Nc1ncnc2ccncc12
CHEMBL203	440324	8.03	OCCN(CCO)CCNc1c(Br)cccc1Nc1ncnc2ccncc12
CHEMBL203	440342	8.45	Cc1cccc(Nc2ncnc3ccncc23)c1NCCCn1ccnc1
CHEMBL203	440344	8.03	Cc1cccc(Nc2ncnc3ccncc23)c1NCCCN1CCOCC1
CHEMBL203	440345	8.25	Cc1cccc(Nc2ncnc3ccncc23)c1NCCCN1CCN(C)CC1
CHEMBL203	440346	8.26	Cc1cccc(Nc2ncnc3ccncc23)c1NCCCCN(C)C
CHEMBL203	440374	8.85	O=S(=O)(O)CCNc1c(Br)cccc1Nc1ncnc2ccncc12
CHEMBL203	440377	7.79	CN(CC(=O)O)c1c(Br)cccc1Nc1ncnc2ccncc12
CHEMBL203	440378	9.55	O=C(O)CCCNc1c(Br)cccc1Nc1ncnc2ccncc12
CHEMBL203	440383	8.3	CN1CCN(CCCNc2c(Br)cccc2Nc2ncnc3ccncc23)CC1
CHEMBL203	440454	7.39	Cc1cccc(Nc2ncnc3ccncc23)c1N
CHEMBL203	440455	6.92	Nc1c(Cl)cccc1Nc1ncnc2ccncc12
CHEMBL203	440457	7.15	Nc1c(O)cccc1Nc1ncnc2ccncc12
CHEMBL203	440493	5.31	CN(C)c1ccc(Nc2ncnc3ccncc23)c(N)c1
CHEMBL203	440494	6.07	Nc1c(F)cccc1Nc1ncnc2ccncc12
CHEMBL203	440495	5.74	CN(C)c1cccc(Nc2ncnc3ccncc23)c1N
CHEMBL203	440527	6.17	COc1ccc(Nc2ncnc3ccncc23)c(N)c1
CHEMBL203	440529	6.88	COc1cccc(Nc2ncnc3ccncc23)c1N
CHEMBL203	447415	5.42	Cc1[nH]c(/C=C2\C(=O)Nc3ccc(S(=O)(=O)Cc4c(Cl)cccc4Cl)cc32)c(C)c1C(=O)N1CCC[C@@H]1CN1CCCC1
CHEMBL203	447450	7.069	COc1cc(N2CCC(N3CCN(C)CC3)CC2)ccc1Nc1ncc(Cl)c(Nc2ccccc2S(=O)(=O)C(C)C)n1
CHEMBL203	448290	6.0	Cc1cccc(NC(=O)Nc2ccc(-c3cnc4c(-c5cnn(C)c5)cnn4c3N)cc2)c1
CHEMBL203	449200	5.05	COc1cc(C2=C(c3cn(COC(C)(C)C)c4ccccc34)CNC2=O)cc(OC)c1OC
CHEMBL203	450662	5.65	Cc1c(C(=O)c2ccc(Cl)cc2)c2ccc(OC(F)(F)F)cc2n1Cc1cccc(O[C@H](C)C(=O)O)c1
CHEMBL203	451496	7.12	Nc1ncnc(Nc2ccc(OCc3ccccc3)c(Cl)c2)c1C=O
CHEMBL203	451497	7.39	Nc1ncnc(Nc2ccc(OCc3ccccc3)c(Cl)c2)c1C(=O)O
CHEMBL203	451547	7.27	COC(=O)c1c(N)ncnc1Nc1ccc(OCc2ccccc2)c(Cl)c1
CHEMBL203	451548	6.82	Nc1ncnc(Nc2ccc(OCc3ccccc3)c(Cl)c2)c1C(=O)OCCN1CCOCC1
CHEMBL203	451549	7.12	Nc1ncnc(Nc2ccc(OCc3ccccc3)c(Cl)c2)c1C(=O)Nc1ccccc1
CHEMBL203	451675	7.57	N#Cc1c(N)ncnc1Nc1ccc(OCc2ccccc2)c(Cl)c1
CHEMBL203	451676	6.34	NNC(=O)c1c(N)ncnc1Nc1ccc(OCc2ccccc2)c(Cl)c1
CHEMBL203	451738	6.21	Nc1ncnc(Nc2ccc(OCc3ccccc3)c(Cl)c2)c1C(=O)NNC(=O)CCN1CCOCC1
CHEMBL203	451739	7.52	Nc1ncnc(Nc2ccc(OCc3ccccc3)c(Cl)c2)c1-c1nnc(CCN2CCOCC2)o1
CHEMBL203	452550	5.48	CN(C)CCOc1ccc(/C=C/c2cc(-c3cc4c(=O)[nH]cnc4[nH]3)ccn2)cc1
CHEMBL203	453859	5.34	N=C(N)SCCCn1c(=O)c2n3ccc4cccc(c43)c3cc4ccccc4n3c=2c1=O
CHEMBL203	453861	5.0	CNC(=N)SCCCn1c(=O)c2n3ccc4cccc(c43)c3cc4ccccc4n3c=2c1=O
CHEMBL203	453943	5.02	N=C(Nc1ccccc1)SCCCN1C(=O)C2=C(C1=O)n1ccc3cccc(c31)C1Cc3ccccc3N21
CHEMBL203	454617	6.27	COc1cc2ncnc(-c3c[nH]c4cc(F)c(C)cc34)c2cc1OC
CHEMBL203	454618	6.33	COCCOc1cc2ncnc(-c3c[nH]c4cc(F)c(Cl)cc34)c2cc1OCCOC
CHEMBL203	454619	6.48	COc1cc2ncnc(-c3c[nH]c4cc(F)c(Cl)cc34)c2cc1OCCCN1CCOCC1
CHEMBL203	455825	6.88	COc1cc2ncnc(-c3c[nH]c4ccc(Br)cc34)c2cc1OC
CHEMBL203	455826	6.68	COc1cc2ncnc(-c3c[nH]c4cc(F)c(Cl)cc34)c2cc1OC
CHEMBL203	455897	8.82	C=CC(=O)Nc1nc2c(Cc3ccc(F)c(Cl)c3)ncnc2cc1OCCCN1CCOCC1
CHEMBL203	455898	7.7	C=CC(=O)N(C)c1nc2c(Cc3ccc(F)c(Cl)c3)ncnc2cc1OCCCN1CCOCC1
CHEMBL203	455899	8.18	C=CC(=O)Nc1nc2c(Cc3ccc(F)c(Cl)c3)ncnc2cc1OCCCN1CCC(C)CC1
CHEMBL203	455900	9.04	C=CC(=O)Cc1cc2c(Nc3cccc(Br)c3)ncnc2cn1
CHEMBL203	455950	7.147	CS(=O)(=O)CCNCCCCOc1ccc2ncnc(Nc3ccc4c(cnn4Cc4cccc(F)c4)c3)c2c1
CHEMBL203	455953	9.77	C=CC(=O)C(C)c1cc2c(Nc3cccc(Br)c3)ncnc2cn1
CHEMBL203	456029	8.8	C=C(C)C(=O)Cc1cc2c(Nc3cccc(Br)c3)ncnc2cn1
CHEMBL203	456030	8.92	C=C(C)C(=O)Cc1ccc2ncnc(Nc3cccc(Br)c3)c2c1
CHEMBL203	456031	9.3	C/C=C/C(=O)Cc1cc2c(Nc3cccc(Br)c3)ncnc2cn1
CHEMBL203	456032	9.26	C/C=C/C(=O)Cc1ccc2ncnc(Nc3cccc(Br)c3)c2c1
CHEMBL203	456033	9.16	O=C(/C=C\Cl)Cc1cc2c(Nc3cccc(Br)c3)ncnc2cn1
CHEMBL203	456092	8.76	O=C(/C=C/C(F)(F)F)Cc1ccc2ncnc(Nc3cccc(Br)c3)c2c1
CHEMBL203	456093	8.96	C=C/C=C/C(=O)Cc1cc2c(Nc3cccc(Br)c3)ncnc2cn1
CHEMBL203	456094	8.8	C=C=CC(=O)Cc1ccc2ncnc(Nc3cccc(Br)c3)c2c1
CHEMBL203	456095	8.04	O=C(/C=C/c1ccccc1)Cc1cc2c(Nc3cccc(Br)c3)ncnc2cn1
CHEMBL203	456096	8.92	CC(=O)/C=C/C(=O)Cc1ccc2ncnc(Nc3cccc(Br)c3)c2c1
CHEMBL203	456181	9.15	C=CC(=O)Nc1ccc2ncnc(Cc3cccc(Br)c3)c2c1
CHEMBL203	456182	7.35	C=CC(=O)Nc1ccc2ncnc(Cc3ccc(CN(C)C)c(Br)c3)c2c1
CHEMBL203	456183	7.57	C=CC(=O)Nc1ccc2ncnc(Cc3ccc(OCCN(C)C)c(Br)c3)c2c1
CHEMBL203	456184	7.783	CS(=O)(=O)CCNCc1nc(-c2ccc3ncnc(Nc4ccc(OCc5cccc(F)c5)c(Cl)c4)c3c2)cs1
CHEMBL203	456185	9.43	O=C(O)/C=C/C(=O)Cc1ccc2ncnc(Nc3cccc(Br)c3)c2c1
CHEMBL203	456186	8.57	CCOC(=O)/C=C/C(=O)Cc1ccc2ncnc(Nc3cccc(Br)c3)c2c1
CHEMBL203	456187	8.82	CCOC(=O)/C=C/C(=O)Cc1cc2c(Nc3cccc(Br)c3)ncnc2cn1
CHEMBL203	456188	8.38	C=CC(=O)C(CCN(C)C)c1cc2c(Nc3cccc(Br)c3)ncnc2cn1
CHEMBL203	456189	8.57	C=CC(=O)C(CCCN1CCOCC1)c1cc2c(Nc3cccc(Br)c3)ncnc2cn1
CHEMBL203	456301	8.48	C=CC(=O)C(CCCN1CCOCC1)c1ccc2ncnc(Nc3cccc(Br)c3)c2c1
CHEMBL203	456302	8.62	CN(C)CCCOC(=O)/C=C/C(=O)Cc1ccc2ncnc(Nc3cccc(Br)c3)c2c1
CHEMBL203	456303	9.36	CN(C)CCCNC(=O)/C=C/C(=O)Cc1ccc2ncnc(Nc3cccc(Br)c3)c2c1
CHEMBL203	456304	8.96	CN(C)CCCNC(=O)/C=C/C(=O)Cc1cc2c(Nc3cccc(Br)c3)ncnc2cn1
CHEMBL203	456386	7.757	C#Cc1cccc(Nc2ncnc3ccc(OCCCCNCCS(C)(=O)=O)cc23)c1
CHEMBL203	456387	9.14	CCN(CC)CCCNC(=O)/C=C/C(=O)Cc1cc2c(Nc3cccc(Br)c3)ncnc2cn1
CHEMBL203	456388	9.09	O=C(/C=C/C(=O)NCCCN1CCOCC1)Cc1cc2c(Nc3cccc(Br)c3)ncnc2cn1
CHEMBL203	456389	9.25	O=C(/C=C/C(=O)NCCCn1ccnc1)Cc1cc2c(Nc3cccc(Br)c3)ncnc2cn1
CHEMBL203	456390	8.84	CC(C(=O)/C=C/C(=O)NCCCN(C)C)c1cc2c(Nc3cccc(Br)c3)ncnc2cn1
CHEMBL203	456444	7.517	CS(=O)(=O)CCNCCCCOc1ccc2ncnc(Nc3ccc(F)c(Cl)c3)c2c1
CHEMBL203	456445	7.03	CS(=O)(=O)CCNCCCCOc1ccc2ncnc(Nc3ccc(S(=O)(=O)c4ccccc4)cc3)c2c1
CHEMBL203	456446	7.57	CS(=O)(=O)CCNCCCCOc1ccc2ncnc(Nc3ccc(OCc4cccc(F)c4)c(Cl)c3)c2c1
CHEMBL203	456449	7.03	O=S(=O)(CO)Nc1cc2c(Nc3cccc(Br)c3)ncnc2cn1
CHEMBL203	456450	8.0	COC[C@H]1Oc2cc3ncnc(Nc4cccc(Cl)c4)c3cc2O[C@@H]1COC
CHEMBL203	456451	8.78	COC[C@H]1Oc2cc3ncnc(Nc4cccc(I)c4)c3cc2O[C@@H]1COC
CHEMBL203	456518	5.2	FC(F)(F)c1ccc(-n2cnnc2SCc2nc(COc3c(Cl)cccc3Cl)no2)cc1
CHEMBL203	456520	9.17	C/C=C/C(=O)Nc1ccc2c(Nc3cccc(Br)c3)ncnc2c1
CHEMBL203	456521	9.35	O=C(/C=C/CC(=O)Nc1ccc2ncnc(Nc3cccc(Br)c3)c2c1)Nc1ccc2c(Nc3cccc(Br)c3)ncnc2c1
CHEMBL203	456522	9.27	C=CC(=O)Nc1cc2ncnc(Nc3cccc(Cl)c3)c2cn1
CHEMBL203	456523	8.8	C=CC(=O)NC1=CC=C2N=CN=C(Nc3cccc(Cl)c3)C21
CHEMBL203	456524	8.07	CN(N)C/C=C/C(=O)Nc1cc2c(Nc3cccc(Br)c3)ccnc2cn1
CHEMBL203	456525	8.22	COc1cc2ncnc(Nc3ccc(F)c(Cl)c3)c2cc1CN1CC[C@@H](C(N)=O)C1
CHEMBL203	456526	8.1	COc1cc2ncnc(Nc3ccc(F)c(Cl)c3)c2cc1CNC(=O)[C@H]1CCCCN1C
CHEMBL203	456527	8.05	COc1cc2ncnc(Nc3ccc(F)c(Cl)c3)c2cc1CN(C)[C@H](C)C(N)=O
CHEMBL203	456583	7.46	CS(=O)(=O)CCNCc1nc(-c2ccc3ncnc(Nc4ccc(F)c(Cl)c4)c3c2)cs1
CHEMBL203	456584	9.38	C=CC(=O)NC1=CC=C2N=CN=C(Nc3cccc(C)c3)C21
CHEMBL203	456585	9.04	C=CC(=O)NC1=CC=C2N=CN=C(Nc3cccc(C(F)(F)F)c3)C21
CHEMBL203	456586	8.24	C=CC(=O)NC1=CC=C2N=CN=C(Nc3ccc(Oc4ccccc4)cc3)C21
CHEMBL203	456587	8.44	C=CC(=O)NC1=CC=C2N=CN=C(Nc3ccc(OCc4ccccc4)cc3)C21
CHEMBL203	456588	9.32	C=CC(=O)NC1=NC=C2N=CN=C(Nc3cccc(C)c3)C21
CHEMBL203	456646	7.09	CS(=O)(=O)CCNCc1nc(-c2ccc3ncnc(Nc4ccc(OCc5ccccc5)cc4)c3c2)cs1
CHEMBL203	456647	7.15	CS(=O)(=O)CCNCc1nc(-c2ccc3ncnc(Nc4ccc5c(cnn5Cc5ccccc5)c4)c3c2)cs1
CHEMBL203	456648	6.27	CS(=O)(=O)CCNCc1nc(-c2ccc3ncnc(Nc4ccc(OCc5cccc(C(F)(F)F)c5)cc4)c3c2)cs1
CHEMBL203	456649	8.1	CS(=O)(=O)CCNCc1nc(-c2ccc3ncnc(Nc4ccc(OCc5ccccc5)c(Cl)c4)c3c2)cs1
CHEMBL203	456650	9.14	C=CC(=O)NC1=NC=C2N=CN=C(Nc3ccc(F)c(Br)c3)C21
CHEMBL203	456651	9.11	C=CC(=O)NC1=NC=C2N=CN=C(Nc3ccc(F)c(Cl)c3)C21
CHEMBL203	456652	8.96	C=CC(=O)Nc1cc2ncnc(Nc3cccc(Br)c3)c2[nH]1
CHEMBL203	456653	8.92	C=CC(=O)Nc1cc2ncnc(Nc3ccc(F)c(Br)c3)c2[nH]1
CHEMBL203	456745	8.77	C=CC(=O)Nc1cc2c(Cc3cccc(Br)c3)ncnc2cc1OCCCN1CCC(C)CC1
CHEMBL203	456746	8.44	C=CC(=O)Nc1cc2c(Cc3cccc(Br)c3)ncnc2cc1OCCCN1CCOCC1
CHEMBL203	456747	8.41	C=CC(=O)Nc1cc2c(Cc3cccc(Br)c3)ncnc2cc1OCCCCN(C)C
CHEMBL203	456748	8.52	C=CC(=O)Nc1cc2c(Cc3cccc(Br)c3)ncnc2cc1OCCCn1ccnc1
CHEMBL203	456749	8.43	O=C(CCn1ncc2cc3c(Nc4cccc(Br)c4)ncnc3cc21)N1CCOCC1
CHEMBL203	456750	9.36	Brc1cccc(Nc2ncnc3cc4c(cc23)CN4)c1
CHEMBL203	456751	5.27	COc1cc(NC(=O)/C=C/CN2CCOCC2)cc2c(Nc3cccc(Br)c3)ccnc12
CHEMBL203	456753	5.28	COc1cc2nccc(Nc3ccc(F)c(Cl)c3)c2cc1NC(=O)/C=C/C(C)N(C)C
CHEMBL203	456812	9.11	C=CC(=O)Nc1cc2c(Cc3cccc(Br)c3)ncnc2cc1SCCCN(CC)CC
CHEMBL203	456813	9.38	C=CC(=O)Nc1ccc2ncnc(Cc3cccc(C)c3)c2c1
CHEMBL203	456814	8.7	C=CC(=O)Nc1cc2c(Cc3cccc(C)c3)ncnc2cc1OCCCN1CCC(C)CC1
CHEMBL203	456815	8.82	C=CC(=O)Nc1cc2c(Cc3cccc(C)c3)ncnc2cc1OCCCN1CCOCC1
CHEMBL203	456816	9.16	C=CC(=O)Nc1ccc2ncnc(Cc3ccc(F)c(Br)c3)c2c1
CHEMBL203	456817	9.1	CN1Cc2cc3c(Nc4cccc(Br)c4)ncnc3cc21
CHEMBL203	456818	8.8	OCC(O)CN1Cc2cc3c(Nc4cccc(Br)c4)ncnc3cc21
CHEMBL203	456820	7.68	CN(C)CCCN1Cc2cc3c(Nc4cccc(Br)c4)ncnc3cc21
CHEMBL203	456822	5.12	C/C=C/C(=O)Nc1cc2c(Nc3ccc(F)c(Cl)c3)ccnc2cc1CC
CHEMBL203	456867	6.317	COc1cc2c(Oc3ccc4[nH]c(C)cc4c3F)ncnc2cc1OCCCN1CCCC1
CHEMBL203	456888	8.74	C=CC(=O)Nc1cc2c(Cc3ccc(F)c(Br)c3)ncnc2cc1OCCCN1CCOCC1
CHEMBL203	456889	9.12	C=CC(=O)Nc1ccc2ncnc(Cc3ccc(F)c(Cl)c3)c2c1
CHEMBL203	456890	8.82	C=CC(=O)Nc1cc2c(Cc3ccc(F)c(Cl)c3)ncnc2cc1OCCCN1CCOCC1
CHEMBL203	456891	8.77	C=CC(=O)Nc1cc2c(Cc3ccc(F)c(Cl)c3)ncnc2cc1OCCOCCCCO
CHEMBL203	456892	8.06	O=C(CCCN1Cc2cc3c(Nc4cccc(Br)c4)ncnc3cc21)N1CCOCC1
CHEMBL203	456893	8.29	O=C(O)CN1Cc2cc3c(Nc4cccc(Br)c4)ncnc3cc21
CHEMBL203	456894	8.32	O=C(Cc1c[nH]c2cc3ncnc(Nc4cccc(Br)c4)c3cc12)N1CCOCC1
CHEMBL203	456978	9.12	C=CC(=O)Nc1ccc2ncnc(Cc3ccc(F)c(Cl)c3)c2n1
CHEMBL203	456979	9.8	C=CC(=O)Nc1nc2c(Cc3ccc(F)c(Cl)c3)ncnc2cc1/C=C/CCN1CCOCC1
CHEMBL203	456980	8.57	C=CC(=O)Nc1nc2c(Cc3ccc(F)c(Cl)c3)ncnc2cc1CCCCN1CCOCC1
CHEMBL203	456981	9.02	C=CC(=O)Nc1nc2c(Cc3ccc(F)c(Cl)c3)ncnc2cc1OC
CHEMBL203	456982	9.01	C=CC(=O)Nc1nc2c(Cc3ccc(F)c(Cl)c3)ncnc2cc1OCCOC
CHEMBL203	457077	7.3	O=C(O[C@H]1CN[C@H](C#Cc2cc3ncnc(Nc4ccc(OCc5ccccn5)c(Cl)c4)c3s2)C1)N1CCOCC1
CHEMBL203	457078	6.92	O=C(O[C@H]1CN[C@H](C#Cc2cc3ncnc(Nc4ccc(OCc5cscn5)c(Cl)c4)c3s2)C1)N1CCOCC1
CHEMBL203	457079	5.59	O=C(O[C@H]1CN[C@H](C#Cc2cc3ncnc(Nc4ccc(OCc5cccc(F)c5)nc4)c3s2)C1)N1CCOCC1
CHEMBL203	457080	5.98	O=C(O[C@H]1CN[C@H](C#Cc2cc3ncnc(Nc4ccc5c(Oc6ccccn6)cccc5c4)c3s2)C1)N1CCOCC1
CHEMBL203	457125	6.47	COc1ccccc1Cc1nc2ccc(-c3nn([C@H]4CC[C@H](N5CCNCC5)CC4)c4ncnc(N)c34)cc2[nH]1
CHEMBL203	457127	6.28	CCOC(=O)N1CCN([C@H]2CC[C@H](n3nc(-c4ccc5nc(Cc6ccccc6OC)[nH]c5c4)c4c(N)ncnc43)CC2)CC1
CHEMBL203	457128	6.09	COc1ccccc1Cc1nc2ccc(-c3nn([C@H]4CC[C@H](N5CCN(C(=O)N(C)C)CC5)CC4)c4ncnc(N)c34)cc2[nH]1
CHEMBL203	457129	7.07	COCCCN1CCN([C@H]2CC[C@H](n3nc(-c4ccc5nc(Cc6ccccc6OC)[nH]c5c4)c4c(N)ncnc43)CC2)CC1
CHEMBL203	457130	7.04	COc1ccccc1Cc1nc2ccc(-c3nn([C@H]4CC[C@H](N5CCN(CC6CC6)CC5)CC4)c4ncnc(N)c34)cc2[nH]1
CHEMBL203	457149	6.72	O=C(O[C@H]1CN[C@H](C#Cc2cc3ncnc(Nc4ccc(Oc5ccccn5)c(Cl)c4)c3s2)C1)N1CCOCC1
CHEMBL203	457275	6.4	Cc1cc(Oc2ccc(Nc3ncnc4cc(C#C[C@@H]5C[C@@H](OC(=O)N6CCOCC6)CN5)sc34)cc2Cl)no1
CHEMBL203	457276	6.55	O=C(O[C@H]1CN[C@H](C#Cc2cc3ncnc(Nc4ccc(Oc5ccnc6ccc(F)cc56)c(Cl)c4)c3s2)C1)N1CCOCC1
CHEMBL203	457277	6.74	O=C(O[C@H]1CN[C@H](C#Cc2cc3ncnc(NCc4cccc(Oc5ccccc5)c4)c3s2)C1)N1CCOCC1
CHEMBL203	457278	6.62	O=C(O[C@H]1CN[C@H](C#Cc2cc3ncnc(Nc4ccc(Cc5ccccc5)cc4)c3s2)C1)N1CCOCC1
CHEMBL203	457348	5.78	O=C(O[C@H]1CN[C@H](C#Cc2cc3ncnc(Nc4ccc(Sc5ccccn5)cc4)c3s2)C1)N1CCOCC1
CHEMBL203	457349	6.2	O=C(O[C@H]1CN[C@H](C#Cc2cc3ncnc(Nc4ccc(Sc5cccc(F)c5)c(Cl)c4)c3s2)C1)N1CCOCC1
CHEMBL203	457351	7.52	O=C(O[C@H]1CN[C@H](C#Cc2cc3ncnc(Nc4ccc5c(cnn5Cc5cccc(F)c5)c4)c3s2)C1)N1CCOCC1
CHEMBL203	457352	7.48	O=C(O[C@H]1CN[C@H](C#Cc2cc3ncnc(Nc4ccc5c(cnn5Cc5cc(F)ccc5F)c4)c3s2)C1)N1CCOCC1
CHEMBL203	457353	6.92	CC(c1cccc(F)c1)n1ncc2cc(Nc3ncnc4cc(C#C[C@@H]5C[C@@H](OC(=O)N6CCOCC6)CN5)sc34)ccc21
CHEMBL203	457354	6.64	O=C(O[C@H]1CN[C@H](C#Cc2cc3ncnc(Nc4ccc5c(cnn5S(=O)(=O)c5cccc(F)c5)c4)c3s2)C1)N1CCOCC1
CHEMBL203	457355	6.82	O=C(O[C@H]1CN[C@H](C#Cc2cc3ncnc(Nc4ccc5c(ccn5S(=O)(=O)c5ccsc5)c4)c3s2)C1)N1CCOCC1
CHEMBL203	457357	5.5	O=C(O[C@H]1CN[C@H](C#Cc2cc3ncnc(Nc4ccc5c(ccn5CCc5ccccc5)c4)c3s2)C1)N1CCOCC1
CHEMBL203	457358	6.17	O=C(O[C@H]1CN[C@H](C#Cc2cc3ncnc(Nc4ccc5c(ccn5Cc5cscn5)c4)c3s2)C1)N1CCOCC1
CHEMBL203	457359	6.62	O=C(O[C@H]1CN[C@H](C#Cc2cc3ncnc(Nc4ccc5c(c4)c(F)cn5Cc4ccccc4)c3s2)C1)N1CCOCC1
CHEMBL203	457360	6.55	O=C(NC(=S)Nc1ccc(O)c(-c2nc3ccccc3s2)c1)c1ccc([N+](=O)[O-])cc1
CHEMBL203	457362	5.7	CNC(=O)c1cc(Nc2ccc(-c3nc4ccccc4s3)cc2)ccn1
CHEMBL203	457496	5.89	c1ccc2sc(-c3ccc(Nc4ncnc5[nH]ccc45)cc3)nc2c1
CHEMBL203	457497	6.14	COc1cc(Nc2ncnc3[nH]ccc23)ccc1-c1nc2ccccc2s1
CHEMBL203	457498	5.11	COc1nc(Nc2ccc(-c3nc4ccccc4s3)cc2)c2cc[nH]c2n1
CHEMBL203	457558	5.29	COc1nc(Nc2ccc(-c3nc4ccccc4s3)c(OC)c2)c2cc[nH]c2n1
CHEMBL203	457559	5.11	c1ccc2sc(-c3ccc(Nc4ncnc5[nH]cnc45)cc3)nc2c1
CHEMBL203	457560	5.59	COc1cc(Nc2ncnc3[nH]cnc23)ccc1-c1nc2ccccc2s1
CHEMBL203	457627	5.28	Clc1ccc2c(Nc3ccc(-c4nc5ccccc5s4)cc3)ccnc2c1
CHEMBL203	457629	6.1	Clc1ccc2c(Nc3ccc(-c4nc5ccccc5s4)c(Cl)c3)ncnc2c1
CHEMBL203	457700	5.82	COc1cc2ncnc(Nc3ccc(-c4nc5ccccc5s4)cc3)c2cc1OC
CHEMBL203	457701	6.62	COc1cc2ncnc(Nc3ccc(-c4nc5ccccc5s4)cc3C)c2cc1OC
CHEMBL203	457763	7.2	COc1cc2ncnc(Nc3ccc(-c4nc5ccccc5s4)c(OC)c3)c2cc1OC
CHEMBL203	457830	5.72	Cc1cc(Nc2ccnc(Nc3cccc(-c4nc5ccccc5s4)c3)n2)n[nH]1
CHEMBL203	457831	5.48	COc1cc2nc(Nc3cc(C)[nH]n3)nc(Nc3cccc(-c4nc5ccccc5s4)c3)c2cc1OC
CHEMBL203	457833	5.77	c1cc(Nc2ncnc3[nH]cnc23)cc(-c2nc3ccccc3s2)c1
CHEMBL203	457893	5.8	COc1cc2ncnc(Nc3ccc(N4Cc5ccccc5C4)cc3)c2cc1OC
CHEMBL203	460144	6.637	COc1cc(Nc2ncc(F)c(Nc3ccc4c(n3)NC(=O)C(C)(C)O4)n2)cc(OC)c1OC
CHEMBL203	463112	5.8	CCC(C)/C=C/C(=O)C(=O)/C=C/C=C/C=C/C=C/C=C/C=C/[C@@H]1C[C@@H](O)[C@H](C(=O)O)O1
CHEMBL203	464106	5.89	O=C(NCCc1ccc(O)c(Br)c1)/C(Cc1cc(Br)c(O)c(-c2cc(C/C(=N/O)C(=O)NCCc3ccc(O)c(Br)c3)cc(Br)c2O)c1)=N\O
CHEMBL203	470982	5.77	COc1cc2c(Oc3ccc(-c4cnc(Cc5ccccc5)n(C)c4=O)cc3F)ccnc2cc1OCCCN1CCOCC1
CHEMBL203	471145	5.77	COc1cc2c(Oc3ccc(-c4cnc(Nc5ccc(F)cc5)n(C)c4=O)cc3F)ccnc2cc1OCCCN1CCOCC1
CHEMBL203	471571	7.4	NC(=O)O[C@H]1CN[C@H](C#Cc2cc3ncnc(Nc4ccc(OCc5cccc(F)c5)c(Cl)c4)c3s2)C1
CHEMBL203	471572	7.3	CNC(=O)O[C@H]1CN[C@H](C#Cc2cc3ncnc(Nc4ccc(OCc5cccc(F)c5)c(Cl)c4)c3s2)C1
CHEMBL203	471647	7.3	CCN(C)C(=O)O[C@H]1CN[C@H](C#Cc2cc3ncnc(Nc4ccc(OCc5cccc(F)c5)c(Cl)c4)c3s2)C1
CHEMBL203	471650	7.2	O=C(O[C@H]1CN[C@H](C#Cc2cc3ncnc(Nc4ccc(OCc5cccc(F)c5)c(Cl)c4)c3s2)C1)N1CCNCC1
CHEMBL203	471651	7.4	CS(=O)(=O)CCNC(=O)O[C@H]1CN[C@H](C#Cc2cc3ncnc(Nc4ccc(OCc5cccc(F)c5)c(Cl)c4)c3s2)C1
CHEMBL203	474928	6.52	CS(=O)(=O)CCNCc1cc(-c2cc3c(Nc4ccc(OCc5cccc(F)c5)c(Cl)c4)ncnc3s2)cs1
CHEMBL203	474929	6.94	Fc1cccc(COc2ccc(Nc3ncnc4sc(-c5ccc[nH]5)cc34)cc2Cl)c1
CHEMBL203	474930	7.17	CN(C)Cc1ccc(-c2cc3c(Nc4ccc(OCc5cccc(F)c5)c(Cl)c4)ncnc3s2)[nH]1
CHEMBL203	474943	5.46	Cc1[nH]c(/C=C2\C(=O)Nc3ccc(C(=O)NNc4ccccc4)cc32)c(C)c1CCC(=O)O
CHEMBL203	474981	8.0	Fc1cccc(COc2ccc(Nc3ncnc4cc(-c5ccco5)sc34)cc2Cl)c1
CHEMBL203	474982	9.0	CS(=O)(=O)CCNCc1ccc(-c2cc3ncnc(Nc4ccc(OCc5cccc(F)c5)c(Cl)c4)c3s2)o1
CHEMBL203	474983	8.4	CS(=O)(=O)CCNCc1cc(-c2cc3ncnc(Nc4ccc(OCc5cccc(F)c5)c(Cl)c4)c3s2)co1
CHEMBL203	474984	8.1	Fc1cccc(COc2ccc(Nc3ncnc4cc(-c5cccs5)sc34)cc2Cl)c1
CHEMBL203	474986	8.15	CS(=O)(=O)CCNCc1ccc(-c2cc3ncnc(Nc4ccc(OCc5cccc(F)c5)c(Cl)c4)c3s2)[nH]1
CHEMBL203	474987	7.82	Fc1cccc(COc2ccc(Nc3ncnc4sc(-c5ccco5)cc34)cc2Cl)c1
CHEMBL203	474988	7.27	Fc1cccc(COc2ccc(Nc3ncnc4sc(-c5ccc(CNCc6ccccc6)o5)cc34)cc2Cl)c1
CHEMBL203	474989	6.92	CCNCc1ccc(-c2cc3c(Nc4ccc(OCc5cccc(F)c5)c(Cl)c4)ncnc3s2)[nH]1
CHEMBL203	474990	6.86	CS(=O)(=O)CCNCc1ccc(-c2cc3c(Nc4ccc(OCc5cccc(F)c5)c(Cl)c4)ncnc3s2)[nH]1
CHEMBL203	475028	8.7	CN(C)Cc1ccc(-c2cc3ncnc(Nc4ccc(OCc5cccc(F)c5)c(Cl)c4)c3s2)o1
CHEMBL203	475029	8.3	CN1CCN(Cc2ccc(-c3cc4ncnc(Nc5ccc(OCc6cccc(F)c6)c(Cl)c5)c4s3)o2)CC1
CHEMBL203	475030	8.52	OCc1ccc(-c2cc3ncnc(Nc4ccc(OCc5cccc(F)c5)c(Cl)c4)c3s2)o1
CHEMBL203	475031	8.52	N#CCNCc1ccc(-c2cc3ncnc(Nc4ccc(OCc5cccc(F)c5)c(Cl)c4)c3s2)o1
CHEMBL203	475032	8.52	CS(=O)(=O)CCNCc1cc(-c2cc3ncnc(Nc4ccc(OCc5cccc(F)c5)c(Cl)c4)c3s2)cs1
CHEMBL203	475033	7.17	Fc1cccc(COc2ccc(Nc3ncnc4cc(-c5ccc[nH]5)sc34)cc2Cl)c1
CHEMBL203	475034	8.4	CN(C)Cc1ccc(-c2cc3ncnc(Nc4ccc(OCc5cccc(F)c5)c(Cl)c4)c3s2)[nH]1
CHEMBL203	475035	8.22	CCNCc1ccc(-c2cc3ncnc(Nc4ccc(OCc5cccc(F)c5)c(Cl)c4)c3s2)[nH]1
CHEMBL203	475036	7.92	CS(=O)(=O)CCNCc1ccc(-c2cc3c(Nc4ccc(OCc5cccc(F)c5)c(Cl)c4)ncnc3s2)o1
CHEMBL203	475037	8.05	Fc1cccc(COc2ccc(Nc3ncnc4sc(-c5cccs5)cc34)cc2Cl)c1
CHEMBL203	475038	7.02	CS(=O)(=O)CCNCc1ccc(-c2cc3c(Nc4ccc(OCc5cccc(F)c5)c(Cl)c4)ncnc3s2)s1
CHEMBL203	475596	7.24	COc1cc(N2CCC(N3CCN(S(C)(=O)=O)CC3)CC2)ccc1Nc1nccc(-c2c(-c3cccc(C(=O)Nc4c(F)cccc4F)c3)nc3ccccn23)n1
CHEMBL203	475597	7.66	CCc1cc(Nc2nccc(-c3c(-c4cccc(C(=O)Nc5c(F)cccc5F)c4)nc4ccccn34)n2)c(OC)cc1N1CCC(N2CCN(S(C)(=O)=O)CC2)CC1
CHEMBL203	475734	6.6	COc1cc2ncn(-c3cc(OCc4ccccc4C(F)(F)F)c(C(N)=O)s3)c2cc1OC
CHEMBL203	484799	6.4	CSCc1cc(/C=C2\C(=O)Nc3ccccc32)cc(CSC)c1O
CHEMBL203	484800	6.05	CCOc1cc(/C=C2/CCNC2=O)cc(CSc2ccccc2)c1O
CHEMBL203	484815	6.4	CCOc1cc(/C=C(\C#N)C(N)=O)cc(CSc2ccccc2)c1O
CHEMBL203	484817	5.4	CCOc1cc(/C=C(\C#N)C(N)=O)cc(CSc2cccc(OC)c2)c1O
CHEMBL203	484818	5.52	CCOc1cc(/C=C(\C#N)C(N)=O)cc(CSc2ccc(O)cc2)c1O
CHEMBL203	484852	6.1	N#C/C(=C\c1cc(CSc2ccccc2)c(O)c(OCc2ccccc2)c1)C(N)=O
CHEMBL203	484853	6.22	N#C/C(=C/c1cc(Cc2ccccc2)c(O)c(Cc2ccccc2)c1)C(N)=O
CHEMBL203	484855	6.0	CC(C)c1cc(/C=C(\C#N)C(N)=O)cc(C(C)C)c1O
CHEMBL203	484856	6.4	N#C/C(=C\c1cc(-c2ccccc2)c(O)c(-c2ccccc2)c1)C(N)=O
CHEMBL203	484857	5.52	N#CC(C#N)=C(C#N)c1cc(O)c(O)c(O)c1
CHEMBL203	484858	6.22	Nc1ncnc2c1ncn2[C@@H]1O[C@H](COC(=O)c2ccc(S(=O)(=O)Oc3ccc(/C=C/[N+](=O)[O-])cc3)cc2)[C@@H](O)[C@H]1O
CHEMBL203	484859	6.3	COc1cc(/C=C/[N+](=O)[O-])ccc1OS(=O)(=O)c1ccc(C(=O)OC[C@H]2O[C@@H](n3cnc4c(N)ncnc43)[C@H](O)[C@@H]2O)cc1
CHEMBL203	484869	5.22	COc1cc(C(C#N)=C(C#N)C#N)cc(O)c1O
CHEMBL203	484871	5.0	N#CC(C#N)=C(C#N)c1ccc(O)c(O)c1
CHEMBL203	484872	5.0	N#CC(C#N)=C(C#N)c1cc(O)cc(O)c1
CHEMBL203	484876	6.0	CC(C)NC(=O)c1ccc(S(=O)(=O)Oc2ccc(/C=C/[N+](=O)[O-])cc2)cc1
CHEMBL203	484989	6.0	CCOC(=O)C(=O)Oc1ccc(-c2c(C(=O)OCC)oc3cc(O)cc(O)c3c2=O)cc1
CHEMBL203	490384	5.47	Oc1cc2c(cc1O)[C@@H]1c3ccc(O)c(O)c3OC[C@]1(O)C2
CHEMBL203	490644	5.813	CC[C@@H]1C(=O)N(C)c2cnc(Nc3ccc(C(=O)NC4CCN(C)CC4)cc3OC)nc2N1C1CCCC1
CHEMBL203	493886	6.15	Cc1ccc(NC(=O)c2ccc(CN3CCN(C)CC3)cc2)cc1-c1ccc2ccncc2c1
CHEMBL203	494364	6.96	Fc1cccc(COc2ccc(Nc3ncnc4cc(C#C[C@@H]5CCCN5)sc34)cc2Cl)c1
CHEMBL203	494366	6.89	COCCN1CCC[C@@H]1C#Cc1cc2ncnc(Nc3ccc(OCc4cccc(F)c4)c(Cl)c3)c2s1
CHEMBL203	494449	6.92	CS(=O)(=O)N1CCC[C@@H]1C#Cc1cc2ncnc(Nc3ccc(OCc4cccc(F)c4)c(Cl)c3)c2s1
CHEMBL203	494450	7.24	CC(=O)N1CCC[C@@H]1C#Cc1cc2ncnc(Nc3ccc(OCc4cccc(F)c4)c(Cl)c3)c2s1
CHEMBL203	494452	7.85	O[C@H]1CN[C@H](C#Cc2cc3ncnc(Nc4ccc(OCc5cccc(F)c5)c(Cl)c4)c3s2)C1
CHEMBL203	494537	6.94	CCO[C@H]1CN[C@H](C#Cc2cc3ncnc(Nc4ccc(OCc5cccc(F)c5)c(Cl)c4)c3s2)C1
CHEMBL203	494538	7.09	CS(=O)(=O)O[C@H]1CN[C@H](C#Cc2cc3ncnc(Nc4ccc(OCc5cccc(F)c5)c(Cl)c4)c3s2)C1
CHEMBL203	494539	7.2	CCC(=O)O[C@H]1CN[C@H](C#Cc2cc3ncnc(Nc4ccc(OCc5cccc(F)c5)c(Cl)c4)c3s2)C1
CHEMBL203	494623	6.85	CCOC(=O)O[C@H]1CN[C@H](C#Cc2cc3ncnc(Nc4ccc(OCc5cccc(F)c5)c(Cl)c4)c3s2)C1
CHEMBL203	494726	7.22	CCOC(=O)N[C@H]1CN[C@H](C#Cc2cc3ncnc(Nc4ccc(OCc5cccc(F)c5)c(Cl)c4)c3s2)C1
CHEMBL203	494727	7.3	CCS(=O)(=O)N[C@H]1CN[C@H](C#Cc2cc3ncnc(Nc4ccc(OCc5cccc(F)c5)c(Cl)c4)c3s2)C1
CHEMBL203	494834	5.94	CN1CCN(c2ccc3nc(-c4c(N)c5c(F)cccc5[nH]c4=O)[nH]c3c2)CC1
CHEMBL203	495436	5.86	CNC(=O)c1c(F)cccc1Nc1nc(Nc2cc3c(cc2OC)CCN3C(=O)CN(C)C)nc2[nH]ccc12
CHEMBL203	499009	5.15	COCCOc1cc2ncnc(Nc3c(Cl)ccc4c3OCO4)c2cc1NC(=O)[C@@H]1CCCN1
CHEMBL203	499070	7.4	CCN1CCN(Cc2ccc(-c3cc4c(N[C@@H](C)c5ccccc5)ncnc4[nH]3)cc2)CC1
CHEMBL203	504234	6.33	CN(C)c1ccc(C(=C2C=CC(=[N+](C)C)C=C2)c2ccc(N(C)C)cc2)cc1
CHEMBL203	508707	6.738	COCC(=O)NC/C=C/c1ccc2ncnc(Nc3ccc(Oc4ccc(C)nc4)c(C)c3)c2c1
CHEMBL203	509460	6.52	Nc1nc(Nc2cccc(Br)c2)c2cc(CCc3ccccc3)[nH]c2n1
CHEMBL203	509461	5.66	COc1ccc(CCc2cc3c(Nc4cccc(Br)c4)nc(N)nc3[nH]2)cc1
CHEMBL203	509462	5.47	Nc1nc(Nc2cccc(Br)c2)c2cc(CCc3ccccc3Cl)[nH]c2n1
CHEMBL203	509463	5.32	Nc1nc(Nc2cccc(Br)c2)c2cc(CCc3cccc4ccccc34)[nH]c2n1
CHEMBL203	509464	5.33	Nc1nc(Nc2cccc(Br)c2)c2cc(CCc3ccc4ccccc4c3)[nH]c2n1
CHEMBL203	509607	5.88	Nc1nc(Nc2ccc(Cl)cc2F)c2cc(CCc3ccccc3)[nH]c2n1
CHEMBL203	509608	5.5	Nc1nc(Nc2ccc(Cl)cc2)c2cc(CCc3ccccc3)[nH]c2n1
CHEMBL203	509692	5.37	Nc1nc(Nc2cccc(Br)c2)c2cc(Cc3ccccc3Cl)[nH]c2n1
CHEMBL203	509694	5.91	Nc1nc(Nc2cccc(Br)c2)c2cc(Cc3ccc4ccccc4c3)[nH]c2n1
CHEMBL203	510852	5.01	COc1cc2nc(Cl)nc(Nc3ccc(S(=O)(=O)Nc4nccs4)cc3)c2cc1OC
CHEMBL203	511534	7.28	Nc1ncnc(Nc2ccc3c(cnn3Cc3cccc(F)c3)c2)c1/C=N/NCC(F)(F)F
CHEMBL203	511535	7.31	COc1ccc(/N=C/c2c(N)ncnc2Nc2ccc3c(cnn3Cc3cccc(F)c3)c2)cc1
CHEMBL203	511600	8.1	CN(C)/N=C/c1c(N)ncnc1Nc1ccc2c(cnn2Cc2cccc(F)c2)c1
CHEMBL203	511601	7.8	Nc1ncnc(Nc2ccc3c(cnn3Cc3cccc(F)c3)c2)c1/C=N/N1CCOCC1
CHEMBL203	511602	7.52	Nc1ncnc(Nc2ccc3c(cnn3Cc3cccc(F)c3)c2)c1/C=N/N1CCCCC1
CHEMBL203	511603	7.8	CN1CCN(/N=C/c2c(N)ncnc2Nc2ccc3c(cnn3Cc3cccc(F)c3)c2)CC1
CHEMBL203	511658	8.05	Nc1ncnc(Nc2ccc3c(cnn3Cc3cccc(F)c3)c2)c1/C=N/N1CCN(CCO)CC1
CHEMBL203	511659	7.59	COC[C@@H]1CCCN1/N=C/c1c(N)ncnc1Nc1ccc2c(cnn2Cc2cccc(F)c2)c1
CHEMBL203	512373	5.4	COc1cc2ncnc(N(C)c3ccccc3)c2cc1OC
CHEMBL203	514299	8.0	CCN1CCN(CC/C=C/c2ccc3c(Nc4ccc(Sc5nccn5C)c(Cl)c4)c(C#N)cnc3c2)CC1
CHEMBL203	514994	7.5	CNC(=O)c1ccccc1Nc1nc(Nc2ccc(N3CCOCC3)cc2OC)ncc1Cl
CHEMBL203	516400	5.2	Fc1ccc(-c2nn3ccccc3c2-c2ccncc2)cc1
CHEMBL203	520053	6.7	COc1cc(Nc2ncc3c(n2)-c2ccc(Cl)cc2C(c2c(F)cccc2OC)=NC3)ccc1C(=O)O
CHEMBL203	520120	6.0	Cc1nc(N)sc1-c1ccnc(Nc2ccc(N3CCOCC3)cc2)n1
CHEMBL203	520187	5.27	COc1c(NC(=O)Nc2ccc(-c3ccc(CN4CCOCC4)nc3)c3ccccc23)cc(C(C)(C)C)cc1NS(C)(=O)=O
CHEMBL203	521633	6.73	NS(=O)(=O)c1ccc(Nc2nc3ncnc(Nc4c(F)cccc4F)c3s2)cc1
CHEMBL203	521634	7.09	NS(=O)(=O)c1ccc(Nc2nc3ncnc(Nc4ccccc4)c3s2)cc1
CHEMBL203	521713	8.15	NS(=O)(=O)c1ccc(Nc2nc3ncnc(Nc4cccc(Cl)c4)c3s2)cc1
CHEMBL203	521714	8.0	NS(=O)(=O)c1ccc(Nc2nc3ncnc(Nc4cccc(Br)c4)c3s2)cc1
CHEMBL203	521715	8.05	NS(=O)(=O)c1ccc(Nc2nc3ncnc(Nc4ccc(F)c(Cl)c4)c3s2)cc1
CHEMBL203	521716	7.85	Cc1cccc(Nc2ncnc3nc(Nc4ccc(S(N)(=O)=O)cc4)sc23)c1
CHEMBL203	521783	5.48	NS(=O)(=O)c1ccc(Nc2nc3ncnc(Nc4ccc(N5CCOCC5)c(Cl)c4)c3s2)cc1
CHEMBL203	521784	7.23	Fc1ccc(Nc2ncnc3nc(Nc4ccccc4)sc23)cc1Cl
CHEMBL203	521786	7.57	Clc1cccc(Nc2ncnc3nc(Nc4ccccc4)sc23)c1
CHEMBL203	521853	7.6	COCCN(CCOC)S(=O)(=O)c1ccc(Nc2nc3ncnc(Nc4ccc(F)c(Cl)c4)c3s2)cc1
CHEMBL203	521854	6.04	Fc1ccc(Nc2ncnc3nc(NCCN4CCOCC4)sc23)cc1Cl
CHEMBL203	521855	8.0	Fc1ccc(Nc2ncnc3nc(Nc4ccc(CN5CCCCC5)cc4)sc23)cc1Cl
CHEMBL203	521856	7.82	Fc1ccc(Nc2ncnc3nc(Nc4ccc(CCN5CCOCC5)cc4)sc23)cc1Cl
CHEMBL203	521922	7.92	CN(C)Cc1ccc(Nc2nc3ncnc(Nc4ccc(F)c(Cl)c4)c3s2)cc1
CHEMBL203	521923	7.89	CN(C)CCc1ccc(Nc2nc3ncnc(Nc4ccc(F)c(Cl)c4)c3s2)cc1
CHEMBL203	521925	7.92	Fc1ccc(Nc2ncnc3nc(Nc4ccc(CN5CCOCC5)cc4)sc23)cc1Cl
CHEMBL203	521998	7.96	OC[C@@H]1CCCN1Cc1ccc(Nc2nc3ncnc(Nc4ccc(F)c(Cl)c4)c3s2)cc1
CHEMBL203	521999	8.22	CCc1nccn1Cc1ccc(Nc2nc3ncnc(Nc4ccc(F)c(Cl)c4)c3s2)cc1
CHEMBL203	522000	7.37	C#Cc1cccc(Nc2ncnc3nc(Nc4ccc(CN5CCOCC5)cc4)sc23)c1
CHEMBL203	522001	8.05	CN1CCN(Cc2ccc(Nc3nc4ncnc(Nc5ccc(OCc6cccc(F)c6)c(Cl)c5)c4s3)cc2)CC1
CHEMBL203	522182	5.0	NC[C@H](Cc1cccc(F)c1)NC(=O)c1cc(Br)c(-c2ccnc3[nH]ccc23)s1
CHEMBL203	559790	5.51	CNC(=O)c1nn(C)c2c1C(C)(C)Cc1cnc(Nc3ccc(N4CCN(C)CC4)cc3)nc1-2
CHEMBL203	568338	5.757	CC1(C)CNc2cc(NC(=O)c3cccnc3NCc3ccncc3)ccc21
CHEMBL203	568339	6.148	CCN1CCN(Cc2ccc(NC(=O)Nc3ccc(Oc4cc(NC)ncn4)cc3)cc2C(F)(F)F)CC1
CHEMBL203	568349	6.41	Cc1cc(Nc2ncc3cc(-c4c(Cl)cccc4Cl)c(=O)n(C)c3n2)ccc1F
CHEMBL203	568350	6.42	Cn1c(=O)c(-c2c(Cl)cccc2Cl)cc2cnc(Nc3ccc(F)cc3)nc21
CHEMBL203	573415	7.64	CCC1=C2C(Nc3ccc4c(cnn4Cc4ccccc4)c3)=NC=NC2N=C1NC(=O)O[C@H]1CC[C@H](N)CC1
CHEMBL203	573416	7.64	CCC1=C2C(Nc3ccc4c(cnn4Cc4cccc(F)c4)c3)=NC=NC2N=C1NC(=O)OC[C@@H]1COCCN1
CHEMBL203	573423	7.72	CCC1=C2C(Nc3ccc4c(cnn4Cc4ccccc4)c3)=NC=NC2N=C1NC(=O)O[C@H]1CC[C@@](C)(N)CC1
CHEMBL203	573478	7.36	CCC1=C2C(Nc3ccc4c(cnn4Cc4ccccc4)c3)=NC=NC2N=C1NC(=O)OCCC1CCNCC1
CHEMBL203	573525	7.42	CCC1=C2C(Nc3ccc4c(cnn4Cc4ccccc4)c3)=NC=NC2N=C1NC(=O)OCC1CCCNC1
CHEMBL203	573538	7.4	CCC1=C2C(Nc3ccc4c(cnn4Cc4ccccc4)c3)=NC=NC2N=C1NC(=O)OCCn1ccnc1
CHEMBL203	573556	7.35	CCC1=C2C(Nc3ccc4c(cnn4Cc4ccccc4)c3)=NC=NC2N=C1NC(=O)OCC1CCCCN1
CHEMBL203	573560	7.68	CCC1=C2C(Nc3ccc4c(cnn4Cc4ccccc4)c3)=NC=NC2N=C1NC(=O)OCCN1CCNCC1
CHEMBL203	573573	6.95	CCC1=C2C(Nc3ccc4c(cnn4Cc4ccccc4)c3)=NC=NC2N=C1NC(=O)OCCN1CCOCC1
CHEMBL203	575319	7.89	C=CC(=O)N1CCC[C@H]1C(=O)Nc1cc2c(Nc3cccc(Cl)c3F)ncnc2cc1OCCOC
CHEMBL203	575320	8.05	C=CC(=O)N1CCC[C@H]1C(=O)Nc1cc2c(Nc3ccc(F)c(Cl)c3F)ncnc2cc1OCCOC
CHEMBL203	576902	6.64	c1csc(CNc2ncnc3ccc(-c4ccc5c(c4)OCO5)cc23)c1
CHEMBL203	578328	6.62	CC(=O)OCN(C)/N=N/c1ccc2ncnc(Nc3cccc(Cl)c3)c2c1
CHEMBL203	578334	6.74	C=COC(=O)N(CCN(C)C)/N=N/c1ccc2ncnc(Nc3cccc(Cl)c3)c2c1
CHEMBL203	578335	6.14	C=COC(=O)N(C)/N=N/c1ccc2ncnc(Nc3cccc(Cl)c3)c2c1
CHEMBL203	578358	6.3	CN(/N=N/c1ccc2ncnc(Nc3cccc(Cl)c3)c2c1)C(=O)OCCCl
CHEMBL203	578395	6.2	CC(=O)OCOC(=O)N(C)/N=N/c1ccc2ncnc(Nc3cccc(Cl)c3)c2c1
CHEMBL203	578396	6.41	CN(/N=N/c1ccc2ncnc(Nc3cccc(Cl)c3)c2c1)C(=O)OCCl
CHEMBL203	578466	6.11	CN(/N=N/c1ccc2ncnc(Nc3cccc(Cl)c3)c2c1)C(=O)Oc1ccc([N+](=O)[O-])cc1
CHEMBL203	582954	5.9	CN1CCN(c2nc(C3=C(c4c[nH]c5ccccc45)C(=O)NC3=O)c3ccccc3n2)CC1
CHEMBL203	586555	6.1	CCCCCCCCN[C@H](C)[C@@H](O)c1ccc(SC(C)C)cc1
CHEMBL203	590207	6.415	NCCn1cc(-c2cc(-c3cc4ccccc4s3)c3[nH]ncc3c2)c2nc(N)ncc21
CHEMBL203	591664	7.2	COc1cc(-c2nc3ccccc3s2)ccc1Nc1ncnc2cc(OC)c(OC)cc12
CHEMBL203	591665	6.46	COc1cc2c(Nc3ccc(-c4nc5ccccc5s4)cc3O)ncnc2cc1OCCCN1CCN(C)CC1
CHEMBL203	591670	5.35	COc1cc2ncnc(Nc3ccc(-c4nc5ccccc5s4)cc3F)c2cc1OCCCN1CCN(C)CC1
CHEMBL203	591687	7.8	COc1cc2c(Nc3ccc(-c4nc5ccccc5s4)c(Cl)c3)ncnc2cc1OCCCN1CCN(C)CC1
CHEMBL203	591688	6.7	COc1ccc2nc(-c3ccc(Nc4ncnc5cc(OCCCN6CCN(C)CC6)c(OC)cc45)cc3)sc2c1
CHEMBL203	591692	7.34	COc1cc2c(Nc3ccc(-c4nc5ccccc5s4)cc3)ncnc2cc1OCCCN1CCN(C)CC1
CHEMBL203	591707	5.64	COc1cc2ncnc(Nc3ccc(-c4nc5ccccc5s4)c(F)c3)c2cc1OCCCN1CCN(C)CC1
CHEMBL203	591720	7.49	COc1cc2c(Nc3ccc(-c4nc5ccccc5s4)c(C)c3)ncnc2cc1OCCCN1CCN(C)CC1
CHEMBL203	591729	6.14	COc1cc2c(Nc3ccc(-c4nc5ccc(F)cc5s4)cc3)ncnc2cc1OCCCN1CCN(C)CC1
CHEMBL203	591745	5.85	COc1cc2ncnc(Nc3ccc(-c4nc5ccccc5s4)cc3C)c2cc1OCCCN1CCN(C)CC1
CHEMBL203	591755	6.59	COc1cc2c(Nc3ccc(-c4nc5ccc(Cl)cc5s4)cc3)ncnc2cc1OCCCN1CCN(C)CC1
CHEMBL203	591762	5.21	COc1cc2c(Nc3ccc(-c4nc5ccc(Cl)cc5s4)cc3F)ncnc2cc1OCCCN1CCN(C)CC1
CHEMBL203	591763	5.85	COc1cc2c(N(C)c3ccc(-c4nc5ccccc5s4)c(OC)c3)ncnc2cc1OCCCN1CCN(C)CC1
CHEMBL203	591784	5.66	COc1cc2ncnc(Nc3ccc(-c4nc5ccccc5s4)cc3O)c2cc1OC
CHEMBL203	594591	5.66	CCCC(Cc1coc2nc(N)nc(N)c12)c1ccccc1OC
CHEMBL203	596307	6.22	CN(CCN/N=N/c1ccc2ncnc(Nc3cccc(Cl)c3)c2c1)CCNS(=O)(=O)c1cccc2c(N(C)C)cccc12
CHEMBL203	596440	8.14	O=C(Nc1ccc2ncnc(Nc3cccc(Br)c3)c2c1)[C@@H]1O[C@H]1CN1CCCCC1
CHEMBL203	596441	7.227	O=C(COc1ccccc1)Nc1ccc2ncnc(Nc3cccc(Br)c3)c2c1
CHEMBL203	596442	7.373	O=C(COc1ccc(F)cc1)Nc1ccc2ncnc(Nc3cccc(Br)c3)c2c1
CHEMBL203	596443	7.28	O=C(COc1c(F)c(F)c(F)c(F)c1F)Nc1ccc2ncnc(Nc3cccc(Br)c3)c2c1
CHEMBL203	596506	9.43	O=C(CNC(=O)Oc1ccccc1)Nc1ccc2ncnc(Nc3cccc(Br)c3)c2c1
CHEMBL203	596507	9.77	N#CCC(=O)Nc1ccc2ncnc(Nc3cccc(Br)c3)c2c1
CHEMBL203	596508	9.44	O=C(Cn1sccc1=O)Nc1ccc2ncnc(Nc3cccc(Br)c3)c2c1
CHEMBL203	596509	9.07	O=C(Cn1sc2ccccc2c1=O)Nc1ccc2ncnc(Nc3cccc(Br)c3)c2c1
CHEMBL203	596510	6.89	CC(C)c1nsc(C(=O)Nc2ccc3ncnc(Nc4cccc(Br)c4)c3c2)n1
CHEMBL203	597145	6.363	C[C@]12O[C@H](C[C@]1(O)CO)n1c3ccccc3c3c4c(c5c6ccccc6n2c5c31)CNC4=O
CHEMBL203	598002	5.7	O=C(Nc1ccccc1)N(Cc1ccc(F)cc1)Cc1cccc(Cl)c1O
CHEMBL203	598003	5.65	O=C(Nc1ccccc1)N(Cc1ccc(F)cc1)Cc1cccc(Br)c1O
CHEMBL203	598032	5.38	O=C(Nc1ccccc1)N(Cc1ccc(F)cc1)Cc1cc(Cl)cc(Cl)c1O
CHEMBL203	598033	5.33	O=C(Nc1ccccc1)N(Cc1ccc(F)cc1)Cc1cc(Br)cc(Br)c1O
CHEMBL203	598035	6.02	O=C(Nc1ccccc1)N(Cc1ccc(O)cc1)Cc1cccc(Cl)c1O
CHEMBL203	598071	5.97	O=C(Nc1ccccc1)N(Cc1ccc(O)cc1)Cc1cccc(Br)c1O
CHEMBL203	598072	5.12	Cc1cccc(CN(Cc2ccc(O)cc2)C(=O)Nc2ccccc2)c1O
CHEMBL203	598073	5.73	O=C(Nc1ccccc1)N(Cc1ccc(O)cc1)Cc1cc(Cl)cc(Cl)c1O
CHEMBL203	598074	5.95	O=C(Nc1ccccc1)N(Cc1ccc(O)cc1)Cc1cc(Br)cc(Br)c1O
CHEMBL203	598075	5.03	Cc1cc(C)c(O)c(CN(Cc2ccc(O)cc2)C(=O)Nc2ccccc2)c1
CHEMBL203	598177	6.17	Oc1c(Cl)cccc1CN(Cc1ccc(F)cc1)C(=S)Nc1ccccc1
CHEMBL203	598178	6.01	Oc1c(Br)cccc1CN(Cc1ccc(F)cc1)C(=S)Nc1ccccc1
CHEMBL203	598179	5.07	Cc1cccc(CN(Cc2ccc(F)cc2)C(=S)Nc2ccccc2)c1O
CHEMBL203	598180	5.87	Oc1c(Cl)cc(Cl)cc1CN(Cc1ccc(F)cc1)C(=S)Nc1ccccc1
CHEMBL203	598181	5.75	Oc1c(Br)cc(Br)cc1CN(Cc1ccc(F)cc1)C(=S)Nc1ccccc1
CHEMBL203	598212	7.1	Oc1ccc(CN(Cc2cccc(Cl)c2O)C(=S)Nc2ccccc2)cc1
CHEMBL203	598213	6.92	Oc1ccc(CN(Cc2cccc(Br)c2O)C(=S)Nc2ccccc2)cc1
CHEMBL203	598214	5.46	Cc1cccc(CN(Cc2ccc(O)cc2)C(=S)Nc2ccccc2)c1O
CHEMBL203	598215	6.25	Oc1ccc(CN(Cc2cc(Cl)cc(Cl)c2O)C(=S)Nc2ccccc2)cc1
CHEMBL203	598244	6.06	Oc1ccc(CN(Cc2cc(Br)cc(Br)c2O)C(=S)Nc2ccccc2)cc1
CHEMBL203	598245	5.23	Cc1cc(C)c(O)c(CN(Cc2ccc(O)cc2)C(=S)Nc2ccccc2)c1
CHEMBL203	598380	5.66	O=C1CSC(N/N=C/c2ccc(F)cc2)=N1
CHEMBL203	598381	5.71	O=C1CSC(N/N=C/c2ccc(Cl)cc2)=N1
CHEMBL203	598382	5.76	O=C1CSC(N/N=C/c2ccc(Br)cc2)=N1
CHEMBL203	598383	5.49	Cc1ccc(/C=N/NC2=NC(=O)CS2)cc1
CHEMBL203	598384	5.24	COc1ccc(/C=N/NC2=NC(=O)CS2)cc1
CHEMBL203	598385	5.17	O=C1CSC(N/N=C/c2ccc([N+](=O)[O-])cc2)=N1
CHEMBL203	598426	5.33	O=C1CSC(N/N=C/c2ccc(O)cc2)=N1
CHEMBL203	598427	6.01	O=C1CSC(N/N=C/c2cc(F)ccc2O)=N1
CHEMBL203	598428	6.25	O=C1CSC(N/N=C/c2cc(Cl)ccc2O)=N1
CHEMBL203	598429	7.05	O=C1CSC(N/N=C/c2cc(Br)ccc2O)=N1
CHEMBL203	598430	5.84	O=C1CSC(N/N=C/c2cc(Cl)cc(Cl)c2O)=N1
CHEMBL203	598431	5.91	O=C1CSC(N/N=C/c2cc(Br)cc(Br)c2O)=N1
CHEMBL203	598467	5.13	O=C1CSC(N/N=C/c2cccc(Br)c2)=N1
CHEMBL203	598606	7.55	C=C=CCCCOc1cc2c(Nc3cccc(Cl)c3)ncnc2cc1O
CHEMBL203	598617	6.24	Cc1ccc(NC(=O)c2ccc(N(CCCl)CCCl)cc2)cc1
CHEMBL203	598618	7.1	COc1ccc(NC(=O)c2ccc(N(CCCl)CCCl)cc2)cc1
CHEMBL203	598619	6.12	CC(C)c1ccc(NC(=O)c2ccc(N(CCCl)CCCl)cc2)cc1
CHEMBL203	598673	7.49	C#CCCCCCOc1cc2c(Nc3ccc(F)c(Cl)c3)ncnc2cc1OC
CHEMBL203	598674	8.35	C=C=CCCCCCOc1cc2c(Nc3ccc(F)c(Cl)c3)ncnc2cc1O
CHEMBL203	598676	7.49	C=CCCCCOc1cc2c(Nc3ccc(F)c(Cl)c3)ncnc2cc1OC
CHEMBL203	598677	6.97	CCCCCCOc1cc2c(Nc3ccc(F)c(Cl)c3)ncnc2cc1OC
CHEMBL203	598682	5.02	O=C(Nc1ccccc1Cl)c1ccc(N(CCCl)CCCl)cc1
CHEMBL203	598683	5.11	O=C(Nc1ccccc1Br)c1ccc(N(CCCl)CCCl)cc1
[truncated: 99,503 more rows]
