# Supplementary material for: Improving chemical similarity ensemble approach in target prediction
Source: J Cheminform. 2016 Apr 23;8:20. doi: 10.1186/s13321-016-0130-x (PMC4842302; doi:10.1186/s13321-016-0130-x)
Supplement: Supplementary file 4 — 10.1186/s13321-016-0130-x Kinase specific training data set with activity cutoff 10 μm. [file 13321_2016_130_MOESM4_ESM.gz › 13321_2016_130_MOESM4_ESM]

target_chembl_id	molregno	smiles	pchembl_value
CHEMBL1827	21889	CN1C(=O)c2[nH]c(C)nc2N3[C@H]4CCC[C@H]4N=C13	5.62
CHEMBL1827	21929	CCCc1nc2C(=O)N(C)C3=N[C@@H]4CCC[C@@H]4N3c2[nH]1	6.1
CHEMBL1827	21972	CC(C)CCc1nc2C(=O)N(C)C3=N[C@@H]4CCC[C@@H]4N3c2[nH]1	7.3
CHEMBL1827	21973	CCCCCCc1nc2C(=O)N(C)C3=N[C@@H]4CCC[C@@H]4N3c2[nH]1	8.0
CHEMBL1827	110859	CN1C(=O)c2c(nc(Cc3ccc(cc3)c4ccccc4)n2Cc5ccccc5)N6CC7(CCCC7)N=C16	6.7
CHEMBL1827	110860	CN1C(=O)c2[nH]c(Cc3ccc(cc3)c4ccccc4)nc2N5[C@H]6CCC[C@H]6N=C15	7.18
CHEMBL1827	110946	CN1C(=O)c2c(nc(C#Cc3ccccc3)n2Cc4ccccc4)N5[C@H]6CCC[C@H]6N=C15	8.4
CHEMBL1827	110948	CN1C(=O)c2[nH]c(nc2N3[C@H]4CCC[C@H]4N=C13)C(F)(F)F	5.21
CHEMBL1827	111019	CN1C(=O)c2c(nc(CC3CCCC3)n2Cc4ccccc4)N5CC6(CCCC6)N=C15	6.92
CHEMBL1827	111020	CN1C(=O)c2[nH]c(CC3CCCC3)nc2N4[C@H]5CCC[C@H]5N=C14	7.47
CHEMBL1827	111112	CN1C(=O)c2[nH]c(CC3CC3)nc2N4[C@H]5CCC[C@H]5N=C14	6.21
CHEMBL1827	111113	CN1C(=O)c2c(nc(CC3CC3)n2Cc4ccccc4)N5[C@H]6CCC[C@H]6N=C15	6.38
CHEMBL1827	111177	CC(C)N1C(=O)c2[nH]c(C)nc2N3[C@H]4CCC[C@H]4N=C13	6.62
CHEMBL1827	111268	CN1C(=O)c2c(nc(Cc3ccccc3)n2Cc4ccccc4)N5[C@H]6CCC[C@H]6N=C15	6.74
CHEMBL1827	111269	CN1C(=O)c2[nH]c(nc2N3CC4(CCCC4)N=C13)c5ccccc5	5.48
CHEMBL1827	111320	CCCCCCc1nc2N3[C@H]4CCC[C@H]4N=C3N(C)C(=O)c2n1Cc5ccccc5	6.1
CHEMBL1827	111347	CCCc1nc2N3[C@H]4CCC[C@H]4N=C3N(C)C(=O)c2n1Cc5ccccc5	6.29
CHEMBL1827	111365	CN1C(=O)c2[nH]c(CN3CCCC3)nc2N4[C@H]5CCC[C@H]5N=C14	4.8
CHEMBL1827	111366	CN(C)Cc1nc2C(=O)N(C)C3=N[C@@H]4CCC[C@@H]4N3c2[nH]1	5.12
CHEMBL1827	111393	CN1C(=O)c2c(nc(CN3CCCC3)n2Cc4ccccc4)N5[C@H]6CCC[C@H]6N=C15	5.92
CHEMBL1827	111494	CN1C(=O)c2[nH]c(Cc3ccc(cc3)c4ccccc4)nc2N5CC6(CCCC6)N=C15	7.37
CHEMBL1827	111497	CCN1C(=O)c2[nH]c(C)nc2N3[C@H]4CCC[C@H]4N=C13	7.0
CHEMBL1827	111516	CC(C)CCc1nc2N3[C@H]4CCC[C@H]4N=C3N(C)C(=O)c2n1Cc5ccccc5	6.25
CHEMBL1827	111517	CN1C(=O)c2c(nc(Cc3ccccc3)n2Cc4ncc[nH]4)N5[C@H]6CCC[C@H]6N=C15	5.4
CHEMBL1827	111518	CN1C(=O)c2c(nc(Cc3ccccc3)n2CCO)N4[C@H]5CCC[C@H]5N=C14	5.0
CHEMBL1827	111531	CN1C(=O)c2nc(C)n(Cc3ccccc3)c2N4CC5(CCCC5)N=C14	5.54
CHEMBL1827	111549	CN1C(=O)c2c(nc(Cc3ccccc3)n2Cc4cccnc4)N5[C@H]6CCC[C@H]6N=C15	5.37
CHEMBL1827	111603	CN1C(=O)c2c(nc(n2Cc3ccccc3)C(F)(F)F)N4[C@H]5CCC[C@H]5N=C14	6.4
CHEMBL1827	111604	CN1C(=O)c2c(nc(CC3CCCCC3)n2Cc4ccccc4)N5[C@H]6CCC[C@H]6N=C15	6.23
CHEMBL1827	111636	CN1C(=O)c2[nH]c(CC3CCCCC3)nc2N4[C@H]5CCC[C@H]5N=C14	7.72
CHEMBL1827	111664	CN1C(=O)c2c(nc(Cc3ccccc3)n2Cc4cccc(O)c4O)N5[C@H]6CCC[C@H]6N=C15	6.7
CHEMBL1827	111684	CN1C(=O)c2c(nc(Cc3ccc(cc3)c4ccccc4)n2Cc5ccccc5)N6[C@H]7CCC[C@H]7N=C16	6.52
CHEMBL1827	111685	CN1C(=O)c2[nH]c(Cc3ccccc3)nc2N4CC5(CCCC5)N=C14	7.72
CHEMBL1827	111710	CN1C(=O)c2c(nc(CC3CCCC3)n2Cc4ccccc4)N5[C@H]6CCC[C@H]6N=C15	6.56
CHEMBL1827	111724	CN1C(=O)c2c(nc(Cc3ccccc3)n2Cc4ccccc4)N5CC6(CCCC6)N=C15	6.92
CHEMBL1827	111736	CN1C(=O)c2c(nc(C)n2Cc3ccccc3)N4[C@H]5CCC[C@H]5N=C14	6.65
CHEMBL1827	111948	CN1C(=O)c2[nH]c(Cc3ncc[nH]3)nc2N4[C@H]5CCC[C@H]5N=C14	4.59
CHEMBL1827	111981	CN1C(=O)c2c(nc(c3ccccc3)n2Cc4ccccc4)N5CC6(CCCC6)N=C15	7.96
CHEMBL1827	111983	CN1C(=O)c2c(nc(Cc3ncc[nH]3)n2Cc4ccccc4)N5[C@H]6CCC[C@H]6N=C15	5.82
CHEMBL1827	112067	CN(C)Cc1nc2N3[C@H]4CCC[C@H]4N=C3N(C)C(=O)c2n1Cc5ccccc5	5.25
CHEMBL1827	112074	COCc1nc2C(=O)N(C)C3=N[C@@H]4CCC[C@@H]4N3c2[nH]1	4.89
CHEMBL1827	112100	COCc1nc2N3[C@H]4CCC[C@H]4N=C3N(C)C(=O)c2n1Cc5ccccc5	6.0
CHEMBL1827	112286	CN1C(=O)c2c(nc(Cc3ccccc3)n2CC4CCCCC4)N5[C@H]6CCC[C@H]6N=C15	6.96
CHEMBL1827	112287	CN1C(=O)c2c(nc(Cc3ccccc3)n2C)N4CC5(CCCC5)N=C14	5.35
CHEMBL1827	112292	CN1C(=O)c2[nH]c(nc2N3[C@H]4CCC[C@H]4N=C13)C#Cc5ccccc5	5.22
CHEMBL1827	1262963	CCCOc1ccc(cc1C2=NC(=CC(=O)N2)CC)S(=O)(=O)N3CCN(C)CC3	5.84
CHEMBL1827	1262964	CCCOc1ccc(cc1C2=NC(=C(F)C(=O)N2)CC)S(=O)(=O)N3CCN(C)CC3	5.76
CHEMBL1827	1262965	CCCOc1ccc(cc1C2=NC(=C(Cl)C(=O)N2)CC)S(=O)(=O)N3CCN(C)CC3	6.12
CHEMBL1827	1262966	CCCOc1ccc(cc1C2=NC(=C(Br)C(=O)N2)CC)S(=O)(=O)N3CCN(C)CC3	6.38
CHEMBL1827	1262967	CCCOc1ccc(cc1C2=NC(=C(I)C(=O)N2)CC)S(=O)(=O)N3CCN(C)CC3	6.82
CHEMBL1827	1746991	COc1cc(cc(OC)c1OC)c2cnc3c(nccn23)N4CCOCC4	6.0
CHEMBL1827	1763127	CN1C(=O)c2[nH]c(CC3CCCC3)nc2N4CC5(CCCC5)N=C14	7.59
CHEMBL202	709979	COc1cc(c(OC)cc1C(C)C#Cc2c(C)nc(N)nc2N)c3ccccc3	6.5
CHEMBL202	710083	COc1cc(ccc1C(C)C#Cc2c(C)nc(N)nc2N)c3ccccc3	6.47
CHEMBL202	1725320	Clc1cc(Cl)c(Oc2cccc(CC3=CN4C=C(Br)C=CC4=NC3=O)c2)nc1Cl	5.56
CHEMBL202	1725321	Fc1ccc(CC2=CN3C=CC=CC3=NC2=O)c(c1)C(F)(F)F	5.51
CHEMBL202	1725326	NC1=CC=CN2C=C(Cc3ccccc3)C(=O)N=C12	5.06
CHEMBL202	1729085	Nc1nc(O)c2N=C(COc2n1)c3ccccc3	4.24
CHEMBL202	1729087	Nc1nc(O)c2N=C(Cc3ccccc3)COc2n1	4.55
CHEMBL202	1729088	Nc1nc(O)c2N=C(CCc3ccccc3)COc2n1	5.52
CHEMBL202	1729089	Nc1nc(O)c2N=C(CCCc3ccccc3)COc2n1	5.15
CHEMBL202	1729090	Nc1nc(O)c2N=C(CCCCc3ccccc3)COc2n1	5.1
CHEMBL202	1729091	CCCCCC1=Nc2c(O)nc(N)nc2OC1	4.96
CHEMBL202	1732626	CCc1nc(N)nc(N)c1C#CC(C)c2ccc(cc2OC)c3ccccc3	6.76
CHEMBL202	1732627	CCc1nc(N)nc(N)c1C#CC(C)c2ccc(cc2OC)c3ccncc3	6.9
CHEMBL202	1732628	CCc1nc(N)nc(N)c1C#CC(C)c2ccc(cc2OC)c3ccc(O)cc3	6.87
CHEMBL202	1732629	CCc1nc(N)nc(N)c1C#CC(C)c2ccc(cc2OC)c3ccc(C)cc3	6.68
CHEMBL202	1732630	CCc1nc(N)nc(N)c1C#CC(C)c2ccc(cc2OC)c3ccc(cc3)C#N	6.32
CHEMBL202	1732829	CCc1nc(N)nc(N)c1C#CC(C)c2ccc(cc2OC)c3ccc(OC(=O)N)cc3	6.77
CHEMBL202	1732830	CCc1nc(N)nc(N)c1C#CC(C)c2ccc(cc2OC)c3ccc(cc3)C(=O)OC	7.31
CHEMBL202	1732831	CCc1nc(N)nc(N)c1C#CC(C)c2ccc(cc2OC)c3ccc(cc3)N(C)C	6.83
CHEMBL202	1732832	CCc1nc(N)nc(N)c1C#CC(C)c2ccc(cc2OC)c3ccc(F)cc3	6.83
CHEMBL202	1732833	CCc1nc(N)nc(N)c1C#CC(C)c2ccc(cc2)c3ccccc3	6.76
CHEMBL202	1732834	CCc1nc(N)nc(N)c1C#CC(C)c2ccc(nc2)c3ccccc3	6.16
CHEMBL202	1732835	CCc1nc(N)nc(N)c1C#CC(C)c2ccc(nc2)c3ccc(C)cc3	6.2
CHEMBL202	1732836	CCc1nc(N)nc(N)c1C#CC(C)c2cnc(nc2)c3ccccc3	6.74
CHEMBL1862	522730	COC(=O)c1ccc2\C(=C(\Nc3ccc(cc3)N(C)C(=O)CN4CCN(C)CC4)/c5ccccc5)\C(=O)Nc2c1	6.857
CHEMBL1862	1724368	Nc1ccccc1NC(=O)c2ccc(COc3ccc4ncnc(Nc5cccc(Br)c5)c4c3)cc2	4.96
CHEMBL1862	1724375	Nc1ccccc1NC(=O)c2ccc(COc3ccc4ncnc(Nc5cccc(c5)C#C)c4c3)cc2	5.15
CHEMBL1862	1724376	Nc1ccccc1NC(=O)\C=C\c2ccn(c2)S(=O)(=O)c3ccc4ncnc(Nc5cccc(c5)C#C)c4c3	4.82
CHEMBL1862	1724377	ONC(=O)\C=C\c1ccn(c1)S(=O)(=O)c2ccc3ncnc(Nc4cccc(c4)C#C)c3c2	4.57
CHEMBL1862	1736397	Cc1nn(C)c2nnc(Nc3ccc(cc3)S(=O)(=O)N4CCNCC4)nc12	5.24
CHEMBL1862	1736398	Cc1nn(C)c2nnc(Nc3ccc(cc3)S(=O)(=O)NCCO)nc12	4.41
CHEMBL1862	1736399	Cc1nn(C)c2nnc(Nc3ccc(cc3)S(=O)(=O)N4CCCNCC4)nc12	5.23
CHEMBL1862	1736402	Cc1nn(C)c2nnc(Nc3ccc(cc3)S(=O)(=O)NCCN)nc12	4.82
CHEMBL1862	1736403	Cc1nn(C)c2nnc(Nc3ccc(cc3)S(=O)(=O)N)nc12	4.48
CHEMBL1862	1736405	Cc1nn(C)c2nnc(Nc3ccc(cc3)S(=O)(=O)NCCN4CCOCC4)nc12	4.7
CHEMBL1862	1736406	Cc1nn(C)c2nnc(Nc3ccc(cc3)S(=O)(=O)NCC(O)CO)nc12	4.47
CHEMBL1862	1759395	CN1CCN(CCC(=O)Nc2c(C)[nH]c(\C=C\3/C(=O)Nc4ccc(F)cc34)c2C)CC1	6.92
CHEMBL203	17224	Cc1c(O)cccc1C(=O)N[C@@H](CSc2ccccc2)[C@H](O)CN3C[C@H]4CCCC[C@H]4C[C@H]3C(=O)NC(C)(C)C	4.25
CHEMBL203	1593617	C1COc2cc3c(Nc4cccc(c4)c5ccccc5)ncnc3cc2O1	7.38
CHEMBL203	1724368	Nc1ccccc1NC(=O)c2ccc(COc3ccc4ncnc(Nc5cccc(Br)c5)c4c3)cc2	7.48
CHEMBL203	1724375	Nc1ccccc1NC(=O)c2ccc(COc3ccc4ncnc(Nc5cccc(c5)C#C)c4c3)cc2	7.11
CHEMBL203	1724376	Nc1ccccc1NC(=O)\C=C\c2ccn(c2)S(=O)(=O)c3ccc4ncnc(Nc5cccc(c5)C#C)c4c3	5.89
CHEMBL203	1724377	ONC(=O)\C=C\c1ccn(c1)S(=O)(=O)c2ccc3ncnc(Nc4cccc(c4)C#C)c3c2	5.92
CHEMBL203	1724725	Brc1cccc(Nc2cc(Nc3cccc(NC(=O)C=C)c3)ncn2)c1	6.717
CHEMBL203	1724726	CCC(=O)Nc1cccc(Nc2cc(Nc3cccc(Br)c3)ncn2)c1	6.55
CHEMBL203	1725512	COc1cc(ccc1Nc2ncc3C(=O)N(C)CC(=O)N(c4cccc(NC(=O)C=C)c4)c3n2)N5CCN(C)CC5	8.04
CHEMBL203	1725514	COc1cc(ccc1Nc2ncc3C(=O)N4CCCCC4C(=O)N(c5cccc(NC(=O)C=C)c5)c3n2)N6CCN(C)CC6	8.61
CHEMBL203	1725515	COc1cc(ccc1Nc2ncc3C(=O)N(C)C(C)C(=O)N(c4cccc(NC(=O)C=C)c4)c3n2)N5CCN(C)CC5	7.66
CHEMBL203	1725516	COc1cc(ccc1Nc2ncc3C(=O)N(C)C(C(C)C)C(=O)N(c4cccc(NC(=O)C=C)c4)c3n2)N5CCN(C)CC5	7.61
CHEMBL203	1725517	CCC(C)C1N(C)C(=O)c2cnc(Nc3ccc(cc3OC)N4CCN(C)CC4)nc2N(C1=O)c5cccc(NC(=O)C=C)c5	7.99
CHEMBL203	1725518	COc1cc(ccc1Nc2ncc3C(=O)N(C)C(C(=O)N(c4cccc(NC(=O)C=C)c4)c3n2)c5ccccc5)N6CCN(C)CC6	7.11
CHEMBL203	1725519	COc1cc(ccc1Nc2ncc3C(=O)N(CC(=O)N(c4cccc(NC(=O)C=C)c4)c3n2)c5ccccc5)N6CCN(C)CC6	8.16
CHEMBL203	1725520	COc1cc(ccc1Nc2ncc3C(=O)N(C)C(Cc4ccccc4)C(=O)N(c5cccc(NC(=O)C=C)c5)c3n2)N6CCN(C)CC6	8.33
CHEMBL203	1725521	COc1ccc(CC2N(C)C(=O)c3cnc(Nc4ccc(cc4OC)N5CCN(C)CC5)nc3N(C2=O)c6cccc(NC(=O)C=C)c6)cc1	7.47
CHEMBL203	1725522	COc1cc(ccc1Nc2ncc3C(=O)N(C)C(Cc4ccc(Cl)cc4)C(=O)N(c5cccc(NC(=O)C=C)c5)c3n2)N6CCN(C)CC6	7.43
CHEMBL203	1725736	COc1cc(ccc1Nc2ncc3C(=O)N(C)C(Cc4ccc(F)cc4)C(=O)N(c5cccc(NC(=O)C=C)c5)c3n2)N6CCN(C)CC6	8.24
CHEMBL203	1725737	COc1cc(ccc1Nc2ncc3C(=O)N(Cc4ccccc4)CC(=O)N(c5cccc(NC(=O)C=C)c5)c3n2)N6CCN(C)CC6	8.2
CHEMBL203	1732265	COC(=O)CC(=O)Nc1cc2c(Nc3ccc(F)c(Cl)c3)ncnc2s1	5.3
CHEMBL203	1732267	CN(C)CCCC(=O)Nc1cc2c(Nc3ccc(F)c(Cl)c3)ncnc2s1	6.1
CHEMBL203	1732268	CN(C)CCN(C)CC(=O)Nc1cc2c(Nc3ccc(F)c(Cl)c3)ncnc2s1	5.37
CHEMBL203	1732269	CN(C)CCCN(C)CC(=O)Nc1cc2c(Nc3ccc(F)c(Cl)c3)ncnc2s1	5.28
CHEMBL203	1732270	OCCC1CCN(CC(=O)Nc2cc3c(Nc4ccc(F)c(Cl)c4)ncnc3s2)CC1	6.27
CHEMBL203	1732271	CN1CCN(CC(=O)Nc2cc3c(Nc4ccc(F)c(Cl)c4)ncnc3s2)CC1	5.47
CHEMBL203	1732272	OCCN1CCN(CC(=O)Nc2cc3c(Nc4ccc(F)c(Cl)c4)ncnc3s2)CC1	6.11
CHEMBL203	1732273	Fc1ccc(Nc2ncnc3sc(NC(=O)C=C)cc23)cc1Cl	7.8
CHEMBL203	1732274	C\C=C(/C)\C(=O)Nc1cc2c(Nc3ccc(F)c(Cl)c3)ncnc2s1	5.19
CHEMBL203	1732275	Fc1ccc(Nc2ncnc3sc(NC(=O)OCC=C)cc23)cc1Cl	5.75
CHEMBL203	1732276	Fc1ccc(Nc2ncnc3sc(NC(=O)CCl)cc23)cc1Cl	7.4
CHEMBL203	1732277	COCCNC\C=C\C(=O)Nc1cc2c(Nc3ccc(F)c(Cl)c3)ncnc2s1	5.98
CHEMBL203	1732278	CN(C)CCCNC\C=C\C(=O)Nc1cc2c(Nc3ccc(F)c(Cl)c3)ncnc2s1	5.92
CHEMBL203	1732279	CS(=O)(=O)CCNC\C=C\C(=O)Nc1cc2c(Nc3ccc(F)c(Cl)c3)ncnc2s1	8.52
CHEMBL203	1732280	Fc1ccc(Nc2ncnc3sc(NC(=O)\C=C\CNCC4COC4)cc23)cc1Cl	8.0
CHEMBL203	1732281	Fc1ccc(Nc2ncnc3sc(NC(=O)\C=C\CNC4CCOCC4)cc23)cc1Cl	7.7
CHEMBL203	1732282	Fc1ccc(Nc2ncnc3sc(NC(=O)\C=C\CNCc4ncccn4)cc23)cc1Cl	8.1
CHEMBL203	1732283	CN(C)C\C=C\C(=O)Nc1cc2c(Nc3ccc(F)c(Cl)c3)ncnc2s1	7.62
CHEMBL203	1732284	CCN(CC)C\C=C\C(=O)Nc1cc2c(Nc3ccc(F)c(Cl)c3)ncnc2s1	8.1
CHEMBL203	1732285	COC(CN(C)C\C=C\C(=O)Nc1cc2c(Nc3ccc(F)c(Cl)c3)ncnc2s1)OC	8.7
CHEMBL203	1732286	CCN(CC)CCN(C)C\C=C\C(=O)Nc1cc2c(Nc3ccc(F)c(Cl)c3)ncnc2s1	6.86
CHEMBL203	1732287	CN(C)CCCN(C)C\C=C\C(=O)Nc1cc2c(Nc3ccc(F)c(Cl)c3)ncnc2s1	7.03
CHEMBL203	1732288	OC1CN(C\C=C\C(=O)Nc2cc3c(Nc4ccc(F)c(Cl)c4)ncnc3s2)C1	7.42
CHEMBL203	1732289	Fc1ccc(Nc2ncnc3sc(NC(=O)\C=C\CN4CCC(F)(F)C4)cc23)cc1Cl	7.55
CHEMBL203	1732290	Fc1ccc(Nc2ncnc3sc(NC(=O)\C=C\CN4CCCCC4)cc23)cc1Cl	8.05
CHEMBL203	1732291	Fc1ccc(Nc2ncnc3sc(NC(=O)\C=C\CN4CC5CCC4C(=O)C5)cc23)cc1Cl	9.05
CHEMBL203	1732292	FC1CCN(C\C=C\C(=O)Nc2cc3c(Nc4ccc(F)c(Cl)c4)ncnc3s2)CC1	8.4
CHEMBL203	1732293	Fc1ccc(Nc2ncnc3sc(NC(=O)\C=C\CN4CCC(F)(F)CC4)cc23)cc1Cl	8.15
CHEMBL203	1732294	CSC1CCN(C\C=C\C(=O)Nc2cc3c(Nc4ccc(F)c(Cl)c4)ncnc3s2)CC1	7.74
CHEMBL203	1732295	CN1CCN(C\C=C\C(=O)Nc2cc3c(Nc4ccc(F)c(Cl)c4)ncnc3s2)CC1	6.91
CHEMBL203	1732296	CCN1CCN(C\C=C\C(=O)Nc2cc3c(Nc4ccc(F)c(Cl)c4)ncnc3s2)CC1	7.46
CHEMBL203	1732297	CC(C)N1CCN(C\C=C\C(=O)Nc2cc3c(Nc4ccc(F)c(Cl)c4)ncnc3s2)CC1	7.47
CHEMBL203	1732298	Fc1ccc(Nc2ncnc3sc(NC(=O)\C=C\CN4CCOCC4)cc23)cc1Cl	8.52
CHEMBL203	1732299	Fc1ccc(Nc2ncnc3sc(NC(=O)\C=C\CN4CCS(=O)(=O)CC4)cc23)cc1Cl	7.54
CHEMBL203	1732300	Fc1ccc(Nc2ncnc3sc(NC(=O)\C=C\CN4CC5(COC5)C4)cc23)cc1Cl	8.15
CHEMBL203	1732301	Fc1ccc(Nc2ncnc3sc(NC(=O)\C=C\CN4CC5(CCOCC5)C4)cc23)cc1Cl	5.67
CHEMBL203	1732302	Fc1ccc(Nc2ncnc3sc(NC(=O)\C=C\CN4CCC5(CC4)OCCO5)cc23)cc1Cl	8.7
CHEMBL203	1733252	CN1CCN(Cc2ccc(NC(=O)c3ccc(C)c(NC(=O)c4cccnc4)c3)cc2C(F)(F)F)CC1	6.26
CHEMBL203	1733253	CN1CCN(Cc2ccc(NC(=O)c3ccc(C)c(NC(=O)c4ccccn4)c3)cc2C(F)(F)F)CC1	6.24
CHEMBL203	1733256	CN1CCN(Cc2ccc(NC(=O)c3ccc(C)c(NC(=O)c4cnccn4)c3)cc2C(F)(F)F)CC1	5.41
CHEMBL203	1733257	CN1CCN(Cc2ccc(NC(=O)c3ccc(C)c(NC(=O)c4cncnc4)c3)cc2C(F)(F)F)CC1	5.72
CHEMBL203	1733258	CN1CCN(Cc2ccc(NC(=O)c3ccc(C)c(NC(=O)c4cnc(N)nc4)c3)cc2C(F)(F)F)CC1	7.37
CHEMBL203	1733259	CN1CCN(Cc2ccc(NC(=O)c3ccc(C)c(NC(=O)c4ccc(O)nc4)c3)cc2C(F)(F)F)CC1	5.88
CHEMBL203	1733260	CNc1ncc(cn1)C(=O)Nc2cc(ccc2C)C(=O)Nc3ccc(CN4CCN(C)CC4)c(c3)C(F)(F)F	6.92
CHEMBL203	1733261	CCNc1ncc(cn1)C(=O)Nc2cc(ccc2C)C(=O)Nc3ccc(CN4CCN(C)CC4)c(c3)C(F)(F)F	6.89
CHEMBL203	1733262	CC(C)Nc1ncc(cn1)C(=O)Nc2cc(ccc2C)C(=O)Nc3ccc(CN4CCN(C)CC4)c(c3)C(F)(F)F	7.37
CHEMBL203	1733263	CN1CCN(Cc2ccc(NC(=O)c3ccc(C)c(NC(=O)c4cnc(NC5CC5)nc4)c3)cc2C(F)(F)F)CC1	7.36
CHEMBL203	1733264	CN1CCN(Cc2ccc(NC(=O)c3ccc(C)c(NC(=O)c4cnc(NC5CCCC5)nc4)c3)cc2C(F)(F)F)CC1	7.48
CHEMBL203	1733265	CN1CCN(Cc2ccc(NC(=O)c3ccc(C)c(NC(=O)c4cnc(NC5CCCCC5)nc4)c3)cc2C(F)(F)F)CC1	7.33
CHEMBL203	1733266	CN1CCN(Cc2ccc(NC(=O)c3ccc(C)c(NC(=O)c4cnc(Nc5ccccc5)nc4)c3)cc2C(F)(F)F)CC1	8.22
CHEMBL203	1733267	CN(C)c1ncc(cn1)C(=O)Nc2cc(ccc2C)C(=O)Nc3ccc(CN4CCN(C)CC4)c(c3)C(F)(F)F	5.26
CHEMBL203	1733268	CN1CCN(Cc2ccc(NC(=O)c3ccc(C)c(NC(=O)c4cnc5[nH]ccc5c4)c3)cc2C(F)(F)F)CC1	8.1
CHEMBL203	1733269	CN1CCN(Cc2ccc(NC(=O)c3ccc(C)c(NC(=O)c4cnc5[nH]ncc5c4)c3)cc2C(F)(F)F)CC1	7.52
CHEMBL203	1733271	CN1CCN(Cc2ccc(NC(=O)c3cccc(NC(=O)c4cnc5[nH]ccc5c4)c3)cc2C(F)(F)F)CC1	6.17
CHEMBL203	1733272	CCc1ccc(cc1NC(=O)c2cnc3[nH]ccc3c2)C(=O)Nc4ccc(CN5CCN(C)CC5)c(c4)C(F)(F)F	7.0
CHEMBL203	1733273	CC(C)c1ccc(cc1NC(=O)c2cnc3[nH]ccc3c2)C(=O)Nc4ccc(CN5CCN(C)CC5)c(c4)C(F)(F)F	6.8
CHEMBL203	1733381	Cc1ncc([N+](=O)[O-])n1CC(=O)N\N=C\c2cc3ccccc3nc2Oc4ccccc4	4.905
CHEMBL203	1733382	Cc1ccc(Oc2nc3ccccc3cc2\C=N\NC(=O)Cn4c(C)ncc4[N+](=O)[O-])cc1	4.88
CHEMBL203	1733383	COc1ccc(Oc2nc3ccccc3cc2\C=N\NC(=O)Cn4c(C)ncc4[N+](=O)[O-])cc1	5.745
CHEMBL203	1733384	Cc1ncc([N+](=O)[O-])n1CC(=O)N\N=C\c2cc3ccccc3nc2Oc4ccc(F)cc4	5.555
CHEMBL203	1733720	Cc1ncc([N+](=O)[O-])n1CC(=O)N\N=C\c2cc3ccccc3nc2Oc4ccc(Cl)cc4	5.34
CHEMBL203	1733721	Cc1ccc2nc(Oc3ccccc3)c(\C=N\NC(=O)Cn4c(C)ncc4[N+](=O)[O-])cc2c1	5.65
CHEMBL203	1733722	Cc1ccc(Oc2nc3ccc(C)cc3cc2\C=N\NC(=O)Cn4c(C)ncc4[N+](=O)[O-])cc1	5.755
CHEMBL203	1733723	COc1ccc(Oc2nc3ccc(C)cc3cc2\C=N\NC(=O)Cn4c(C)ncc4[N+](=O)[O-])cc1	6.29
CHEMBL203	1733724	Cc1ccc2nc(Oc3ccc(F)cc3)c(\C=N\NC(=O)Cn4c(C)ncc4[N+](=O)[O-])cc2c1	6.375
CHEMBL203	1733725	Cc1ccc2nc(Oc3ccc(Cl)cc3)c(\C=N\NC(=O)Cn4c(C)ncc4[N+](=O)[O-])cc2c1	4.89
CHEMBL203	1736477	COc1cc(ccc1Nc2ncc(Cl)c(Oc3cccc(NC(=O)CCN(C)C)c3)n2)N4CCN(C)CC4	6.2
CHEMBL203	1736478	CCN(CC)CCC(=O)Nc1cccc(Oc2nc(Nc3ccc(cc3OC)N4CCN(C)CC4)ncc2Cl)c1	6.06
CHEMBL203	1736479	COc1cc(ccc1Nc2ncc(Cl)c(Oc3cccc(NC(=O)CCN4CCCC4)c3)n2)N5CCN(C)CC5	6.28
CHEMBL203	1736480	COc1cc(ccc1Nc2ncc(Cl)c(Oc3cccc(NC(=O)CCN4CCCCC4)c3)n2)N5CCN(C)CC5	5.0
CHEMBL203	1736482	COc1cc(ccc1Nc2ncc(Cl)c(Oc3cccc(NC(=O)CCN4CCN(C)CC4)c3)n2)N5CCN(C)CC5	5.13
CHEMBL203	1736483	CCOC(=O)N1CCN(CCC(=O)Nc2cccc(Oc3nc(Nc4ccc(cc4OC)N5CCN(C)CC5)ncc3Cl)c2)CC1	6.16
CHEMBL203	1736484	COc1cc(ccc1Nc2ncc(Cl)c(Oc3cccc(NC(=O)CCN4CCN(CCO)CC4)c3)n2)N5CCN(C)CC5	5.62
CHEMBL203	1736485	COc1cc(ccc1Nc2ncc(Cl)c(Oc3cccc(NC(=O)CCN4CCN(CCOc5no[n+]([O-])c5S(=O)(=O)c6ccccc6)CC4)c3)n2)N7CCN(C)CC7	6.7
CHEMBL203	1736486	Cc1nn(c(Cl)c1C2C(=C(N)N(C3=C2C(=O)CCC3)c4cccnc4)C#N)c5ccccc5	4.74
CHEMBL203	1736487	Cc1ccc(cc1)n2nc(C)c(C3C(=C(N)N(C4=C3C(=O)CCC4)c5cccnc5)C#N)c2Cl	4.99
CHEMBL203	1736488	Cc1nn(c(Cl)c1C2C(=C(N)N(C3=C2C(=O)CCC3)c4cccnc4)C#N)c5ccc(Cl)cc5	5.38
CHEMBL203	1736489	Cc1nn(c(Cl)c1C2C(=C(N)N(C3=C2C(=O)CC(C)(C)C3)c4cccnc4)C#N)c5ccccc5	4.49
CHEMBL203	1736490	Cc1ccc(cc1)n2nc(C)c(C3C(=C(N)N(C4=C3C(=O)CC(C)(C)C4)c5cccnc5)C#N)c2Cl	4.83
CHEMBL203	1736491	Cc1nn(c(Cl)c1C2C(=C(N)N(C3=C2C(=O)CC(C)(C)C3)c4cccnc4)C#N)c5ccc(Cl)cc5	4.62
CHEMBL203	1736492	CCOC(=O)C1=C(N)N(C2=C(C1c3c(C)nn(c3Cl)c4ccccc4)C(=O)CCC2)c5cccnc5	5.68
CHEMBL203	1736493	CCOC(=O)C1=C(N)N(C2=C(C1c3c(C)nn(c3Cl)c4ccc(C)cc4)C(=O)CCC2)c5cccnc5	6.04
CHEMBL203	1736494	CCOC(=O)C1=C(N)N(C2=C(C1c3c(C)nn(c3Cl)c4ccc(Cl)cc4)C(=O)CCC2)c5cccnc5	5.21
CHEMBL203	1736495	CCOC(=O)C1=C(N)N(C2=C(C1c3c(C)nn(c3Cl)c4ccccc4)C(=O)CC(C)(C)C2)c5cccnc5	4.95
CHEMBL203	1736496	CCOC(=O)C1=C(N)N(C2=C(C1c3c(C)nn(c3Cl)c4ccc(C)cc4)C(=O)CC(C)(C)C2)c5cccnc5	6.29
CHEMBL203	1736497	CCOC(=O)C1=C(N)N(C2=C(C1c3c(C)nn(c3Cl)c4ccc(Cl)cc4)C(=O)CC(C)(C)C2)c5cccnc5	5.99
CHEMBL203	1748337	Cc1ccc(cc1C)C2=NN(C(C2)c3cccc4ccccc34)C5=NC(CS5)c6ccccc6	5.4
CHEMBL203	1748342	COc1ccc(cc1)C2=NN(C(C2)c3cccc4ccccc34)C5=NC(=O)CS5	5.26
CHEMBL203	1748344	Cc1ccc(cc1C)C2=NN(C(C2)c3cccc4ccccc34)C5=NC(=O)CS5	5.88
CHEMBL203	1748350	Cc1ccc(cc1)C2=NN(C(C2)c3ccc4ccccc4c3)C5=NC(CS5)c6ccccc6	5.28
CHEMBL203	1748351	Cc1ccc(cc1C)C2=NN(C(C2)c3ccc4ccccc4c3)C5=NC(CS5)c6ccccc6	6.19
CHEMBL203	1748352	O=C1CSC(=N1)N2N=C(CC2c3ccc4ccccc4c3)c5ccccc5	5.2
CHEMBL203	1748356	COc1ccc(cc1)C2=NN(C(C2)c3ccc4ccccc4c3)C5=NC(=O)CS5	5.55
CHEMBL203	1748357	Cc1ccc(cc1)C2=NN(C(C2)c3ccc4ccccc4c3)C5=NC(=O)CS5	5.49
CHEMBL203	1748358	Cc1ccc(cc1C)C2=NN(C(C2)c3ccc4ccccc4c3)C5=NC(=O)CS5	6.92
CHEMBL203	1748943	COc1cc2c(Oc3ccc(NC(=O)C4=C(C)N(C)N(C4=O)c5ccccc5)cc3F)ccnc2cc1OCCCN6CCN(C)CC6	5.12
CHEMBL203	1748944	COc1cc2c(Oc3ccc(NS(=O)(=O)c4cccc(c4)c5cocc5)cc3F)ccnc2cc1OCCCN6CCOCC6	5.41
CHEMBL203	1748945	COc1cc2c(Oc3ccc(NS(=O)(=O)c4cccc(c4)c5cnn(C)c5)cc3F)ccnc2cc1OCCCN6CCOCC6	5.86
CHEMBL203	1748946	COc1cc2c(Oc3ccc(NS(=O)(=O)c4cccc(c4)c5cnn(C)c5)cc3F)ccnc2cc1OCCCN6CCN(C)CC6	7.08
CHEMBL203	1748947	COc1cc2c(Oc3ccc(NS(=O)(=O)c4cccc(c4)c5cocc5)cc3F)ccnc2cc1OCCCN6CCN(C)CC6	6.77
CHEMBL203	1748948	COc1cc2c(Oc3ccc(NS(=O)(=O)c4cccc(c4)c5ccsc5)cc3F)ccnc2cc1OCCCN6CCN(C)CC6	7.03
CHEMBL203	1748949	COc1cc2c(Oc3ccc(NS(=O)(=O)c4cc(ccc4F)c5ccsc5)cc3F)ccnc2cc1OCCCN6CCN(C)CC6	6.24
CHEMBL203	1748950	COc1cc2c(Oc3ccc(NS(=O)(=O)c4ccc(cc4)c5cnn(C)c5)cc3F)ccnc2cc1OCCCN6CCN(C)CC6	5.36
CHEMBL203	1748951	COc1cc2c(Oc3ccc(NS(=O)(=O)c4ccc(cc4)c5ccsc5)cc3F)ccnc2cc1OCCCN6CCN(C)CC6	5.92
CHEMBL203	1748952	COc1cc2c(Oc3ccc(NS(=O)(=O)c4cccc(c4)c5cccs5)cc3F)ccnc2cc1OCCCN6CCN(C)CC6	5.98
CHEMBL203	1748953	COc1cc2c(Oc3ccc(NS(=O)(=O)c4cccc(c4)c5occc5)cc3F)ccnc2cc1OCCCN6CCN(C)CC6	5.72
CHEMBL203	1758430	CCc1ccccc1NC(=O)N2C[C@@H](C)Oc3cc(ccc23)c4ccc(cc4)[C@@H]5CC[C@@H](CC(=O)O)CC5	5.12
CHEMBL203	1760696	Cc1ccc(NC(=O)c2cccc(c2)C(F)(F)F)cc1C(=O)Nc3cnc(Nc4cccc(NC(=O)C=C)c4)nc3	7.96
CHEMBL203	1760703	Cc1ccc(NC(=O)c2cccc(c2)C(F)(F)F)cc1C(=O)Nc3cnc(Nc4cccc(NC(=O)CNC(=O)C=C)c4)nc3	8.15
CHEMBL203	1762147	Cc1oc2nc(C)nc(Nc3ccccc3)c2c1	6.95
CHEMBL203	1762223	Cc1oc2nc(C)nc(Nc3cccc4ccccc34)c2c1	6.84
CHEMBL203	1762224	Cc1oc2nc(C)nc(Nc3cccc(c3)C#C)c2c1	7.52
CHEMBL203	1762225	Cc1oc2nc(C)nc(Nc3ccc(cc3)C(F)(F)F)c2c1	6.91
CHEMBL203	1762226	Cc1oc2nc(C)nc(Nc3ccc(F)c(Cl)c3)c2c1	7.52
CHEMBL203	1762227	Cc1oc2nc(C)nc(Nc3ccc(Cl)cc3)c2c1	6.99
CHEMBL203	1762228	Cc1oc2nc(C)nc(Nc3cccc4[nH]ccc34)c2c1	7.04
CHEMBL203	1762229	COc1ccc(Nc2nc(C)nc3oc(C)cc23)cc1	7.37
CHEMBL203	1762230	COc1ccc(cc1)N(C)c2nc(C)nc3oc(C)cc23	7.125
CHEMBL203	1762231	CCN(c1ccc(OC)cc1)c2nc(C)nc3oc(C)cc23	7.15
CHEMBL203	1762232	CCCN(c1ccc(OC)cc1)c2nc(C)nc3oc(C)cc23	7.13
CHEMBL203	1762331	CCCCN(c1ccc(OC)cc1)c2nc(C)nc3oc(C)cc23	6.47
CHEMBL203	1762332	COc1ccc(cc1)N(C(C)C)c2nc(C)nc3oc(C)cc23	7.07
CHEMBL203	1763664	CCOC(=O)Nc1ccc(Nc2ncnc3cc(OCCN4CCOCC4)c(OC)cc23)cc1Cl	5.07
CHEMBL203	1763859	CCCOc1cc2ncnc(Nc3ccc(NC(=O)OCC)c(Cl)c3)c2cc1OC	5.26
CHEMBL203	1765491	CCCOc1cc2ncnc(Nc3ccc(NC(=O)OCC)c(C)c3)c2cc1OC	5.41
CHEMBL203	1766191	CCOC(=O)Nc1ccc(Nc2ncnc3cc(OCCN4CCOCC4)c(OC)cc23)cc1C	5.1
CHEMBL204	307252	NC(=N)c1ccc(OCc2ccc(COc3ccc(cc3)C(=N)N)cc2)cc1	4.77
CHEMBL204	420648	NC(=N)c1ccc(OCc2cccc(COc3ccc(cc3)C(=N)N)c2)cc1	4.6
CHEMBL204	555763	NC(=N)c1cccc(OCc2ccc(COc3cccc(c3)C(=N)N)cc2)c1	4.89
CHEMBL204	560939	NC(=N)c1cccc(OCc2ccc3cc(COc4cccc(c4)C(=N)N)ccc3c2)c1	4.14
CHEMBL204	561019	NC(=N)c1ccc(OCc2cc(COc3ccc(cc3)C(=N)N)c4ccccc4c2)cc1	4.82
CHEMBL204	566290	NC(=N)c1cccc(OCc2cccc(COc3cccc(c3)C(=N)N)c2)c1	5.19
CHEMBL204	693362	NC(=N)c1ccc(CC(=O)C(=O)O)cc1	5.4
CHEMBL204	1332803	NC(=N)c1ccc(OCc2ccc(COc3ccc(cc3I)C(=N)N)cc2)c(I)c1	6.0
CHEMBL204	1576809	NC(=N)c1cc(I)c(OCc2cccc(c2)[N+](=O)[O-])c(I)c1	4.49
CHEMBL204	1631844	CN(C)c1ccc(CNC(=O)[C@@H]2CCCN2C(=O)C(N)C(c3ccccc3)c4ccccc4)cc1	5.4
CHEMBL204	1631919	COc1cccc(CNC(=O)[C@@H]2CCCN2C(=O)C(N)C(c3ccccc3)c4ccccc4)c1	7.44
CHEMBL204	1631946	COc1cc(CNC(=O)[C@@H]2CCCN2C(=O)C(N)C(c3ccccc3)c4ccccc4)cc(OC)c1	7.3
CHEMBL204	1631958	NC(C(c1ccccc1)c2ccccc2)C(=O)N3CCC[C@H]3C(=O)NCc4ccccc4	6.925
CHEMBL204	1631966	COc1cccc(OC)c1CNC(=O)[C@@H]2CCCN2C(=O)C(N)C(c3ccccc3)c4ccccc4	5.0
CHEMBL204	1631967	NC(C(c1ccccc1)c2ccccc2)C(=O)N3CCC[C@H]3C(=O)NCc4cc(Cl)cc(Cl)c4	6.35
CHEMBL204	1631969	Cc1cccc(CNC(=O)[C@@H]2CCCN2C(=O)C(N)C(c3ccccc3)c4ccccc4)c1C	6.51
CHEMBL204	1631970	NC(C(c1ccccc1)c2ccccc2)C(=O)N3CCC[C@H]3C(=O)NCc4cccc(O)c4	6.8
CHEMBL204	1631971	Cc1cc(CNC(=O)[C@@H]2CCCN2C(=O)C(N)C(c3ccccc3)c4ccccc4)c(C)cc1CN	7.41
CHEMBL204	1631991	NC(C(c1ccccc1)c2ccccc2)C(=O)N3CCC[C@H]3C(=O)NCc4cccc(Br)c4	8.0
CHEMBL204	1632003	NC(C(c1ccccc1)c2ccccc2)C(=O)N3CCC[C@H]3C(=O)NCC4CCCCC4	7.15
CHEMBL204	1632006	NC(C(c1ccccc1)c2ccccc2)C(=O)N3CCC[C@H]3C(=O)NC[C@@H]4CC[C@@H](N)CC4	10.0
CHEMBL204	1632030	NC(C(c1ccccc1)c2ccccc2)C(=O)N3CCC[C@H]3C(=O)NCc4cccc(Cl)c4Cl	6.59
CHEMBL204	1632036	Cc1ccc(C)c(CNC(=O)[C@@H]2CCCN2C(=O)C(N)C(c3ccccc3)c4ccccc4)c1	7.41
CHEMBL204	1632041	NC(C(c1ccccc1)c2ccccc2)C(=O)N3CCC[C@H]3C(=O)NCc4cccc(Cl)c4	7.92
CHEMBL204	1632042	NC(C(c1ccccc1)c2ccccc2)C(=O)N3CCC[C@H]3C(=O)NCc4ccc(cc4)S(=O)(=O)N	4.89
CHEMBL204	1632043	Cc1cccc(CNC(=O)[C@@H]2CCCN2C(=O)C(N)C(c3ccccc3)c4ccccc4)c1	7.0
CHEMBL204	1632076	Cc1ccccc1CNC(=O)[C@@H]2CCCN2C(=O)C(N)C(c3ccccc3)c4ccccc4	6.22
CHEMBL204	1632090	Cc1c(C)c(CNC(=O)[C@@H]2CCCN2C(=O)C(N)C(c3ccccc3)c4ccccc4)c(C)c(C)c1CN	4.95
CHEMBL204	1633271	CC[C@H](C)[C@H](NC(=O)c1ccccc1)C(=O)N[C@@H](CCC(=O)O)C(=O)NCC(=O)N[C@@H](CCCN=C(N)N)C(=O)Nc2ccc(cc2)[N+](=O)[O-]	7.74
CHEMBL204	1683482	CN1C(=O)\C(=N\OC(=O)c2ccccc2)\c3ccccc13	5.3
CHEMBL204	1685963	NC(=O)\C(=N/OC(=O)c1occc1)\c2nc(cs2)c3ccc(Br)cc3	6.03
CHEMBL204	1687380	CC(O)C(=O)N\N=C\c1cccc2ccccc12	4.31
CHEMBL204	1688321	Oc1ccc(CCC(=O)N\N=C\C2=COc3ccccc3C2=O)cc1	5.2
CHEMBL204	1698199	[O-][N+](=O)c1ccccc1\C=N\NC(=O)c2ccc3[nH]cnc3c2	5.63
CHEMBL204	1738025	NC(=N)c1cccc(OCc2cc(COc3cccc(c3)C(=N)N)cc(COc4cccc(c4)C(=N)N)c2)c1	6.19
CHEMBL204	1738026	NC(=N)c1ccc(OCc2cccc(c2)c3cccc(COc4ccc(cc4Br)C(=N)N)c3)c(Br)c1	5.0
CHEMBL204	1739815	NC(=N)c1cccc(OCCCOc2ccccc2)c1	4.1
CHEMBL204	1739817	NC(=N)c1cccc(c1)C(=N)Nc2cccc3ccccc23	4.0
CHEMBL204	1759558	NC(=N)c1ccc(Oc2cc(Oc3ccc(cc3)C(=N)N)cc(c2)C(=O)N)cc1	5.98
CHEMBL204	1759559	NC(=N)c1ccc(Oc2cc(N)cc(Oc3ccc(cc3)C(=N)N)c2)cc1	5.55
CHEMBL204	1759560	NC(=N)c1ccc(Oc2cc(Oc3ccc(cc3)C(=N)N)cc(c2)C(=O)NC4CCCCC4)cc1	5.79
CHEMBL204	1759561	NC(=N)c1ccc(Oc2cc(Oc3ccc(cc3)C(=N)N)cc(c2)C(=O)NCC4CCCCC4)cc1	5.62
CHEMBL204	1759562	CC1CCC(CC1)NC(=O)c2cc(Oc3ccc(cc3)C(=N)N)cc(Oc4ccc(cc4)C(=N)N)c2	6.13
CHEMBL204	1759563	NC(=N)c1ccc(Oc2cc(Oc3ccc(cc3)C(=N)N)cc(c2)C(=O)NC4CCC(O)CC4)cc1	5.91
CHEMBL204	1759564	NC(=N)c1ccc(Oc2cc(Oc3ccc(cc3)C(=N)N)cc(c2)C(=O)NC4CCN(CCO)CC4)cc1	5.75
CHEMBL204	1759565	NCCCN1CCC(CC1)NC(=O)c2cc(Oc3ccc(cc3)C(=N)N)cc(Oc4ccc(cc4)C(=N)N)c2	5.89
CHEMBL204	1759566	N[C@@H]1CC[C@H](CC1)NC(=O)c2cc(Oc3ccc(cc3)C(=N)N)cc(Oc4ccc(cc4)C(=N)N)c2	5.68
CHEMBL204	1759567	NCCC1CCN(CC1)C(=O)c2cc(Oc3ccc(cc3)C(=N)N)cc(Oc4ccc(cc4)C(=N)N)c2	5.39
CHEMBL204	1759568	NC(=N)c1ccc(Oc2cc(Oc3ccc(cc3)C(=N)N)cc(c2)C(=O)NCC4CCC(O)CC4)cc1	5.54
CHEMBL204	1759571	NC(=N)c1ccc(Oc2cc(Oc3ccc(cc3)C(=N)N)cc(c2)C(=O)N4CCC5CCCCC5C4)cc1	6.3
CHEMBL204	1759572	NC(=N)c1ccc(Oc2cc(Oc3ccc(cc3)C(=N)N)cc(c2)C(=O)N4CCc5ccccc5C4)cc1	5.81
CHEMBL204	1759573	NC(=N)c1ccc(Oc2cc(Oc3ccc(cc3)C(=N)N)cc(c2)C(=O)Nc4ccc(F)cc4)cc1	5.68
CHEMBL204	1759574	CC1CCC(CC1)C(=O)Nc2cc(Oc3ccc(cc3)C(=N)N)cc(Oc4ccc(cc4)C(=N)N)c2	5.63
CHEMBL204	1759575	NCCC(=O)N1CCC(CC1)C(=O)Nc2cc(Oc3ccc(cc3)C(=N)N)cc(Oc4ccc(cc4)C(=N)N)c2	5.57
CHEMBL204	1759576	NCCN1CCC(CC1)C(=O)Nc2cc(Oc3ccc(cc3)C(=N)N)cc(Oc4ccc(cc4)C(=N)N)c2	5.6
CHEMBL204	1759577	N[C@@H]1CC[C@H](CC1)C(=O)Nc2cc(Oc3ccc(cc3)C(=N)N)cc(Oc4ccc(cc4)C(=N)N)c2	5.65
CHEMBL204	1759578	NC(=N)c1ccc(Oc2cc(NC(=O)C3CCN(CCO)CC3)cc(Oc4ccc(cc4)C(=N)N)c2)cc1	5.38
CHEMBL204	1759579	NC(=N)c1ccc(Oc2cc(NS(=O)(=O)c3ccc(F)cc3)cc(Oc4ccc(cc4)C(=N)N)c2)cc1	5.31
CHEMBL204	1759581	N[C@@H]1CC[C@H](CC1)OC(=O)c2cc(Oc3ccc(cc3)C(=N)N)cc(Oc4ccc(cc4)C(=N)N)c2	5.61
CHEMBL204	1759584	N[C@@H]1CC[C@H](CC1)NC(=O)c2cc(Oc3ccc(cc3)C(=N)N)cc(Oc4ccc(cc4)C(=O)N)c2	5.45
CHEMBL204	1759585	N[C@@H]1CC[C@H](CC1)NC(=O)c2cc(OCc3ccc(cc3)C(=N)N)cc(Oc4ccc(cc4)C(=N)N)c2	5.55
CHEMBL204	1759586	N[C@@H]1CC[C@H](CC1)NC(=O)c2cc(OCc3cccc(c3)C(=N)N)cc(Oc4ccc(cc4)C(=N)N)c2	5.57
CHEMBL204	1759587	NCCC(=O)Nc1ccc(Oc2cc(Oc3ccc(cc3)C(=N)N)cc(c2)C(=O)N[C@@H]4CC[C@@H](N)CC4)cc1	5.49
CHEMBL204	1759588	N[C@@H]1CC[C@H](CC1)NC(=O)c2cc(OCc3ccc(Br)nc3)cc(Oc4ccc(cc4)C(=N)N)c2	5.4
CHEMBL204	1759843	N[C@@H]1CC[C@H](CC1)NC(=O)c2cc(OCc3ccc(Br)cc3)cc(Oc4ccc(cc4)C(=N)N)c2	5.4
CHEMBL204	1759844	NCc1ccc(Oc2cc(Oc3ccc(cc3)C(=N)N)cc(c2)C(=O)N[C@@H]4CC[C@@H](N)CC4)cc1	5.51
CHEMBL204	1759846	N[C@@H]1CC[C@H](CC1)NC(=O)c2cc(OCc3ccc(cc3)C(=N)N)cc(OCc4ccc(cc4)C(=N)N)c2	5.78
CHEMBL204	1759847	N[C@@H]1CC[C@H](CC1)NC(=O)c2cc(OCc3cccc(c3)C(=N)N)cc(OCc4cccc(c4)C(=N)N)c2	5.89
CHEMBL204	1764967	NC(=N)c1cccc(N)c1	4.4
CHEMBL204	1766543	NC(=N)c1cccc(OCc2cccc(c2)c3cccc(COc4cccc(c4)C(=N)N)c3)c1	5.4
CHEMBL204	1766572	NC(=N)c1ccc(COc2cccc3c(OCc4ccc(cc4)C(=N)N)cccc23)cc1	4.1
CHEMBL204	1766637	NC(=N)c1ccc(OCc2cccc(c2)c3cccc(COc4ccc(cc4)C(=N)N)c3)cc1	6.14
CHEMBL204	1766908	NC(=N)c1cccc(COc2cccc3c(OCc4cccc(c4)C(=N)N)cccc23)c1	4.7
CHEMBL204	1767514	NC(=N)c1ccc(COc2ccc3ccc(OCc4ccc(cc4)C(=N)N)cc3c2)cc1	4.7
CHEMBL204	1767773	NC(=N)c1ccc(OCc2c(Cl)c(Cl)c(Cl)c(COc3ccc(cc3)C(=N)N)c2Cl)cc1	5.1
CHEMBL204	1767774	NC(=N)c1cccc(COc2ccc3cc(OCc4cccc(c4)C(=N)N)ccc3c2)c1	4.52
CHEMBL1801	127755	NCCCCCC(=O)O	4.4
CHEMBL1801	242945	Cc1c(O)noc1C2CCNCC2	5.47
CHEMBL1801	693362	NC(=N)c1ccc(CC(=O)C(=O)O)cc1	4.9
CHEMBL1801	1736922	Cn1c(CN2C(=O)CN(C2=O)c3cccc(c3)C(=O)N)cc4cnc(nc14)C(=O)N[C@@H](CCCCN)C#N	4.0
CHEMBL1801	1736927	Cn1c(CN2C(=O)CN(C2=O)c3ccc(Oc4ccccc4)cc3)cc5cnc(nc15)C(=O)N[C@@H](CCCCN)C#N	4.29
CHEMBL1801	1736928	COc1ccc(Oc2ccc(cc2)N3CC(=O)N(Cc4cc5cnc(nc5n4C)C(=O)N[C@@H](CCCCN)C#N)C3=O)cc1	4.19
CHEMBL1801	1736929	Cn1c(CN2C(=O)CN(C2=O)c3ccc(OCc4ccncc4)cc3)cc5cnc(nc15)C(=O)N[C@@H](CCCCN)C#N	4.06
CHEMBL1801	1736931	Cn1c(CN2C(=O)CN(C2=O)c3ccc(Oc4ccccc4C(=O)N)cc3)cc5cnc(nc15)C(=O)N[C@@H](CCCCN)C#N	4.0
CHEMBL1801	1739815	NC(=N)c1cccc(OCCCOc2ccccc2)c1	4.7
CHEMBL1801	1739817	NC(=N)c1cccc(c1)C(=N)Nc2cccc3ccccc23	4.8
CHEMBL1801	1758373	CN1CCC(CC1)C2=CC(=O)NO2	4.0
CHEMBL1801	1758374	CN1OC(=CC1=O)C2CCNCC2	4.455
CHEMBL1801	1758375	C[C@@H]1C[C@@H](CCN1)C2=CC(=O)NO2	5.44
CHEMBL1801	1758376	O=C1ONC(=C1)C2CCNCC2	4.91
CHEMBL1801	1758378	O=C1NOC(=C1)[C@H]2CCN[C@H](Cc3ccccc3)C2	5.89
CHEMBL1801	1758380	O=C1NOC(=C1)[C@H]2CCN[C@@H](Cc3ccccc3)C2	6.285
CHEMBL1801	1758381	CC(C)C[C@H]1C[C@H](CCN1)C2=CC(=O)NO2	5.99
CHEMBL1801	1758382	CC(C)(C)C[C@H]1C[C@H](CCN1)C2=CC(=O)NO2	6.09
CHEMBL1801	1758383	CC(C)(C)CC[C@H]1C[C@H](CCN1)C2=CC(=O)NO2	6.11
CHEMBL1801	1758384	O=C1NOC(=C1)[C@H]2CCN[C@@H](CC3CCCCC3)C2	5.97
CHEMBL1801	1758385	O=C1NOC(=C1)[C@H]2CCN[C@@H](CCc3ccccc3)C2	6.41
CHEMBL1801	1758386	Fc1ccccc1C[C@H]2C[C@H](CCN2)C3=CC(=O)NO3	5.9
CHEMBL1801	1758387	Fc1cccc(C[C@H]2C[C@H](CCN2)C3=CC(=O)NO3)c1	6.44
CHEMBL1801	1758388	Fc1ccc(C[C@H]2C[C@H](CCN2)C3=CC(=O)NO3)cc1	6.35
CHEMBL1801	1759560	NC(=N)c1ccc(Oc2cc(Oc3ccc(cc3)C(=N)N)cc(c2)C(=O)NC4CCCCC4)cc1	5.62
CHEMBL1801	1759561	NC(=N)c1ccc(Oc2cc(Oc3ccc(cc3)C(=N)N)cc(c2)C(=O)NCC4CCCCC4)cc1	5.67
CHEMBL1801	1759562	CC1CCC(CC1)NC(=O)c2cc(Oc3ccc(cc3)C(=N)N)cc(Oc4ccc(cc4)C(=N)N)c2	5.44
CHEMBL1801	1759569	CCOC(=O)N1CCC(CC1)NC(=O)c2cc(Oc3ccc(cc3)C(=N)N)cc(Oc4ccc(cc4)C(=N)N)c2	5.58
CHEMBL1801	1759571	NC(=N)c1ccc(Oc2cc(Oc3ccc(cc3)C(=N)N)cc(c2)C(=O)N4CCC5CCCCC5C4)cc1	5.82
CHEMBL1801	1759572	NC(=N)c1ccc(Oc2cc(Oc3ccc(cc3)C(=N)N)cc(c2)C(=O)N4CCc5ccccc5C4)cc1	5.41
CHEMBL1801	1759573	NC(=N)c1ccc(Oc2cc(Oc3ccc(cc3)C(=N)N)cc(c2)C(=O)Nc4ccc(F)cc4)cc1	5.57
CHEMBL1801	1759574	CC1CCC(CC1)C(=O)Nc2cc(Oc3ccc(cc3)C(=N)N)cc(Oc4ccc(cc4)C(=N)N)c2	5.92
CHEMBL1801	1759575	NCCC(=O)N1CCC(CC1)C(=O)Nc2cc(Oc3ccc(cc3)C(=N)N)cc(Oc4ccc(cc4)C(=N)N)c2	5.59
CHEMBL1801	1759576	NCCN1CCC(CC1)C(=O)Nc2cc(Oc3ccc(cc3)C(=N)N)cc(Oc4ccc(cc4)C(=N)N)c2	5.62
CHEMBL1801	1759584	N[C@@H]1CC[C@H](CC1)NC(=O)c2cc(Oc3ccc(cc3)C(=N)N)cc(Oc4ccc(cc4)C(=O)N)c2	8.1
CHEMBL1801	1759585	N[C@@H]1CC[C@H](CC1)NC(=O)c2cc(OCc3ccc(cc3)C(=N)N)cc(Oc4ccc(cc4)C(=N)N)c2	7.66
CHEMBL1801	1759586	N[C@@H]1CC[C@H](CC1)NC(=O)c2cc(OCc3cccc(c3)C(=N)N)cc(Oc4ccc(cc4)C(=N)N)c2	7.89
CHEMBL1801	1759587	NCCC(=O)Nc1ccc(Oc2cc(Oc3ccc(cc3)C(=N)N)cc(c2)C(=O)N[C@@H]4CC[C@@H](N)CC4)cc1	8.1
CHEMBL1801	1759588	N[C@@H]1CC[C@H](CC1)NC(=O)c2cc(OCc3ccc(Br)nc3)cc(Oc4ccc(cc4)C(=N)N)c2	8.3
CHEMBL1801	1759843	N[C@@H]1CC[C@H](CC1)NC(=O)c2cc(OCc3ccc(Br)cc3)cc(Oc4ccc(cc4)C(=N)N)c2	7.89
CHEMBL1801	1759844	NCc1ccc(Oc2cc(Oc3ccc(cc3)C(=N)N)cc(c2)C(=O)N[C@@H]4CC[C@@H](N)CC4)cc1	8.1
CHEMBL1801	1759846	N[C@@H]1CC[C@H](CC1)NC(=O)c2cc(OCc3ccc(cc3)C(=N)N)cc(OCc4ccc(cc4)C(=N)N)c2	7.8
CHEMBL1801	1759847	N[C@@H]1CC[C@H](CC1)NC(=O)c2cc(OCc3cccc(c3)C(=N)N)cc(OCc4cccc(c4)C(=N)N)c2	8.0
CHEMBL1801	1764967	NC(=N)c1cccc(N)c1	4.0
CHEMBL1801	1768622	CN(C)c1cccc(c1)C(=N)N	4.2
CHEMBL205	41278	OC(=O)c1ccc(NCc2ccccc2)cc1	6.91
CHEMBL205	83838	OC(Cn1ccnc1)(P(=O)(O)O)P(=O)(O)O	7.21
CHEMBL205	84122	OP(=O)(O)C(Nc1cccc(c1)c2ccccc2)P(=O)(O)O	5.03
CHEMBL205	1376466	NS(=O)(=O)c1ccc(NCc2ccccc2)cc1	7.67
CHEMBL205	1377757	[S]	4.4
CHEMBL205	1586933	OP(=O)(O)C(Nc1cccc2ccccc12)P(=O)(O)O	5.04
CHEMBL205	1586935	OP(=O)(O)C(Nc1ccc(Oc2ccc(Cl)cc2)cc1)P(=O)(O)O	5.03
CHEMBL205	1586936	OP(=O)(O)C(Nc1ccc(Oc2ccc(Br)cc2)cc1)P(=O)(O)O	5.13
CHEMBL205	1586942	Oc1ccc(NC(P(=O)(O)O)P(=O)(O)O)cc1	5.09
CHEMBL205	1731889	[N-]=[N+]=Nc1ccc2C(=O)NS(=O)(=O)c2c1	5.09
CHEMBL205	1731890	O=C1NS(=O)(=O)c2cc(ccc12)n3cc(nn3)c4ccccc4	5.03
CHEMBL205	1731891	Cc1cccc(c1)c2cn(nn2)c3ccc4C(=O)NS(=O)(=O)c4c3	5.09
CHEMBL205	1731894	Cc1cc(ccc1F)c2cn(nn2)c3ccc4C(=O)NS(=O)(=O)c4c3	5.31
CHEMBL205	1731896	NS(=O)(=O)c1cccc(c1)c2cn(nn2)c3ccc4C(=O)NS(=O)(=O)c4c3	7.06
CHEMBL205	1733685	NS(=O)(=O)c1ccc(cc1)N(Cc2ccccc2)\C=C\C(=O)C(F)(F)F	6.56
CHEMBL205	1733686	NS(=O)(=O)c1ccc(cc1)N(Cc2ccc(Cl)cc2)\C=C\C(=O)C(F)(F)F	6.53
CHEMBL205	1733687	NS(=O)(=O)c1ccc(cc1)N(CC(=O)c2ccccc2)\C=C\C(=O)C(F)(F)F	6.38
CHEMBL205	1733688	NS(=O)(=O)c1ccc(cc1)N(CC(=O)c2ccc(Cl)cc2)\C=C\C(=O)C(F)(F)F	6.56
CHEMBL205	1733689	NS(=O)(=O)c1ccc(cc1)N(CC(=O)c2ccc(F)cc2)\C=C\C(=O)C(F)(F)F	6.38
CHEMBL205	1733690	Cc1ccc(cc1)C(=O)CN(\C=C\C(=O)C(F)(F)F)c2ccc(cc2)S(=O)(=O)N	6.39
CHEMBL205	1733691	CCOC(=O)NC(=S)N(CC(=O)c1ccccc1)c2ccc(cc2)S(=O)(=O)N	6.38
CHEMBL205	1733692	CCOC(=O)NC(=S)N(CC(=O)c1ccc(Cl)cc1)c2ccc(cc2)S(=O)(=O)N	6.29
CHEMBL205	1733693	NS(=O)(=O)c1ccc(cc1)N2C=C(NC2=O)c3ccccc3	6.43
CHEMBL205	1733694	NS(=O)(=O)c1ccc(cc1)N2C=C(NC2=O)c3ccc(F)cc3	6.47
CHEMBL205	1733695	NS(=O)(=O)c1ccc(cc1)N2C=C(NC2=S)c3ccccc3	6.53
CHEMBL205	1733696	NS(=O)(=O)c1ccc(cc1)N2C=C(NC2=S)c3ccc(F)cc3	6.45
CHEMBL205	1733697	COc1ccc(cc1)C2=CN(C(=S)N2)c3ccc(cc3)S(=O)(=O)N	6.56
CHEMBL205	1736395	CN1CCN(CC1)S(=O)(=O)c2ccc(Nc3nnc4c(n3)c(C)nn4C)cc2	6.18
CHEMBL205	1736397	Cc1nn(C)c2nnc(Nc3ccc(cc3)S(=O)(=O)N4CCNCC4)nc12	6.15
CHEMBL205	1736398	Cc1nn(C)c2nnc(Nc3ccc(cc3)S(=O)(=O)NCCO)nc12	6.11
CHEMBL205	1736399	Cc1nn(C)c2nnc(Nc3ccc(cc3)S(=O)(=O)N4CCCNCC4)nc12	6.04
CHEMBL205	1736400	Cc1nn(C)c2nnc(Nc3ccc(cc3)S(=O)(=O)N4CCCC4)nc12	8.2
CHEMBL205	1736401	Cc1nn(C)c2nnc(Nc3ccc(cc3)S(=O)(=O)N4CCCCC4)nc12	6.31
CHEMBL205	1736402	Cc1nn(C)c2nnc(Nc3ccc(cc3)S(=O)(=O)NCCN)nc12	7.21
CHEMBL205	1736403	Cc1nn(C)c2nnc(Nc3ccc(cc3)S(=O)(=O)N)nc12	8.1
CHEMBL205	1736405	Cc1nn(C)c2nnc(Nc3ccc(cc3)S(=O)(=O)NCCN4CCOCC4)nc12	6.14
CHEMBL205	1746354	Cc1nn(C)c2nnc(nc12)S(=O)(=O)C	6.11
CHEMBL205	1746355	Cc1nn(C)c2nnc(Nc3ccccc3)nc12	6.08
CHEMBL205	1749955	CC(C)(C)c1ccc(CNc2ccc(cc2)C(=O)O)cc1	6.73
CHEMBL205	1749956	OC(=O)c1ccc(NCc2ccc(O)cc2)cc1	6.7
CHEMBL205	1749957	COc1ccc(O)c(CNc2ccc(cc2)C(=O)O)c1	6.85
CHEMBL205	1749958	COC(=O)c1ccc(NCc2ccccc2)cc1	4.65
CHEMBL205	1749959	COC(=O)c1ccc(NCc2ccc(cc2)C(C)(C)C)cc1	6.8
CHEMBL205	1749960	COC(=O)c1ccc(NCc2ccc(O)cc2)cc1	6.85
CHEMBL205	1749961	COC(=O)c1ccc(NCc2cc(OC)ccc2O)cc1	5.27
CHEMBL205	1749962	CC(C)(C)c1ccc(CNc2ccc(cc2)S(=O)(=O)N)cc1	7.49
CHEMBL205	1749963	NS(=O)(=O)c1ccc(NCc2ccc(O)cc2)cc1	6.15
CHEMBL205	1749964	COc1ccc(O)c(CNc2ccc(cc2)S(=O)(=O)N)c1	7.06
CHEMBL205	1749973	NS(=O)(=O)c1ccc(CC\N=C\c2ccccc2)cc1	7.96
CHEMBL205	1749974	NS(=O)(=O)c1ccc(CCNCc2ccccc2)cc1	6.8
CHEMBL205	1749975	CC(C)(C)c1ccc(\C=N\CCc2ccc(cc2)S(=O)(=O)N)cc1	7.95
CHEMBL205	1749976	CC(C)(C)c1ccc(CNCCc2ccc(cc2)S(=O)(=O)N)cc1	8.07
CHEMBL205	1749977	NS(=O)(=O)c1ccc(CC\N=C\c2ccc(O)cc2)cc1	7.37
CHEMBL205	1749978	NS(=O)(=O)c1ccc(CCNCc2ccc(O)cc2)cc1	6.63
CHEMBL205	1749979	COc1ccc(O)c(\C=N\CCc2ccc(cc2)S(=O)(=O)N)c1	7.9
CHEMBL205	1749980	COc1ccc(O)c(CNCCc2ccc(cc2)S(=O)(=O)N)c1	7.29
CHEMBL205	1760608	N#CC1=CCc2ccccc2C=C1	5.425
CHEMBL205	1760609	N#CC1=Cc2ccccc2CC=C1	5.45
CHEMBL205	1760610	O=C1C=CC(=Cc2ccccc12)C#N	5.415
CHEMBL205	1760611	O=C1C(=CC=Cc2ccccc12)C#N	5.505
CHEMBL205	1760612	O=C1C=Cc2ccccc2C=C1C#N	5.485
CHEMBL205	1760613	O=C1C=C(C=Cc2ccccc12)C#N	5.515
CHEMBL205	1761564	OP(=O)(O)C(NS(=O)(=O)c1ccc(Cl)cc1)P(=O)(O)O	5.21
CHEMBL205	1761570	OP(=O)(O)C(NS(=O)(=O)c1ccc(cc1)[N+](=O)[O-])P(=O)(O)O	5.74
CHEMBL205	1761571	OP(=O)(O)C(NS(=O)(=O)c1cccc(c1)[N+](=O)[O-])P(=O)(O)O	5.42
CHEMBL205	1761572	OP(=O)(O)C(NS(=O)(=O)c1ccc(cc1)c2ccccc2)P(=O)(O)O	5.85
CHEMBL205	1761573	OP(=O)(O)C(NS(=O)(=O)c1ccc(cc1)c2cccs2)P(=O)(O)O	6.3
CHEMBL205	1761574	OP(=O)(O)C(NS(=O)(=O)c1ccc(cc1)c2ccc(Cl)cc2)P(=O)(O)O	5.58
CHEMBL205	1761575	COc1ccc(cc1)c2ccc(cc2)S(=O)(=O)NC(P(=O)(O)O)P(=O)(O)O	7.15
CHEMBL205	1761576	OP(=O)(O)C(NS(=O)(=O)c1ccc(cc1)c2ccc(cc2)[N+](=O)[O-])P(=O)(O)O	7.15
CHEMBL205	1761650	NS(=O)(=O)c1cc(c(Cl)cc1Cl)c2ocnn2	7.88
CHEMBL205	1761651	Cc1oc(nn1)c2cc(c(Cl)cc2Cl)S(=O)(=O)N	8.06
CHEMBL205	1761652	NS(=O)(=O)c1cc(c(Cl)cc1Cl)c2nnc([nH]2)c3ccccc3	7.33
CHEMBL205	1761653	NS(=O)(=O)c1cc(c(Cl)cc1Cl)c2nnc([nH]2)c3ccc(Cl)cc3	7.27
CHEMBL205	1761654	NS(=O)(=O)c1cc(c(Cl)cc1Cl)c2oc(Nc3ccccc3)nn2	7.39
CHEMBL205	1761655	NS(=O)(=O)c1cc(c(Cl)cc1Cl)c2oc(Nc3ccc(Cl)cc3)nn2	7.48
CHEMBL205	1761656	NS(=O)(=O)c1cc(c(Cl)cc1Cl)c2oc(nn2)c3ccccc3	7.55
CHEMBL205	1761657	NS(=O)(=O)c1cc(c(Cl)cc1Cl)c2oc(nn2)c3ccc(Cl)cc3	7.82
CHEMBL205	1761658	Cc1ccc(cc1)c2oc(nn2)c3cc(c(Cl)cc3Cl)S(=O)(=O)N	7.54
CHEMBL205	1761659	NS(=O)(=O)c1cc(c(Cl)cc1Cl)c2nnc(s2)c3ccccc3	7.17
CHEMBL205	1761660	NS(=O)(=O)c1cc(NC(=O)Nc2ccccc2)c(Cl)cc1Cl	7.36
CHEMBL205	1761661	NS(=O)(=O)c1cc(NC(=O)Nc2ccc(Cl)cc2)c(Cl)cc1Cl	7.41
CHEMBL205	1761662	NS(=O)(=O)c1ccc(NC(=O)Nc2cc(c(Cl)cc2Cl)S(=O)(=O)N)cc1	8.16
CHEMBL205	1761663	NS(=O)(=O)c1cc(NC(=O)NCc2ccccc2)c(Cl)cc1Cl	7.24
CHEMBL205	1761664	NS(=O)(=O)c1cc(NC(=O)NOCc2ccccc2)c(Cl)cc1Cl	7.4
CHEMBL205	1761665	NS(=O)(=O)c1cc(NC(=O)NNC(=O)c2ccccc2)c(Cl)cc1Cl	7.1
CHEMBL205	1761666	NS(=O)(=O)c1cc(NC(=O)Nn2ccc3ccccc23)c(Cl)cc1Cl	7.08
CHEMBL205	1761667	NS(=O)(=O)c1cc(NC(=O)NCCCN2CCOCC2)c(Cl)cc1Cl	6.94
CHEMBL205	1761668	NS(=O)(=O)c1cc(NC(=O)N2CCN(Cc3ccc4OCOc4c3)CC2)c(Cl)cc1Cl	6.79
CHEMBL205	1761669	NS(=O)(=O)c1cc(C(=O)NNC(=S)Nc2ccccc2)c(Cl)cc1Cl	6.91
CHEMBL205	1761670	NS(=O)(=O)c1cc(C(=O)NNC(=S)Nc2ccc(Cl)cc2)c(Cl)cc1Cl	7.06
CHEMBL205	1761671	Cc1ccc(cc1)S(=O)(=O)NC(=O)NNC(=O)c2cc(c(Cl)cc2Cl)S(=O)(=O)N	7.2
CHEMBL205	1761672	NS(=O)(=O)c1cc(C(=O)NNC(=O)c2occc2)c(Cl)cc1Cl	7.87
CHEMBL205	1761673	NS(=O)(=O)c1cc(C(=O)NNC(=O)c2ccccc2)c(Cl)cc1Cl	7.62
CHEMBL205	1761674	NS(=O)(=O)c1cc(C(=O)NNC(=O)c2ccc(Cl)cc2)c(Cl)cc1Cl	8.0
CHEMBL205	1761675	Cc1ccc(cc1)C(=O)NNC(=O)c2cc(c(Cl)cc2Cl)S(=O)(=O)N	7.6
CHEMBL205	1762133	C\C(=N\N1C=Nc2c(C1=N)c(cn2c3ccc(cc3)S(=O)(=O)N)c4ccc(Br)cc4)\CC(=O)c5ccccc5	8.41
CHEMBL205	1762134	CC1=NN2C=Nc3c(C2=NC(=C1)c4ccccc4)c(cn3c5ccc(cc5)S(=O)(=O)N)c6ccc(Br)cc6	8.15
CHEMBL205	1762679	Nc1c(C#N)c(cn1c2ccc(cc2)S(=O)(=O)N)c3ccc(Br)cc3	8.34
CHEMBL205	1762680	CCO\C=N\c1c(C#N)c(cn1c2ccc(cc2)S(=O)(=O)N)c3ccc(Br)cc3	8.49
CHEMBL205	1762681	NN1C=Nc2c(C1=N)c(cn2c3ccc(cc3)S(=O)(=O)N)c4ccc(Br)cc4	8.42
CHEMBL205	1762682	Nc1nn2cnc3c(c(cn3c4ccc(cc4)S(=O)(=O)N)c5ccc(Br)cc5)c2c1C#N	8.31
CHEMBL205	1762683	CCOC(=O)c1nc2c3c(cn(c4ccc(cc4)S(=O)(=O)N)c3ncn2n1)c5ccc(Br)cc5	8.33
CHEMBL205	1762684	CCOC(=O)Cc1nc2c3c(cn(c4ccc(cc4)S(=O)(=O)N)c3ncn2n1)c5ccc(Br)cc5	7.61
CHEMBL205	1762685	CC(=O)Cc1nc2c3c(cn(c4ccc(cc4)S(=O)(=O)N)c3ncn2n1)c5ccc(Br)cc5	6.91
CHEMBL205	1762686	CCOC(=O)N1N2C=Nc3c(C2=NC1=O)c(cn3c4ccc(cc4)S(=O)(=O)N)c5ccc(Br)cc5	8.35
CHEMBL205	1762687	NS(=O)(=O)c1ccc(cc1)n2cc(c3ccc(Br)cc3)c4c2ncn5nnnc45	8.28
CHEMBL205	1762688	NS(=O)(=O)c1ccc(cc1)n2cc(c3ccc(Br)cc3)c4C5=NCC(=O)NN5C=Nc24	8.31
CHEMBL205	1762689	NS(=O)(=O)c1ccc(cc1)n2cc(c3ccc(Br)cc3)c4C5=NC(=O)C(=O)NN5C=Nc24	7.19
CHEMBL205	1762690	CC1=NN2C=Nc3c(C2=NC(=C1)C)c(cn3c4ccc(cc4)S(=O)(=O)N)c5ccc(Br)cc5	7.74
CHEMBL205	1762691	NC1=C(C=NN2C=Nc3c(C2=N1)c(cn3c4ccc(cc4)S(=O)(=O)N)c5ccc(Br)cc5)C#N	8.28
CHEMBL205	1763179	CCOC(=O)C1=C(N)N=C2N(C=Nc3c2c(cn3c4ccc(cc4)S(=O)(=O)N)c5ccc(Br)cc5)N=C1	8.14
CHEMBL205	1763180	NS(=O)(=O)c1ccc(cc1)n2cc(c3ccc(Br)cc3)c4c2ncn5nc6c7ccccc7nc6nc45	8.07
CHEMBL205	1763181	CC(=O)N1C(=O)\C(=N/N2C=Nc3c(C2=N)c(cn3c4ccc(cc4)S(=O)(=O)N)c5ccc(Br)cc5)\c6ccccc16	8.25
CHEMBL205	1764025	NS(=O)(=O)c1ccc(CNCc2ccccc2)cc1	7.41
CHEMBL205	1764192	NS(=O)(=O)c1ccc(\C=N\Cc2ccc(O)cc2)cc1	7.99
CHEMBL205	1764193	COc1ccc(O)c(CNCc2ccc(cc2)S(=O)(=O)N)c1	6.88
CHEMBL205	1766108	CC(C)(C)c1ccc(CNCc2ccc(cc2)S(=O)(=O)N)cc1	7.62
CHEMBL205	1766385	NS(=O)(=O)c1ccc(CNCc2ccc(O)cc2)cc1	7.1
CHEMBL206	31042	CN(C)CCOc1ccc2C(=C(CCCc2c1)c3ccccc3)c4ccc(O)cc4	7.82
CHEMBL206	52386	CCC(=C(c1ccc(O)cc1)c2ccc(O)cc2)c3ccc(O)cc3	9.82
CHEMBL206	327960	C[C@H]1CCC[C@@H](O)CCC\C=C\c2cc(O)cc(O)c2C(=O)O1	5.04
CHEMBL206	1294206	Cc1nn(c(Cl)c1\C=N\Nc2ccc(cc2[N+](=O)[O-])S(=O)(=O)Nc3ccccc3C(=O)O)c4ccccc4	5.17
CHEMBL206	1634295	NC(=S)N1NC(=C(N=Nc2ccc(O)cc2)C1=O)c3ccc(cc3)N(=O)=O	4.96
CHEMBL206	1678733	COc1ccc(cc1)c2oc(SC\C(=C(\C#N)/C(=N)C)\O)nn2	4.52
CHEMBL206	1679062	Cc1ccc(cc1)c2nnc(S)n2\N=C\C=C\c3ccccc3[N+](=O)[O-]	5.19
CHEMBL206	1679112	COc1ccc(OC)c(\C=N\c2oc(c3occc3)c(c4occc4)c2C#N)c1	4.79
CHEMBL206	1679127	COCCNC(=O)c1c(N)n(\N=C\c2cccs2)c3nc4ccccc4nc13	4.95
CHEMBL206	1679255	CC(=O)Nc1ccc(cc1)\N=C\c2nc(oc2O)c3ccc(C)cc3	5.09
CHEMBL206	1680118	Oc1c(\C=N\c2cccc3cccnc23)sc4ccccc14	5.29
CHEMBL206	1681850	CCN1\C(=N\C(=O)c2ccc(cc2)N3C(=O)CCC3=O)\Sc4c(OC)ccc(OC)c14	5.1
CHEMBL206	1682891	CC1=Nc2ccccc2C(=O)N1\N=C\c3c(O)ccc4oc5CCCCc5c34	4.54
CHEMBL206	1684914	Oc1ccc(\C=N\c2ccc(cc2)N3CCOCC3)c(O)c1	4.52
CHEMBL206	1685825	O\C(=C(/C#N)\c1nc2ccccc2[nH]1)\Nc3ccc(Cl)cc3	4.57
CHEMBL206	1687806	CC(=N)\C(=C(\O)/CSc1oc(COc2ccccc2Cl)nn1)\C#N	4.43
CHEMBL206	1688814	Cc1cc(C)c(c(C)c1)S(=O)(=O)\N=C\2/C=CC(=O)C(=C2)Cl	4.99
CHEMBL206	1696605	COc1cc(\C=C\2/Sc3nc(nn3C2=O)c4ccncc4)ccc1OC(=O)C	4.5
CHEMBL206	1697729	CC(C)CNC(=O)c1c(N)n(\N=C\c2ccccn2)c3nc4ccccc4nc13	4.8
CHEMBL206	1697847	Cc1ccc(cc1)c2nnc(S)n2\N=C\C=C/c3ccccc3[N+](=O)[O-]	5.14
CHEMBL206	1698075	CC(=N)\C(=C(\O)/CSc1oc(nn1)c2ccc(OC(F)F)cc2)\C#N	4.33
CHEMBL206	1702161	CCC\C(=N\Nc1ccc(Cl)cc1)\c2cnnc(n2)c3ccccc3	5.41
CHEMBL206	1702671	CCOC(=O)C1=C2N(C(=O)C(S1)c3ccccc3OC)C(=C(N)/C/2=C\c4ccccc4OC)C#N	5.01
CHEMBL206	1703615	CN(\N=C\c1cccnc1)C2=C(Cl)C(=O)N(N=C2)c3ccc(F)c(Cl)c3	4.75
CHEMBL206	1733127	Oc1ccc(cc1)C(=Nc2ccccc2)c3ccc(O)cc3	8.52
CHEMBL206	1733129	Cc1ccccc1N=C(c2ccc(O)cc2)c3ccc(O)cc3	8.15
CHEMBL206	1733130	Cc1cccc(c1)N=C(c2ccc(O)cc2)c3ccc(O)cc3	8.3
CHEMBL206	1733132	Oc1ccc(cc1)C(=Nc2ccccc2Cl)c3ccc(O)cc3	9.0
CHEMBL206	1733133	Oc1ccc(cc1)C(=Nc2cccc(Cl)c2)c3ccc(O)cc3	8.0
CHEMBL206	1733134	Oc1ccc(cc1)C(=Nc2ccc(Cl)cc2)c3ccc(O)cc3	8.7
CHEMBL206	1733135	Oc1ccc(cc1)C(=Nc2cccc(c2)C(F)(F)F)c3ccc(O)cc3	7.64
CHEMBL206	1733136	Oc1ccc(cc1)C(=Nc2ccc(F)cc2)c3ccc(O)cc3	8.7
CHEMBL206	1733137	Oc1ccc(cc1)C(=Nc2ccc(Br)cc2)c3ccc(O)cc3	9.0
CHEMBL206	1733139	Oc1ccc(cc1)N=C(c2ccc(O)cc2)c3ccc(O)cc3	7.85
CHEMBL206	1733141	Oc1ccc(cc1)\C(=N/c2ccccc2)\c3ccc(O)cc3O	8.15
CHEMBL206	1733143	Cc1cccc(c1)\N=C(/c2ccc(O)cc2)\c3ccc(O)cc3O	7.85
CHEMBL206	1733144	Cc1ccc(cc1)\N=C(/c2ccc(O)cc2)\c3ccc(O)cc3O	7.8
CHEMBL206	1733145	Oc1ccc(cc1)\C(=N/c2ccccc2Cl)\c3ccc(O)cc3O	10.0
CHEMBL206	1733146	Oc1ccc(cc1)\C(=N/c2cccc(Cl)c2)\c3ccc(O)cc3O	7.82
CHEMBL206	1733147	Oc1ccc(cc1)\C(=N/c2ccc(Cl)cc2)\c3ccc(O)cc3O	8.4
CHEMBL206	1733148	Oc1ccc(cc1)\C(=N/c2cccc(c2)C(F)(F)F)\c3ccc(O)cc3O	7.24
CHEMBL206	1733149	Oc1ccc(cc1)\C(=N/c2ccc(F)cc2)\c3ccc(O)cc3O	8.0
CHEMBL206	1733150	Oc1ccc(cc1)\C(=N/c2ccc(Br)cc2)\c3ccc(O)cc3O	8.05
CHEMBL206	1733151	COc1ccc(cc1)\N=C(/c2ccc(O)cc2)\c3ccc(O)cc3O	7.77
CHEMBL206	1733152	Oc1ccc(cc1)\N=C(/c2ccc(O)cc2)\c3ccc(O)cc3O	8.15
CHEMBL206	1759276	CN(C)CCOc1ccc(cc1)C23CC4CC(CC(C4)(C2)c5ccc(O)cc5)C3	6.885
CHEMBL206	1760838	CCOc1ccc(cc1)C2=C(CCCc3cc(O)ccc23)c4ccccc4	9.52
CHEMBL206	1760839	CNCCOc1ccc2C(=C(CCCc2c1)c3ccccc3)c4ccc(O)cc4	7.7
CHEMBL206	1760840	COc1ccc(cc1)C2=C(CCCc3cc(O)ccc23)c4ccccc4	9.52
CHEMBL206	1760841	CCOc1ccc2C(=C(CCCc2c1)c3ccccc3)c4ccc(O)cc4	8.57
CHEMBL206	1760842	COc1ccc2C(=C(CCCc2c1)c3ccccc3)c4ccc(O)cc4	8.4
CHEMBL206	1760843	CCOc1ccc2C(=C(CCCc2c1)c3ccccc3)c4ccc(OCCN(C)C)cc4	8.52
CHEMBL206	1760844	CNCCOc1ccc(cc1)C2=C(CCCc3cc(O)ccc23)c4ccccc4	8.52
CHEMBL2051	228121	CCOC(=O)C1=C[C@@H](OC(CC)CC)[C@H](NC(=O)C)[C@@H](N)C1	8.15
CHEMBL2052	27647	NC12CC3CC(CC(C3)C1)C2	4.8
CHEMBL2052	1766518	NC(=N)N1CC2C3CCC(C4CC34)C2C1	5.79
CHEMBL2052	1766652	C1NCC2C1C3C=CC2C4CC34	5.53
CHEMBL2052	1766658	C1CC2C1C3CCC2C4CNCC34	5.91
CHEMBL2052	1766823	C1NCC2C1C3C=CC2C4C=CC34	5.26
CHEMBL2052	1766969	C1CC2C3CNCC3C1C4CC24	5.47
CHEMBL2052	1766977	NC(=N)N1CC2C(C1)C3C=CC2C4CC34	5.82
CHEMBL2052	1767140	NC(=N)N1CC2C3CCC(C4CCC34)C2C1	5.68
CHEMBL2052	1767141	CC12CC34CNCC35CC(C)(C1(C)C5)C2(C)C4	4.74
CHEMBL2052	1767142	CC12CC34CN(CC35CC(C)(C1(C)C5)C2(C)C4)C(=N)N	4.97
CHEMBL2052	1767298	NC(=N)N1CC2C(C1)C3C=CC2C4C=CC34	5.31
CHEMBL2000	1745286	COC(=O)Nc1ccc2c(NC(=O)[C@H](C)CCC[C@H](N3CCC(=CC3=O)c4c(Br)ccc(Cl)c4F)c5cc2ccn5)c1	8.52
CHEMBL2000	1745287	COC(=O)Nc1ccc2c(NC(=O)[C@@H](C)CCC[C@H](N3CCC(=CC3=O)c4cccc(Cl)c4F)c5ccnc2c5)c1	8.05
CHEMBL2000	1745288	COC(=O)Nc1ccc2c(NC(=O)[C@H](C)CCC[C@H](N3C=CC(=CC3=O)c4c(F)ccc(Cl)c4F)c5cc2ccn5)c1	9.0
CHEMBL2000	1745289	COC(=O)Nc1ccc2c(NC(=O)CCCC[C@H](N3C=CC(=CC3=O)c4c(F)ccc(Cl)c4F)c5cc2ccn5)c1	8.62
CHEMBL2034	1631605	C[C@]12C[C@H](O)[C@@]3(F)[C@@H](C[C@H](F)C4=CC(=O)C=C[C@]34C)[C@@H]1C[C@H]5O[C@H](O[C@@]25C(=O)CO)c6ccc(OC7=CCC(=O)N=N7)cc6	7.68
CHEMBL2034	1731770	COc1ccc(F)cc1C(C)(C)CC(C)(O)Cc2cc3ccncc3[nH]2	6.64
CHEMBL2034	1731771	CCC(O)(Cc1cc2ccncc2[nH]1)CC(C)(C)c3cc(F)ccc3OC	6.975
CHEMBL2034	1731772	COc1ccc(F)cc1C(C)(C)CC(O)(Cc2cc3ccncc3[nH]2)C(C)C	7.595
CHEMBL2034	1731773	COc1ccc(F)cc1C(C)(C)CC(O)(Cc2cc3ccncc3[nH]2)C(C)(C)C	7.77
CHEMBL2034	1731774	CCC(C)(C)C(O)(Cc1cc2ccncc2[nH]1)CC(C)(C)c3cc(F)ccc3OC	7.89
CHEMBL2034	1731775	COc1ccc(F)cc1C(C)(C)CC(O)(Cc2cc3ccncc3[nH]2)C4CC4	7.575
CHEMBL2034	1731776	COc1ccc(F)cc1C(C)(C)CC(O)(Cc2cc3ccncc3[nH]2)C4CCC4	7.18
CHEMBL2034	1731777	COc1ccc(F)cc1C(C)(C)CC(O)(Cc2cc3ccncc3[nH]2)C4CCCC4	7.59
CHEMBL2034	1731778	COc1ccc(F)cc1C(C)(C)CC(O)(Cc2cc3cnccc3[nH]2)C(C)(C)C	8.225
CHEMBL2034	1731779	COc1ccc(F)cc1C(C)(C)CC(O)(Cc2cc3cnccc3[nH]2)C4CC4	7.79
CHEMBL2034	1731780	Cc1ccc(F)cc1C(C)(C)CC(O)(Cc2cc3cnccc3[nH]2)C(C)(C)C	7.88
CHEMBL2034	1731781	Cc1ccc(F)cc1C(C)(C)CC(O)(Cc2cc3cnccc3[nH]2)C4CC4	7.835
CHEMBL2034	1731782	Cc1ccc(F)cc1C(C)(C)C[C@@](O)(Cc2cc3cnccc3[nH]2)C(C)(C)C	8.135
CHEMBL2034	1731783	Cc1ccc(F)cc1C(C)(C)C[C@](O)(Cc2cc3cnccc3[nH]2)C(C)(C)C	5.89
CHEMBL2034	1746121	C[C@@H](CCc1ccccc1)NS(=O)(=O)c2c(C)cc(C)cc2C	7.26
CHEMBL2034	1746122	C[C@@H](COc1c(C)cccc1C)NS(=O)(=O)c2c(C)cc(C)cc2C	7.07
CHEMBL2034	1746123	C[C@@H](COc1cccc2cnccc12)NS(=O)(=O)c3c(C)cc(C)cc3C	7.74
CHEMBL2034	1746124	C[C@@H](COc1cccc2ncccc12)NS(=O)(=O)c3c(C)cc(C)cc3C	6.32
CHEMBL2034	1746125	C[C@@H](COc1cccc2[nH]ccc12)NS(=O)(=O)c3c(C)cc(C)cc3C	7.64
CHEMBL2034	1746126	C[C@@H](CNc1cccc2[nH]ncc12)NS(=O)(=O)c3c(C)cc(C)cc3C	6.75
CHEMBL2034	1746127	C[C@@H](CNc1cccc2ncccc12)NS(=O)(=O)c3c(C)cc(C)cc3C	6.43
CHEMBL2034	1746128	C[C@@H](CNc1ccc2ncccc2c1)NS(=O)(=O)c3c(C)cc(C)cc3C	5.0
CHEMBL2034	1746129	C[C@@H](CNc1ccc2cnccc2c1)NS(=O)(=O)c3c(C)cc(C)cc3C	5.0
CHEMBL2034	1746130	C[C@@H](CNc1ccc(C)c2ncccc12)NS(=O)(=O)c3c(C)cc(C)cc3C	6.85
CHEMBL2034	1746131	C[C@@H](CNc1cccc2nc(C)ccc12)NS(=O)(=O)c3c(C)cc(C)cc3C	6.23
CHEMBL2034	1746132	C[C@@H](COc1cccc2ncccc12)NS(=O)(=O)c3ccc(C)cc3C	5.8
CHEMBL2034	1746133	C[C@@H](COc1cccc2ncccc12)NS(=O)(=O)c3c(Cl)cc(Cl)cc3Cl	6.36
CHEMBL2034	1746356	C[C@@H](COc1cccc2ncccc12)NS(=O)(=O)c3c(C)cc(Cl)cc3Cl	6.66
CHEMBL2034	1746358	C[C@@H](COc1cccc2ncccc12)NS(=O)(=O)c3cccc(c3)C#N	5.74
CHEMBL2034	1746361	C[C@@H](COc1cccc2cnccc12)NS(=O)(=O)c3ccc(C)cc3C	6.39
CHEMBL2034	1746362	C[C@@H](COc1cccc2cnccc12)NS(=O)(=O)c3c(C)nn(C4CCCC4)c3C	7.49
CHEMBL2034	1746363	C[C@@H](COc1cccc2cnccc12)NS(=O)(=O)c3c(C)nn(c3C)c4ccccc4	7.01
CHEMBL2034	1746364	C[C@@H](COc1cccc2c1cnn2c3ccc(F)cc3)NS(=O)(=O)c4c(C)cc(C)cc4C	7.75
CHEMBL2034	1746365	C[C@@H](CNc1cccc2c1cnn2c3ccc(F)cc3)NS(=O)(=O)c4c(C)cc(C)cc4C	8.327
CHEMBL2034	1746366	C[C@@H](CNc1cccc2c1cnn2c3ccc(F)nc3)NS(=O)(=O)c4c(C)cc(C)cc4C	8.307
CHEMBL2034	1746367	C[C@@H](CNc1cccc2c1cnn2c3cccc(C)c3)NS(=O)(=O)c4c(C)cc(C)cc4C	8.22
CHEMBL2034	1746368	C[C@@H](CNc1cccc2c1cnn2c3ccccc3)NS(=O)(=O)c4c(C)cc(C)cc4C	8.693
CHEMBL2034	1746369	C[C@@H](CNc1cccc2c1cnn2c3cncnc3)NS(=O)(=O)c4c(C)cc(C)cc4C	8.177
CHEMBL2034	1746370	C[C@@H](CNc1cccc2c1cnn2c3cccnc3)NS(=O)(=O)c4c(C)cc(C)cc4C	8.513
CHEMBL2034	1746371	C[C@@H](CNc1cccc2c1cnn2c3ccc(Cl)cc3)NS(=O)(=O)c4c(C)cc(C)cc4C	8.263
CHEMBL2034	1746372	C[C@@H](CNc1cccc2c1cnn2c3ccc(F)c(C)c3)NS(=O)(=O)c4c(C)cc(C)cc4C	7.96
CHEMBL2034	1746373	C[C@@H](CNc1cccc2c1cnn2c3ccc(C)cc3)NS(=O)(=O)c4c(C)cc(C)cc4C	8.227
CHEMBL2034	1746374	CC(C)[C@@H](CNc1cccc2c1cnn2c3ccc(F)cc3)NS(=O)(=O)c4c(C)cc(C)cc4C	8.02
CHEMBL2034	1746375	C[C@@H](CNc1cccc2c1cnn2c3cccc(F)c3)NS(=O)(=O)c4c(C)cc(C)cc4C	8.053
CHEMBL2034	1746376	COc1cccc(c1)n2ncc3c(NC[C@H](C)NS(=O)(=O)c4c(C)cc(C)cc4C)cccc23	7.775
CHEMBL2034	1746377	COc1ccc(cc1)n2ncc3c(NC[C@H](C)NS(=O)(=O)c4c(C)cc(C)cc4C)cccc23	8.27
CHEMBL2034	1746378	C[C@@H](CCc1cccc2c1cnn2c3ccc(F)cc3)NS(=O)(=O)c4c(C)cc(C)cc4C	7.967
CHEMBL2034	1746379	CC(CSc1cccc2c1cnn2c3ccc(F)cc3)NS(=O)(=O)c4c(C)cc(C)cc4C	8.11
CHEMBL2034	1746380	CC(CS(=O)(=O)c1cccc2c1cnn2c3ccc(F)cc3)NS(=O)(=O)c4c(C)cc(C)cc4C	6.1
CHEMBL2034	1746381	Cc1cc(C)c(c(C)c1)S(=O)(=O)NC(COc2cccc3c2cnn3c4ccc(F)cc4)C(F)(F)F	7.903
CHEMBL2034	1746382	C[C@@H](CNc1cccc2c1cnn2c3ccc(F)cc3)NS(=O)(=O)c4c(C)nn(C5CCCC5)c4C	8.215
CHEMBL2034	1746383	C[C@@H](CNc1cccc2c1cnn2c3ccc(F)nc3)NS(=O)(=O)c4c(C)nn(C5CCCC5)c4C	8.17
CHEMBL2034	1746384	C[C@@H](CNc1cccc2c1cnn2c3ccc(OC(F)(F)F)cc3)NS(=O)(=O)c4c(C)nn(C5CCCC5)c4C	7.92
CHEMBL2034	1746385	C[C@@H](CNc1cccc2c1cnn2c3ccc(cc3)C#N)NS(=O)(=O)c4c(C)nn(C5CCCC5)c4C	8.007
CHEMBL2034	1746386	C[C@@H](CNc1cccc2c1cnn2c3cncnc3)NS(=O)(=O)c4c(C)nn(C5CCCC5)c4C	7.805
CHEMBL2034	1746387	COc1ncc(cn1)n2ncc3c(NC[C@H](C)NS(=O)(=O)c4c(C)nn(C5CCCC5)c4C)cccc23	7.64
CHEMBL2034	1748736	COc1nc(ccc1C(=O)O)C2=NN([C@H](C2)C3CCCC3)c4ccc(C#N)c(C)n4	5.17
CHEMBL2034	1748742	COc1nc(ccc1C(=O)N)C2=NN([C@H](C2)C3CCCC3)c4ccc(C#N)c(C)c4	5.56
CHEMBL2034	1748745	COc1nc(ccc1C(=O)N)C2=NN([C@H](C2)C3CCCC3)c4ccc(C#N)c(C)n4	5.32
CHEMBL2034	1749926	CCN1C(=NN(Cc2ccc(cc2)C(C)(C)C)C1=O)CCCc3ccc(cc3)c4ccc(NS(=O)(=O)c5ccccc5)cn4	4.49
CHEMBL2034	1749930	CCN1C(=NN(Cc2ccc(cc2)C(C)(C)C)C1=O)CCCc3ccc(cc3)c4ccc(NS(=O)(=O)c5ccc(cc5)c6ccc(OC)cc6)cc4	4.49
CHEMBL1952	642766	ONC1=NC(=O)N(C=C1)[C@H]2C[C@H](O)[C@@H](COP(=O)(O)O)O2	6.0
CHEMBL1952	1633383	O[C@H]1C[C@@H](O[C@@H]1COP(=O)(O)O)N2C=C(C(=O)NC2=O)c3ccc(cc3)[N+](=O)[O-]	4.23
CHEMBL1952	1633477	O[C@H]1C[C@@H](O[C@@H]1COP(=O)(O)O)N2C=C(C(=O)NC2=O)c3ccccc3	5.17
CHEMBL1952	1633478	Cc1ccc(cc1)C2=CN([C@H]3C[C@H](O)[C@@H](COP(=O)(O)O)O3)C(=O)NC2=O	5.25
CHEMBL1952	1633479	COc1ccc(cc1)C2=CN([C@H]3C[C@H](O)[C@@H](COP(=O)(O)O)O3)C(=O)NC2=O	4.4
CHEMBL1952	1633480	Nc1ccc(cc1)C2=CN([C@H]3C[C@H](O)[C@@H](COP(=O)(O)O)O3)C(=O)NC2=O	4.81
CHEMBL1952	1633481	O[C@H]1C[C@@H](O[C@@H]1COP(=O)(O)O)N2C=C(C(=O)NC2=O)c3ccc(OCc4ccccc4)cc3	4.53
CHEMBL1952	1633483	CN(C)c1ccc(cc1)C2=CN([C@H]3C[C@H](O)[C@@H](COP(=O)(O)O)O3)C(=O)NC2=O	4.18
CHEMBL1952	1633485	O[C@H]1C[C@@H](O[C@@H]1COP(=O)(O)O)N2C=C(C(=O)NC2=O)c3ccc(cc3)C(F)(F)F	4.46
CHEMBL1952	1633487	O[C@H]1C[C@@H](O[C@@H]1COP(=O)(O)O)N2C=C(C(=O)NC2=O)c3ccc(Br)cc3	4.66
CHEMBL1952	1633503	NC1=NC2=C(N(CC3=CN([C@H]4C[C@H](O)[C@@H](COP(O)O)O4)C(=O)NC3=O)C(CNc5ccc(cc5)C(=O)NC(CCC(=O)O)C(=O)O)CC2)C(=O)N1	6.92
CHEMBL1952	1633683	O[C@H]1C[C@@H](O[C@@H]1COP(=O)(O)O)N2C=C(C(=O)NC2=O)C3=CC(=O)C=CC3=O	5.7
CHEMBL1952	1729614	O[C@H]1C[C@@H](O[C@@H]1COP(=O)(O)O)N2C=C(\C=C\C(F)(F)F)C(=O)NC2=O	4.835
CHEMBL1981	522730	COC(=O)c1ccc2\C(=C(\Nc3ccc(cc3)N(C)C(=O)CN4CCN(C)CC4)/c5ccccc5)\C(=O)Nc2c1	7.62
CHEMBL1981	623658	C[C@@]1(O)C[C@@H](C1)c2nc(c3ccc4ccc(nc4c3)c5ccccc5)c6c(N)nccn26	7.74
CHEMBL1981	1724375	Nc1ccccc1NC(=O)c2ccc(COc3ccc4ncnc(Nc5cccc(c5)C#C)c4c3)cc2	4.44
CHEMBL1981	1724376	Nc1ccccc1NC(=O)\C=C\c2ccn(c2)S(=O)(=O)c3ccc4ncnc(Nc5cccc(c5)C#C)c4c3	4.39
CHEMBL1981	1724377	ONC(=O)\C=C\c1ccn(c1)S(=O)(=O)c2ccc3ncnc(Nc4cccc(c4)C#C)c3c2	4.19
CHEMBL1981	1725230	COc1ccc(cc1)c2nc3c(N[C@@H]4[C@@H]5C[C@@H](C=C5)[C@@H]4C(=O)N)c(Cl)cnc3[nH]2	5.72
CHEMBL1981	1725232	COc1ccccc1c2nc3c(N[C@@H]4[C@@H]5C[C@@H](C=C5)[C@@H]4C(=O)N)c(Cl)cnc3[nH]2	6.6
CHEMBL1981	1725233	NC(=O)[C@H]1[C@H]2C[C@H](C=C2)[C@H]1Nc3c(Cl)cnc4[nH]c(nc34)c5cccc(c5)N6CCOCC6	6.1
CHEMBL1981	1725234	NC(=O)[C@H]1[C@H]2C[C@H](C=C2)[C@H]1Nc3c(Cl)cnc4[nH]c(nc34)c5ccc(cc5)N6CCOCC6	6.05
CHEMBL1981	1725235	CN1CCN(CC1)c2ccc(cc2)c3nc4c(N[C@@H]5[C@@H]6C[C@@H](C=C6)[C@@H]5C(=O)N)c(Cl)cnc4[nH]3	6.8
CHEMBL1981	1725236	Cn1cc(cn1)c2nc3c(N[C@@H]4[C@@H]5C[C@@H](C=C5)[C@@H]4C(=O)N)c(Cl)cnc3[nH]2	5.99
CHEMBL1981	1725237	NC(=O)[C@H]1[C@H]2C[C@H](C=C2)[C@H]1Nc3c(Cl)cnc4[nH]c(nc34)c5cnn(c5)C6CCNCC6	6.29
CHEMBL1981	1725238	COc1cc(ccc1c2nc3c(N[C@@H]4[C@@H]5C[C@@H](C=C5)[C@@H]4C(=O)N)c(Cl)cnc3[nH]2)N6CCOCC6	6.77
CHEMBL1981	1725239	COc1cc(ccc1c2nc3c(N[C@@H]4[C@@H]5C[C@@H](C=C5)[C@@H]4C(=O)N)c(Cl)cnc3[nH]2)N6CCN(C)CC6	7.27
CHEMBL1981	1725240	COc1cc(ccc1c2nc3c(N[C@@H]4[C@@H]5C[C@@H](C=C5)[C@@H]4C(=O)N)c(Cl)cnc3[nH]2)N6CCC(CC6)N7CCOCC7	6.89
CHEMBL1981	1725241	COc1cc(ccc1c2nc3c(N[C@@H]4[C@@H]5C[C@@H](C=C5)[C@@H]4C(=O)N)c(Cl)cnc3[nH]2)N6CCC(CC6)N7CCN(C)CC7	7.17
CHEMBL1981	1725242	COc1cc(CN2CCOCC2)ccc1c3nc4c(N[C@@H]5[C@@H]6C[C@@H](C=C6)[C@@H]5C(=O)N)c(Cl)cnc4[nH]3	6.46
CHEMBL1981	1725243	COc1cc(CN2CCN(C)CC2)ccc1c3nc4c(N[C@@H]5[C@@H]6C[C@@H](C=C6)[C@@H]5C(=O)N)c(Cl)cnc4[nH]3	7.32
CHEMBL1981	1725244	NC(=O)[C@H]1[C@H]2C[C@H](C=C2)[C@H]1Nc3c(Br)cnc4[nH]c(nc34)c5ccc(cc5)N6CCOCC6	7.1
CHEMBL1981	1725245	CN1CCN(CC1)c2ccc(cc2)c3nc4c(N[C@@H]5[C@@H]6C[C@@H](C=C6)[C@@H]5C(=O)N)c(Br)cnc4[nH]3	7.62
CHEMBL1981	1748621	Cc1c(NC(=O)c2ccc(cc2)C(C)(C)C)cccc1c3nc(Nc4ccc(cc4)C(=O)N5CCOCC5)c6nc[nH]c6n3	5.04
CHEMBL1981	1748942	COc1cc2c(Oc3ccc(NC(=O)C4=C(C)N(C)N(C4=O)c5ccccc5)cc3F)ccnc2cc1OCCCN6CCOCC6	6.77
CHEMBL1981	1748943	COc1cc2c(Oc3ccc(NC(=O)C4=C(C)N(C)N(C4=O)c5ccccc5)cc3F)ccnc2cc1OCCCN6CCN(C)CC6	7.41
CHEMBL1981	1748946	COc1cc2c(Oc3ccc(NS(=O)(=O)c4cccc(c4)c5cnn(C)c5)cc3F)ccnc2cc1OCCCN6CCN(C)CC6	5.1
CHEMBL1981	1748947	COc1cc2c(Oc3ccc(NS(=O)(=O)c4cccc(c4)c5cocc5)cc3F)ccnc2cc1OCCCN6CCN(C)CC6	5.28
CHEMBL1981	1748948	COc1cc2c(Oc3ccc(NS(=O)(=O)c4cccc(c4)c5ccsc5)cc3F)ccnc2cc1OCCCN6CCN(C)CC6	5.54
CHEMBL1981	1748949	COc1cc2c(Oc3ccc(NS(=O)(=O)c4cc(ccc4F)c5ccsc5)cc3F)ccnc2cc1OCCCN6CCN(C)CC6	4.93
CHEMBL1981	1758430	CCc1ccccc1NC(=O)N2C[C@@H](C)Oc3cc(ccc23)c4ccc(cc4)[C@@H]5CC[C@@H](CC(=O)O)CC5	5.24
CHEMBL208	1731773	COc1ccc(F)cc1C(C)(C)CC(O)(Cc2cc3ccncc3[nH]2)C(C)(C)C	5.74
CHEMBL208	1731778	COc1ccc(F)cc1C(C)(C)CC(O)(Cc2cc3cnccc3[nH]2)C(C)(C)C	6.1
CHEMBL208	1731780	Cc1ccc(F)cc1C(C)(C)CC(O)(Cc2cc3cnccc3[nH]2)C(C)(C)C	6.11
CHEMBL208	1731782	Cc1ccc(F)cc1C(C)(C)C[C@@](O)(Cc2cc3cnccc3[nH]2)C(C)(C)C	6.54
CHEMBL208	1746365	C[C@@H](CNc1cccc2c1cnn2c3ccc(F)cc3)NS(=O)(=O)c4c(C)cc(C)cc4C	6.11
CHEMBL208	1746383	C[C@@H](CNc1cccc2c1cnn2c3ccc(F)nc3)NS(=O)(=O)c4c(C)nn(C5CCCC5)c4C	5.35
CHEMBL208	1748732	COc1cc(ccc1C(=O)O)C2=NN([C@H](C2)C3CCCC3)c4ccc(C#N)c(C)c4	5.57
CHEMBL208	1748733	CCOc1cc(ccc1C(=O)O)C2=NN([C@H](C2)C3CCCC3)c4ccc(C#N)c(C)c4	5.66
CHEMBL208	1748734	COc1nc(ccc1C(=O)O)C2=NN([C@H](C2)C3CCCC3)c4ccc(C#N)c(C)c4	5.505
CHEMBL208	1748736	COc1nc(ccc1C(=O)O)C2=NN([C@H](C2)C3CCCC3)c4ccc(C#N)c(C)n4	5.8
CHEMBL208	1748737	COc1cc(ccc1C(=O)O)C2=NN([C@H](C2)C3CCCC3)c4ccc(C#N)c(C)n4	5.17
CHEMBL208	1748738	Cc1nc(ccc1C#N)N2N=C(C[C@@H]2C3CCCC3)c4ccc(cc4)C(=O)O	5.27
CHEMBL208	1748739	CCOc1nc(ccc1C(=O)O)C2=NN([C@H](C2)C3CCCC3)c4ccc(C#N)c(C)c4	5.59
CHEMBL208	1748740	COc1nc(ccc1C(=O)O)C2=NN([C@H](C2)C3CCCC3)c4ccc(C#N)c(Cl)c4	6.09
CHEMBL208	1748741	COc1nc(ccc1C(=O)O)C2=NN([C@H](C2)C(C)C)c3ccc(C#N)c(C)n3	5.69
CHEMBL208	1748742	COc1nc(ccc1C(=O)N)C2=NN([C@H](C2)C3CCCC3)c4ccc(C#N)c(C)c4	6.31
CHEMBL208	1748743	CNC(=O)c1ccc(nc1OC)C2=NN([C@H](C2)C3CCCC3)c4ccc(C#N)c(C)c4	5.44
CHEMBL208	1748744	COc1nc(ccc1C(=O)N(C)C)C2=NN([C@H](C2)C3CCCC3)c4ccc(C#N)c(C)c4	5.83
CHEMBL208	1748745	COc1nc(ccc1C(=O)N)C2=NN([C@H](C2)C3CCCC3)c4ccc(C#N)c(C)n4	6.22
CHEMBL208	1748746	CNC(=O)c1ccc(nc1OC)C2=NN([C@H](C2)C3CCCC3)c4ccc(C#N)c(C)n4	6.26
CHEMBL208	1748747	COc1nc(ccc1C(=O)N(C)C)C2=NN([C@H](C2)C3CCCC3)c4ccc(C#N)c(C)n4	5.82
CHEMBL208	1748748	COc1nc(ccc1C(=O)NS(=O)(=O)C)C2=NN([C@H](C2)C3CCCC3)c4ccc(C#N)c(C)c4	5.61
CHEMBL208	1748749	COc1nc(ccc1C(=O)NS(=O)(=O)C)C2=NN([C@H](C2)C3CCCC3)c4ccc(C#N)c(C)n4	6.08
CHEMBL208	1748750	COc1nc(ccc1C(=O)Nc2nnn[nH]2)C3=NN([C@H](C3)C4CCCC4)c5ccc(C#N)c(C)c5	6.16
CHEMBL210	1700398	CCOc1cc(\C=N\n2cnnc2)ccc1OCCOc3ccc(CC=C)cc3OC	6.23
CHEMBL210	1725417	CS(=O)(=O)Nc1cc(ccc1O)[C@@H](O)CNCCCCCCCCCN2CCC(CC2)OC(=O)Nc3ccccc3c4ccccc4	7.13
CHEMBL210	1725418	CS(=O)(=O)Nc1cc(ccc1O)[C@@H](O)CNCCCCCCCCCN2CCC(CC2)OC(=O)Nc3ccccc3c4ccc(O)cc4	7.59
CHEMBL210	1725419	CS(=O)(=O)Nc1cc(ccc1O)[C@@H](O)CNCCCCCCCCCN2CCC(CC2)OC(=O)Nc3ccccc3c4cccc(O)c4	6.89
CHEMBL210	1725420	CS(=O)(=O)Nc1cc(ccc1O)[C@@H](O)CNCCCCCCCCCN2CCC(CC2)OC(=O)Nc3ccccc3c4ccccc4O	7.05
CHEMBL210	1725424	CS(=O)(=O)Nc1cc(ccc1O)[C@@H](O)CNCCCCCCCCCN2CCC(CC2)OC(=O)Nc3ccccc3c4cc(F)cc(F)c4O	6.99
CHEMBL210	1725425	CS(=O)(=O)Nc1cc(ccc1O)[C@@H](O)CNCCCCCCCCCN2CCC(CC2)OC(=O)Nc3ccccc3c4cc(O)cc(F)c4	7.19
CHEMBL210	1725426	CS(=O)(=O)Nc1cc(ccc1O)[C@@H](O)CNCCCCCCCCCN2CCC(CC2)OC(=O)Nc3ccccc3c4ccc(O)c(F)c4	7.59
CHEMBL210	1725427	CS(=O)(=O)Nc1cc(ccc1O)[C@@H](O)CNCCCCCCCCCN2CCC(CC2)OC(=O)Nc3ccccc3c4cc(F)c(O)cc4F	7.66
CHEMBL210	1725428	CS(=O)(=O)Nc1cc(ccc1O)[C@@H](O)CNCCCCCCCCCN2CCC(CC2)OC(=O)Nc3ccccc3c4ccc(O)c(Cl)c4	8.43
CHEMBL210	1725430	Cc1ccc(c(NC(=O)OC2CCN(CCCCCCCCCNC[C@H](O)c3ccc(O)c(NS(=O)(=O)C)c3)CC2)c1)c4ccc(O)c(Cl)c4	7.85
CHEMBL210	1725431	Cc1cc(C)c(NC(=O)OC2CCN(CCCCCCCCCNC[C@H](O)c3ccc(O)c(NS(=O)(=O)C)c3)CC2)c(c1)c4ccc(O)c(Cl)c4	7.44
CHEMBL210	1725432	CS(=O)(=O)Nc1cc(ccc1O)[C@@H](O)CNCCCCCCCCCN2CCC(CC2)OC(=O)Nc3ccc(F)cc3c4ccc(O)c(Cl)c4	7.64
CHEMBL210	1725433	CS(=O)(=O)Nc1cc(ccc1O)[C@@H](O)CNCCCCCCCCCN2CCC(CC2)OC(=O)Nc3cc(F)ccc3c4ccc(O)c(Cl)c4	7.24
CHEMBL210	1725434	CS(=O)(=O)Nc1cc(ccc1O)[C@@H](O)CNCCCCCCCCN2CCC(CC2)OC(=O)Nc3ccccc3c4ccc(O)c(Cl)c4	7.7
CHEMBL210	1725435	CS(=O)(=O)Nc1cc(ccc1O)[C@@H](O)CNCCCCCCCCCCN2CCC(CC2)OC(=O)Nc3ccccc3c4ccc(O)c(Cl)c4	7.68
CHEMBL210	1725436	CS(=O)(=O)Nc1cc(ccc1O)[C@@H](O)CNCCCCCCCCCCCN2CCC(CC2)OC(=O)Nc3ccccc3c4ccc(O)c(Cl)c4	6.71
CHEMBL210	1725437	CS(=O)(=O)Nc1cc(ccc1O)[C@@H](O)CNCCCCCCCCCN2CC[C@H](C2)OC(=O)Nc3ccccc3c4ccc(O)c(Cl)c4	7.62
CHEMBL210	1725438	CS(=O)(=O)Nc1cc(ccc1O)[C@@H](O)CNCCCCCCCCCN2C[C@H]3C[C@@]3(COC(=O)Nc4ccccc4c5ccc(O)c(Cl)c5)C2	7.77
CHEMBL210	1725439	CS(=O)(=O)Nc1cc(ccc1O)[C@@H](O)CNCCCCCCCCCN2C[C@@H]3[C@@H](COC(=O)Nc4ccccc4c5ccc(O)c(Cl)c5)[C@@H]3C2	7.38
CHEMBL210	1725440	CS(=O)(=O)Nc1cc(ccc1O)[C@@H](O)CNCCCCCCCCCN2C3CCC2CC(C3)OC(=O)Nc4ccccc4c5ccc(O)c(Cl)c5	7.64
CHEMBL210	1725442	CS(=O)(=O)Nc1cc(ccc1O)[C@@H](O)CNCCc2ccc(OCCCN3CCC(CC3)OC(=O)Nc4ccccc4c5ccc(O)c(Cl)c5)cc2	7.89
CHEMBL210	1750153	CCN(CC)CCN(CCNCCc1ccc(O)c2NC(=O)Sc12)C(=O)CCOCCc3ccccc3	8.1
CHEMBL210	1750154	CCN(CC)CCN(CCNC[C@H](O)c1ccc(O)c2NC(=O)Sc12)C(=O)CCOCCc3ccccc3	8.4
CHEMBL210	1750155	CCN(CC)CCN(CCNC[C@H](O)c1ccc(O)c2NC(=O)Sc12)C(=O)CCOCCc3cccc(Cl)c3	8.4
CHEMBL210	1750156	CN(C)CCN(CCNCCc1ccc(O)c2NC(=O)Sc12)C(=O)CCOCCc3ccccc3	8.2
CHEMBL210	1750157	NCCCN(CCNCCc1ccc(O)c2NC(=O)Sc12)C(=O)CCOCCc3ccccc3	6.5
CHEMBL210	1750158	CN(C)CCCN(CCNCCc1ccc(O)c2NC(=O)Sc12)C(=O)CCOCCc3ccccc3	7.8
CHEMBL210	1750159	CC(C)N(C)CCCN(CCNCCc1ccc(O)c2NC(=O)Sc12)C(=O)CCOCCc3cccc(Cl)c3	8.3
CHEMBL210	1750160	CCN(C)CCCN(CCNCCc1ccc(O)c2NC(=O)Sc12)C(=O)CCOCCc3cccc(Cl)c3	8.0
CHEMBL210	1750161	CN(CCCN(CCNCCc1ccc(O)c2NC(=O)Sc12)C(=O)CCOCCc3cccc(Cl)c3)C4CC4	8.1
CHEMBL210	1750162	Oc1ccc(CCNCCN(CCN2CCCCC2)C(=O)CCOCCc3cccc(Cl)c3)c4SC(=O)Nc14	7.9
CHEMBL210	1750164	CCN(CC)CCN(CCNCCc1ccc(O)c2NC(=O)Sc12)C(=O)CCOCCc3ccc4ccccc4c3	8.0
CHEMBL210	1750165	CCN(CC)CCN(CCNCCc1ccc(O)c2NC(=O)Sc12)C(=O)CCOCCc3cccc(F)c3	8.1
CHEMBL210	1750166	CCN(CC)CCN(CCNCCc1ccc(O)c2NC(=O)Sc12)C(=O)CCOCCc3cccc(OC)c3	8.1
CHEMBL210	1750167	CCN(CC)CCN(CCNCCc1ccc(O)c2NC(=O)Sc12)C(=O)CCOCCc3cccc(Cl)c3	8.2
CHEMBL210	1757075	CNc1nc(nc2CCNCCc12)C(F)(F)c3ccccc3	5.85
CHEMBL210	1761534	OCc1cc(ccc1O)C(O)CNCCc2ccc(Br)cc2	6.05
CHEMBL210	1761535	OCc1cc(ccc1O)C(O)CNCCc2ccc(NCc3ccc(Cl)c(Cl)c3)cc2	5.8
CHEMBL210	1761536	OCc1cc(ccc1O)C(O)CNCCc2ccc(NCc3ccc4ccccc4c3)cc2	6.8
CHEMBL210	1761537	OCc1cc(ccc1O)C(O)CNCCc2ccc(cc2)N3CCC(CC3)c4ccccc4	5.65
CHEMBL210	1761538	OCc1cc(ccc1O)C(O)CNCCc2ccc(cc2)N3CCC(Cc4ccccc4)CC3	5.55
CHEMBL210	1761539	OCc1cc(ccc1O)C(O)CNCCc2ccc(cc2)N3CCC(CCCc4ccccc4)CC3	5.8
CHEMBL210	1761540	OCc1cc(ccc1O)C(O)CNCCc2ccc(cc2)N3CCC(CC3)C(=O)c4ccccc4	5.15
CHEMBL210	1761541	OCc1cc(ccc1O)C(O)CNCCc2ccc(cc2)N3CCN(CC3)c4ccccc4	5.6
CHEMBL210	1761542	COc1ccc(CN2CCN(CC2)c3ccc(CCNCC(O)c4ccc(O)c(CO)c4)cc3)cc1	6.2
CHEMBL210	1761543	CC(=O)N1CCN(CC1)c2ccc(CCNCC(O)c3ccc(O)c(CO)c3)cc2	5.0
CHEMBL210	1761544	OCc1cc(ccc1O)C(O)CNCCc2ccc(cc2)N3CCC(CC3)NC(=O)Cc4ccccc4	6.0
CHEMBL210	1761545	OCc1cc(ccc1O)C(O)CNCCc2ccc(Nc3ccc(Oc4ccccc4)cc3)cc2	7.1
CHEMBL210	1761546	OCc1cc(ccc1O)C(O)CNCCc2ccc(Nc3ccc4ccccc4c3)cc2	7.55
CHEMBL210	1761547	COc1ccc(Nc2ccc(CCNCC(O)c3ccc(O)c(CO)c3)cc2)cc1	7.15
CHEMBL210	1761548	OCc1cc(ccc1O)C(O)CNCCc2ccc(Nc3cccc4ccccc34)cc2	5.95
CHEMBL210	1761549	OCc1cc(ccc1O)C(O)CNCCc2ccc(Nc3ccc4CCCc4c3)cc2	7.1
CHEMBL210	1761550	OCc1cc(ccc1O)C(O)CNCCc2ccc(Nc3ccc(cc3)c4ccccc4)cc2	7.3
CHEMBL210	1761551	OCc1cc(ccc1O)C(O)CNCCc2ccc(Nc3cccc(c3)c4ccccc4)cc2	7.6
CHEMBL210	1761552	COc1ccc(Nc2ccc(CCNCC(O)c3ccc(O)c(CO)c3)cc2)cc1c4ccccc4	8.05
CHEMBL210	1761553	COc1cccc(Nc2ccc(CCNCC(O)c3ccc(O)c(CO)c3)cc2)c1	7.1
CHEMBL210	1761554	CCOc1ccc(Nc2ccc(CCNCC(O)c3ccc(O)c(CO)c3)cc2)cc1	7.85
CHEMBL210	1761555	CSc1ccc(Nc2ccc(CCNCC(O)c3ccc(O)c(CO)c3)cc2)cc1	7.85
CHEMBL210	1761556	CC(C)Oc1ccc(Nc2ccc(CCNCC(O)c3ccc(O)c(CO)c3)cc2)cc1	7.8
CHEMBL210	1761557	OCc1cc(ccc1O)C(O)CNCCc2ccc(Nc3ccc(O)cc3)cc2	6.25
CHEMBL210	1761558	OCc1cc(ccc1O)C(O)CNCCc2ccc(Nc3ccc(F)cc3)cc2	6.7
CHEMBL210	1761559	COC(=O)c1ccc(Nc2ccc(CCNCC(O)c3ccc(O)c(CO)c3)cc2)cc1	7.4
CHEMBL210	1761560	COc1ccc(Nc2ccc(CCNC[C@H](O)c3ccc(O)c(CO)c3)cc2)cc1c4ccccc4	8.85
CHEMBL210	1761561	COc1ccc(Nc2ccc(CCNC[C@H](O)c3ccc(O)c(NC=O)c3)cc2)cc1c4ccccc4	9.5
CHEMBL210	1761562	COc1ccc(Nc2ccc(CCNC[C@H](O)c3ccc(O)c4NC(=O)C=Cc34)cc2)cc1c5ccccc5	9.36
CHEMBL210	1762548	CC(C)(N)COc1ccc(Nc2ccc(CCNC[C@H](O)c3ccc(O)c(NC=O)c3)cc2)cc1	8.567
CHEMBL210	1762660	COc1ccc(Nc2ccc(CCNC[C@H](O)c3ccc(O)c4NC(=O)C=Cc34)cc2)cc1c5ccccc5CN	9.167
CHEMBL210	1762661	COc1ccc(Nc2ccc(CCNC[C@H](O)c3ccc(O)c4NC(=O)C=Cc34)cc2)cc1c5cccc(CN)c5	9.467
CHEMBL210	1762662	COc1ccc(Nc2ccc(CCNC[C@H](O)c3ccc(O)c4NC(=O)C=Cc34)cc2)cc1c5ccc(CN)cc5	9.4
CHEMBL210	1762663	CCOc1ccc(Nc2ccc(CCNC[C@H](O)c3ccc(O)c4NC(=O)C=Cc34)cc2)cc1	8.733
CHEMBL210	1762664	NCCOc1ccc(Nc2ccc(CCNC[C@H](O)c3ccc(O)c4NC(=O)C=Cc34)cc2)cc1	9.167
CHEMBL210	1762665	NCCCOc1ccc(Nc2ccc(CCNC[C@H](O)c3ccc(O)c4NC(=O)C=Cc34)cc2)cc1	9.1
CHEMBL210	1762666	NCCCCOc1ccc(Nc2ccc(CCNC[C@H](O)c3ccc(O)c4NC(=O)C=Cc34)cc2)cc1	9.133
CHEMBL210	1763031	NCCOCCOc1ccc(Nc2ccc(CCNC[C@H](O)c3ccc(O)c4NC(=O)C=Cc34)cc2)cc1	9.067
CHEMBL210	1763032	CC(C)(C)OC(=O)NCCOc1ccc(Nc2ccc(CCNC[C@H](O)c3ccc(O)c4NC(=O)C=Cc34)cc2)cc1	8.533
CHEMBL210	1763103	O[C@@H](CNCCc1ccc(Nc2ccc(OCCNC(=O)c3ccccc3)cc2)cc1)c4ccc(O)c5NC(=O)C=Cc45	8.7
CHEMBL210	1763172	O[C@@H](CNCCc1ccc(Nc2ccc(OCCN3CCOCC3)cc2)cc1)c4ccc(O)c5NC(=O)C=Cc45	8.567
CHEMBL210	1763173	CS(=O)(=O)N1CCN(CCOc2ccc(Nc3ccc(CCNC[C@H](O)c4ccc(O)c5NC(=O)C=Cc45)cc3)cc2)CC1	8.3
CHEMBL210	1763239	O[C@@H](CNCCc1ccc(Nc2ccc(OCCN3CCNCC3)cc2)cc1)c4ccc(O)c5NC(=O)C=Cc45	8.9
CHEMBL210	1763329	CC(C)(N)COc1ccc(Nc2ccc(CCNC[C@H](O)c3ccc(O)c4NC(=O)C=Cc34)cc2)cc1	9.1
CHEMBL210	1763330	CC(C)(N)COc1ccc(Nc2ccc(CCNC[C@H](O)c3ccc(O)c4NC(=O)C=Cc34)cc2)cc1c5ccccc5	9.467
CHEMBL210	1766459	CCN(CC)CCN(CCNCCc1ccc(O)c2NC(=O)Sc12)C(=O)CCOCCc3cccc4ccccc34	8.2
CHEMBL211	34197	CN1CCN(CC1)C2=Nc3ccccc3Nc4sc(C)cc24	7.0
CHEMBL211	469580	C[N+]1(C)CCCC(C1)OC(=O)C(O)(c2ccccc2)c3ccccc3	9.17
CHEMBL211	861760	C[N+]1(C)CCC[C@H](C1)OC(=O)C(O)(c2ccccc2)c3ccccc3	9.35
CHEMBL211	1768969	C[N+]1(C)CCC[C@@H](C1)OC(=O)C(O)(c2ccccc2)c3ccccc3	8.6
CHEMBL1994	1731772	COc1ccc(F)cc1C(C)(C)CC(O)(Cc2cc3ccncc3[nH]2)C(C)C	6.0
CHEMBL1994	1731773	COc1ccc(F)cc1C(C)(C)CC(O)(Cc2cc3ccncc3[nH]2)C(C)(C)C	5.74
CHEMBL1994	1731774	CCC(C)(C)C(O)(Cc1cc2ccncc2[nH]1)CC(C)(C)c3cc(F)ccc3OC	5.72
CHEMBL1994	1731777	COc1ccc(F)cc1C(C)(C)CC(O)(Cc2cc3ccncc3[nH]2)C4CCCC4	5.96
CHEMBL1994	1731778	COc1ccc(F)cc1C(C)(C)CC(O)(Cc2cc3cnccc3[nH]2)C(C)(C)C	6.19
CHEMBL1994	1731779	COc1ccc(F)cc1C(C)(C)CC(O)(Cc2cc3cnccc3[nH]2)C4CC4	5.74
CHEMBL1994	1731780	Cc1ccc(F)cc1C(C)(C)CC(O)(Cc2cc3cnccc3[nH]2)C(C)(C)C	6.14
CHEMBL1994	1731781	Cc1ccc(F)cc1C(C)(C)CC(O)(Cc2cc3cnccc3[nH]2)C4CC4	5.81
CHEMBL1994	1731782	Cc1ccc(F)cc1C(C)(C)C[C@@](O)(Cc2cc3cnccc3[nH]2)C(C)(C)C	6.38
CHEMBL1994	1731783	Cc1ccc(F)cc1C(C)(C)C[C@](O)(Cc2cc3cnccc3[nH]2)C(C)(C)C	5.89
CHEMBL1994	1733362	C[C@@H](N1C(=O)O[C@@](Cc2ccccc2)(C1=O)c3occ(n3)c4ccccc4)c5ccccc5	5.77
CHEMBL1994	1733363	C[C@@H](N1C(=O)O[C@@](Cc2ccccc2)(C1=O)c3oc(cn3)c4ccccc4)c5ccccc5	5.95
CHEMBL1994	1733364	C[C@@H](N1C(=O)O[C@@](Cc2ccccc2)(C1=O)c3oc(Cc4ccccc4)cn3)c5ccccc5	6.62
CHEMBL1994	1733365	C[C@@H](N1C(=O)O[C@@](Cc2ccccc2)(C1=O)c3ncc([nH]3)c4ccccc4)c5ccccc5	6.62
CHEMBL1994	1733366	C[C@@H](N1C(=O)O[C@@](Cc2ccccc2)(C1=O)c3ncc(Cc4ccccc4)[nH]3)c5ccccc5	6.57
CHEMBL1994	1733367	COc1cc(OC)cc(c1)c2cnc([nH]2)[C@@]3(Cc4ccccc4)OC(=O)N([C@H](C)c5ccccc5)C3=O	7.17
CHEMBL1994	1733368	C[C@@H](N1C(=O)O[C@@](Cc2ccccc2)(C1=O)c3nnc([nH]3)c4ccccc4)c5ccccc5	5.84
CHEMBL1994	1733369	C[C@@H](N1C(=O)O[C@@](Cc2ccccc2)(C1=O)c3nnc(Cc4ccccc4)[nH]3)c5ccccc5	6.18
CHEMBL1994	1733370	C[C@@H](N1C(=O)O[C@@](Cc2ccccc2)(C1=O)c3nnc([nH]3)c4ccc(Cl)c(Cl)c4)c5ccccc5	5.88
CHEMBL1994	1733371	COc1cc(OC)cc(c1)c2nnc([nH]2)[C@@]3(Cc4ccccc4)OC(=O)N([C@H](C)c5ccccc5)C3=O	6.17
CHEMBL1994	1733372	C[C@@H](N1C(=O)O[C@@](Cc2ccccc2)(C1=O)c3oc(nn3)c4ccccc4)c5ccccc5	6.42
CHEMBL1994	1733373	C[C@@H](N1C(=O)O[C@@](Cc2ccccc2)(C1=O)c3oc(Cc4ccccc4)nn3)c5ccccc5	6.8
CHEMBL1994	1733374	C[C@@H](N1C(=O)O[C@@](Cc2ccccc2)(C1=O)c3oc(nn3)c4ccc(Cl)c(Cl)c4)c5ccccc5	5.17
CHEMBL1994	1733375	COc1cc(OC)cc(c1)c2oc(nn2)[C@@]3(Cc4ccccc4)OC(=O)N([C@H](C)c5ccccc5)C3=O	7.41
CHEMBL1994	1733376	C[C@@H](N1C(=O)O[C@@](Cc2ccccc2)(C1=O)c3oc(nn3)c4cc(F)cc(F)c4)c5ccccc5	6.57
CHEMBL1994	1733377	C[C@@H](N1C(=O)O[C@@](Cc2ccccc2)(C1=O)c3oc(nn3)c4ccncc4)c5ccccc5	5.82
CHEMBL1994	1733378	COc1cc(OC)nc(n1)c2oc(nn2)[C@@]3(Cc4ccccc4)OC(=O)N([C@H](C)c5ccccc5)C3=O	6.89
CHEMBL1994	1733379	C[C@@H](N1C(=O)O[C@@](Cc2ccccc2)(C1=O)c3oc(CC4CC4)nn3)c5ccccc5	6.33
CHEMBL1994	1733380	C[C@@H](N1C(=O)O[C@@](Cc2ccccc2)(C1=O)c3oc(nn3)C4(CC4)c5ccccc5)c6ccccc6	7.09
CHEMBL1994	1748732	COc1cc(ccc1C(=O)O)C2=NN([C@H](C2)C3CCCC3)c4ccc(C#N)c(C)c4	8.05
CHEMBL1994	1748733	CCOc1cc(ccc1C(=O)O)C2=NN([C@H](C2)C3CCCC3)c4ccc(C#N)c(C)c4	7.97
CHEMBL1994	1748734	COc1nc(ccc1C(=O)O)C2=NN([C@H](C2)C3CCCC3)c4ccc(C#N)c(C)c4	8.545
CHEMBL1994	1748735	COc1nc(ccc1C(=O)O)C2=NN([C@@H](C2)C3CCCC3)c4ccc(C#N)c(C)c4	5.35
CHEMBL1994	1748736	COc1nc(ccc1C(=O)O)C2=NN([C@H](C2)C3CCCC3)c4ccc(C#N)c(C)n4	8.12
CHEMBL1994	1748737	COc1cc(ccc1C(=O)O)C2=NN([C@H](C2)C3CCCC3)c4ccc(C#N)c(C)n4	7.74
CHEMBL1994	1748738	Cc1nc(ccc1C#N)N2N=C(C[C@@H]2C3CCCC3)c4ccc(cc4)C(=O)O	7.67
CHEMBL1994	1748739	CCOc1nc(ccc1C(=O)O)C2=NN([C@H](C2)C3CCCC3)c4ccc(C#N)c(C)c4	8.36
CHEMBL1994	1748740	COc1nc(ccc1C(=O)O)C2=NN([C@H](C2)C3CCCC3)c4ccc(C#N)c(Cl)c4	7.25
CHEMBL1994	1748741	COc1nc(ccc1C(=O)O)C2=NN([C@H](C2)C(C)C)c3ccc(C#N)c(C)n3	7.51
CHEMBL1994	1748742	COc1nc(ccc1C(=O)N)C2=NN([C@H](C2)C3CCCC3)c4ccc(C#N)c(C)c4	8.57
CHEMBL1994	1748743	CNC(=O)c1ccc(nc1OC)C2=NN([C@H](C2)C3CCCC3)c4ccc(C#N)c(C)c4	7.75
CHEMBL1994	1748744	COc1nc(ccc1C(=O)N(C)C)C2=NN([C@H](C2)C3CCCC3)c4ccc(C#N)c(C)c4	8.43
CHEMBL1994	1748745	COc1nc(ccc1C(=O)N)C2=NN([C@H](C2)C3CCCC3)c4ccc(C#N)c(C)n4	8.37
CHEMBL1994	1748746	CNC(=O)c1ccc(nc1OC)C2=NN([C@H](C2)C3CCCC3)c4ccc(C#N)c(C)n4	8.48
CHEMBL1994	1748747	COc1nc(ccc1C(=O)N(C)C)C2=NN([C@H](C2)C3CCCC3)c4ccc(C#N)c(C)n4	8.03
CHEMBL1994	1748748	COc1nc(ccc1C(=O)NS(=O)(=O)C)C2=NN([C@H](C2)C3CCCC3)c4ccc(C#N)c(C)c4	8.55
CHEMBL1994	1748749	COc1nc(ccc1C(=O)NS(=O)(=O)C)C2=NN([C@H](C2)C3CCCC3)c4ccc(C#N)c(C)n4	8.39
CHEMBL1994	1748750	COc1nc(ccc1C(=O)Nc2nnn[nH]2)C3=NN([C@H](C3)C4CCCC4)c5ccc(C#N)c(C)c5	8.66
CHEMBL213	1761538	OCc1cc(ccc1O)C(O)CNCCc2ccc(cc2)N3CCC(Cc4ccccc4)CC3	4.1
CHEMBL213	1761545	OCc1cc(ccc1O)C(O)CNCCc2ccc(Nc3ccc(Oc4ccccc4)cc3)cc2	5.2
CHEMBL213	1761546	OCc1cc(ccc1O)C(O)CNCCc2ccc(Nc3ccc4ccccc4c3)cc2	4.9
CHEMBL213	1761547	COc1ccc(Nc2ccc(CCNCC(O)c3ccc(O)c(CO)c3)cc2)cc1	4.5
CHEMBL213	1761548	OCc1cc(ccc1O)C(O)CNCCc2ccc(Nc3cccc4ccccc34)cc2	4.5
CHEMBL213	1761549	OCc1cc(ccc1O)C(O)CNCCc2ccc(Nc3ccc4CCCc4c3)cc2	4.6
CHEMBL213	1761550	OCc1cc(ccc1O)C(O)CNCCc2ccc(Nc3ccc(cc3)c4ccccc4)cc2	4.9
CHEMBL213	1761551	OCc1cc(ccc1O)C(O)CNCCc2ccc(Nc3cccc(c3)c4ccccc4)cc2	4.9
CHEMBL213	1761552	COc1ccc(Nc2ccc(CCNCC(O)c3ccc(O)c(CO)c3)cc2)cc1c4ccccc4	4.7
CHEMBL213	1761553	COc1cccc(Nc2ccc(CCNCC(O)c3ccc(O)c(CO)c3)cc2)c1	4.9
CHEMBL213	1761554	CCOc1ccc(Nc2ccc(CCNCC(O)c3ccc(O)c(CO)c3)cc2)cc1	4.5
CHEMBL213	1761555	CSc1ccc(Nc2ccc(CCNCC(O)c3ccc(O)c(CO)c3)cc2)cc1	5.1
CHEMBL213	1761556	CC(C)Oc1ccc(Nc2ccc(CCNCC(O)c3ccc(O)c(CO)c3)cc2)cc1	4.8
CHEMBL213	1761557	OCc1cc(ccc1O)C(O)CNCCc2ccc(Nc3ccc(O)cc3)cc2	4.4
CHEMBL213	1761558	OCc1cc(ccc1O)C(O)CNCCc2ccc(Nc3ccc(F)cc3)cc2	5.1
CHEMBL213	1761559	COC(=O)c1ccc(Nc2ccc(CCNCC(O)c3ccc(O)c(CO)c3)cc2)cc1	5.0
CHEMBL213	1761561	COc1ccc(Nc2ccc(CCNC[C@H](O)c3ccc(O)c(NC=O)c3)cc2)cc1c4ccccc4	8.0
CHEMBL213	1761562	COc1ccc(Nc2ccc(CCNC[C@H](O)c3ccc(O)c4NC(=O)C=Cc34)cc2)cc1c5ccccc5	8.1
CHEMBL213	1762548	CC(C)(N)COc1ccc(Nc2ccc(CCNC[C@H](O)c3ccc(O)c(NC=O)c3)cc2)cc1	8.2
CHEMBL213	1762660	COc1ccc(Nc2ccc(CCNC[C@H](O)c3ccc(O)c4NC(=O)C=Cc34)cc2)cc1c5ccccc5CN	8.6
CHEMBL213	1762661	COc1ccc(Nc2ccc(CCNC[C@H](O)c3ccc(O)c4NC(=O)C=Cc34)cc2)cc1c5cccc(CN)c5	8.4
CHEMBL213	1762662	COc1ccc(Nc2ccc(CCNC[C@H](O)c3ccc(O)c4NC(=O)C=Cc34)cc2)cc1c5ccc(CN)cc5	8.6
CHEMBL213	1762664	NCCOc1ccc(Nc2ccc(CCNC[C@H](O)c3ccc(O)c4NC(=O)C=Cc34)cc2)cc1	8.1
CHEMBL213	1762665	NCCCOc1ccc(Nc2ccc(CCNC[C@H](O)c3ccc(O)c4NC(=O)C=Cc34)cc2)cc1	8.1
CHEMBL213	1762666	NCCCCOc1ccc(Nc2ccc(CCNC[C@H](O)c3ccc(O)c4NC(=O)C=Cc34)cc2)cc1	8.1
CHEMBL213	1763031	NCCOCCOc1ccc(Nc2ccc(CCNC[C@H](O)c3ccc(O)c4NC(=O)C=Cc34)cc2)cc1	8.1
CHEMBL213	1763032	CC(C)(C)OC(=O)NCCOc1ccc(Nc2ccc(CCNC[C@H](O)c3ccc(O)c4NC(=O)C=Cc34)cc2)cc1	7.9
CHEMBL213	1763103	O[C@@H](CNCCc1ccc(Nc2ccc(OCCNC(=O)c3ccccc3)cc2)cc1)c4ccc(O)c5NC(=O)C=Cc45	8.7
CHEMBL213	1763172	O[C@@H](CNCCc1ccc(Nc2ccc(OCCN3CCOCC3)cc2)cc1)c4ccc(O)c5NC(=O)C=Cc45	7.9
CHEMBL213	1763173	CS(=O)(=O)N1CCN(CCOc2ccc(Nc3ccc(CCNC[C@H](O)c4ccc(O)c5NC(=O)C=Cc45)cc3)cc2)CC1	8.1
CHEMBL213	1763239	O[C@@H](CNCCc1ccc(Nc2ccc(OCCN3CCNCC3)cc2)cc1)c4ccc(O)c5NC(=O)C=Cc45	8.0
CHEMBL213	1763329	CC(C)(N)COc1ccc(Nc2ccc(CCNC[C@H](O)c3ccc(O)c4NC(=O)C=Cc34)cc2)cc1	8.2
CHEMBL213	1763330	CC(C)(N)COc1ccc(Nc2ccc(CCNC[C@H](O)c3ccc(O)c4NC(=O)C=Cc34)cc2)cc1c5ccccc5	8.8
CHEMBL214	10959	CN(C)S(=O)(=O)N[C@H]1C[C@H]2[C@@H](Cc3cn(C)c4cccc2c34)N(C)C1	6.8
CHEMBL214	373604	CSc1ccccc1N2CCN(CCCCCC(=O)NC3CCCc4ccccc34)CC2	7.28
CHEMBL214	412537	Fc1ccc2c(noc2c1)C3CCN(CC4CC(=O)c5cn[nH]c5C4)CC3	5.82
CHEMBL214	1264204	CN1C(=O)N(CCCCCN2CCN(CC2)c3ccccc3)C(C1=O)(c4ccccc4)c5ccccc5	7.88
CHEMBL214	1264205	COc1ccccc1N2CCN(CCCN3C(=O)N(C)C(=O)C3(c4ccccc4)c5ccccc5)CC2	8.19
CHEMBL214	1264206	CN1C(=O)N(CC(O)CN2CCN(CC2)c3ccccc3)C(C1=O)(c4ccccc4)c5ccccc5	6.49
CHEMBL214	1363486	COc1ccccc1N2CCN(CCCCN3C(=O)N(C)C(=O)C3(c4ccccc4)c5ccccc5)CC2	9.1
CHEMBL214	1724359	CN1CCC2C(C1)c3cccc4SCc5ccccc5N2c34	7.4
CHEMBL214	1726613	Cc1oc2CC(CN3CCC(CC3)c4c[nH]c5cc(F)ccc45)CC(=O)c2n1	6.31
CHEMBL214	1726617	Fc1ccc2c(c[nH]c2c1)C3CCN(CC4CC(=O)c5sc(nc5C4)N6CCCC6)CC3	6.99
CHEMBL214	1731904	CCOc1ccccc1N2CCN(CCCN3C(=O)N(C)C(=O)C3(c4ccccc4)c5ccccc5)CC2	8.26
CHEMBL214	1731915	CN1CCN2[C@H]3CCN(CCCc4noc5cc(F)ccc45)C[C@H]3c6cccc1c26	6.44
CHEMBL214	1731930	Fc1ccc(cc1)C(=O)CCCN2CC[C@H]3[C@@H](C2)c4cccc5CCCN3c45	6.69
CHEMBL214	1731935	Fc1ccc(cc1)C(=O)CCCN2CC[C@H]3[C@@H](C2)c4cccc5OCCN3c45	5.88
CHEMBL214	1734252	CSc1ccccc1N2CCN(CCCCC(=O)N3CCC[C@H]3C(=O)N)CC2	7.33
CHEMBL214	1734253	CSc1ccccc1N2CCN(CCCCCC(=O)N3CCC[C@H]3C(=O)N)CC2	7.85
CHEMBL214	1734254	CSc1ccccc1N2CCN(CCCCCCC(=O)N3CCC[C@H]3C(=O)N)CC2	7.64
CHEMBL214	1734255	CSc1ccccc1N2CCN(Cc3ccc(cc3)C(=O)N4CCC[C@H]4C(=O)N)CC2	6.5
CHEMBL214	1734256	COc1ccccc1N2CCN(CCCCC(=O)N3CCC[C@H]3C(=O)N)CC2	6.67
CHEMBL214	1734257	COc1ccccc1N2CCN(CCCCCC(=O)N3CCC[C@H]3C(=O)N)CC2	7.36
CHEMBL214	1734258	COc1ccccc1N2CCN(Cc3ccc(cc3)C(=O)N4CCC[C@H]4C(=O)N)CC2	5.2
CHEMBL214	1734259	NC(=O)[C@@H]1CCCN1C(=O)CCCCN2CCN(CC2)c3ccccc3O	7.28
CHEMBL214	1734260	NC(=O)[C@@H]1CCCN1C(=O)CCCCCN2CCN(CC2)c3ccccc3Cl	6.63
CHEMBL214	1734261	NC(=O)[C@@H]1CCCN1C(=O)CCCCCN2CCN(CC2)c3ccccc3F	6.85
CHEMBL214	1734262	NC(=O)[C@@H]1CCCN1C(=O)CCCCCN2CCN(CC2)c3cccc(Cl)c3	7.42
CHEMBL214	1734263	NC(=O)[C@@H]1CCCN1C(=O)CCCCCN2CCN(CC2)c3ccc(F)cc3	6.24
CHEMBL214	1734264	NC(=O)[C@@H]1CCCN1C(=O)CCCCN2CCN(CC2)c3cccc(Cl)c3Cl	7.08
CHEMBL214	1734265	NC(=O)[C@@H]1CCCN1C(=O)CCCCCN2CCN(CC2)c3cccc(Cl)c3Cl	8.4
CHEMBL214	1734266	NC(=O)[C@@H]1CCCN1C(=O)CCCCN2CCN(CC2)c3noc4ccccc34	5.54
CHEMBL214	1734267	NC(=O)[C@@H]1CCCN1C(=O)CCCCCN2CCN(CC2)c3noc4ccccc34	6.67
CHEMBL214	1734268	NC(=O)[C@@H]1CCCN1C(=O)CCCCCCN2CCN(CC2)c3noc4ccccc34	6.91
CHEMBL214	1734269	CSc1ccccc1N2CCN(CCCCC(=O)N3Cc4ccccc4C[C@H]3C(=O)N)CC2	7.74
CHEMBL214	1734271	CSc1ccccc1N2CCN(CCCCCCC(=O)N3Cc4ccccc4C[C@H]3C(=O)N)CC2	8.7
CHEMBL214	1734272	CSc1ccccc1N2CCN(Cc3ccc(cc3)C(=O)N4Cc5ccccc5C[C@H]4C(=O)N)CC2	6.91
CHEMBL214	1734273	COc1ccccc1N2CCN(CCCCC(=O)N3Cc4ccccc4C[C@H]3C(=O)N)CC2	6.97
CHEMBL214	1734274	COc1ccccc1N2CCN(CCCCCC(=O)N3Cc4ccccc4C[C@H]3C(=O)N)CC2	7.92
CHEMBL214	1734275	COc1ccccc1N2CCN(Cc3ccc(cc3)C(=O)N4Cc5ccccc5C[C@H]4C(=O)N)CC2	7.11
CHEMBL214	1734276	NC(=O)[C@@H]1Cc2ccccc2CN1C(=O)CCCCCN3CCN(CC3)c4ccccc4O	7.14
CHEMBL214	1734277	NC(=O)[C@@H]1Cc2ccccc2CN1C(=O)CCCCCN3CCN(CC3)c4ccccc4Cl	6.63
CHEMBL214	1734278	NC(=O)[C@@H]1Cc2ccccc2CN1C(=O)CCCCCN3CCN(CC3)c4cccc(Cl)c4	6.3
CHEMBL214	1734279	NC(=O)[C@@H]1Cc2ccccc2CN1C(=O)CCCCN3CCN(CC3)c4ccc(Cl)cc4	6.68
CHEMBL214	1734280	NC(=O)[C@@H]1Cc2ccccc2CN1C(=O)CCCCN3CCN(CC3)c4ccc(F)cc4	5.72
CHEMBL214	1734281	NC(=O)[C@@H]1Cc2ccccc2CN1C(=O)CCCCCN3CCN(CC3)c4ccc(F)cc4	6.19
CHEMBL214	1734282	NC(=O)[C@@H]1Cc2ccccc2CN1C(=O)CCCCCN3CCN(CC3)c4cccc(Cl)c4Cl	7.8
CHEMBL214	1734283	NC(=O)[C@@H]1Cc2ccccc2CN1C(=O)c3ccc(CN4CCN(CC4)c5cccc(Cl)c5Cl)cc3	6.67
CHEMBL214	1734284	NC(=O)[C@@H]1Cc2ccccc2CN1C(=O)CCCCN3CCN(CC3)c4noc5ccccc45	6.42
CHEMBL214	1734285	NC(=O)[C@@H]1Cc2ccccc2CN1C(=O)CCCCCN3CCN(CC3)c4noc5ccccc45	6.64
CHEMBL214	1734286	NC(=O)[C@@H]1Cc2ccccc2CN1C(=O)CCCCCCN3CCN(CC3)c4noc5ccccc45	7.05
CHEMBL214	1749351	O=C(NCCN1CCN(CC1)c2ccccc2)c3cnc4ccccc4n3	7.52
CHEMBL214	1749352	O=C(NCCN1CCC(=CC1)c2ccccc2)c3cnc4ccccc4n3	8.42
CHEMBL214	1749353	Fc1ccc(cc1)N2CCN(CCNC(=O)c3cnc4ccccc4n3)CC2	7.2
CHEMBL214	1749354	Fc1ccc(cc1)C2=CCN(CCNC(=O)c3cnc4ccccc4n3)CC2	7.85
CHEMBL214	1749355	Clc1ccc(cc1)N2CCN(CCNC(=O)c3cnc4ccccc4n3)CC2	7.57
CHEMBL214	1749356	Clc1ccc(cc1)C2=CCN(CCNC(=O)c3cnc4ccccc4n3)CC2	8.03
CHEMBL214	1749357	Cc1ccc(cc1)N2CCN(CCNC(=O)c3cnc4ccccc4n3)CC2	7.56
CHEMBL214	1749358	Cc1ccc(cc1)C2=CCN(CCNC(=O)c3cnc4ccccc4n3)CC2	8.12
CHEMBL214	1749359	Fc1cc(F)cc(c1)N2CCN(CCNC(=O)c3cnc4ccccc4n3)CC2	7.95
CHEMBL214	1749360	Fc1cc(F)cc(c1)C2=CCN(CCNC(=O)c3cnc4ccccc4n3)CC2	8.58
CHEMBL214	1749361	Cc1cc(C)cc(c1)N2CCN(CCNC(=O)c3cnc4ccccc4n3)CC2	8.44
CHEMBL214	1749362	Cc1cc(C)cc(c1)C2=CCN(CCNC(=O)c3cnc4ccccc4n3)CC2	8.96
CHEMBL214	1749363	O=C(NCCN1CCN(CC1)c2ccccc2)c3ccc4ccccc4c3	7.61
CHEMBL214	1749364	O=C(NCCN1CCC(=CC1)c2ccccc2)c3ccc4ccccc4c3	8.21
CHEMBL214	1749365	Fc1ccc(cc1)N2CCN(CCNC(=O)c3ccc4ccccc4c3)CC2	7.27
CHEMBL214	1749366	Fc1ccc(cc1)C2=CCN(CCNC(=O)c3ccc4ccccc4c3)CC2	7.47
CHEMBL214	1749367	Clc1ccc(cc1)N2CCN(CCNC(=O)c3ccc4ccccc4c3)CC2	7.29
CHEMBL214	1749368	Clc1ccc(cc1)C2=CCN(CCNC(=O)c3ccc4ccccc4c3)CC2	7.37
CHEMBL214	1749369	Cc1ccc(cc1)N2CCN(CCNC(=O)c3ccc4ccccc4c3)CC2	6.65
CHEMBL214	1749370	Cc1ccc(cc1)C2=CCN(CCNC(=O)c3ccc4ccccc4c3)CC2	7.5
CHEMBL214	1749371	Fc1cc(F)cc(c1)N2CCN(CCNC(=O)c3ccc4ccccc4c3)CC2	7.54
CHEMBL214	1749372	Fc1cc(F)cc(c1)C2=CCN(CCNC(=O)c3ccc4ccccc4c3)CC2	8.14
CHEMBL214	1749373	Cc1cc(C)cc(c1)N2CCN(CCNC(=O)c3ccc4ccccc4c3)CC2	7.68
CHEMBL214	1749374	Cc1cc(C)cc(c1)C2=CCN(CCNC(=O)c3ccc4ccccc4c3)CC2	8.09
CHEMBL214	1749375	O=C1N(CCN2CCC(=CC2)c3ccccc3)C(=O)c4ccccc14	6.15
CHEMBL214	1749378	Clc1ccc(cc1)C2=CCN(CCN3C(=O)c4ccccc4C3=O)CC2	6.2
CHEMBL214	1749382	Fc1cc(F)cc(c1)C2=CCN(CCN3C(=O)c4ccccc4C3=O)CC2	6.37
CHEMBL214	1749383	Cc1cc(C)cc(c1)N2CCN(CCN3C(=O)c4ccccc4C3=O)CC2	6.3
CHEMBL214	1749384	Cc1cc(C)cc(c1)C2=CCN(CCN3C(=O)c4ccccc4C3=O)CC2	6.98
CHEMBL214	1757074	CNc1nc(Cc2ccccc2)nc3[C@@H](C)CNCCc13	6.3
CHEMBL214	1760206	C(CN1CCN(CC1)c2ncccn2)Cc3nc4ccccc4s3	7.395
CHEMBL214	1760565	Fc1ccc2c(noc2c1)C3CCN(CCCCNS(=O)(=O)c4cc5ccccc5s4)CC3	6.96
CHEMBL214	1764569	CC1(C)N(CCCCCN2CCN(CC2)c3ccccc3F)C(=O)N(Cc4ccccc4)C1=O	7.12
CHEMBL214	1764570	CN1C(=O)N(CCCCCN2CCN(CC2)c3ccccc3)C(C)(C1=O)c4ccccc4	6.87
CHEMBL214	1764571	COc1ccccc1N2CCN(CC(O)CN3C(=O)NC(C)(C3=O)c4ccc(F)cc4)CC2	6.92
CHEMBL214	1764728	COc1ccccc1N2CCN(CCCCCN3C(=O)N(Cc4ccccc4)C(=O)C3(C)C)CC2	7.59
CHEMBL214	1764733	CC1(C)N(CCCCCN2CCN(CC2)c3ccc(F)cc3)C(=O)N(Cc4ccc(F)cc4)C1=O	6.52
CHEMBL214	1764902	CN1C(=O)N(CCCCCN2CCN(CC2)c3ccccc3F)C(C)(C1=O)c4ccccc4	6.91
CHEMBL214	1764907	COc1cccc(c1)N2CCN(CCCCCN3C(=O)N(Cc4ccccc4)C(=O)C3(C)C)CC2	7.35
CHEMBL214	1764914	CC1(C)N(CCCCCN2CCN(CC2)c3ccc(F)cc3F)C(=O)N(Cc4ccc(F)cc4)C1=O	6.52
CHEMBL214	1766154	CC1(C)N(CCCCCN2CCN(CC2)c3cccc(Cl)c3Cl)C(=O)N(Cc4ccc(Cl)cc4Cl)C1=O	7.06
CHEMBL214	1766208	CC1(C)N(CCCCCN2CCN(CC2)c3ccccc3)C(=O)N(Cc4ccccc4)C1=O	7.1
CHEMBL214	1766275	CC1(C)N(CCCCCN2CCN(CC2)c3ccc(Cl)c(Cl)c3)C(=O)N(Cc4ccc(Cl)cc4Cl)C1=O	6.52
CHEMBL214	1766279	COc1ccccc1N2CCN(CCCCCN3C(=O)N(C)C(=O)C3(C)c4ccccc4)CC2	7.63
CHEMBL214	1766288	CC1(C)N(CCCCCN2CCN(CC2)c3ccc(F)cc3)C(=O)N(Cc4ccccc4)C1=O	6.7
CHEMBL214	1766289	CC1(C)N(CCCCCN2CCN(CC2)c3ccc(F)cc3F)C(=O)N(Cc4ccccc4)C1=O	6.63
CHEMBL214	1766326	CC1(C)N(CCCCCN2CCN(CC2)c3ccc(Cl)cc3)C(=O)N(Cc4ccc(Cl)cc4Cl)C1=O	5.66
CHEMBL214	1768774	CN1CCN2[C@H]3CCN(CCCC(=O)c4ccc(F)cc4)C[C@H]3c5cccc1c25	5.83
CHEMBL1867	155006	Clc1cccc(N2CCN(CCCCOc3ccc4CCC(=O)Nc4c3)CC2)c1Cl	7.0
CHEMBL1867	302930	CO\C(=C/1\[C@@H](C(=C(C)N=C1C)C(=O)NCCCN2CCC(CC2)(c3ccccc3)c4ccccc4)c5ccc(cc5)[N+](=O)[O-])\O	5.89
CHEMBL1867	1352914	COC(=O)C1=C(C)NC(=C([C@@H]1c2cccc(c2)[N+](=O)[O-])C(=O)OCCCN3CCC(CC3)(c4ccccc4)c5ccccc5)C	6.05
CHEMBL1867	1724359	CN1CCC2C(C1)c3cccc4SCc5ccccc5N2c34	7.2
CHEMBL1867	1760206	C(CN1CCN(CC1)c2ncccn2)Cc3nc4ccccc4s3	6.07
CHEMBL1867	1766440	CC1CN\C(=N\c2ccc(cc2)N(C)C)\N1	5.48
CHEMBL1867	1766454	CN(C)c1ccc(NC(=N)Nc2ccccc2)cc1	6.41
CHEMBL1867	1766500	CCOc1ccc(NC(=N)Nc2ccccc2)cc1	5.65
CHEMBL1867	1766501	CN(C)c1ccc(cc1)\N=C(\N)/NCc2occc2	6.67
CHEMBL1867	1766503	CCOc1ccc(cc1)\N=C(\N)/NCc2occc2	5.83
CHEMBL1867	1766506	OCCNC(=N)Nc1ccc2CCCCc2c1	5.76
CHEMBL1867	1766507	CC1CN\C(=N\c2ccc3OCOc3c2)\N1	5.63
CHEMBL1867	1766508	CCOc1ccc(cc1)\N=C/2\NCC(N2)c3occc3	5.58
CHEMBL1867	1766524	N=C(Nc1ccccc1)Nc2ccc3CCCCc3c2	6.58
CHEMBL1867	1766639	CCCNC(=N)Nc1ccc(NCC)cc1	5.08
CHEMBL1867	1766641	N=C(NCc1occc1)Nc2ccc3OCOc3c2	5.82
CHEMBL1867	1766664	CCNc1ccc(cc1)\N=C/2\NCC(N2)c3occc3	5.66
CHEMBL1867	1766814	C1CCc2cc(ccc2C1)\N=C/3\NCC(N3)c4occc4	6.16
CHEMBL1867	1766826	CCNc1ccc(NC(=N)Nc2ccccc2)cc1	5.31
CHEMBL1867	1766961	C1Oc2ccc(cc2O1)\N=C/3\NCC(N3)c4occc4	5.77
CHEMBL1867	1766962	CCOc1ccc(cc1)N=C2NCCN2	7.1
CHEMBL1867	1766964	CCNc1ccc(cc1)\N=C(\N)/NCc2occc2	5.97
CHEMBL1867	1766965	N=C(NCc1occc1)Nc2ccc3CCCCc3c2	6.29
CHEMBL1867	1767130	CCOc1ccc(NC(=N)NCCO)cc1	4.72
CHEMBL1867	1767131	CCOc1ccc(cc1)\N=C/2\NCC(C)N2	4.85
CHEMBL1867	1767132	CC1CN\C(=N\c2ccc3CCCCc3c2)\N1	6.0
CHEMBL1867	1767287	N=C(Nc1ccccc1)Nc2ccc3OCOc3c2	5.36
CHEMBL1867	1767290	OCCNC(=N)Nc1ccc2OCOc2c1	4.93
CHEMBL1867	1767291	CCNc1ccc(NC(=N)NCCO)cc1	4.73
CHEMBL1867	1767303	CCOc1ccc(NC(=N)N)cc1	6.85
CHEMBL1867	1767431	CCCNC(=N)Nc1ccc(OCC)cc1	5.37
CHEMBL1867	1767432	CCCNC(=N)Nc1ccc(cc1)N(C)C	5.95
CHEMBL1867	1767433	CCCNC(=N)Nc1ccc2CCCCc2c1	6.17
CHEMBL1867	1767434	CCCNC(=N)Nc1ccc2OCOc2c1	4.82
CHEMBL1867	1767435	CN(C)c1ccc(NC(=N)NCCO)cc1	5.73
CHEMBL1867	1767436	CCNc1ccc(cc1)\N=C/2\NCC(C)N2	4.91
CHEMBL1867	1767437	CN(C)c1ccc(cc1)\N=C/2\NCC(N2)c3occc3	5.88
CHEMBL1828	1633506	CCCCc1ccc(NC2=NC(=O)C3N=CN([C@H]4C[C@H](O)[C@@H](COP(=O)(O)OP(=O)(O)OP(=O)(O)O)O4)C3=N2)cc1	9.0
CHEMBL1828	1734951	NC1=NC(=O)N(C=C1)[C@@H]2O[C@H](COP(=O)(S)NC(=O)c3cccnc3)[C@@H](O)C2(F)F	4.1
CHEMBL1828	1734957	CC(=O)NP(=O)(O)OC[C@H]1O[C@@H](N2C=CC(=NC2=O)N)C(F)(F)[C@@H]1O	4.15
CHEMBL215	169844	COc1cc(CCC(=O)CC(=O)CCc2ccc(O)c(OC)c2)ccc1O	5.49
CHEMBL215	209968	Oc1[nH]c2ccccc2c1c3[nH]c4ccccc4c3N=O	4.953
CHEMBL215	212655	COc1cc(\C=C\C(=O)\C=C\c2ccc(O)c(OC)c2)ccc1O	5.69
CHEMBL215	303190	COc1cc(\C=C\c2cc(\C=C\c3ccc(O)c(OC)c3)[nH]n2)ccc1O	7.394
CHEMBL215	420240	O\N=C/1\C(=C/2\C(=O)Nc3ccc(Br)cc23)\Nc4ccccc14	5.44
CHEMBL215	429302	O\N=C/1\C(=C/2\C(=O)Nc3cc(Br)ccc23)\Nc4ccccc14	5.916
CHEMBL215	614674	O\N=C/1\C(=C/2\C(=O)Nc3c(Br)cccc23)\Nc4ccccc14	5.483
CHEMBL215	755461	CCOC(=O)c1c(CSc2ccccc2)n(C)c3ccc(O)cc13	5.43
CHEMBL215	1565765	COc1cc(CCC(=O)CC(=O)CCc2cc(CCC(C)C)c(O)c(OC)c2)cc(CCC(C)C)c1O	5.97
CHEMBL215	1565766	COc1cc(\C=C\C(=O)CC(=O)\C=C\c2cc(CC=C(C)C)c(O)c(OC)c2)cc(CC=C(C)C)c1O	6.15
CHEMBL215	1565767	COc1cc(\C=C\C(=O)\C=C\c2cc(CC=C(C)C)c(O)c(OC)c2)cc(CC=C(C)C)c1O	6.035
CHEMBL215	1574696	COc1cc(\C=C\c2cc([nH]n2)c3ccc(O)c(OC)c3)ccc1O	7.288
CHEMBL215	1633870	O=C1N(Cc2cccnc2)Nc3ccccc13	6.1
CHEMBL215	1633874	CN1Nc2ccccc2C1=O	6.7
CHEMBL215	1633876	CCCCCNC(=O)c1cccc2NN(Cc3cccnc3)C(=O)c12	5.82
CHEMBL215	1634012	CCCCCNC(=O)c1cccc2NN(C)C(=O)c12	6.52
CHEMBL215	1736758	Cc1cccc(OC(=O)c2cc(cc(c2)[N+](=O)[O-])[N+](=O)[O-])c1	7.26
CHEMBL215	1736759	[O-][N+](=O)c1cc(cc(c1)[N+](=O)[O-])C(=O)Oc2ccccc2	5.3
CHEMBL215	1736760	CCCc1cccc(OC(=O)c2cc(cc(c2)[N+](=O)[O-])[N+](=O)[O-])c1	5.16
CHEMBL215	1736762	[O-][N+](=O)c1cc(cc(c1)[N+](=O)[O-])C(=O)Oc2cccc(c2)c3ccccc3	4.74
CHEMBL215	1736764	[O-][N+](=O)c1cccc(c1)C(=O)Oc2cccc3ccccc23	4.88
CHEMBL215	1737017	[O-][N+](=O)c1cc(cc(c1)[N+](=O)[O-])C(=O)Nc2cccc3ccccc23	8.4
CHEMBL215	1737018	[O-][N+](=O)c1cc(cc(c1)[N+](=O)[O-])C(=O)Nc2ccccc2	5.28
CHEMBL215	1737019	Cc1cccc(NC(=O)c2cc(cc(c2)[N+](=O)[O-])[N+](=O)[O-])c1	8.0
CHEMBL215	1737020	[O-][N+](=O)c1cc(cc(c1)[N+](=O)[O-])C(=O)Nc2cccc(Cl)c2	7.48
CHEMBL215	1737022	COc1ccc(NC(=O)c2cc(cc(c2)[N+](=O)[O-])[N+](=O)[O-])cc1	6.52
CHEMBL215	1737023	COc1ccc(NC(=O)c2cc(cc(c2)[N+](=O)[O-])[N+](=O)[O-])cc1OC	5.96
CHEMBL215	1737024	[O-][N+](=O)c1cc(cc(c1)[N+](=O)[O-])C(=O)NCc2cccc(Br)c2	4.46
CHEMBL215	1737025	[O-][N+](=O)c1cc(cc(c1)[N+](=O)[O-])C(=O)Nc2cccc(c2)c3ccccc3	7.52
CHEMBL215	1745631	CCOC(=O)c1c(CSc2c(C)cccc2C)n(C)c3ccc(O)cc13	6.01
CHEMBL215	1745632	CCOC(=O)c1c(CSc2c(Cl)cccc2Cl)n(C)c3ccc(O)cc13	6.075
CHEMBL215	1745633	CCOC(=O)c1c(CSc2ccc(F)cc2F)n(C)c3ccc(O)cc13	5.33
CHEMBL215	1745634	CCOC(=O)c1c(CSc2cccc(Cl)c2)n(C)c3ccc(O)cc13	5.42
CHEMBL215	1745635	CCOC(=O)c1c(CSc2ccc(F)cc2)n(C)c3ccc(O)cc13	5.17
CHEMBL215	1745636	CCOC(=O)c1c(CSc2ccc(cc2)C(F)(F)F)n(C)c3ccc(O)cc13	5.38
CHEMBL215	1745637	CCOC(=O)c1c(CSc2ccccc2C(F)(F)F)n(C)c3ccc(O)cc13	6.01
CHEMBL215	1745638	CCOC(=O)c1c(CSc2ccc(OC(F)(F)F)cc2)n(C)c3ccc(O)cc13	5.865
CHEMBL215	1745639	CCOC(=O)c1c(CSc2ccc(OC)cc2)n(C)c3ccc(O)cc13	5.575
CHEMBL215	1745640	CCOC(=O)c1c(CSc2ccccc2OC)n(C)c3ccc(O)cc13	5.415
CHEMBL215	1745641	CCOC(=O)c1c(CSc2cc(C)cc(C)c2)n(C)c3ccc(O)cc13	5.655
CHEMBL215	1745642	CCOC(=O)c1c(CSc2c(C)cc(C)cc2C)n(C)c3ccc(O)cc13	6.395
CHEMBL215	1750227	O\N=C/1\C(=C/2\C(=O)Nc3c(Cl)cccc23)\Nc4ccccc14	5.377
CHEMBL215	1750228	O\N=C/1\C(=C/2\C(=O)Nc3c(F)cccc23)\Nc4ccccc14	5.403
CHEMBL215	1758843	[O-][N+](=O)c1ccc2C(=NS(=O)(=O)c2c1)Nc3ccccc3	5.07
CHEMBL215	1758845	[O-][N+](=O)c1ccc2C(=NS(=O)(=O)c2c1)Nc3cccc(Br)c3	5.47
CHEMBL215	1758846	COc1ccc(NC2=NS(=O)(=O)c3cc(ccc23)[N+](=O)[O-])cc1	4.91
CHEMBL215	1758847	COc1ccc(NC2=NS(=O)(=O)c3cc(ccc23)[N+](=O)[O-])cc1OC	4.63
CHEMBL215	1758849	[O-][N+](=O)c1ccc2C(=NS(=O)(=O)c2c1)Nc3cccc4ccccc34	6.22
CHEMBL215	1758851	CC(C)c1cccc(NC2=NS(=O)(=O)c3cc(ccc23)[N+](=O)[O-])c1	6.6
CHEMBL215	1758852	CC(C)(C)c1cccc(NC2=NS(=O)(=O)c3cc(ccc23)[N+](=O)[O-])c1	7.22
CHEMBL215	1758853	COc1cccc(NC2=NS(=O)(=O)c3cc(ccc23)[N+](=O)[O-])c1	6.62
CHEMBL215	1758854	[O-][N+](=O)c1ccc2C(=NS(=O)(=O)c2c1)Nc3cccc(c3)c4ccccc4	6.15
CHEMBL215	1758857	[O-][N+](=O)c1ccc2C(=NS(=O)(=O)c2c1)Nc3cccc4OCOc34	4.83
CHEMBL215	1760740	COc1cc(\C=C\C(=O)CC(=O)\C=C\c2cc(F)c(O)c(OC)c2)cc(F)c1O	5.7
CHEMBL215	1760741	COc1cc(\C=C\C(=O)\C=C\c2cc(F)c(O)c(OC)c2)cc(F)c1O	5.655
CHEMBL215	1760996	COc1cc(\C=C\C(=O)CC(=O)c2ccc(O)c(OC)c2)ccc1O	5.32
CHEMBL215	1760997	COc1cc(\C=C\C(=O)CC(=O)\C=C\c2cc(CCC(C)C)c(O)c(OC)c2)cc(CCC(C)C)c1O	4.825
CHEMBL215	1760998	COc1cc(\C=C\c2cc(\C=C\c3cc(CC=C(C)C)c(O)c(OC)c3)[nH]n2)cc(CC=C(C)C)c1O	7.354
CHEMBL1871	1727645	CN1[C@@H]2CC[C@H]3[C@@H]4CC[C@H](C(=O)NCc5nc6cccnc6[nH]5)[C@@]4(C)CC[C@@H]3[C@@]2(C)C=C(F)C1=O	6.775
CHEMBL1871	1731568	COc1ccc(OC[C@](C)(O)C(=O)N2CCc3c(cccc23)C#N)c(Cl)c1	8.313
CHEMBL1871	1731569	C[C@](O)(COc1ccc(Cl)cc1F)C(=O)N2CCc3c(cccc23)C#N	8.973
CHEMBL1871	1731570	C[C@](O)(COc1ccc(Cl)cc1Cl)C(=O)N2CCc3c(cccc23)C#N	8.83
CHEMBL1871	1731571	C[C@](O)(COc1ccc(Br)cc1F)C(=O)N2CCc3c(cccc23)C#N	8.807
CHEMBL1871	1736825	C[C@](O)(COc1ccccc1)C(=O)N2CCc3c(cccc23)C#N	6.58
CHEMBL1871	1736826	C[C@](O)(COc1ccc(F)cc1)C(=O)N2CCc3c(cccc23)C#N	8.25
CHEMBL1871	1736827	C[C@](O)(COc1cccc(F)c1)C(=O)N2CCc3c(cccc23)C#N	6.907
CHEMBL1871	1736828	C[C@](O)(COc1ccccc1F)C(=O)N2CCc3c(cccc23)C#N	7.915
CHEMBL1871	1736829	C[C@](O)(COc1ccc(Cl)cc1)C(=O)N2CCc3c(cccc23)C#N	7.557
CHEMBL1871	1736830	C[C@](O)(COc1cccc(Cl)c1)C(=O)N2CCc3c(cccc23)C#N	6.765
CHEMBL1871	1736831	C[C@](O)(COc1ccccc1Cl)C(=O)N2CCc3c(cccc23)C#N	6.927
CHEMBL1871	1736832	C[C@](O)(COc1ccc(Br)cc1)C(=O)N2CCc3c(cccc23)C#N	8.737
CHEMBL1871	1736833	C[C@](O)(COc1ccc(cc1)C(F)(F)F)C(=O)N2CCc3c(cccc23)C#N	8.11
CHEMBL1871	1736834	COc1ccc(OC[C@](C)(O)C(=O)N2CCc3c(cccc23)C#N)cc1	7.037
CHEMBL1871	1736835	COC(=O)c1ccc(OC[C@](C)(O)C(=O)N2CCc3c(cccc23)C#N)cc1	7.525
CHEMBL1871	1736836	C[C@](O)(COc1ccc(cc1)c2cocn2)C(=O)N3CCc4c(cccc34)C#N	7.445
CHEMBL1871	1736837	C[C@](O)(COc1ccc(cc1)C#N)C(=O)N2CCc3c(cccc23)C#N	7.89
CHEMBL1871	1736838	C[C@](O)(COc1ccccc1C(F)(F)F)C(=O)N2CCc3c(cccc23)C#N	7.473
CHEMBL1871	1736839	C[C@](O)(COc1ccccc1C#N)C(=O)N2CCc3c(cccc23)C#N	8.923
CHEMBL1871	1736840	C[C@](O)(COc1ccc(F)cc1C#N)C(=O)N2CCc3c(cccc23)C#N	9.1
CHEMBL1871	1736841	C[C@](O)(COc1ccc(F)cc1Br)C(=O)N2CCc3c(cccc23)C#N	8.247
CHEMBL1871	1736842	Cc1cc(F)ccc1OC[C@](C)(O)C(=O)N2CCc3c(cccc23)C#N	8.023
CHEMBL1871	1736843	C[C@](O)(COc1ccc(cc1Br)C#N)C(=O)N2CCc3c(cccc23)C#N	9.31
CHEMBL1871	1736844	C[C@](O)(COc1ccc(cc1F)C#N)C(=O)N2CCc3c(cccc23)C#N	9.583
CHEMBL1871	1736845	COc1cc(ccc1OC[C@](C)(O)C(=O)N2CCc3c(cccc23)C#N)C#N	7.193
CHEMBL1871	1736846	COc1cc(Cl)ccc1OC[C@](C)(O)C(=O)N2CCc3c(cccc23)C#N	7.105
CHEMBL1871	1736847	COc1ccc(OC[C@](C)(O)C(=O)N2CCc3c(cccc23)C#N)c(F)c1	7.455
CHEMBL1871	1747311	CC(C)(O)c1cn(nn1)c2ccc(Cl)c(c2)C(F)(F)F	4.31
CHEMBL1871	1747315	CC(C)(O)c1cn(nn1)c2ccc(c(c2)C(F)(F)F)[N+](=O)[O-]	4.35
CHEMBL1871	1747316	CC(C)(O)c1cn(nn1)c2cc(cc(c2)C(F)(F)F)C(F)(F)F	4.4
CHEMBL1871	1748736	COc1nc(ccc1C(=O)O)C2=NN([C@H](C2)C3CCCC3)c4ccc(C#N)c(C)n4	5.04
CHEMBL1871	1748742	COc1nc(ccc1C(=O)N)C2=NN([C@H](C2)C3CCCC3)c4ccc(C#N)c(C)c4	5.49
CHEMBL1871	1748745	COc1nc(ccc1C(=O)N)C2=NN([C@H](C2)C3CCCC3)c4ccc(C#N)c(C)n4	5.11
CHEMBL1871	1748746	CNC(=O)c1ccc(nc1OC)C2=NN([C@H](C2)C3CCCC3)c4ccc(C#N)c(C)n4	5.07
CHEMBL1871	1748749	COc1nc(ccc1C(=O)NS(=O)(=O)C)C2=NN([C@H](C2)C3CCCC3)c4ccc(C#N)c(C)n4	5.0
CHEMBL2055	324326	OC(=O)c1ccc(NC(=O)c2cc(OCc3ccccc3F)cc(OCc4ccccc4F)c2)nc1	7.95
CHEMBL2055	324815	CC(C)COc1cc(OC(C)C)cc(c1)C(=O)Nc2ccc(cn2)C(=O)O	8.0
CHEMBL2055	346551	COC[C@H](C)Oc1cc(O[C@@H](C)Cc2ccccc2)cc(c1)C(=O)Nc3ccc(cn3)C(=O)O	6.33
CHEMBL1860	1746275	CC(C)C1=CC(=NNC1=O)Oc2c(C)cc(CC(=O)O)cc2C	4.81
CHEMBL1860	1746276	CC(C)C1=CC(=NNC1=O)Oc2c(C)cc(CC(=O)O)cc2Cl	4.92
CHEMBL1860	1746277	CC(C)C1=CC(=NNC1=O)Oc2c(Cl)cc(CC(=O)O)cc2Cl	5.15
CHEMBL1860	1746278	CC(C)C1=CC(=NNC1=O)Oc2c(Br)cc(CC(=O)O)cc2Br	5.48
CHEMBL1860	1746279	CC(C)C1=CC(=NNC1=O)Oc2c(Br)cc(CCC(=O)O)cc2Br	6.41
CHEMBL1860	1746280	CC(C)C1=CC(=NN(C)C1=O)Oc2c(Cl)cc(CC(=O)O)cc2Cl	6.11
CHEMBL1860	1746281	CC(C)C1=CC(=NNC1=O)Oc2c(Cl)cc(NCC(=O)O)cc2Cl	6.15
CHEMBL1860	1746282	CC(C)C1=CC(=NNC1=O)Oc2c(Cl)cc(NC(=O)C(=O)O)cc2Cl	6.68
CHEMBL1860	1746283	CC(C)C1=CC(=NNC1=O)Cc2c(Cl)cc(CC(=O)O)cc2Cl	5.37
CHEMBL1860	1746284	CC(C)C1=CC(=NNC1=O)Cc2c(Br)cc(CC(=O)O)cc2Br	6.12
CHEMBL1860	1746285	CC(C)C1=CC(=NNC1=O)Sc2c(Cl)cc(CC(=O)O)cc2Cl	5.05
CHEMBL1860	1746287	CC(C)C1=CC(=NNC1=O)S(=O)(=O)c2c(Cl)cc(CC(=O)O)cc2Cl	4.84
CHEMBL1860	1746288	CC(C)C1=CC(=NNC1=O)Oc2c(Cl)cc(cc2Cl)N3N=C(C#N)C(=O)NC3=O	5.43
CHEMBL1860	1746289	CC(C)C1=CC(=NNC1=O)Cc2c(Cl)cc(cc2Cl)N3N=C(C#N)C(=O)NC3=O	5.56
CHEMBL1860	1746290	CC(C)C1=CC(=NN(C)C1=O)Oc2c(Cl)cc(cc2Cl)N3N=C(C#N)C(=O)NC3=O	6.48
CHEMBL1860	1746291	CC(C)C1=CC(=NN(C)C1=O)Cc2c(Cl)cc(cc2Cl)N3N=C(C#N)C(=O)NC3=O	5.9
CHEMBL1860	1746292	CC(C)C1=CC(=NNC1=O)Oc2c(Cl)cc(cc2Cl)N3N=CC(=O)NC3=O	6.39
CHEMBL1860	1746293	CC(C)C1=CC(=NNC1=O)Cc2c(Cl)cc(cc2Cl)N3N=CC(=O)NC3=O	6.09
CHEMBL216	1759987	CCOC(=O)N1CCC(CN2CCC3(CC2)CN(c4ncccc34)S(=O)(=O)C)CC1	6.45
CHEMBL216	1760638	OC(=O)C1=CN(Cc2ccc(cc2)S(=O)(=O)F)c3ccccc3C1=O	6.5
CHEMBL216	1760639	OC(=O)C1=CN(Cc2ccc(cc2)N3C(=O)C=CC3=O)c4ccccc4C1=O	6.38
CHEMBL216	1760640	OC(=O)C1=CN(Cc2ccc(NC(=O)CBr)cc2)c3ccccc3C1=O	5.8
CHEMBL216	1760641	OC(=O)C1=CN(Cc2ccc(cc2)N=C=S)c3ccccc3C1=O	6.41
CHEMBL1781	485738	NC(=O)c1ncn(n1)[C@@H]2O[C@H](CO)[C@@H](O)[C@H]2O	4.18
CHEMBL1781	1724751	CN(CC(O)C(O)C(O)C(O)CO)C=C(C#N)C#N	4.32
CHEMBL1806	1726437	CN(C1=C(C=O)C(=O)c2ccccc2O1)c3ccccc3	4.17
CHEMBL1977	404688	C[C@H](CCC(=O)O)[C@H]1CC[C@H]2[C@@H]3CC[C@@H]4C[C@H](O)CC[C@]4(C)[C@H]3CC[C@]12C	5.407
CHEMBL1977	1748853	C[C@H](CC#C[C@H](O)C12CC3CC(CC(C3)C1)C2)[C@H]4CC[C@H]5\C(=C\C=C6C[C@@H](O)C(=C)[C@H](O)C6)\CCC[C@]45C	8.178
CHEMBL1977	1748854	C[C@H](CC#C[C@@H](O)C12CC3CC(CC(C3)C1)C2)[C@H]4CC[C@H]5\C(=C\C=C6C[C@@H](O)C(=C)[C@H](O)C6)\CCC[C@]45C	9.365
CHEMBL1977	1748855	C[C@H](CC#C[C@H](O)CC12CC3CC(CC(C3)C1)C2)[C@H]4CC[C@H]5\C(=C\C=C6C[C@@H](O)C(=C)[C@H](O)C6)\CCC[C@]45C	8.432
CHEMBL1977	1748856	C[C@H](CC#C[C@@H](O)CC12CC3CC(CC(C3)C1)C2)[C@H]4CC[C@H]5\C(=C\C=C6C[C@@H](O)C(=C)[C@H](O)C6)\CCC[C@]45C	8.523
CHEMBL1977	1749146	CCCC[C@H](CCO)[C@@H](C)[C@H]1CC[C@H]2\C(=C\C=C3C[C@@H](O)C(=C)[C@H](O)C3)\CCC[C@]12C	9.59
CHEMBL1977	1749147	CC[C@H](CCO)[C@@H](C)[C@H]1CC[C@H]2\C(=C\C=C3C[C@@H](O)C(=C)[C@H](O)C3)\CCC[C@]12C	8.54
CHEMBL1977	1749148	CCCC[C@H](CC(C)(C)O)[C@@H](C)[C@H]1CC[C@H]2\C(=C\C=C3C[C@@H](O)C(=C)[C@H](O)C3)\CCC[C@]12C	9.92
CHEMBL1977	1749149	CC[C@H](CC(C)(C)O)[C@@H](C)[C@H]1CC[C@H]2\C(=C\C=C3C[C@@H](O)C(=C)[C@H](O)C3)\CCC[C@]12C	8.81
CHEMBL1977	1749150	CCCC[C@H](CCCO)[C@@H](C)[C@H]1CC[C@H]2\C(=C\C=C3C[C@@H](O)C(=C)[C@H](O)C3)\CCC[C@]12C	9.05
CHEMBL1977	1749151	CC[C@H](CCCO)[C@@H](C)[C@H]1CC[C@H]2\C(=C\C=C3C[C@@H](O)C(=C)[C@H](O)C3)\CCC[C@]12C	8.15
CHEMBL1977	1749152	CCCC[C@H](CCC(C)(C)O)[C@@H](C)[C@H]1CC[C@H]2\C(=C\C=C3C[C@@H](O)C(=C)[C@H](O)C3)\CCC[C@]12C	9.54
CHEMBL1977	1749153	CC[C@H](CCC(C)(C)O)[C@@H](C)[C@H]1CC[C@H]2\C(=C\C=C3C[C@@H](O)C(=C)[C@H](O)C3)\CCC[C@]12C	8.62
CHEMBL1977	1749154	CCCC[C@H](CC(O)(CC)CC)[C@@H](C)[C@H]1CC[C@H]2\C(=C\C=C3C[C@@H](O)C(=C)[C@H](O)C3)\CCC[C@]12C	8.75
CHEMBL1977	1749155	CC[C@H](CC(O)(CC)CC)[C@@H](C)[C@H]1CC[C@H]2\C(=C\C=C3C[C@@H](O)C(=C)[C@H](O)C3)\CCC[C@]12C	8.81
CHEMBL1978	463890	Oc1ccc2C(=O)C[C@H](Oc2c1)c3ccc(O)c(O)c3	5.02
CHEMBL1978	1725456	O=C1c2ccccc2Nc3c(Cn4ccnc4)cccc13	7.84
CHEMBL1978	1725991	COc1ccc2CC\C(=C/c3c[nH]cn3)\C(=O)c2c1	7.39
CHEMBL1978	1727582	Cc1cc(O)cc2OC(=O)c3c(C)cc(O)cc3Oc12	5.28
CHEMBL1978	1737951	CCCCS[C@@H]1CC2=CC(=O)CC[C@]2(C)[C@H]3CC[C@@]4(C)[C@@H](CCC4=O)[C@H]13	7.24
CHEMBL1978	1737953	C[C@]12CC[C@H]3[C@@H]([C@@H](CC4=CC(=O)CC[C@]34C)SCc5ccccc5)[C@@H]1CCC2=O	7.16
CHEMBL1978	1737956	C[C@]12CC[C@H]3[C@@H]([C@@H](CC4=CC(=O)CC[C@]34C)SCCc5ccccc5)[C@@H]1CCC2=O	7.21
CHEMBL1978	1737959	COc1ccc(CS[C@@H]2CC3=CC(=O)CC[C@]3(C)[C@H]4CC[C@@]5(C)[C@@H](CCC5=O)[C@H]24)cc1	7.51
CHEMBL1978	1737960	C[C@]12CC[C@H]3[C@@H]([C@@H](CC4=CC(=O)CC[C@]34C)Sc5ccc(N)cc5)[C@@H]1CCC2=O	7.74
CHEMBL2002	1633289	NC(=O)c1coc(c1)[C@@H]2O[C@H](COP(=O)(O)OP(=O)(O)OC[C@H]3O[C@H]([C@H](O)[C@@H]3O)n4cnc5c(N)ncnc45)[C@@H](O)[C@H]2O	4.12
CHEMBL2002	1633295	NC(=O)c1csc(c1)[C@@H]2O[C@H](COP(=O)(O)OP(=O)(O)OC[C@H]3O[C@H]([C@H](O)[C@@H]3O)n4cnc5c(N)ncnc45)[C@@H](O)[C@H]2O	6.48
CHEMBL2002	1633298	NC(=O)c1cccc(c1)[C@@H]2O[C@H](COP(=O)(O)CP(=O)(O)OC[C@@H]3O[C@@H]([C@@H](O)[C@H]3O)n4cnc5c(N)ncnc45)[C@@H](O)[C@H]2O	6.1
CHEMBL2002	1633317	NC(=O)c1csc(n1)[C@@H]2O[C@H](COP(=O)(O)OP(=O)(O)OC[C@@H]3O[C@@H]([C@@H](O)[C@H]3F)n4cnc5c(N)ncnc45)[C@@H](O)[C@H]2O	6.15
CHEMBL2002	1633319	NC(=O)c1csc(n1)[C@@H]2O[C@H](COP(=O)(O)C(F)(F)P(=O)(O)OC[C@@H]3O[C@@H]([C@@H](O)[C@H]3O)n4cnc5c(N)ncnc45)[C@@H](O)[C@H]2O	6.52
CHEMBL2002	1633320	NC(=O)c1csc(n1)[C@@H]2O[C@H](COP(=O)(O)CP(=O)(O)OC[C@@H]3O[C@@H]([C@@H](O)[C@H]3O)n4cnc5c(N)ncnc45)[C@@H](O)[C@H]2O	6.96
CHEMBL2002	1633352	NC(=O)c1csc(n1)[C@@H]2O[C@H](COP(=O)(O)C(F)(F)P(=O)(O)OC[C@@H]3O[C@@H]([C@H](F)[C@H]3O)n4cnc5c(N)ncnc45)[C@@H](O)[C@H]2O	6.1
CHEMBL2002	1633353	NC(=O)c1csc(n1)[C@@H]2O[C@H](COP(=O)(O)CP(=O)(O)OC[C@@H]3O[C@@H]([C@H](F)[C@H]3O)n4cnc5c(N)ncnc45)[C@@H](O)[C@H]2O	5.22
CHEMBL1808	696149	CC[C@H](C)[C@H](NC(=O)C)C(=O)N[C@@H](Cc1ccc(O)cc1)C(=O)N[C@@H](Cc2ccc(O)cc2)P(=O)(O)O	7.5
CHEMBL1808	1748991	CN[C@@H](C(C)C)C(=O)N[C@@H](Cc1ccccc1)C(=O)N[C@@H](Cc2ccc(O)cc2)P(=O)(O)O	6.445
CHEMBL1808	1748992	CN[C@@H](C(C)C)C(=O)N[C@@H](Cc1ccc(O)cc1)C(=O)N[C@@H](Cc2ccc(O)cc2)P(=O)(O)O	7.275
CHEMBL1808	1748993	CC[C@H](C)[C@H](NC(=O)C)C(=O)N[C@@H](CC(C)C)C(=O)N[C@@H](Cc1ccc(O)cc1)P(=O)(O)O	7.55
CHEMBL1808	1748994	CC[C@H](C)[C@H](NC(=O)C)C(=O)N[C@@H](Cc1ccccc1)C(=O)N[C@@H](Cc2ccc(O)cc2)P(=O)(O)O	7.475
CHEMBL1782	428649	OP(=O)(O)CCc1cccnc1	6.7
CHEMBL1782	1763390	Cc1ccc(cc1)c2cc3c(NCP(=O)(O)O)ncnc3s2	5.697
CHEMBL1782	1763391	Cc1ccc(cc1)c2cc3c(NCCP(=O)(O)O)ncnc3s2	6.7
CHEMBL1782	1763392	Cc1ccc(cc1)c2cc3c(CCP(=O)(O)O)ncnc3s2	5.645
CHEMBL1782	1763393	Cc1ccc(cc1)c2cc3c(NCC(=O)O)ncnc3s2	6.7
CHEMBL1782	1763394	Cc1ccc(cc1Cl)c2cc3c(NCP(=O)(O)O)ncnc3s2	6.09
CHEMBL1782	1763493	Cc1ccc(cc1Cl)c2cc3c(NC(c4ccccc4)P(=O)(O)O)ncnc3s2	6.31
CHEMBL1782	1768019	CC(=CCC\C(=C\Cn1cc(CC(P(=O)(O)O)P(=O)(O)O)nn1)\C)C	4.16
CHEMBL1782	1768023	CC(=CCC\C(=C/Cn1cc(CC(P(=O)(O)O)P(=O)(O)O)nn1)\C)C	4.1
CHEMBL1782	1768066	CC(=CCC[C@]1(C)O[C@@H]1Cn2cc(CC(P(=O)(O)O)P(=O)(O)O)nn2)C	4.33
CHEMBL1782	1768841	CC(=CCC[C@@]1(C)O[C@@H]1Cn2cc(CC(P(=O)(O)O)P(=O)(O)O)nn2)C	4.48
CHEMBL217	4259	CC(C)(C)[C@]1(O)CCN2C[C@H]3c4ccccc4CCc5cccc([C@@H]2C1)c35	9.35
CHEMBL217	4686	CCN1CCC[C@H]1CNC(=O)c2c(O)c(CC)cc(Cl)c2OC	10.07
CHEMBL217	95887	COc1cc2CCN(CCCCNC(=O)c3cc(Br)cc(OC)c3OC)Cc2cc1OC	5.66
CHEMBL217	412536	Fc1ccc(cc1)C(=O)C2CCN(CC3CC(=O)c4cn[nH]c4C3)CC2	6.4
CHEMBL217	412537	Fc1ccc2c(noc2c1)C3CCN(CC4CC(=O)c5cn[nH]c5C4)CC3	6.95
CHEMBL217	412545	Cc1noc2CC(CN3CCC(CC3)c4noc5cc(F)ccc45)CC(=O)c12	6.92
CHEMBL217	927104	CCN1C(=O)c2ccccc2[S+]([O-])c3ccc(cc13)C(=O)NCc4ccc(OC)cc4	6.203
CHEMBL217	953428	CCN1C(=O)c2ccccc2[S+]([O-])c3ccc(cc13)C(=O)NCc4ccc(C)cc4	6.75
CHEMBL217	1050196	OC(CCNC(=O)c1cc2ccccc2[nH]1)CN3CCN(CC3)c4cccc(Cl)c4Cl	6.125
CHEMBL217	1050197	O[C@H](CCNC(=O)c1cc2ccccc2[nH]1)CN3CCN(CC3)c4cccc(Cl)c4Cl	6.52
CHEMBL217	1050198	O[C@@H](CCNC(=O)c1cc2ccccc2[nH]1)CN3CCN(CC3)c4cccc(Cl)c4Cl	6.1
CHEMBL217	1084608	COc1ccc(CNC(=O)c2ccc3[S+]([O-])c4ccccc4C(=O)N(Cc5ccccc5)c3c2)cc1	5.05
CHEMBL217	1094980	CCN1C(=O)c2ccccc2[S+]([O-])c3ccc(cc13)C(=O)NCc4ccc(Cl)cc4	6.29
CHEMBL217	1107331	CCN1C(=O)c2ccccc2[S+]([O-])c3ccc(cc13)C(=O)NCc4ccccc4OC	5.35
CHEMBL217	1234744	CCN1C(=O)c2ccccc2[S+]([O-])c3ccc(cc13)C(=O)NCc4ccc(F)cc4	7.05
CHEMBL217	1724359	CN1CCC2C(C1)c3cccc4SCc5ccccc5N2c34	6.9
CHEMBL217	1726610	Cc1noc2CC(CN3CCC(CC3)c4c[nH]c5cc(F)ccc45)CC(=O)c12	7.2
CHEMBL217	1726612	Cc1oc2CC(CN3CCC(CC3)c4noc5cc(F)ccc45)CC(=O)c2n1	7.49
CHEMBL217	1726613	Cc1oc2CC(CN3CCC(CC3)c4c[nH]c5cc(F)ccc45)CC(=O)c2n1	6.7
CHEMBL217	1726614	Cc1oc2CC(CN3CCC(=CC3)c4c[nH]c5cc(F)ccc45)CC(=O)c2n1	6.76
CHEMBL217	1726616	Fc1ccc2c(noc2c1)C3CCN(CC4CC(=O)c5sc(nc5C4)N6CCCC6)CC3	6.7
CHEMBL217	1726617	Fc1ccc2c(c[nH]c2c1)C3CCN(CC4CC(=O)c5sc(nc5C4)N6CCCC6)CC3	6.8
CHEMBL217	1726618	Fc1ccc2c(c[nH]c2c1)C3=CCN(CC4CC(=O)c5sc(nc5C4)N6CCCC6)CC3	7.26
CHEMBL217	1727708	CCN1CCCC1CNc2nncc3ccc(OC)c(OC)c23	8.41
CHEMBL217	1732748	Fc1ccc(CN2CCC(CC2)Nc3ccc(nn3)C(F)(F)F)cc1F	6.8
CHEMBL217	1732749	CCN1C(=O)c2ccccc2[S+]([O-])c3ccc(cc13)C(=O)NCc4cccc(OC)c4	6.95
CHEMBL217	1732750	CCN1C(=O)c2ccccc2[S+]([O-])c3ccc(cc13)C(=O)NCc4ccccc4	6.35
CHEMBL217	1733013	CCN1C(=O)c2ccccc2[S+]([O-])c3ccc(cc13)C(=O)NC(C)c4ccccc4	6.25
CHEMBL217	1733014	CCN1C(=O)c2ccccc2[S+]([O-])c3ccc(cc13)C(=O)NCc4ccc(SC)cc4	6.65
CHEMBL217	1733015	CCN1C(=O)c2ccccc2[S+]([O-])c3ccc(cc13)C(=O)NCc4ccc(cc4)C(C)(C)C	6.45
CHEMBL217	1733016	CCN1C(=O)c2ccccc2[S+]([O-])c3ccc(cc13)C(=O)NCc4ccc(cc4)C(F)(F)F	6.85
CHEMBL217	1733017	CCN1C(=O)c2ccccc2[S+]([O-])c3ccc(cc13)C(=O)NCc4ccc(cc4)C#N	6.85
CHEMBL217	1733018	CCN1C(=O)c2ccccc2S(=O)c3ccc(cc13)C(=O)NCc4ccc(cc4)S(=O)(=O)C	6.45
CHEMBL217	1733019	CCN1C(=O)c2ccccc2[S+]([O-])c3ccc(cc13)C(=O)NCc4cc(OC)c(OC)c(OC)c4	5.75
CHEMBL217	1733020	CCN1C(=O)c2ccccc2[S+]([O-])c3ccc(cc13)C(=O)NCc4ccc5OCOc5c4	6.45
CHEMBL217	1733021	CCN1C(=O)c2ccccc2[S+]([O-])c3ccc(cc13)C(=O)Nc4ccccc4	6.05
CHEMBL217	1733022	CCN1C(=O)c2ccccc2[S+]([O-])c3ccc(cc13)C(=O)Nc4ccc(OC)cc4	6.85
CHEMBL217	1733023	CCN1C(=O)c2ccccc2[S+]([O-])c3ccc(cc13)C(=O)NCCc4ccc(OC)cc4	6.45
CHEMBL217	1733024	COc1ccc(CNC(=O)c2ccc3[S+]([O-])c4ccccc4C(=O)Nc3c2)cc1	6.05
CHEMBL217	1733025	COc1ccc(CNC(=O)c2ccc3[S+]([O-])c4ccccc4C(=O)N(C)c3c2)cc1	6.95
CHEMBL217	1733026	CCCN1C(=O)c2ccccc2[S+]([O-])c3ccc(cc13)C(=O)NCc4ccc(OC)cc4	6.15
CHEMBL217	1733027	CN1C(=O)c2ccccc2[S+]([O-])c3ccc(cc13)C(=O)Nc4ccccc4	5.8
CHEMBL217	1733028	COc1ccc(NC(=O)c2ccc3[S+]([O-])c4ccccc4C(=O)N(C)c3c2)cc1	6.45
CHEMBL217	1733029	CN1C(=O)c2ccccc2[S+]([O-])c3ccc(cc13)C(=O)NCc4ccccc4	6.65
CHEMBL217	1733030	CN1C(=O)c2ccccc2[S+]([O-])c3ccc(cc13)C(=O)NCc4ccc(F)cc4	6.45
CHEMBL217	1733031	CN1C(=O)c2ccccc2[S+]([O-])c3ccc(cc13)C(=O)NCc4ccc(Cl)cc4	6.85
CHEMBL217	1733032	CN1C(=O)c2ccccc2[S+]([O-])c3ccc(cc13)C(=O)NCc4cccc(Cl)c4	6.55
CHEMBL217	1733033	CN1C(=O)c2ccccc2[S+]([O-])c3ccc(cc13)C(=O)NCc4ccc(Br)cc4	7.15
CHEMBL217	1733034	CN1C(=O)c2ccccc2[S+]([O-])c3ccc(cc13)C(=O)NCc4ccccn4	4.95
CHEMBL217	1733035	CN1C(=O)c2ccccc2[S+]([O-])c3ccc(cc13)C(=O)NCc4cccnc4	6.55
CHEMBL217	1733036	CN1C(=O)c2ccccc2[S+]([O-])c3ccc(cc13)C(=O)NCCc4cccs4	6.603
CHEMBL217	1733037	CN1C(=O)c2ccccc2[S+]([O-])c3ccc(cc13)C(=O)NCCN4CCCC4	7.05
CHEMBL217	1733038	CN1C(=O)c2ccccc2[S+]([O-])c3ccc(cc13)C(=O)NCCN4CCCCC4	6.95
CHEMBL217	1733039	CN(C)CCCNC(=O)c1ccc2[S+]([O-])c3ccccc3C(=O)N(C)c2c1	6.25
CHEMBL217	1733040	CCN1C(=O)c2ccccc2Sc3ccc(cc13)C(=O)NCc4ccc(OC)cc4	6.15
CHEMBL217	1733041	CCN1C(=O)c2ccccc2[S+]([O-])c3ccc(cc13)C(=O)NCc4ccc(OC)cc4	6.395
CHEMBL217	1733046	CCN(Cc1ccccc1)C(=O)c2ccc3[S+]([O-])c4ccccc4C(=O)N(CC)c3c2	4.25
CHEMBL217	1733048	CCN1C(=O)c2ccccc2[S+]([O-])c3ccc(NC(=O)Cc4ccc(OC)cc4)cc13	6.15
CHEMBL217	1733049	CCN1C(=O)c2ccccc2[S+]([O-])c3ccc(NC(=O)Cc4ccc(F)cc4)cc13	6.65
CHEMBL217	1733050	CCN1C(=O)c2ccccc2[S+]([O-])c3ccc(cc13)C(=O)NCc4ccc(F)cc4	6.847
CHEMBL217	1733051	CCN1C(=O)c2ccccc2[S+]([O-])c3ccc(cc13)C(=O)NCc4ccc(cc4)C#N	7.06
CHEMBL217	1733052	CCN1C(=O)c2ccccc2[S+]([O-])c3ccc(cc13)C(=O)N[C@H](C)c4ccc(Br)cc4	6.273
CHEMBL217	1733053	CCN1C(=O)c2ccccc2[S+]([O-])c3ccc(cc13)C(=O)N[C@H](C)c4ccc5ccccc5c4	6.177
CHEMBL217	1733054	CN1C(=O)c2ccccc2[S+]([O-])c3ccc(cc13)C(=O)NCc4ccc(Cl)cc4	6.045
CHEMBL217	1733055	CN1C(=O)c2ccccc2[S+]([O-])c3ccc(cc13)C(=O)NCc4ccc(Br)cc4	6.553
CHEMBL217	1733056	CN1C(=O)c2ccccc2[S+]([O-])c3ccc(cc13)C(=O)NCc4cccnc4	6.133
CHEMBL217	1733057	CN1C(=O)c2ccccc2[S+]([O-])c3ccc(cc13)C(=O)NCCN4CCCC4	6.757
CHEMBL217	1733058	CN1C(=O)c2ccccc2[S+]([O-])c3ccc(cc13)C(=O)NCCc4cccs4	6.763
CHEMBL217	1750058	CCCN(CC[C@@]1(O)C[C@@H](C1)NC(=O)c2ccc3ccccc3c2)C4CC4c5ccc(Cl)cc5	6.18
CHEMBL217	1750059	CCCN(CC[C@@]1(O)C[C@@H](C1)NC(=O)c2ccc3ccccc3c2)[C@H]4C[C@@H]4c5ccccc5Cl	6.03
CHEMBL217	1750060	CCCN(CC[C@@]1(O)C[C@@H](C1)NC(=O)c2ccc3ccccc3c2)[C@H]4C[C@@H]4c5cccc(Cl)c5	5.91
CHEMBL217	1750062	CCCN(CC[C@@]1(O)C[C@@H](C1)NC(=O)c2ccc3ccccc3c2)[C@@H]4C[C@H]4c5ccc(Cl)cc5	6.21
CHEMBL217	1750322	COc1cc(CCCSC2CC(=O)N(CCCCCC(=O)NCCOCCOCCOCCOCCC(=O)N)C2=O)cc(C(=O)NC[C@@H]3CCCN3CC=C)c1OC	8.14
CHEMBL217	1750327	FCCCc1cccc(c1)C(=O)NC[C@@H]2CCCN2CC=C	9.2
CHEMBL217	1757085	C1CN2C(CN1)Cc3c[nH]c4cccc2c34	5.68
CHEMBL217	1757086	CN1CCN2C(C1)Cc3c[nH]c4cccc2c34	6.18
CHEMBL217	1757087	CCN1CCN2C(C1)Cc3c[nH]c4cccc2c34	6.85
CHEMBL217	1757088	CCCN1CCN2C(C1)Cc3c[nH]c4cccc2c34	6.24
CHEMBL217	1757089	CCCCN1CCN2C(C1)Cc3c[nH]c4cccc2c34	6.96
CHEMBL217	1757090	CC(C)CN1CCN2C(C1)Cc3c[nH]c4cccc2c34	6.51
CHEMBL217	1757091	CCCCCN1CCN2C(C1)Cc3c[nH]c4cccc2c34	7.01
CHEMBL217	1757092	CC(C)CCN1CCN2C(C1)Cc3c[nH]c4cccc2c34	7.62
CHEMBL217	1757093	C(C1CCCCC1)N2CCN3C(C2)Cc4c[nH]c5cccc3c45	7.27
CHEMBL217	1757094	C(N1CCN2C(C1)Cc3c[nH]c4cccc2c34)c5ccccc5	6.89
CHEMBL217	1757095	C(N1CCN2C(C1)Cc3c[nH]c4cccc2c34)c5ccccc5c6ccccc6	6.525
CHEMBL217	1757096	C(N1CCN2C(C1)Cc3c[nH]c4cccc2c34)c5cccc(c5)c6ccccc6	9.415
CHEMBL217	1757097	C(N1CCN2C(C1)Cc3c[nH]c4cccc2c34)c5ccc(cc5)c6ccccc6	6.885
CHEMBL217	1757805	F[C@H](CCNC(=O)c1oc2ccccc2c1)CN3CCN(CC3)c4cccc(Cl)c4Cl	6.1
CHEMBL217	1757806	F[C@@H](CCNC(=O)c1oc2ccccc2c1)CN3CCN(CC3)c4cccc(Cl)c4Cl	5.6
CHEMBL217	1757807	FCC(CCNC(=O)c1oc2ccccc2c1)N3CCN(CC3)c4cccc(Cl)c4Cl	5.13
CHEMBL217	1757917	Clc1cccc(N2CCN(CCCCOc3ccn4nccc4c3)CC2)c1Cl	7.092
CHEMBL217	1757918	Clc1cccc(N2CCN(CCCCOc3cccn4nccc34)CC2)c1Cl	7.56
CHEMBL217	1757919	Clc1cccc(N2CCN(CCCCOc3ccc4ccnn4c3)CC2)c1Cl	7.21
CHEMBL217	1757920	Clc1cccc(N2CCN(CCCCOc3cccc4ccnn34)CC2)c1Cl	7.495
CHEMBL217	1757921	Clc1cccc(N2CCN(CCCCOc3cc4ccccn4n3)CC2)c1Cl	8.015
CHEMBL217	1757922	CCOC(=O)c1cc2cc(OCCCCN3CCN(CC3)c4cccc(Cl)c4Cl)ccn2n1	7.255
CHEMBL217	1757923	OCc1cc2cc(OCCCCN3CCN(CC3)c4cccc(Cl)c4Cl)ccn2n1	7.422
CHEMBL217	1757924	Clc1cccc(N2CCN(CCCCOc3ccn4ncc(C=O)c4c3)CC2)c1Cl	7.015
CHEMBL217	1757925	Clc1cccc(N2CCN(CCCCOc3cccn4ncc(C=O)c34)CC2)c1Cl	7.58
CHEMBL217	1757926	Clc1cccc(N2CCN(CCCCOc3ccc4c(C=O)cnn4c3)CC2)c1Cl	7.31
CHEMBL217	1757927	Clc1cccc(N2CCN(CCCCOc3cccc4c(C=O)cnn34)CC2)c1Cl	7.555
CHEMBL217	1757928	Clc1cccc(N2CCN(CCCCOc3nn4ccccc4c3C=O)CC2)c1Cl	7.925
CHEMBL217	1757929	Clc1cccc(N2CCN(CCCCOc3ccn4nc(C=O)cc4c3)CC2)c1Cl	7.725
CHEMBL217	1757930	O\N=C\c1cnn2ccc(OCCCCN3CCN(CC3)c4cccc(Cl)c4Cl)cc12	8.01
CHEMBL217	1757931	O\N=C\c1cc2cc(OCCCCN3CCN(CC3)c4cccc(Cl)c4Cl)ccn2n1	8.56
CHEMBL217	1757932	Clc1cccc(N2CCN(CCCCOc3ccn4ncc(C#N)c4c3)CC2)c1Cl	8.162
CHEMBL217	1757933	Clc1cccc(N2CCN(CCCCOc3ccn4nc(cc4c3)C#N)CC2)c1Cl	7.56
CHEMBL217	1759930	[O-][S+](CCCN1CCN(CC1)c2ccc(Cl)cc2)c3ccc(F)cc3	6.2
CHEMBL217	1760191	Fc1ccc2C(=O)C(CCN3CCN(CC3)c4ccc(Cl)cc4)Cc2c1	5.81
CHEMBL217	1760193	Fc1ccc2CC(CCN3CCN(CC3)c4ccc(Cl)cc4)Cc2c1	5.85
CHEMBL217	1760194	FC(F)(F)c1ccc(OCCCN2CCN(CC2)c3ccccn3)cc1	5.96
CHEMBL217	1760195	Cc1ccc(nc1)N2CCN(CCCOc3ccc(F)cc3)CC2	5.98
CHEMBL217	1760196	Cc1ccc(nc1)N2CCN(CCCSc3ccc(F)cc3)CC2	5.98
CHEMBL217	1760197	Cc1ccc(nc1)N2CCN(CCCCc3ccc(F)cc3)CC2	5.715
CHEMBL217	1760198	Clc1ccc(cc1)N2CCN(CCCCCc3oc4ccccc4n3)CC2	5.51
CHEMBL217	1760200	Clc1ccc(cc1)N2CCN(CCCc3oc4ccccc4n3)CC2	5.4
CHEMBL217	1760203	Clc1ccc(cc1)N2CCN(CCCc3oc4ccccc4c3)CC2	5.7
CHEMBL217	1760205	Clc1ccc(cc1)N2CCCN(CCCc3oc4ccccc4c3)CC2	5.6
CHEMBL217	1760258	Cc1cccc(c1)S(=O)(=O)NCCN2CCN(CC2)c3nsc4ccccc34	7.37
CHEMBL217	1760259	Cc1cccc(c1)S(=O)(=O)NCCCN2CCN(CC2)c3nsc4ccccc34	7.89
CHEMBL217	1760496	Cc1cccc(c1)S(=O)(=O)NCCCCN2CCN(CC2)c3nsc4ccccc34	8.06
CHEMBL217	1760497	Clc1ccc(cc1Cl)S(=O)(=O)NCCCN2CCN(CC2)c3nsc4ccccc34	8.11
CHEMBL217	1760498	Clc1ccc(cc1Cl)S(=O)(=O)NCCCCN2CCN(CC2)c3nsc4ccccc34	7.57
CHEMBL217	1760499	Fc1ccc(cc1Cl)S(=O)(=O)NCCCN2CCN(CC2)c3nsc4ccccc34	7.43
CHEMBL217	1760500	Fc1ccc(cc1Cl)S(=O)(=O)NCCCCN2CCN(CC2)c3nsc4ccccc34	7.41
CHEMBL217	1760501	FC(F)(F)Oc1ccc(cc1)S(=O)(=O)NCCCN2CCN(CC2)c3nsc4ccccc34	7.57
CHEMBL217	1760502	FC(F)(F)Oc1ccc(cc1)S(=O)(=O)NCCCCN2CCN(CC2)c3nsc4ccccc34	7.32
CHEMBL217	1760503	O=S(=O)(NCCCN1CCN(CC1)c2nsc3ccccc23)c4cccs4	7.25
CHEMBL217	1760504	O=S(=O)(NCCCCN1CCN(CC1)c2nsc3ccccc23)c4cccs4	8.49
CHEMBL217	1760505	O=S(=O)(NCCN1CCN(CC1)c2nsc3ccccc23)c4ccc5ccccc5c4	7.74
CHEMBL217	1760506	O=S(=O)(NCCCN1CCN(CC1)c2nsc3ccccc23)c4ccc5ccccc5c4	8.66
CHEMBL217	1760507	O=S(=O)(NCCCCN1CCN(CC1)c2nsc3ccccc23)c4ccc5ccccc5c4	9.05
CHEMBL217	1760508	Clc1ccc2cc(ccc2c1)S(=O)(=O)NCCCN3CCN(CC3)c4nsc5ccccc45	8.22
CHEMBL217	1760509	Clc1ccc2cc(ccc2c1)S(=O)(=O)NCCCCN3CCN(CC3)c4nsc5ccccc45	7.31
CHEMBL217	1760510	O=S(=O)(NCCCN1CCN(CC1)c2nsc3ccccc23)c4cc5ccccc5s4	7.32
CHEMBL217	1760511	O=S(=O)(NCCCCN1CCN(CC1)c2nsc3ccccc23)c4cc5ccccc5s4	7.82
CHEMBL217	1760513	Clc1ccc2cc(sc2c1)S(=O)(=O)NCCCCN3CCN(CC3)c4nsc5ccccc45	7.35
CHEMBL217	1760514	Cc1c(sc2ccc(F)cc12)S(=O)(=O)NCCCN3CCN(CC3)c4nsc5ccccc45	8.08
CHEMBL217	1760515	Cc1c(sc2ccc(F)cc12)S(=O)(=O)NCCCCN3CCN(CC3)c4nsc5ccccc45	7.36
CHEMBL217	1760516	O=S(=O)(NCCCN1CCN(CC1)c2nsc3ccccc23)c4cnc5ccccn45	7.59
CHEMBL217	1760517	O=S(=O)(NCCCCN1CCN(CC1)c2nsc3ccccc23)c4cnc5ccccn45	7.34
CHEMBL217	1760518	O=S(=O)(NCCCN1CCN(CC1)c2nsc3ccccc23)c4cccc5scnc45	7.57
CHEMBL217	1760519	O=S(=O)(NCCCCN1CCN(CC1)c2nsc3ccccc23)c4cccc5scnc45	7.8
CHEMBL217	1760520	Cc1cccc(c1)S(=O)(=O)NCCCN2CCN(CC2)c3noc4ccccc34	5.7
CHEMBL217	1760521	Cc1cccc(c1)S(=O)(=O)NCCCCN2CCN(CC2)c3noc4ccccc34	7.36
CHEMBL217	1760523	Clc1ccc(cc1Cl)S(=O)(=O)NCCCCN2CCN(CC2)c3noc4ccccc34	7.24
CHEMBL217	1760525	Fc1ccc(cc1Cl)S(=O)(=O)NCCCCN2CCN(CC2)c3noc4ccccc34	7.11
CHEMBL217	1760526	FC(F)(F)Oc1ccc(cc1)S(=O)(=O)NCCCN2CCN(CC2)c3noc4ccccc34	7.2
CHEMBL217	1760527	FC(F)(F)Oc1ccc(cc1)S(=O)(=O)NCCCCN2CCN(CC2)c3noc4ccccc34	6.4
CHEMBL217	1760528	O=S(=O)(NCCCN1CCN(CC1)c2noc3ccccc23)c4cccs4	7.26
CHEMBL217	1760529	O=S(=O)(NCCCCN1CCN(CC1)c2noc3ccccc23)c4cccs4	8.28
CHEMBL217	1760530	O=S(=O)(NCCCN1CCN(CC1)c2noc3ccccc23)c4ccc5ccccc5c4	5.14
CHEMBL217	1760531	O=S(=O)(NCCCCN1CCN(CC1)c2noc3ccccc23)c4ccc5ccccc5c4	7.82
CHEMBL217	1760533	Clc1ccc2cc(ccc2c1)S(=O)(=O)NCCCCN3CCN(CC3)c4noc5ccccc45	7.29
CHEMBL217	1760534	O=S(=O)(NCCCN1CCN(CC1)c2noc3ccccc23)c4cc5ccccc5s4	7.82
CHEMBL217	1760535	O=S(=O)(NCCCCN1CCN(CC1)c2noc3ccccc23)c4cc5ccccc5s4	5.89
CHEMBL217	1760536	Clc1ccc2cc(sc2c1)S(=O)(=O)NCCCN3CCN(CC3)c4noc5ccccc45	7.52
CHEMBL217	1760537	Clc1ccc2cc(sc2c1)S(=O)(=O)NCCCCN3CCN(CC3)c4noc5ccccc45	7.27
CHEMBL217	1760539	Cc1c(sc2ccc(F)cc12)S(=O)(=O)NCCCCN3CCN(CC3)c4noc5ccccc45	7.34
CHEMBL217	1760540	O=S(=O)(NCCCCN1CCN(CC1)c2noc3ccccc23)c4cnc5ccccn45	7.0
CHEMBL217	1760542	O=S(=O)(NCCCCN1CCN(CC1)c2noc3ccccc23)c4cccc5scnc45	6.77
CHEMBL217	1760543	Cc1cccc(c1)S(=O)(=O)NCCN2CCC(CC2)c3noc4cc(F)ccc34	7.7
CHEMBL217	1760544	Cc1cccc(c1)S(=O)(=O)NCCCN2CCC(CC2)c3noc4cc(F)ccc34	7.8
CHEMBL217	1760545	Cc1cccc(c1)S(=O)(=O)NCCCCN2CCC(CC2)c3noc4cc(F)ccc34	7.77
CHEMBL217	1760546	Fc1ccc2c(noc2c1)C3CCN(CCCNS(=O)(=O)c4ccc(Cl)c(Cl)c4)CC3	7.85
CHEMBL217	1760547	Fc1ccc2c(noc2c1)C3CCN(CCCCNS(=O)(=O)c4ccc(Cl)c(Cl)c4)CC3	7.82
CHEMBL217	1760548	Fc1ccc2c(noc2c1)C3CCN(CCCNS(=O)(=O)c4ccc(F)c(Cl)c4)CC3	8.43
CHEMBL217	1760549	Fc1ccc2c(noc2c1)C3CCN(CCCCNS(=O)(=O)c4ccc(F)c(Cl)c4)CC3	7.59
CHEMBL217	1760550	Fc1ccc2c(noc2c1)C3CCN(CCCNS(=O)(=O)c4ccc(OC(F)(F)F)cc4)CC3	7.48
CHEMBL217	1760551	Fc1ccc2c(noc2c1)C3CCN(CCCCNS(=O)(=O)c4ccc(OC(F)(F)F)cc4)CC3	7.19
CHEMBL217	1760552	Fc1ccc2c(noc2c1)C3CCN(CCCNS(=O)(=O)c4cccs4)CC3	8.06
CHEMBL217	1760554	Fc1ccc2c(noc2c1)C3CCN(CCNS(=O)(=O)c4cccc5ccccc45)CC3	8.04
CHEMBL217	1760555	Fc1ccc2c(noc2c1)C3CCN(CCCNS(=O)(=O)c4cccc5ccccc45)CC3	8.4
CHEMBL217	1760556	Fc1ccc2c(noc2c1)C3CCN(CCCCNS(=O)(=O)c4cccc5ccccc45)CC3	8.52
CHEMBL217	1760557	Fc1ccc2c(noc2c1)C3CCN(CCNS(=O)(=O)c4ccc5ccccc5c4)CC3	8.28
CHEMBL217	1760558	Fc1ccc2c(noc2c1)C3CCN(CCCNS(=O)(=O)c4ccc5ccccc5c4)CC3	9.0
CHEMBL217	1760559	Fc1ccc2c(noc2c1)C3CCN(CCCCNS(=O)(=O)c4ccc5ccccc5c4)CC3	8.96
CHEMBL217	1760560	Fc1ccc2c(noc2c1)C3CCN(CCCNS(=O)(=O)c4ccc5cc(Cl)ccc5c4)CC3	7.64
CHEMBL217	1760561	Fc1ccc2c(noc2c1)C3CCN(CCCCNS(=O)(=O)c4ccc5cc(Cl)ccc5c4)CC3	9.0
CHEMBL217	1760562	Fc1ccc2c(noc2c1)C3CCN(CCCNS(=O)(=O)c4csc5ccccc45)CC3	7.44
CHEMBL217	1760563	Fc1ccc2c(noc2c1)C3CCN(CCCCNS(=O)(=O)c4csc5ccccc45)CC3	7.66
CHEMBL217	1760564	Fc1ccc2c(noc2c1)C3CCN(CCCNS(=O)(=O)c4cc5ccccc5s4)CC3	7.96
CHEMBL217	1760565	Fc1ccc2c(noc2c1)C3CCN(CCCCNS(=O)(=O)c4cc5ccccc5s4)CC3	8.72
CHEMBL217	1760566	Fc1ccc2c(noc2c1)C3CCN(CCCNS(=O)(=O)c4cc5ccc(Cl)cc5s4)CC3	7.57
CHEMBL217	1760567	Fc1ccc2c(noc2c1)C3CCN(CCCCNS(=O)(=O)c4cc5ccc(Cl)cc5s4)CC3	8.92
CHEMBL217	1760568	Cc1c(sc2ccc(F)cc12)S(=O)(=O)NCCCN3CCC(CC3)c4noc5cc(F)ccc45	8.1
CHEMBL217	1760569	Cc1c(sc2ccc(F)cc12)S(=O)(=O)NCCCCN3CCC(CC3)c4noc5cc(F)ccc45	8.72
CHEMBL217	1760570	Cc1c(sc2ccc(Cl)cc12)S(=O)(=O)NCCCCN3CCC(CC3)c4noc5cc(F)ccc45	8.82
CHEMBL217	1760571	Fc1ccc2c(noc2c1)C3CCN(CCCNS(=O)(=O)c4cnc5ccccn45)CC3	7.82
CHEMBL217	1760574	Fc1ccc2c(noc2c1)C3CCN(CCCCNS(=O)(=O)c4cccc5scnc45)CC3	7.6
CHEMBL217	1762535	Cc1cc(C)c2c(N)c(sc2n1)C(=O)NCCCCN3CCC(O)(CC3)c4ccc(Cl)cc4	5.65
CHEMBL217	1763025	Cc1cc(C)c2c(N)c(sc2n1)C(=O)NCCCCCN3CCC(O)(CC3)c4ccc(Cl)cc4	5.7
CHEMBL217	1763026	Cc1cc(C)c2c(N)c(sc2n1)C(=O)NCCCCCCN3CCC(O)(CC3)c4ccc(Cl)cc4	6.01
CHEMBL217	1763095	OC1(CCNCC1)c2ccc(Cl)cc2	5.04
CHEMBL217	1763096	CC(C)(C)OC(=O)NCCN1CCC(O)(CC1)c2ccc(Cl)cc2	5.56
CHEMBL217	1763097	CC(C)(C)OC(=O)NCCCN1CCC(O)(CC1)c2ccc(Cl)cc2	5.87
CHEMBL217	1763098	COc1ccccc1N2CCN(CCNC(=O)c3sc4nc(OC)c(Cl)c(C)c4c3N)CC2	7.32
CHEMBL217	1763099	COc1ccccc1N2CCN(CCCNC(=O)c3sc4nc(OC)c(Cl)c(C)c4c3N)CC2	7.71
CHEMBL217	1763166	CC(C)(C)OC(=O)NCCCCN1CCC(O)(CC1)c2ccc(Cl)cc2	5.68
CHEMBL217	1763167	COc1ccccc1N2CCN(CCCCNC(=O)c3sc4nc(OC)c(Cl)c(C)c4c3N)CC2	8.2
CHEMBL217	1763168	COc1ccccc1N2CCN(CCCCCNC(=O)c3sc4nc(OC)c(Cl)c(C)c4c3N)CC2	8.512
CHEMBL217	1763169	COc1nc2sc(C(=O)NCCCCCCN3CCC(CC3)c4ccc(Cl)cc4)c(N)c2c(C)c1Cl	8.737
CHEMBL217	1763170	CC(C)(C)OC(=O)NCCCCCN1CCN(CC1)c2cccc(Cl)c2Cl	7.37
CHEMBL217	1763171	COc1nc2sc(C(=O)NCCCCCN3CCN(CC3)c4cccc(Cl)c4Cl)c(N)c2c(C)c1Cl	7.56
CHEMBL217	1763237	Cc1cc(C)c2c(N)c(sc2n1)C(=O)NCCCCCN3CCN(CC3)c4cccc(Cl)c4Cl	8.325
CHEMBL217	1763238	COc1ccccc1N2CCN(CCCCCNC(=O)c3sc4nc(C)cc(C)c4c3N)CC2	8.04
CHEMBL217	1763435	CC(C)(C)OC(=O)NCCCCCN1CCC(O)(CC1)c2ccc(Cl)cc2	5.69
CHEMBL217	1763436	CC(C)(C)OC(=O)NCCCCCCN1CCC(O)(CC1)c2ccc(Cl)cc2	6.045
CHEMBL217	1763437	COc1ccccc1N2CCN(CCNC(=O)OC(C)(C)C)CC2	6.9
CHEMBL217	1763438	COc1ccccc1N2CCN(CCCNC(=O)OC(C)(C)C)CC2	8.602
CHEMBL217	1763439	COc1ccccc1N2CCN(CCCCNC(=O)OC(C)(C)C)CC2	8.47
CHEMBL217	1763440	COc1ccccc1N2CCN(CCCCCNC(=O)OC(C)(C)C)CC2	8.38
CHEMBL217	1763441	COc1ccccc1N2CCN(CCCCCCNC(=O)OC(C)(C)C)CC2	7.765
CHEMBL217	1763442	Cc1cc(C)c2c(N)c(sc2n1)C(=O)NCCN3CCC(O)(CC3)c4ccc(Cl)cc4	6.04
CHEMBL217	1763443	Cc1cc(C)c2c(N)c(sc2n1)C(=O)NCCCN3CCC(O)(CC3)c4ccc(Cl)cc4	5.77
CHEMBL1962	634	CCOC(=O)c1ncn2c1CN(C)C(=O)c3cc(Cl)ccc23	8.17
CHEMBL1962	449346	COCc1c(ncc2[nH]c3ccc(OCc4ccccc4)cc3c12)C(=O)OC(C)C	9.0
CHEMBL1962	1634030	COc1ccc(cc1)N2Nc3c(cnc4ccccc34)C2=O	10.0
CHEMBL1908	1725456	O=C1c2ccccc2Nc3c(Cn4ccnc4)cccc13	7.67
CHEMBL1908	1757693	CC(=O)N1CCc2cc(ccc12)c3cccnc3	5.55
CHEMBL1908	1757694	CCC(=O)N1CCc2cc(ccc12)c3cccnc3	5.32
CHEMBL1908	1757695	O=C(C1CC1)N2CCc3cc(ccc23)c4cccnc4	5.85
CHEMBL1908	1757696	CC(C)C(=O)N1CCc2cc(ccc12)c3cccnc3	5.39
CHEMBL1908	1757700	COc1cccc(c1)C(=O)N2CCc3cc(ccc23)c4cccnc4	5.64
CHEMBL1908	1757702	O=C(Cc1ccccc1)N2CCc3cc(ccc23)c4cccnc4	5.82
CHEMBL1908	1757703	CC(=O)N1CCc2cc(ccc12)c3cncc4ccccc34	7.28
CHEMBL1908	1757704	CCC(=O)N1CCc2cc(ccc12)c3cncc4ccccc34	6.29
CHEMBL1908	1757705	O=C(C1CC1)N2CCc3cc(ccc23)c4cncc5ccccc45	5.43
CHEMBL1908	1757706	CC(C)C(=O)N1CCc2cc(ccc12)c3cncc4ccccc34	5.22
CHEMBL1908	1757707	CC(=O)N1CCc2cc(ccc12)c3cncc(c3)C#N	5.18
CHEMBL1908	1757708	CC(=O)N1CCc2cc(ccc12)c3cncc(F)c3	5.17
CHEMBL1908	1757709	CC(=O)N1CCc2cc(ccc12)c3cncc(c3)C(=O)C	5.51
CHEMBL1908	1757710	COc1cncc(c1)c2ccc3N(CCc3c2)C(=O)C	6.1
CHEMBL1908	1757711	CC(O)c1cncc(c1)c2ccc3N(CCc3c2)C(=O)C	5.43
CHEMBL1908	1757712	CC(=O)N1CCc2cc(ccc12)c3cncc(c3)c4ccccc4	6.8
CHEMBL1908	1757713	CC(=O)N1CCc2cc(ccc12)c3cnccc3C	6.44
CHEMBL1908	1757714	CCC(=O)N1CCc2cc(ccc12)c3cnccc3C	6.52
CHEMBL1908	1757715	CC(=O)n1ccc2cc(ccc12)c3cccnc3	5.86
CHEMBL1908	1757716	CCC(=O)n1ccc2cc(ccc12)c3cccnc3	6.13
CHEMBL1908	1757717	CC(=O)n1ccc2cc(ccc12)c3cncc4ccccc34	7.47
CHEMBL1908	1757718	CC(=O)n1ccc2cc(ccc12)c3cnccc3C	7.21
CHEMBL1908	1757719	CCC(=O)n1ccc2cc(ccc12)c3cnccc3C	6.36
CHEMBL1963	27610	CN1CCN2C(C1)c3ccccc3Cc4cccnc24	4.5
CHEMBL1963	45763	COc1ccc(CCN(C)CCCOc2ccc(cc2)S(=O)(=O)c3[nH]c4ccccc4c3C(C)C)cc1OC	4.5
CHEMBL1963	51162	OC(C1CCCCN1)c2cc(nc3c(cccc23)C(F)(F)F)C(F)(F)F	4.8
CHEMBL1963	61599	CO\C(=C/1\C(C2CCC=CC2)C(=C(C)N=C1C)C(=O)OC)\O	4.7
CHEMBL1963	755803	CCN1CCN(C(=O)NC(C(=O)NC2C3SCC(=C(N3C2=O)C(=O)O)CSc4nnnn4C)c5ccc(O)cc5)C(=O)C1=O	4.8
CHEMBL1963	1082178	COc1ccc(cc1COc2ccc(NC(=O)C)cc2)C3Nc4ccccc4C(=O)N3c5ccccc5	5.29
CHEMBL1963	1086278	COc1ccc(cc1COc2ccc(NC(=O)C)cc2)C3Nc4ccc(O)cc4C(=O)N3Cc5ccccc5	6.48
CHEMBL1963	1087681	COc1ccc(cc1COc2cccc(NC(=O)C)c2)C3Nc4ccccc4C(=O)N3Cc5ccccc5	5.36
CHEMBL1963	1089563	Cc1ccc(\N=C\c2cccc(O)c2O)c(C)c1	4.7
CHEMBL1963	1089570	COc1ccc(cc1COc2ccc(NC(=O)C)cc2)C3Nc4cccc(F)c4C(=O)N3Cc5ccccc5	6.55
CHEMBL1963	1096355	COc1ccc(cc1CSc2ccc(NC(=O)C)cc2)C3Nc4cccc(O)c4C(=O)N3Cc5ccccc5	7.74
CHEMBL1963	1097722	CCOc1ccc(cc1)C2C(=C(SC)N=C(C)/C/2=C(/O)\OCC=C)C#N	6.3
CHEMBL1963	1099173	COc1ccc(cc1COc2ccc(NC(=O)C)cc2)C3=Nc4cccc(O)c4C(=O)N3Cc5ccccc5	6.26
CHEMBL1963	1100439	COc1ccc(cc1CSc2ccc(NC(=O)C)cc2)C3Nc4ccccc4C(=O)N3Cc5ccccc5	7.1
CHEMBL1963	1101148	CC(=O)Nc1ccc(OCc2cccc(c2)C3Nc4ccccc4C(=O)N3Cc5ccccc5)cc1	5.73
CHEMBL1963	1109896	COc1ccc(cc1COc2ccccc2)C3Nc4ccccc4C(=O)N3Cc5ccccc5	5.59
CHEMBL1963	1116970	CCN1C(=S)S\C(=C/2\O\C(=C\3/C=Cc4ccccc4N3CC)\C(=O)N2CC)\C1=O	5.5
CHEMBL1963	1245765	CCOC(=O)NC(=O)CSC1=C(C#N)C(\C(=C(/O)\OCC=C)\C(=N1)C)c2cccnc2	5.4
CHEMBL1963	1288446	CCOC(=O)c1ccc(cc1)\N=C\2/SC(=CC(=O)N2CCCN3CCOCC3)C(=O)OC	5.2
CHEMBL1963	1288900	CN1N(C(=O)C(=C1C)\N=C\C=C\c2ccccc2)c3ccccc3	5.2
CHEMBL1963	1294046	CCCN1C(=O)\C(=C/2\C=Cc3ccccc3N2CC)\SC1=C(C#N)C#N	5.0
CHEMBL1963	1299779	CCOC(=O)CSC1=C(C#N)C(\C(=C(/O)\OCc2ccccc2)\C(=N1)C)c3occc3	4.4
CHEMBL1963	1408449	Cc1ccccc1OCC2=Nc3ccccc3C(=O)N2\N=C\c4occc4	4.8
CHEMBL1963	1413403	Cc1ccc(cc1)C2CC(=C(\C=N\CCN3CCN(CC3)C(=O)Cc4ccccc4)C(=O)C2)O	4.4
CHEMBL1963	1479694	CN1N(C(=O)C(=C1C)\N=C\c2occc2)c3ccccc3	5.9
CHEMBL1963	1535371	CCn1c2ccccc2c3cc(\C=N\n4cnnc4)ccc13	4.4
CHEMBL1963	1634181	CC1=C(C)C(=O)N(N1)c2cc(C)nc(n2)c3ccccc3O	6.0
CHEMBL1963	1634358	O=C1C=C(NN1c2nc3ccccc3[nH]2)c4ccccc4	4.6
CHEMBL1963	1634376	COC(=O)CC1=CC(=O)N(N1)c2nc3ccccc3s2	4.7
CHEMBL1963	1634393	COC(=O)CC1=CC(=O)N(N1)c2ccccc2	4.6
CHEMBL1963	1673759	NC(=O)\C(=C\1/C=CC2=NC34CCCCC3CC5=C(CCCC5)N4C2=C1)\C#N	4.8
CHEMBL1963	1678021	COC1C=COC2(C)Oc3c(C)c(O)c4C(=O)C(=C5NC6(CCN(CC(C)C)CC6)N=C5c4c3C2=O)NC(=O)C(=CC=CC(C)C(O)C(C)C(O)C(C)C(OC(=O)C)C1C)C	4.7
CHEMBL1963	1678492	CCOC(=O)C1=C(C)N(C)\C(=N\C(=O)c2cccc(OC)c2)\S1	4.8
CHEMBL1963	1678866	CC(=C)C1CCC(=C1CC(C)(C)\C=N/n2cnnc2)C	4.7
CHEMBL1963	1679119	Nc1nnnn1\N=C\c2ccccc2OCc3ccc(Cl)cc3Cl	4.5
CHEMBL1963	1679196	CCN(CC)S(=O)(=O)c1ccc(cc1)\C(=C(/C#N)\c2nc3ccccc3n2C)\O	4.4
CHEMBL1963	1679228	CO\C(=C/1\C(C(=C(C)N=C1C)C(=O)OC)c2ccc(cc2)N(C)C)\O	4.7
CHEMBL1963	1679300	CC(=N)\C(=C(\O)/CSc1nnc(SCc2ccc(Cl)cc2)s1)\C#N	4.5
CHEMBL1963	1679305	CCCC1=Nc2ccccc2C(=O)N1\N=C\c3ccc(O)cc3	4.6
CHEMBL1963	1679306	CCOC(=O)N1CCC(CC1)\N=C/2\C(\C(=C2O)O)=N/CCCN3CCN(CC3)c4ccc(OC)cc4	4.4
CHEMBL1963	1679391	CC1=CC=CN2C(=O)C(=C(NCCO)N=C12)\C=N\c3ccccc3	4.4
CHEMBL1963	1679415	COC(=O)\C=C\1/Sc2ncnn2C1=O	5.2
CHEMBL1963	1679469	Cc1ccccc1Cn2cc(\C=N\n3cnnc3)c4ccccc24	5.5
CHEMBL1963	1679544	Cc1oc(cc1)C2=[N+]([O-])C3(CCCCC/C/3=N\O)N(O)C2(C)C	5.2
CHEMBL1963	1679698	OCC(CO)(CO)\N=C\c1c(O)ccc2ccccc12	5.9
CHEMBL1963	1679949	CCOC(=O)C1=CC2=C(N=C3C=CC=CN3C2=O)N(CCCOC)/C/1=N\C(=O)C(C)(C)C	4.4
CHEMBL1963	1680065	COc1cccc(\C=N\n2c(C)nc3ccccc23)c1OC	4.8
CHEMBL1963	1680207	COc1c(Cl)cc(Cl)cc1\C=N\n2cnnc2	4.5
CHEMBL1963	1680293	C(Cn1c(\N=C\c2ccc3OCOc3c2)nc4ccccc14)N5CCCCC5	5.2
CHEMBL1963	1680434	Cc1ccc2nc3S\C(=N\CC4CCCO4)\N(Cc5occc5)Cc3cc2c1	5.0
CHEMBL1963	1680478	CC(C)OCCCNC(=O)c1c(N)n(\N=C\c2ccccn2)c3nc4ccccc4nc13	5.0
CHEMBL1963	1680549	C\C(=N/c1ccccc1O)\C=C(/O)\c2ccncc2	4.6
CHEMBL1963	1680655	CC(C)(C)C(=O)\C=C\1/NC(=O)\C(=C/c2ccc(cc2)C#N)\S1	4.5
CHEMBL1963	1680659	CO\C(=C/1\C(C(=C(C)N=C1C)C(=O)OC)c2cn(nc2c3occc3)c4ccccc4)\O	5.8
CHEMBL1963	1680704	Nc1nc2ccccc2n1\N=C\c3oc(cc3)c4ccccc4	5.2
CHEMBL1963	1680746	O\N=C\c1cccn1c2sc3CCCCc3c2C#N	4.6
CHEMBL1963	1680844	CCOC(=O)N1CCC(CC1)\N=C/2\C(\C(=C2O)O)=N/CCCOC	5.4
CHEMBL1963	1680957	CCCCCC(O)C=CC1C(O)CC(=O)C1CCCCCCC(=O)O	8.0
CHEMBL1963	1681074	CCN(CC)CCn1c2ccccc2c3cnc(\N=C\N(C)C)c(C#N)c13	4.4
CHEMBL1963	1681087	CC1S\C(=N/CC=C)\N(C1=O)S(=O)(=O)c2ccccc2	5.5
CHEMBL1963	1681160	O\N=C/c1ccccc1S(=O)(=O)c2ccccc2	4.4
CHEMBL1963	1681204	CCOC(=O)C1=C(C)N=C2S\C(=C\c3occc3)\C(=O)N2C1c4cccc(OC)c4	5.2
CHEMBL1963	1681378	COc1cccc2C=C(C(=O)NCc3occc3)\C(=N\c4ccccc4OC)\Oc12	5.0
CHEMBL1963	1681480	COC(=O)CN1\C(=N\C(=O)CSCC(=O)NC2CCCCC2)\Sc3cc(OC)ccc13	4.9
CHEMBL1963	1681544	O=C1N(C=Nc2sc(cc12)c3ccccc3)\N=C\c4occc4	5.9
CHEMBL1963	1681607	Cc1cc(ccc1Cl)\C(=N\O)\C(C)(C)NO	5.3
CHEMBL1963	1681667	CC1=Nc2sc(C#N)c(N)c2C(/C/1=C(\O)/OCC=C)c3occc3	5.2
CHEMBL1963	1681852	CCO\C(=C/1\C(c2ccc(OC)c(Br)c2)n3nnnc3N=C1C)\O	5.5
CHEMBL1963	1681880	COc1ccc(C\C(=C(/C#N)\c2nc3ccccc3s2)\O)cc1	4.5
CHEMBL1963	1681899	Cc1c(\C=N\n2cnnc2)c3ccccc3n1CCOc4ccccc4	4.4
CHEMBL1963	1681922	Fc1ccccc1COc2ccc(\C=N\n3cnnc3)cc2	4.6
CHEMBL1963	1682024	CC1(C)CC(=C(\C=N\CCC2=CCCCC2)C(=O)C1)O	5.2
CHEMBL1963	1682148	Cc1cc(C)n(n1)c2nnc(C)n2\N=C\c3cc(Br)ccc3OCc4ccccc4	5.5
CHEMBL1963	1682200	CN1N(C(=O)C(=C1C)\N=C\c2nc3ccccc3[nH]2)c4ccccc4	5.2
CHEMBL1963	1682236	COc1ccc(O)c(\C=C/2\Sc3nc4cc(C)c(C)cc4n3C2=O)c1	4.5
CHEMBL1963	1682256	CCNC(=O)C1CC(=O)N(Cc2ccc3OCOc3c2)\C(=N\c4ccc(OCC)cc4)\S1	4.5
CHEMBL1963	1682398	Cc1cc(\C=N\n2cnnc2)c(C)n1c3ccc(OCc4ccc(F)cc4)cc3	5.4
CHEMBL1963	1682436	COc1ccc(\C=N\n2c(SC)nnc2c3ccccc3)cc1C	4.6
CHEMBL1963	1682538	CC1=Nc2c(C(=O)N1CCC3=CCCCC3)c4nc5ccccc5nc4n2\N=C\c6occc6	4.5
CHEMBL1963	1682891	CC1=Nc2ccccc2C(=O)N1\N=C\c3c(O)ccc4oc5CCCCc5c34	4.8
CHEMBL1963	1682986	CC1=CS\C(=N/C(=O)c2ccccc2)\N1Cc3occc3	4.5
CHEMBL1963	1683006	CN(C)\C=N\c1c(cnn1c2ncnc3sc(cc23)c4ccccc4)C#N	5.4
CHEMBL1963	1683076	CN(C)c1ccc(cc1)\N=C/2\C(=C(C#N)C(=O)N(C)C2=O)C	5.3
CHEMBL1963	1683133	C(Cn1c(\N=C\c2cccs2)nc3ccccc13)N4CCOCC4	4.5
CHEMBL1963	1683221	C\C(=N\O)\CCc1oc2ccccc2c1c3oc(C)cc3	6.2
CHEMBL1963	1683519	COc1ccc(cc1OC)c2nn(cc2\C=N\n3cnnc3)c4ccccc4	6.4
CHEMBL1963	1683857	CC1=CC=CN2C(=O)C(=C(NCCO)N=C12)\C=N\c3ccc(Cl)cc3	4.4
CHEMBL1963	1683896	CCO\C(=C(\C#N)/c1cc(C)nc(n1)c2ccccc2O)\O	5.7
CHEMBL1963	1683910	CN1\C(=N\C(=O)CSC(=O)C)\Sc2cc(F)ccc12	5.4
CHEMBL1963	1684021	C1N2CN3CN1CC(C3)(C2)\N=C/c4cccnc4	6.0
CHEMBL1963	1684034	CC(C)O\C(=C/1\C(c2cccnc2)n3ncnc3N=C1C)\O	4.4
CHEMBL1963	1684055	Cc1cc(\C=N\n2cnnc2)c(C)n1c3cccc(Cl)c3	4.6
CHEMBL1963	1684142	CC(C)Oc1ccc(cc1)c2nn(cc2\C=C\3/Sc4ncnn4C3=O)c5ccccc5	4.9
CHEMBL1963	1684181	CCOC(=O)CN1\C(=N\C(=O)CSC(=O)C)\Sc2cc(OC)ccc12	5.9
CHEMBL1963	1684354	O\N=C\c1cc(Cl)ccc1OCC#C	4.7
CHEMBL1963	1684421	CC1(C)CC(=C(\C=N\c2ccc3OCOc3c2)C(=O)C1)O	4.8
CHEMBL1963	1684697	O\C(=C(\C#N)/c1nc2ccccc2[nH]1)\COC(=O)Cc3c[nH]c4ccccc34	4.9
CHEMBL1963	1684707	COc1ccc(cc1)\N=C(/C)\C2=C(O)C(=O)N(CCO)C2c3ccc(Br)cc3	4.7
CHEMBL1963	1684911	CCOC(=O)c1c(C)c(sc1\N=C\N(C)C)C(=O)OC	4.5
CHEMBL1963	1685025	O\N=C\c1cc(Br)ccc1OCC(=O)O	6.2
CHEMBL1963	1685135	Cc1ccc(cc1)n2ncc(C#N)c2\N=C\N3CCCCCC3	4.5
CHEMBL1963	1685190	O\C(=C(/C#N)\c1nc2ccccc2[nH]1)\Nc3cccc(Cl)c3	4.5
CHEMBL1963	1685332	CCOC(=O)C1CCCN(C\C(=C(/C#N)\c2nc(cs2)c3ccc(Cl)cc3)\O)C1	4.8
CHEMBL1963	1685370	CCO\C=N\C1=C(C#N)C2=C(COC(C)(C)C2)C(=S)N1C	4.4
CHEMBL1963	1685398	O\N=C(\c1oc2ccccc2c1)/c3ccc(Cl)cc3	4.5
CHEMBL1963	1685439	COc1cc2CCN3\C(=N\S(=O)(=O)c4ccccc4)\CCC(=C3c2cc1OC)C#N	6.0
CHEMBL1963	1685460	CCc1[nH]nc2CC(C)(C)C\C(=N\O)\c12	5.2
CHEMBL1963	1685485	Fc1ccc(\C=C\2/S\C(=C(/C#N)\c3nnc4CCCCCn34)\N(CC=C)C2=O)cc1	4.4
CHEMBL1963	1685558	C\C(=N/c1ccc(O)cc1)\c2sc3ccccc3c2O	5.3
CHEMBL1963	1685698	Cn1c(\N=C\c2c(O)ccc3ccccc23)nc4ccccc14	5.6
CHEMBL1963	1685800	Cc1ccccc1n2c(SC\C(=C(/C#N)\c3nc4ccccc4[nH]3)\O)nnc2c5ccncc5	4.4
CHEMBL1963	1685825	O\C(=C(/C#N)\c1nc2ccccc2[nH]1)\Nc3ccc(Cl)cc3	4.6
CHEMBL1963	1685941	Cn1cc(\C(=N/O)\Cc2ccccc2)c3ccccc13	4.7
CHEMBL1963	1686088	CC1(C)CC(=C(\C=N\c2ccncc2)C(=O)C1)O	5.5
CHEMBL1963	1686196	CCCOc1ccc2ccccc2c1\C=N\n3cnnc3	5.1
CHEMBL1963	1686258	CCO\C(=C/1\C(c2ccc(OC)c(OC)c2)n3nc(C)nc3N=C1C)\O	5.8
CHEMBL1963	1686278	COc1ccc(\C=N\n2c(SC)nnc2c3ccccc3)c(OC)c1OC	4.6
CHEMBL1963	1686396	Oc1ccccc1\N=C\c2ccc[nH]2	4.5
CHEMBL1963	1686512	CC\C(=N/C1CC(C)(C)NC(C)(C)C1)\C2=C(O)CC(C)(C)CC2=O	4.4
CHEMBL1963	1686525	CC(=N)\C(=C(\O)/CSc1nc2cc(C)ccc2[nH]1)\C#N	4.5
CHEMBL1963	1686778	CCCCN1C2=C(C=C(C#N)/C/1=N\C(=O)c3ccc4OCOc4c3)C(=O)N5C=CC=C(C)C5=N2	4.6
CHEMBL1963	1686807	CC1=CS\C(=N/c2ccc(cc2)S(=O)(=O)N3CCOCC3)\N1Cc4occc4	4.6
CHEMBL1963	1686831	COc1ccc2C=C(C(=O)NCc3occc3)\C(=N\c4ccc(cc4)C(=O)O)\Oc2c1	4.4
CHEMBL1963	1687070	COc1cccc(\C=N\n2c(SC)nnc2c3ccccc3)c1OC	5.5
CHEMBL1963	1687088	CN(C)\C=N\c1c(C#N)c(C)n(c2ccccc2)c1C(=O)c3ccccc3	5.3
CHEMBL1963	1687131	CC(=O)NCC\N=C\c1sc2ccccc2c1O	4.5
CHEMBL1963	1687250	CC1(C)CC(=C(\C=N\CCN2CCN(CC2)C(=O)CC3CCCC3)C(=O)C1)O	5.4
CHEMBL1963	1687362	CCCCCN1C2=C(C=C(C(=O)OCC)/C/1=N\C(=O)c3occc3)C(=O)N4C=CC=CC4=N2	4.4
CHEMBL1963	1687369	CCN1C(=O)CC(S/C/1=N\c2cccc(OC)c2)C(=O)Nc3ccc(F)cc3	5.3
CHEMBL1963	1687385	CC(=N)\C(=C(\O)/CSc1nnnn1c2ccc(C)cc2C)\C#N	4.4
CHEMBL1963	1687387	CC1=CC=CN2C(=O)C(=C(NCc3occc3)N=C12)\C=N\c4ccccc4	5.4
CHEMBL1963	1687391	Cc1ccc(cc1)n2nc(C)c(\C=N\c3ccccn3)c2O	4.5
CHEMBL1963	1687471	COc1ccccc1\N=C\2/Oc3cc(O)ccc3C=C2C(=O)NCC4CCCO4	5.8
CHEMBL1963	1687680	N#Cc1c(oc(c2ccccc2)c1c3ccccc3)\N=C\N4CCCC4	5.2
CHEMBL1963	1687829	CCOC(=O)N1CCN(CC1)C(=O)CSCC(=O)\N=C\2/Sc3cc(OC)ccc3N2C	4.4
CHEMBL1963	1688081	CCOc1ccccc1N2CCN(C\C(=C(/C#N)\c3nc(cs3)c4ccc(Cl)cc4)\O)CC2	4.7
CHEMBL1963	1688227	CC(C)O\C(=C/1\C(C2=C(CC(C)(C)CC2=O)N=C1C)c3ccc(cc3)N(C)C)\O	5.2
CHEMBL1963	1688253	CN(C)c1ccc(cc1)\N=C\c2occc2	4.6
CHEMBL1963	1688278	Cn1c(\C=N\c2nc3ccccc3[nH]2)nc4ccccc14	5.3
CHEMBL1963	1688554	CN(C)\C=N\c1nc(nc(C)c1C(=O)C)c2ccc(Cl)cc2	4.7
CHEMBL1963	1688592	Cc1ccc(SC\C(=C(/C#N)\c2nc3ccccc3s2)\O)cc1	4.8
CHEMBL1963	1688903	CN1N(C(=O)C(=C1C)\N=C\c2oc(cc2)c3ccccc3C)c4ccccc4	4.5
CHEMBL1963	1689110	CC1(C)CC(=C(\C=N\c2ccccc2)C(=O)C1)O	4.6
CHEMBL1963	1689175	CCOc1cccc(NC(=O)C2CC(=O)N(C)\C(=N/c3cccc(F)c3)\S2)c1	4.4
CHEMBL1963	1696628	CCO\C(=C/1\C(c2ccc3OCOc3c2)n4ncnc4N=C1C)\O	5.5
CHEMBL1963	1696731	CCO\C(=C/1\C(C(=C(SCc2cc(O)[nH]n2)N=C1C)C#N)c3cccs3)\O	4.4
CHEMBL1963	1696742	CO\C(=C\C1=NCCSC1=O)\O	4.4
CHEMBL1963	1696813	CCOc1ccc(Br)cc1\C=N\O	5.4
CHEMBL1963	1696822	C(=N\n1cnnc1)/c2cccc3ccccc23	4.8
CHEMBL1963	1696844	CCOc1ccc(NC(=O)C2CC(=O)N(CC)\C(=N\c3ccc4OCOc4c3)\S2)cc1	4.5
CHEMBL1963	1696871	CN1N(C(=O)C(=C1C)\N=C\2/SCC(=O)N2C3=C(C)N(C)N(C3=O)c4ccccc4)c5ccccc5	5.2
CHEMBL1963	1696889	COc1cccc(C2\C(=C(/O)\OCc3ccccc3)\C(=Nc4ncnn24)C)c1OC	5.2
CHEMBL1963	1696906	CCCCC1=C(C)c2ccc(OC)c(\C(=N/O)\C)c2OC1=O	4.7
CHEMBL1963	1696947	CN1C(=S)N(C(=O)\C(=C(/C)\O)\C1=O)c2ccccc2	6.0
CHEMBL1963	1696961	COc1ccc(CC\C(=N/O)\C2(O)CCCCC2)cc1	5.3
CHEMBL1963	1696999	Cc1ccc(cc1)S(=O)(=O)Nc2ccc(Br)cc2\C=N\n3cnnc3	5.0
CHEMBL1963	1697029	COc1ccccc1N2CCN(C\C(=C(/C#N)\c3nc(cs3)c4ccccc4)\O)CC2	4.6
CHEMBL1963	1697034	O\N=C\C(=O)NCC1CCNCC1	4.5
CHEMBL1963	1697121	CCOC(=O)C1=C(C)N(C)\C(=N\C(=O)c2ccc(cc2)S(=O)(=O)N3CC(C)OC(C)C3)\S1	4.8
CHEMBL1963	1697169	CCCN1C(=O)c2ccccc2n3c(SC\C(=C(\C#N)/C(=N)C)\O)nnc13	5.5
CHEMBL1963	1697226	CCO\C(=C/1\C(c2cccnc2)n3c(N=C1C)nc4ccccc34)\O	4.4
CHEMBL1963	1697475	COc1ccc(cc1OC)\C(=C(/C#N)\c2nc3ccccc3n2C)\O	5.2
CHEMBL1963	1697494	CCCCCCNC(=O)c1c(N)n(\N=C\c2occc2)c3nc4ccccc4nc13	5.6
CHEMBL1963	1697589	O=C1\C(=C/c2cccnc2)\Sc3nc4ccccc4n13	4.4
CHEMBL1963	1697593	CCO\C(=C/1\C(C2=C(CCCC2=O)N=C1C)c3cccs3)\O	4.5
CHEMBL1963	1697615	CCOC(=O)C1=C(C)N(C)\C(=N\C(=O)c2ccc(cc2)S(=O)(=O)N3CCOCC3)\S1	4.6
CHEMBL1963	1697652	Cc1cc(C)n(n1)c2nnc(C)n2\N=C\c3ccccc3OCc4ccccc4Cl	5.9
CHEMBL1963	1697658	CO\C(=C/1\C(C(=C(C)N=C1C)C(=O)OC)c2ccc(OC(=O)c3occc3)cc2)\O	4.65
CHEMBL1963	1697721	CCc1ccccc1\N=C/2\SCC(=O)N2C	4.5
CHEMBL1963	1697744	CC(C)(C)\C(=C/C(=N)\C=C\c1ccccc1)\O	5.4
CHEMBL1963	1697756	CC(=N)\C(=C(\O)/CSc1nnnn1c2ccc(C)cc2)\C#N	4.4
CHEMBL1963	1697838	CN(C)\C=N\c1ncc2c3ccccc3n(Cc4ccccc4)c2c1C#N	4.5
CHEMBL1963	1697845	CCC12CN3CCN(CC(C3)/C/1=N\O)C2	5.4
CHEMBL1963	1697918	COc1cccc(\C=N\n2c(C)c3c(C)nnc(C)c3c2C)c1O	4.8
CHEMBL1963	1698095	Oc1cccc(c1)\N=C\2/SCC(=O)N2CC=C	5.1
CHEMBL1963	1698105	CCOC(=O)N1CCC(CC1)\N=C/2\C(\C(=C2O)O)=N\CCN3CCN(Cc4ccccc4)CC3	5.5
CHEMBL1963	1698121	COc1cccc(NC(=O)C2CC(=O)N(C)\C(=N\c3cccc(F)c3)\S2)c1	4.8
CHEMBL1963	1698161	COC(=O)c1nc2N=C(C)\C(=C(\O)/OC3CCCCC3)\C(c4ccc(OC)c(OC)c4)n2n1	5.2
CHEMBL1963	1698179	CC(C)O\C(=C/1\C(C2=C(CCCC2=O)N=C1C)c3cccs3)\O	4.6
CHEMBL1963	1698258	CN1C(=S)N(\N=C\c2ccc3OCOc3c2)c4ccccc14	5.1
CHEMBL1963	1698324	Cc1ccc(cc1)n2ncc(C#N)c2\N=C\N3CCOCC3	4.6
CHEMBL1963	1698356	Fc1ccccc1COc2cccc(\C=N\n3cnnc3)c2	4.5
CHEMBL1963	1698362	Cc1ccc(cc1Cl)\N=C\2/SCCCN2C(=O)c3occc3	4.4
CHEMBL1963	1698375	COCCO\C(=C/1\C(C2=C(CC(C)(C)CC2=O)N=C1C)c3ccc(cc3)N(C)C)\O	7.0
CHEMBL1963	1698384	Cc1cc(\C=N\n2cnnc2)c(C)n1c3ccc4ncccc4c3	5.4
CHEMBL1963	1698401	CN1\C(=N\C(=O)CN2C(=O)C3CC=CCC3C2=O)\Sc4ccccc14	5.1
CHEMBL1963	1698492	CC1C2CC(C(CN(C)C)/C/2=N/O)C1(C)C	5.2
CHEMBL1963	1698565	Cc1ccc(cc1)C2(O)CS\C(=N\c3cccnc3)\N2CC=C	4.6
CHEMBL1963	1698576	COc1cc(OC)c(\C=N\n2c(C)nnc2C)cc1OC	5.5
CHEMBL1963	1698639	CC1=CC=CN2C(=O)C(=C(N=C12)N3CCCCC3)\C=N\O	4.8
CHEMBL1963	1698673	COc1cccc(\C=N\N2C(=O)c3ccccc3N=C2c4occc4)c1	4.8
CHEMBL1963	1698693	Nc1c(C(=O)NC2CCCC2)c3nc4ccccc4nc3n1\N=C\c5cccnc5	4.5
CHEMBL1963	1698713	CCc1cc(\C=N\C2CCCCC2)c(O)s1	4.5
CHEMBL1963	1698731	COc1ccc(\N=C\2/Oc3c(OC)cccc3C=C2C(=O)NCc4occc4)c(OC)c1	4.9
CHEMBL1963	1698834	Cc1cc(\C=N\n2cnnc2)c(C)n1c3cc(Cl)ccc3Cl	4.9
CHEMBL1963	1698894	COCCN1\C(=N\C(=O)CSCC(=O)NC2CCCCC2)\Sc3cc(OC)ccc13	4.8
CHEMBL1963	1698908	C\N=C\C1=C(O)c2ccccc2C1=O	4.4
CHEMBL1963	1698963	O=C1N(Cc2ccccc2)c3ccccc3/C/1=N\n4cnnc4	4.5
CHEMBL1963	1698965	Cc1ccc(cc1)\N=C(\N2CCOCC2)/c3cccs3	4.6
CHEMBL1963	1699005	CCC(CO)NC=C1C(=O)CC(C)(C)CC1=O	4.4
CHEMBL1963	1699024	CSc1ccccc1\N=C\c2nc(oc2O)c3ccccc3	5.3
CHEMBL1963	1699048	CN1\C(=N\C(=O)C2CCN(CC2)S(=O)(=O)c3cccs3)\Sc4ccccc14	4.6
CHEMBL1963	1699065	CCN(CC)S(=O)(=O)c1ccc(N2CCCC2)c(c1)C(=O)OC\C(=C(\C#N)/C(=N)C)\O	4.6
CHEMBL1963	1699388	CCN(CC)c1ccc(cc1)C2C(=C(C)N=C(C)/C/2=C(/O)\OC)C(=O)OC	4.7
CHEMBL1963	1699433	C\C(=N/O)\c1ccc(cc1)N2C(=O)C3CC=C(Cl)CC3C2=O	5.4
CHEMBL1963	1699478	CCCCCC(=O)N1CCN(CCNC=C2C(=O)CC(CC2=O)c3ccc(OC)cc3)CC1	4.4
CHEMBL1963	1699496	CCCCCCC1C(CC/C/1=N\O)C(=O)OC	6.5
CHEMBL1963	1699512	CCCCC\N=C(\C)/C1=C(O)Oc2ccccc2C1=O	4.4
CHEMBL1963	1699539	COc1ccc(cc1)C2CC(=C(\C=N\CCCN3CCOCC3)C(=O)C2)O	5.2
CHEMBL1963	1699559	CCN1\C(=N\C(=O)CSC(=O)C)\Sc2cc(F)ccc12	5.7
CHEMBL1963	1699586	Cc1onc(c2ccccc2)c1C(=O)N3CCCS/C/3=N\c4ccccc4	5.35
CHEMBL1963	1699590	Cc1cc(\C=N\n2cnnc2)c(C)n1c3ccc(cc3)C(=O)O	5.2
CHEMBL1963	1699651	CCO\C(=C/1\C(C(=C(C)N=C1C)C(=O)OCC)c2ccc(O)cc2)\O	5.2
CHEMBL1963	1699742	COc1ccc(cc1)\N=C\2/Oc3cc(O)ccc3C=C2C(=O)NCC4CCCO4	7.0
CHEMBL1963	1699776	CCCCO\C(=C/1\C(c2cccc(OC)c2OC)n3ncnc3N=C1C)\O	5.0
CHEMBL1963	1699908	O=C(N1CCOCC1)\C(=C/2\S\C(=C\c3ccncc3)\C(=O)N2c4ccccc4)\C#N	5.4
CHEMBL1963	1699911	COc1ccc(cc1OC)C2CC(=C(\C=N\CCO)C(=O)C2)O	4.5
CHEMBL1963	1700033	CCCC1C(=C(C)N=C(C)/C/1=C(/O)\OCC)C(=O)OCC	4.7
CHEMBL1963	1700036	CCN1\C(=N\C(=O)CSCC(=O)Nc2nccs2)\Sc3ccccc13	4.4
CHEMBL1963	1700136	COc1ccccc1\N=C\2/SC(C)CN2C(=O)C3CCC3	4.6
CHEMBL1963	1700259	CN1N(C(=O)C(=C1C)\N=C\c2oc(Cl)cc2)c3ccccc3	5.9
CHEMBL1963	1700303	Fc1ccc(COc2ccc(\C=N\n3cnnc3)cc2)cc1	6.0
CHEMBL1963	1700365	O=S(=O)(CCc1ccccc1)\N=C\c2cccs2	4.4
CHEMBL1963	1700377	CCOC(=O)c1c(C)c2\C(=N\O)\CCCc2n1C	4.8
CHEMBL1963	1700411	CCCN1C2=C(C=C(C#N)/C/1=N\C(=O)c3ccc4OCOc4c3)C(=O)N5C=CC=C(C)C5=N2	4.4
CHEMBL1963	1700415	O\N=C\1/CC(O)Cc2nonc12	4.4
CHEMBL1963	1700437	Cc1c(\C=N\n2cnnc2)c3ccccc3n1C	4.5
CHEMBL1963	1700465	COc1ccc(CSc2nncn2\N=C\c3ccc(OC)cc3)cc1	4.7
CHEMBL1963	1700605	CCN1\C(=C\C(=O)OC)\CS/C/1=N\c2ccc(Cl)cc2	4.5
CHEMBL1963	1700640	CC1(C)OC(=C(\C=N\c2ccc(F)cc2)C(=O)O1)O	4.4
CHEMBL1963	1700658	O\N=C\c1ccccc1OCC=C	4.6
CHEMBL1963	1700834	COCCN1C(=O)C(CC(=O)Nc2ccc(cc2)C(=O)C)S/C/1=N\c3ccccc3	4.8
CHEMBL1963	1700858	Cn1ncc(C#N)c1\N=C\N(Cc2ccccc2)Cc3ccccc3	4.8
CHEMBL1963	1700918	C\N=C/1\SC(CC(=O)Nc2cccc(c2)C(F)(F)F)C(=O)N1C	4.4
CHEMBL1963	1700943	CC\N=C\1/SC(CC(=O)Nc2ccc(cc2)N3CCOCC3)C(=O)N1CC	4.4
CHEMBL1963	1700961	COC(=O)C1C(C)CC2=C(C(\C(=C(/O)\OCc3ccc(OC)cc3)\C(=N2)C)c4oc(C)cc4)C1=O	4.7
CHEMBL1963	1700997	NC(=O)CN1CCCCC/C/1=N\C#N	5.5
CHEMBL1963	1701143	COc1ccccc1c2nc3S\C(=C/c4cccs4)\C(=O)n3n2	4.5
CHEMBL1963	1701168	C(Oc1ccc(\C=N\n2cnnc2)cc1)c3ccccc3	5.4
CHEMBL1963	1701244	CCCCOc1ccccc1NC(=O)CC2S\C(=N/CC)\N(CC)C2=O	5.5
CHEMBL1963	1701257	Cc1ccc(Sc2oc(\C=N\n3cnnc3)cc2Br)cc1	7.9
CHEMBL1963	1701312	CCOC(=O)C1=C(N)N2C(=O)\C(=C\c3cccnc3)\SC2=C(C1c4cccnc4)C(=O)OCC	4.5
CHEMBL1963	1701333	O\C(=C(\C#N)/C1=NCCC1)\c2ccccc2	5.5
CHEMBL1963	1701348	C\C(=N/CCc1ccccc1)\C2=C(O)OCC2=O	4.5
CHEMBL1963	1701410	CCOc1ccc(cc1)\N=C\C2=C(O)C=C(C)OC2=O	4.4
CHEMBL1963	1701432	CCCc1noc2CC(CC(C)SCC)C\C(=N\O)\c12	4.6
CHEMBL1963	1701482	CCOc1ccc(cc1)c2oc(nn2)c3snc(c4ccc(F)cc4)c3\N=C\N(C)C	4.8
CHEMBL1963	1701530	COc1ccc2occ(C(=O)c3ccc(cc3)\N=C(/C)\N(C)C)c2c1	4.7
CHEMBL1963	1701639	CO\C(=C/1\C(c2oc(C)cc2)n3nc(nc3N=C1C)c4ccccc4)\O	5.0
CHEMBL1963	1701729	CCO\C(=C/1\C(c2ccc(cc2)C(=O)OC)n3nc(SC)nc3N=C1C)\O	4.8
CHEMBL1963	1701771	Nc1nnnn1\N=C\c2ccccc2OCc3ccccc3	4.8
CHEMBL1963	1701796	CCCCC(=O)\N=C\1/Sc2cc(ccc2N1C)S(=O)(=O)C	6.2
CHEMBL1963	1701828	Cc1oc(\N=C\c2c(O)ccc3ccccc23)c(C#N)c1C	5.2
CHEMBL1963	1701840	COC(=O)CC1=CS\C(=N/c2ccc(cc2)C(=O)C)\N1CC=C	4.5
CHEMBL1963	1701899	Cc1nn(c2CC(C)(C)C\C(=N/O)\c12)c3ccccc3	4.6
CHEMBL1963	1701931	C(=N\n1cnnc1)/c2cn(nc2c3ccccc3)c4cccs4	4.5
CHEMBL1963	1701953	Cc1ccsc1\C=N\N2C=Nc3sc(C)c(C)c3C2=O	5.2
CHEMBL1963	1701971	CN1C(=O)N(C)C2(N=C3S\C(=C\c4occc4)\C(=O)N3NC12c5ccccc5)c6ccccc6	5.8
CHEMBL1963	1702090	C\C(=N/O)\C(C)(C)NC(=O)Nc1ccc(Cl)cc1	4.6
CHEMBL1963	1702136	CC(=N)\C(=C(\O)/COC(=O)COc1ccc(Cl)cc1)\C#N	5.1
CHEMBL1963	1702353	Cc1cc(\C=N\n2cnnc2)c(C)n1c3ccc(Cl)cc3Cl	5.5
CHEMBL1963	1702358	CC1CCCN(C1)C(=O)CSCC(=O)\N=C\2/Sc3ccccc3N2C	4.4
CHEMBL1963	1702422	Cc1c(\N=C\c2occc2)n(Cc3ccccc3)c4ccccc14	5.5
CHEMBL1963	1702567	OCCCCN1C(=O)C(CC(=O)NCc2ccccc2)S/C/1=N\c3ccccc3	5.2
CHEMBL1963	1702572	CC1(C)CC(=O)C2=C(C1)OC(=C(C#N)C2c3ccccc3)\N=C\N4CCOCC4	5.2
CHEMBL1963	1702872	CN(C)c1ccc(\C=[N+](/[O-])\C(C)(C)\C=N\O)cc1	5.9
CHEMBL1963	1702911	CC\C(=N/CCc1ccccc1)\C2=C(O)CCC2=O	5.2
CHEMBL1963	1702929	CCOC(=O)c1[nH]c2ccc(C)cc2c1\N=C(/C)\N(C)C	5.4
CHEMBL1963	1703005	COc1cccc(OCCn2c(C)c(\C=N\n3cnnc3)c4ccccc24)c1	4.4
CHEMBL1963	1703166	OCCCNC=C1C(=O)CC(CC1=O)c2ccccc2	5.5
CHEMBL1963	1703216	CC1=Nc2sc3CCCCc3c2C(=O)N1\N=C\c4occc4	4.6
CHEMBL1963	1703240	CCO\C(=C/1\C(c2cc(OC)ccc2OC)n3ncnc3N=C1C)\O	5.2
CHEMBL1963	1703241	CCOC(=O)c1ccccc1NC(=O)CC2S\C(=N/C)\N(C)C2=O	4.4
CHEMBL1963	1703304	COc1cc(\C=N/n2nnnc2N)ccc1OCc3ccc(F)cc3	4.7
CHEMBL1963	1703330	Cc1ccc(cc1F)\N=C\c2ccc(O)cc2O	5.2
CHEMBL1963	1703389	CCOC(=O)N1CCN(CC1)C(=O)CSCC(=O)\N=C\2/Sc3ccccc3N2C	4.4
CHEMBL1963	1703463	CCOc1ccc(NC(=O)CC\N=C\2/C(=O)C(=C2N3CCCC3)O)cc1	4.4
CHEMBL1963	1703481	CN1N(C(=O)C(=C1C)\N=C\c2oc(cc2)c3ccc(Cl)cc3)c4ccccc4	4.5
CHEMBL1963	1703491	CCCC1=Nc2ccccc2C(=O)N1\N=C\c3ccc(O)c(O)c3	5.1
CHEMBL1963	1703617	Cc1cc2\C(=N\O)\CCCc2nn1	4.7
CHEMBL1963	1703666	CCOc1ccc(Cl)cc1\C=N\O	4.8
CHEMBL1963	1703748	O\N=C/1\c2ccccc2c3c(cccc13)C(=O)N4CCCCC4	4.9
CHEMBL1963	1703749	C\C(=N/c1ccc2OCOc2c1)\C=C(/O)\c3oc(C)cc3	5.3
CHEMBL1963	1703856	COc1ccc(\C=N\n2cnnc2SCc3ccccc3)cc1	4.4
CHEMBL1963	1703880	COC(=O)C1=C(C)N=C2S\C(=C\3/C(=O)Nc4ccccc34)\C(=O)N2C1c5ccccc5	4.8
CHEMBL1963	1703881	N#Cc1ccccc1\N=C\2/CCCN2Cc3ccccc3	4.5
CHEMBL1963	1764231	Cc1cc(C)c(NC2=CC(=O)CC(C)(C)C2)c(c1)C#N	4.6
CHEMBL1963	1764391	CC1C\C(=N/O)\C(C)CN1CC#C	4.7
CHEMBL1963	1764401	CN(C)\C=N\CCn1c(nc2N(C)C(=O)N(C)C(=O)c12)N3CCOCC3	5.3
CHEMBL1963	1766414	COc1ccccc1\N=C/2\SCCCN2C	5.2
CHEMBL1822	1633289	NC(=O)c1coc(c1)[C@@H]2O[C@H](COP(=O)(O)OP(=O)(O)OC[C@H]3O[C@H]([C@H](O)[C@@H]3O)n4cnc5c(N)ncnc45)[C@@H](O)[C@H]2O	4.42
CHEMBL1822	1633295	NC(=O)c1csc(c1)[C@@H]2O[C@H](COP(=O)(O)OP(=O)(O)OC[C@H]3O[C@H]([C@H](O)[C@@H]3O)n4cnc5c(N)ncnc45)[C@@H](O)[C@H]2O	6.45
CHEMBL1822	1633319	NC(=O)c1csc(n1)[C@@H]2O[C@H](COP(=O)(O)C(F)(F)P(=O)(O)OC[C@@H]3O[C@@H]([C@@H](O)[C@H]3O)n4cnc5c(N)ncnc45)[C@@H](O)[C@H]2O	6.52
CHEMBL1822	1633320	NC(=O)c1csc(n1)[C@@H]2O[C@H](COP(=O)(O)CP(=O)(O)OC[C@@H]3O[C@@H]([C@@H](O)[C@H]3O)n4cnc5c(N)ncnc45)[C@@H](O)[C@H]2O	6.96
CHEMBL1951	102039	CC(=O)NC1=Cc2ccccc2OC1=O	4.41
CHEMBL1951	324054	O=C1CCCc2ccccc12	4.83
CHEMBL1951	430867	C(Nc1ccccc1)c2ccccn2	4.97
CHEMBL1951	521431	CC(C)NC(=O)C1=Cc2ccccc2OC1=O	4.45
CHEMBL1951	812377	O=C(NCCCN1CCOCC1)C2=Cc3ccccc3OC2=O	4.37
CHEMBL1951	845131	CC(=NNc1nc(c(C)s1)c2ccccc2)C	5.59
CHEMBL1951	1305815	CN(C)c1ccc(cc1)N=Nc2ccccn2	5.37
CHEMBL1951	1306055	Cc1sc(N\N=C\c2cccnc2)nc1c3ccccc3	5.74
CHEMBL1951	1681048	Cc1sc(N\N=C\c2cccs2)nc1c3ccccc3	5.47
CHEMBL1951	1703236	Cc1sc(N\N=C\c2occc2)nc1c3ccccc3	5.75
CHEMBL1951	1724502	CC(=NNc1nc(cs1)c2ccc3ccccc3c2)C	5.81
CHEMBL1951	1724503	CC\C(=N/Nc1nc(cs1)c2ccc3ccccc3c2)\C	5.76
CHEMBL1951	1724504	CCC\C(=N/Nc1nc(cs1)c2ccc3ccccc3c2)\C	5.74
CHEMBL1951	1724505	CC\C(=N\Nc1nc(cs1)c2ccc3ccccc3c2)\C	5.73
CHEMBL1951	1724506	CC(C)C\C(=N/Nc1nc(cs1)c2ccc3ccccc3c2)\C	5.64
CHEMBL1951	1724507	C\C(=N\Nc1nc(cs1)c2ccc3ccccc3c2)\CCC=C	5.86
CHEMBL1951	1724508	CCCCC\C(=N/Nc1nc(cs1)c2ccc3ccccc3c2)\C	5.61
CHEMBL1951	1724509	CCCC\C(=N/Nc1nc(cs1)c2ccc3ccccc3c2)\CC	5.53
CHEMBL1951	1724510	CCCCCC\C(=N/Nc1nc(cs1)c2ccc3ccccc3c2)\C	4.8
CHEMBL1951	1724511	CC\C(=N/Nc1nc(c(C)s1)c2ccccc2)\C	5.81
CHEMBL1951	1724512	CCC\C(=N/Nc1nc(c(C)s1)c2ccccc2)\C	5.6
CHEMBL1951	1724513	CC\C(=N\Nc1nc(c(C)s1)c2ccccc2)\C	5.78
CHEMBL1951	1724514	CC(C)C\C(=N/Nc1nc(c(C)s1)c2ccccc2)\C	5.62
CHEMBL1951	1724515	C\C(=N\Nc1nc(c(C)s1)c2ccccc2)\CCC=C	5.16
CHEMBL1951	1724516	CCCCC\C(=N/Nc1nc(c(C)s1)c2ccccc2)\C	5.43
CHEMBL1951	1724517	CCCC\C(=N/Nc1nc(c(C)s1)c2ccccc2)\CC	5.38
CHEMBL1951	1724518	CCCCCC\C(=N/NC1=NC(=C(C)C1)c2ccccc2)\C	5.41
CHEMBL1951	1724519	C1CCC(=NNc2nc(cs2)c3ccc4ccccc4c3)C1	5.92
CHEMBL1951	1724520	CC1CCC/C/1=N\Nc2nc(cs2)c3ccc4ccccc4c3	5.59
CHEMBL1951	1724521	CC1CC\C(=N/Nc2nc(cs2)c3ccc4ccccc4c3)\C1	5.72
CHEMBL1951	1724522	C1CCC(=NNc2nc(cs2)c3ccc4ccccc4c3)CC1	5.7
CHEMBL1951	1724523	CC1CCCC/C/1=N\Nc2nc(cs2)c3ccc4ccccc4c3	5.7
CHEMBL1951	1724524	CC1CCC\C(=N/Nc2nc(cs2)c3ccc4ccccc4c3)\C1	5.71
CHEMBL1951	1724525	CC1CCC(=NNc2nc(cs2)c3ccc4ccccc4c3)CC1	5.71
CHEMBL1951	1724526	C1CCCC(=NNc2nc(cs2)c3ccc4ccccc4c3)CC1	5.63
CHEMBL1951	1724527	C1CCCC(=NNc2nc(cs2)c3ccc4ccccc4c3)CCC1	5.54
CHEMBL1951	1724528	Cc1sc(NN=C2CCCC2)nc1c3ccccc3	6.26
CHEMBL1951	1724529	CC1CCC/C/1=N\Nc2nc(c(C)s2)c3ccccc3	5.61
CHEMBL1951	1724530	CC1CC\C(=N/Nc2nc(c(C)s2)c3ccccc3)\C1	5.64
CHEMBL1951	1724531	Cc1sc(NN=C2CCCCC2)nc1c3ccccc3	5.75
CHEMBL1951	1724532	CC1CCCC/C/1=N\Nc2nc(c(C)s2)c3ccccc3	5.49
CHEMBL1951	1724533	CC1CCC\C(=N/Nc2nc(c(C)s2)c3ccccc3)\C1	5.44
CHEMBL1951	1724534	CC1CCC(=NNc2nc(c(C)s2)c3ccccc3)CC1	5.41
CHEMBL1951	1724535	Cc1sc(NN=C2CCCCCC2)nc1c3ccccc3	5.68
CHEMBL1951	1724536	Cc1sc(NN=C2CCCCCCC2)nc1c3ccccc3	5.15
CHEMBL1951	1724537	N(\N=C\c1occc1)c2nc(cs2)c3ccc4ccccc4c3	5.69
CHEMBL1951	1724538	C\C(=N/Nc1nc(cs1)c2ccc3ccccc3c2)\c4occc4	5.75
CHEMBL1951	1724539	N(\N=C\c1cccs1)c2nc(cs2)c3ccc4ccccc4c3	5.57
CHEMBL1951	1724540	C\C(=N/Nc1nc(cs1)c2ccc3ccccc3c2)\c4cccs4	5.43
CHEMBL1951	1724541	C\C(=N/Nc1nc(cs1)c2ccc3ccccc3c2)\C4CCCCC4	5.16
CHEMBL1951	1724542	C\C(=N/Nc1nc(cs1)c2ccc3ccccc3c2)\c4ccccc4	5.7
CHEMBL1951	1724543	N(\N=C\c1cccnc1)c2nc(cs2)c3ccc4ccccc4c3	5.59
CHEMBL1951	1724544	N(\N=C\c1ccncc1)c2nc(cs2)c3ccc4ccccc4c3	5.06
CHEMBL1951	1724545	C1Oc2ccc(\C=N\Nc3nc(cs3)c4ccc5ccccc5c4)cc2O1	5.23
CHEMBL1951	1725581	N(\N=C\c1c[nH]c2ccccc12)c3nc(cs3)c4ccc5ccccc5c4	5.63
CHEMBL1951	1725582	N(\N=C\c1cccc2ccccc12)c3nc(cs3)c4ccc5ccccc5c4	4.79
CHEMBL1951	1725584	C\C(=N/Nc1nc(cs1)c2ccc3ccccc3c2)\C4=Cc5ccccc5OC4=O	5.19
CHEMBL1951	1725585	C\C(=N/Nc1nc(c(C)s1)c2ccccc2)\c3occc3	5.77
CHEMBL1951	1725586	C\C(=N/Nc1nc(c(C)s1)c2ccccc2)\c3cccs3	5.57
CHEMBL1951	1725587	C\C(=N/Nc1nc(c(C)s1)c2ccccc2)\c3nccs3	5.19
CHEMBL1951	1725588	C\C(=N/Nc1nc(c(C)s1)c2ccccc2)\C3CCCCC3	5.12
CHEMBL1951	1725589	C\C(=N/Nc1nc(c(C)s1)c2ccccc2)\c3ccccc3	5.65
CHEMBL1951	1725590	C\C(=N/Nc1nc(c(C)s1)c2ccccc2)\c3ccccn3	5.62
CHEMBL1951	1725591	Cc1sc(N\N=C\c2ccncc2)nc1c3ccccc3	5.08
CHEMBL1951	1725592	Cc1sc(N\N=C\c2ccc3OCOc3c2)nc1c4ccccc4	5.06
CHEMBL1951	1725593	Cc1sc(N\N=C\c2c[nH]c3ccccc23)nc1c4ccccc4	5.51
CHEMBL1951	1725880	Cc1sc(N\N=C\C2=Cc3ccccc3OC2=O)nc1c4ccccc4	5.04
CHEMBL1951	1726009	C(=N\c1ccccc1)/c2ccccn2	4.43
CHEMBL1951	1726010	CN(C)c1ccc(cc1)\N=C\c2ccccn2	6.72
CHEMBL1951	1726011	CN(C)c1ccc(NCc2ccccn2)cc1	6.445
CHEMBL1951	1726012	Nc1ccc(NCc2ccccn2)cc1	5.33
CHEMBL1951	1726013	c1ccc(cc1)N=Nc2ccccn2	5.015
CHEMBL1951	1726908	Cc1ccc(cc1)C(=O)NC2=Cc3cc(C)ccc3OC2=O	4.34
CHEMBL1951	1746156	Brc1cc(Br)c2OC(=O)C(=Cc2c1)C(=O)NCCCN3CCOCC3	4.49
CHEMBL1951	1746167	CCCCCCN(CCCCCC)C(=O)C1=Cc2ccccc2OC1=O	4.85
CHEMBL1951	1746168	CC(C)(C)NC(=O)C1=Cc2cc(Br)cc(Br)c2OC1=O	4.5
CHEMBL1951	1746169	CCC(C)NC(=O)C1=Cc2cc(ccc2OC1=O)[N+](=O)[O-]	4.43
CHEMBL1951	1749945	CC1CCC/C/1=N\Nc2nc(cs2)c3ccc(F)cc3	5.34
CHEMBL1951	1749946	CC1CCC/C/1=N\Nc2nc(cs2)c3ccc(cc3)[N+](=O)[O-]	4.72
CHEMBL1951	1749947	CC1CCC/C/1=N\Nc2nc(cs2)c3ccc(cc3)C#N	5.37
CHEMBL1951	1749948	CC1CCC/C/1=N\Nc2nc(cs2)c3ccc(F)cc3F	4.96
CHEMBL1951	1749949	CC1CC\C(=N/Nc2nc(cs2)c3ccc(F)cc3)\C1	5.72
CHEMBL1951	1749951	CC1CC\C(=N/Nc2nc(cs2)c3ccc(cc3)C#N)\C1	4.96
CHEMBL1951	1749952	CC1CC\C(=N/Nc2nc(cs2)c3ccc(F)cc3F)\C1	4.77
CHEMBL1951	1749953	C[C@@H]1CC\C(=N/Nc2nc(cs2)c3ccc(F)cc3F)\C1	4.845
CHEMBL1951	1749954	C[C@@H]1CC\C(=N\Nc2nc(cs2)c3ccc(F)cc3F)\C1	4.86
CHEMBL1951	1758827	O=C1CCCc2cc(OCc3ccccc3)ccc12	6.1
CHEMBL1951	1758828	Fc1cccc(COc2ccc3C(=O)CCCc3c2)c1	6.41
CHEMBL1951	1758829	Fc1ccc(COc2ccc3C(=O)CCCc3c2)cc1	6.58
CHEMBL1951	1758830	Clc1cccc(COc2ccc3C(=O)CCCc3c2)c1	6.68
CHEMBL1951	1758831	Clc1ccc(COc2ccc3C(=O)CCCc3c2)cc1	6.62
CHEMBL1951	1758832	Brc1cccc(COc2ccc3C(=O)CCCc3c2)c1	6.67
CHEMBL1951	1758833	Brc1ccc(COc2ccc3C(=O)CCCc3c2)cc1	6.51
CHEMBL1951	1758834	Ic1cccc(COc2ccc3C(=O)CCCc3c2)c1	5.89
CHEMBL1951	1758835	Ic1ccc(COc2ccc3C(=O)CCCc3c2)cc1	5.65
CHEMBL1951	1758836	Cc1ccc(COc2ccc3C(=O)CCCc3c2)cc1	5.68
CHEMBL1951	1758837	O=C1CCCc2cc(OCc3cccc(c3)C#N)ccc12	7.61
CHEMBL1951	1758838	O=C1CCCc2cc(OCc3ccc(cc3)C#N)ccc12	6.18
CHEMBL1951	1758839	FC(F)(F)c1ccc(COc2ccc3C(=O)CCCc3c2)cc1	6.26
CHEMBL1951	1758840	O=C1CCCc2cc(OCCc3ccccc3)ccc12	5.88
CHEMBL1951	1758841	O=C1CCCc2cc(OCCCc3ccccc3)ccc12	5.94
CHEMBL1951	1758842	Oc1ccc2C(=O)CCCc2c1	4.36
CHEMBL1951	1762116	CC(C)NC(=O)C1=Cc2cc(Br)cc(Br)c2OC1=O	4.64
CHEMBL1951	1762117	CCC(C)NC(=O)C1=Cc2cc(Br)cc(Br)c2OC1=O	4.37
CHEMBL1951	1762118	CCCCCCN(CCCCCC)C(=O)C1=Cc2cc(Br)cc(Br)c2OC1=O	5.0
CHEMBL1951	1762122	Brc1ccc(SC(=O)C2=Cc3ccccc3OC2=O)cc1	4.64
CHEMBL1951	1762123	O=C(SCc1occc1)C2=Cc3ccccc3OC2=O	4.4
CHEMBL1951	1762203	[O-][N+](=O)c1ccc2OC(=O)C(=Cc2c1)C(=O)SCc3occc3	4.32
CHEMBL1951	1763382	CC1=C(\C=N\NC(=S)N)C(C)(C)CC=C1	4.25
CHEMBL1951	1763383	CN(\N=C\C1=C(C)C=CCC1(C)C)C(=S)N	4.03
CHEMBL1951	1763384	CC1=C(\C=N\NC(=S)Nc2ccccc2)C(C)(C)CC=C1	4.71
CHEMBL1951	1763386	CC1=C(\C=N\N=C\2/SCC(=O)N2Cc3ccccc3)C(C)(C)CC=C1	4.06
CHEMBL1951	1763455	CC(C)(C)NC(=O)C1=Cc2ccccc2OC1=O	4.39
CHEMBL1951	1763484	CC1=C(\C=N\Nc2nc(cs2)c3cccc(c3)[N+](=O)[O-])C(C)(C)CC=C1	5.0
CHEMBL218	318207	CCCCC\C=C/C\C=C/C\C=C/C\C=C/CCCC(=O)OCCN	6.04
CHEMBL218	512450	CCCCCCC(C)(C)c1cc(O)c2[C@@H]3CC(=CC[C@H]3C(C)(C)Oc2c1)C(=O)O	7.253
CHEMBL218	1449169	CCCCCCC(C)(C)c1cc(O)c2C3CC(=O)CCC3C(C)(C)Oc2c1	8.4
CHEMBL218	1727352	O=C1N2CCSC2=NC1(c3ccccc3)c4ccccc4	4.68
CHEMBL218	1727357	O=C1N2CCCCSC2=NC1(c3ccccc3)c4ccccc4	5.87
CHEMBL218	1727597	Clc1ccc(COc2cccc(\C=C\3/N=C4SCCCN4C3=O)c2)c(Cl)c1	5.68
CHEMBL218	1727604	O=C1N2CCCCSC2=N/C/1=C\c3cccc(Oc4ccccc4)c3	5.8
CHEMBL218	1727605	O=C1N2CCCCSC2=N/C/1=C\c3cccc(OCc4ccccc4)c3	5.67
CHEMBL218	1727606	Clc1ccc(COc2cccc(\C=C\3/N=C4SCCCCN4C3=O)c2)cc1	6.6
CHEMBL218	1727607	Clc1cccc(COc2cccc(\C=C\3/N=C4SCCCCN4C3=O)c2)c1	5.67
CHEMBL218	1727608	Clc1ccccc1COc2cccc(\C=C\3/N=C4SCCCCN4C3=O)c2	5.64
CHEMBL218	1727609	Clc1ccc(COc2cccc(\C=C\3/N=C4SCCCCN4C3=O)c2)c(Cl)c1	5.5
CHEMBL218	1727610	Fc1ccc(COc2cccc(\C=C\3/N=C4SCCCCN4C3=O)c2)cc1	6.07
CHEMBL218	1727611	CCOC(=O)COc1cccc(\C=C\2/N=C3SCCCCN3C2=O)c1	5.32
CHEMBL218	1732544	CCCCCCC(C)(C)c1cc(O)c([C@H]2CC(=O)[C@H]3C[C@@H]2C3(C)C)c(OC(=O)\C=C\C(=O)O)c1	6.48
CHEMBL218	1732546	CCCCCCC(C)(C)c1cc(OC)c(c(OC)c1)[C@]2(O)CCC[C@@H](C)C2	5.3
CHEMBL218	1733186	COc1cccc2c(cn(CCN3CCOCC3)c12)C(=O)N[C@H]4[C@@]5(C)CC[C@H](C5)C4(C)C	6.61
CHEMBL218	1733195	Clc1ccc(cc1Cl)n2nc(C(=O)NC34CC5CC(CC(C5)C3)C4)c6CCCCc26	7.43
CHEMBL218	1733196	CC(C)(C)NC(=O)c1nn(c2[C@@H]3CC[C@@H](C3)c12)c4ccc(F)cc4F	6.07
CHEMBL218	1733204	Fc1ccc(cc1)S(=O)(=O)N2CCSc3ccc(cc23)C(=O)NC4CCCC4	8.0
CHEMBL218	1733223	CN(C)CCNC1=C(Br)C(=O)N(N=C1)C2CC(C)(C)CC(C)(C)C2	5.13
CHEMBL218	1733224	CC1=C2CCCCN2C(=O)c3cc(OC(=O)C(C)(C)C)cc(OC(=O)C(C)(C)C)c13	5.58
CHEMBL218	1733576	COc1cccc2c(nn(CCN3CCOCC3)c12)C(=O)N[C@H]4[C@@]5(C)CC[C@H](C5)C4(C)C	7.62
CHEMBL218	1745684	CC1=NN2C(=O)N(Cc3ccc(nc3)C(F)(F)F)N=C2C(=C1c4ccc(Cl)cc4)c5ccncc5	6.68
CHEMBL218	1745685	COC1=NN2C(=O)N(Cc3ccc(nc3)C(F)(F)F)N=C2C(=C1c4ccc(Cl)cc4)c5ccncc5	8.0
CHEMBL218	1745686	FC(F)(F)c1ccc(CN2N=C3N(NC(=O)C(=C3c4ccncc4)c5ccc(Cl)cc5)C2=O)cn1	5.4
CHEMBL218	1745687	CN1N2C(=O)N(Cc3ccc(nc3)C(F)(F)F)N=C2C(=C(C1=O)c4ccc(Cl)cc4)c5ccncc5	7.74
CHEMBL218	1745688	Clc1ccc(cc1)C2=C(C3=NN(Cc4ccc(cc4)C#N)C(=O)N3N(Cc5ccc(cc5)C#N)C2=O)c6ccncc6	8.38
CHEMBL218	1745689	CN1N=C2N(N(Cc3ccc(cc3)C#N)C(=O)C(=C2c4ccncc4)c5ccc(Cl)cc5)C1=O	6.67
CHEMBL218	1745690	CN1N=C2N(N(Cc3ccc(cc3)C#N)C(=O)C(=C2c4ccc(Cl)cc4)c5ccncc5)C1=O	7.54
CHEMBL218	1745691	CN1N=C2N(N(Cc3ccc(nc3)C(F)(F)F)C(=O)C(=C2c4ccc(Cl)cc4)c5ccncc5)C1=O	7.55
CHEMBL218	1745692	CN1N=C2N(N(Cc3ccc(nc3C)C(F)(F)F)C(=O)C(=C2c4ccc(Cl)cc4)c5ccncc5)C1=O	8.05
CHEMBL218	1745693	CCN1N=C2N(N(Cc3ccc(nc3)C(F)(F)F)C(=O)C(=C2c4ccc(Cl)cc4)c5ccncc5)C1=O	7.82
CHEMBL218	1745694	CCN1N=C2N(N(Cc3ccc(nc3C)C(F)(F)F)C(=O)C(=C2c4ccc(Cl)cc4)c5ccncc5)C1=O	8.35
CHEMBL218	1745695	CCN1N=C2N(N(Cc3ccc(nc3C)C(F)(F)F)C(=O)C(=C2c4ccc(Cl)cc4)c5ccncc5C)C1=O	8.08
CHEMBL218	1745696	CCN1N=C2N(N(Cc3ccc(nc3C)C(F)(F)F)C(=O)C(=C2c4ccc(Cl)cc4)c5ccc(cc5)C#N)C1=O	8.85
CHEMBL218	1745697	CCN1N=C2N(N(Cc3ccc(nc3C)C(F)(F)F)C(=O)C(=C2c4ccc(Cl)cc4)c5ccc(C#N)c(C)c5)C1=O	8.52
CHEMBL218	1745698	CCN1N=C2N(N(Cc3ccc(nc3CC)C(F)(F)F)C(=O)C(=C2c4ccc(Cl)cc4)c5ccc(cc5)C#N)C1=O	8.8
CHEMBL218	1745699	CC(C)N1N=C2N(N(Cc3ccc(nc3C)C(F)(F)F)C(=O)C(=C2c4ccc(Cl)cc4)c5ccc(cc5)C#N)C1=O	8.72
CHEMBL218	1745700	CCCN1N=C2N(N(Cc3ccc(nc3C)C(F)(F)F)C(=O)C(=C2c4ccc(Cl)cc4)c5ccc(cc5)C#N)C1=O	8.77
CHEMBL218	1745701	CCN1N=C2N(N(Cc3ccc(C)cc3)C(=O)C(=C2c4ccc(Cl)cc4)c5ccc(cc5)C#N)C1=O	7.92
CHEMBL218	1745702	CCN1N=C2N(N(Cc3ccc(nc3C)C(F)(F)F)C(=O)C(=C2c4ccc(C)cc4)c5ccc(cc5)C#N)C1=O	8.54
CHEMBL218	1745703	CCN1N=C2N(N(Cc3ccc(cc3)C#N)C(=O)C(=C2c4ccc(Cl)cc4)c5ccc(cc5)C#N)C1=O	8.3
CHEMBL218	1745704	CCN1N=C2N(N(Cc3ccc(nc3C)C(F)(F)F)C(=O)C(=C2c4ccc(Cl)cc4)c5ccc(CO)nc5)C1=O	8.3
CHEMBL218	1745705	CCN1N=C2N(N(Cc3ccc(nc3C)C(F)(F)F)C(=O)C(=C2c4ccc(Cl)cc4)c5cnc(C)nc5)C1=O	8.33
CHEMBL218	1745706	CCN1N=C2N(N(Cc3ccc(nc3C)C(F)(F)F)C(=O)C(=C2c4ccc(Cl)cc4)c5ccncc5F)C1=O	8.49
CHEMBL218	1745707	CCN1N=C2N(N(Cc3ccc(cc3)C#N)C(=O)C(=C2c4ccc(Cl)cc4)c5cnn(C)c5)C1=O	7.04
CHEMBL218	1745708	CCN1N=C2N(N(Cc3ccc(cc3)C#N)C(=O)C(=C2c4ccc(Cl)cc4)c5cnc(nc5)N(C)C)C1=O	7.11
CHEMBL218	1760607	CCCCCCC(C)(C)c1cc(OC(=O)C)c2[C@@H]3CC(=CC[C@H]3C(C)(C)Oc2c1)C(=O)O	6.2
CHEMBL2056	17224	Cc1c(O)cccc1C(=O)N[C@@H](CSc2ccccc2)[C@H](O)CN3C[C@H]4CCCC[C@H]4C[C@H]3C(=O)NC(C)(C)C	5.04
CHEMBL2056	155006	Clc1cccc(N2CCN(CCCCOc3ccc4CCC(=O)Nc4c3)CC2)c1Cl	6.255
CHEMBL2056	412537	Fc1ccc2c(noc2c1)C3CCN(CC4CC(=O)c5cn[nH]c5C4)CC3	7.41
CHEMBL2056	1275260	Fc1ccc(OCCCN2CCC(CC2)c3ccc(Cl)cc3)cc1	6.9
CHEMBL2056	1275262	Fc1ccc(CCCCN2CCN(CC2)c3ccc(Cl)cc3)cc1	6.23
CHEMBL2056	1275263	Fc1ccc(SCCCN2CCN(CC2)c3ccc(Cl)cc3)cc1	7.28
CHEMBL2056	1275265	Fc1ccc(OCCCN2CCN(CC2)c3ccc(Cl)cc3)cc1	6.87
CHEMBL2056	1275269	Fc1ccc(CCCCN2CCN(CC2)c3ncccn3)cc1	6.87
CHEMBL2056	1275270	Fc1ccc(SCCCN2CCN(CC2)c3ncccn3)cc1	6.31
CHEMBL2056	1275271	Fc1ccc(OCCCN2CCN(CC2)c3ncccn3)cc1	6.59
CHEMBL2056	1275272	Fc1ccc(CCCCN2CCN(CC2)c3ccccn3)cc1	6.62
CHEMBL2056	1275273	Fc1ccc(SCCCN2CCN(CC2)c3ccccn3)cc1	6.58
CHEMBL2056	1275274	Fc1ccc(OCCCN2CCN(CC2)c3ccccn3)cc1	6.74
CHEMBL2056	1340277	CN(C)C(=O)N[C@@H]1CC[C@@H](CCN2CCN(CC2)c3cccc(Cl)c3Cl)CC1	5.68
CHEMBL2056	1346974	Clc1ccc(cc1)N2CCN(CCCc3nc4ccccc4s3)CC2	5.9
CHEMBL2056	1346975	Clc1ccc(cc1)N2CCN(CCCCc3nc4ccccc4s3)CC2	5.72
CHEMBL2056	1724359	CN1CCC2C(C1)c3cccc4SCc5ccccc5N2c34	7.6
CHEMBL2056	1726613	Cc1oc2CC(CN3CCC(CC3)c4c[nH]c5cc(F)ccc45)CC(=O)c2n1	7.47
CHEMBL2056	1726617	Fc1ccc2c(c[nH]c2c1)C3CCN(CC4CC(=O)c5sc(nc5C4)N6CCCC6)CC3	7.44
CHEMBL2056	1731643	Fc1ccc(cc1)C(=O)CCCN2CC[C@H]3[C@@H](C2)c4cccc5NCCN3c45	6.96
CHEMBL2056	1757922	CCOC(=O)c1cc2cc(OCCCCN3CCN(CC3)c4cccc(Cl)c4Cl)ccn2n1	6.82
CHEMBL2056	1757923	OCc1cc2cc(OCCCCN3CCN(CC3)c4cccc(Cl)c4Cl)ccn2n1	6.62
CHEMBL2056	1757924	Clc1cccc(N2CCN(CCCCOc3ccn4ncc(C=O)c4c3)CC2)c1Cl	6.01
CHEMBL2056	1757929	Clc1cccc(N2CCN(CCCCOc3ccn4nc(C=O)cc4c3)CC2)c1Cl	6.74
CHEMBL2056	1757930	O\N=C\c1cnn2ccc(OCCCCN3CCN(CC3)c4cccc(Cl)c4Cl)cc12	5.77
CHEMBL2056	1757931	O\N=C\c1cc2cc(OCCCCN3CCN(CC3)c4cccc(Cl)c4Cl)ccn2n1	6.59
CHEMBL2056	1757932	Clc1cccc(N2CCN(CCCCOc3ccn4ncc(C#N)c4c3)CC2)c1Cl	6.03
CHEMBL2056	1757933	Clc1cccc(N2CCN(CCCCOc3ccn4nc(cc4c3)C#N)CC2)c1Cl	5.46
CHEMBL2056	1760191	Fc1ccc2C(=O)C(CCN3CCN(CC3)c4ccc(Cl)cc4)Cc2c1	6.19
CHEMBL2056	1760192	Clc1ccc(cc1)N2CCN(CCC3Cc4ccccc4C3=O)CC2	6.09
CHEMBL2056	1760193	Fc1ccc2CC(CCN3CCN(CC3)c4ccc(Cl)cc4)Cc2c1	6.08
CHEMBL2056	1760194	FC(F)(F)c1ccc(OCCCN2CCN(CC2)c3ccccn3)cc1	5.63
CHEMBL2056	1760195	Cc1ccc(nc1)N2CCN(CCCOc3ccc(F)cc3)CC2	6.585
CHEMBL2056	1760196	Cc1ccc(nc1)N2CCN(CCCSc3ccc(F)cc3)CC2	6.65
CHEMBL2056	1760197	Cc1ccc(nc1)N2CCN(CCCCc3ccc(F)cc3)CC2	6.28
CHEMBL2056	1760198	Clc1ccc(cc1)N2CCN(CCCCCc3oc4ccccc4n3)CC2	5.1
CHEMBL2056	1760200	Clc1ccc(cc1)N2CCN(CCCc3oc4ccccc4n3)CC2	5.93
CHEMBL2056	1760203	Clc1ccc(cc1)N2CCN(CCCc3oc4ccccc4c3)CC2	5.85
CHEMBL2056	1760205	Clc1ccc(cc1)N2CCCN(CCCc3oc4ccccc4c3)CC2	6.56
CHEMBL2056	1760565	Fc1ccc2c(noc2c1)C3CCN(CCCCNS(=O)(=O)c4cc5ccccc5s4)CC3	8.48
CHEMBL2056	1768774	CN1CCN2[C@H]3CCN(CCCC(=O)c4ccc(F)cc4)C[C@H]3c5cccc1c25	7.28
CHEMBL219	1050198	O[C@@H](CCNC(=O)c1cc2ccccc2[nH]1)CN3CCN(CC3)c4cccc(Cl)c4Cl	5.72
CHEMBL219	1724359	CN1CCC2C(C1)c3cccc4SCc5ccccc5N2c34	6.7
CHEMBL219	1731930	Fc1ccc(cc1)C(=O)CCCN2CC[C@H]3[C@@H](C2)c4cccc5CCCN3c45	7.22
CHEMBL219	1731935	Fc1ccc(cc1)C(=O)CCCN2CC[C@H]3[C@@H](C2)c4cccc5OCCN3c45	6.49
CHEMBL219	1760565	Fc1ccc2c(noc2c1)C3CCN(CCCCNS(=O)(=O)c4cc5ccccc5s4)CC3	7.85
CHEMBL219	1768774	CN1CCN2[C@H]3CCN(CCCC(=O)c4ccc(F)cc4)C[C@H]3c5cccc1c25	6.97
CHEMBL2023	622408	Cc1c(Cl)c(C)[n+]([O-])c(Cl)c1c2noc(n2)c3cc(O)c(O)c(c3)[N+](=O)[O-]	8.5
CHEMBL2023	1759977	Cc1nn(C)cc1c2cc[nH]n2	4.833
CHEMBL2023	1759978	Cn1nccc1c2cc[nH]n2	4.467
CHEMBL2023	1759979	Cc1nc(C)c(s1)c2cc[nH]n2	4.933
CHEMBL220	359778	C[n+]1ccccc1C=NO	4.545
CHEMBL220	381698	CCOP(=S)(OCC)Oc1cc(C)nc(n1)C(C)C	5.72
CHEMBL220	665305	N#CC(N1CCOCC1)c2ccc3OCOc3c2	4.24
CHEMBL220	671841	NC(=O)c1cc[n+](CCC[n+]2ccccc2\C=N\O)cc1	4.3
CHEMBL220	749827	Cc1ccc(cc1)C(=O)NC2=Cc3ccccc3OC2=O	4.74
CHEMBL220	768367	COc1ccc(cc1OC)C(C#N)N2CCCCC2	4.35
CHEMBL220	801463	Oc1ccc(cc1)C(C#N)N2CCCCC2	4.03
CHEMBL220	1430802	COc1cc(\C=C\C(=O)NCCCCCCNc2c3CCCCc3nc4ccccc24)ccc1O	7.93
CHEMBL220	1726908	Cc1ccc(cc1)C(=O)NC2=Cc3cc(C)ccc3OC2=O	4.38
CHEMBL220	1726909	COc1ccc(cc1)C(=O)NC2=Cc3ccccc3OC2=O	4.16
CHEMBL220	1726910	Clc1ccc(cc1)C(=O)NC2=Cc3ccccc3OC2=O	4.73
CHEMBL220	1726911	[O-][N+](=O)c1ccc(cc1)C(=O)NC2=Cc3ccccc3OC2=O	4.89
CHEMBL220	1726914	Clc1ccc(cc1Cl)C(=O)NC2=Cc3ccccc3OC2=O	4.82
CHEMBL220	1732442	COc1cc2NC(=O)C(=C(O)c2cc1OC)C(=O)NCC3CCN(Cc4ccccc4)CC3	6.64
CHEMBL220	1732443	OC1=C(C(=O)NCC2CCN(Cc3ccccc3)CC2)C(=O)Nc4cc(O)c(O)cc14	6.01
CHEMBL220	1732498	COc1ccc(cc1OC)C(C#N)N2CCCC2	4.38
CHEMBL220	1732499	COc1ccc(cc1OC)C(C#N)N2CCOCC2	4.27
CHEMBL220	1732501	N#CC(N1CCCCC1)c2ccc3OCOc3c2	4.21
CHEMBL220	1732502	N#CC(N1CCCC1)c2ccc3OCOc3c2	4.29
CHEMBL220	1733100	CN(CCNc1c2CCCCc2nc3ccccc13)Cc4ccnc(\C(=N\O)\N)c4O	4.82
CHEMBL220	1733101	CN(CCCNc1c2CCCCc2nc3ccccc13)Cc4ccnc(\C(=N\O)\N)c4O	4.52
CHEMBL220	1733102	O\N=C\c1nc(CCCCCNc2c3CCCCc3nc4ccccc24)ccc1O	5.365
CHEMBL220	1733103	O\N=C\c1nc(CCCCNc2c3CCCCc3nc4ccccc24)ccc1O	5.237
CHEMBL220	1733104	O\N=C\c1ncc(CCCCCNc2c3CCCCc3nc4ccccc24)cc1O	6.79
CHEMBL220	1733106	N\C(=N/O)\c1nc(CCCCCNc2c3CCCCc3nc4ccccc24)ccc1O	6.59
CHEMBL220	1733107	O\N=C\c1nccc(CCCCCNc2c3CCCCc3nc4ccccc24)c1O	7.11
CHEMBL220	1733108	C(CCNc1c2CCCCc2nc3ccccc13)CCc4ccccn4	6.82
CHEMBL220	1733737	O\N=C\C(=O)NCCCCNc1c2CCCCc2nc3ccccc13	5.83
CHEMBL220	1733738	O\N=C(/C#N)\C(=O)NCCCNc1c2CCCCc2nc3ccccc13	5.51
CHEMBL220	1733739	O\N=C\C(=O)NCCCCCCNc1c2CCCCc2nc3ccccc13	6.23
CHEMBL220	1733742	O\N=C\C(=O)c1ccc(OCC2CCN(Cc3ccccc3)CC2)nc1	4.51
CHEMBL220	1733748	O\N=C\C(=O)c1cnc(OCC2CCN(Cc3ccccc3)CC2)nc1	4.26
CHEMBL220	1734026	O=C(CCCOc1cccc2[nH]c3ccccc3c12)NCCCNc4c5CCCCc5nc6ccccc46	6.655
CHEMBL220	1734027	C(CSSCCNc1c2CCCCc2nc3ccccc13)Nc4c5CCCCc5nc6ccccc46	8.3
CHEMBL220	1736064	CN(Cc1ccccc1)Cc2ccc(cc2)C(=O)c3ccc(O)c(F)c3	5.44
CHEMBL220	1736071	OCCC1CCN(Cc2ccc(cc2)C(=O)c3ccc(O)c(F)c3)CC1	5.63
CHEMBL220	1736173	CC[C@H]1[C@H](C[C@H](C)C(=O)OC)O[C@]23CC[C@@H]([C@@H]4C[C@H](C)C(=O)O4)N2CCCC[C@H]13	4.15
CHEMBL220	1736175	CC[C@H]1[C@H]2OC(=O)[C@](C)(O)[C@H]2[C@]34CC[C@@H]([C@@H]5C[C@@H](C)C(=O)O5)N3CCCC[C@@H]14	5.04
CHEMBL220	1736177	CC[C@@H]1[C@H]2OC(=O)[C@@](C)(O)[C@H]2[C@]34CC[C@@H]([C@@H]5C[C@H](C)C(=O)O5)N3CCCC[C@H]14	4.16
CHEMBL220	1736178	CC[C@H]1[C@@H]2OC(=O)[C@@](C)(O)[C@@H]2[C@@]34CC[C@@H]([C@@H]5C[C@H](C)C(=O)O5)N3CCCC[C@H]14	4.77
CHEMBL220	1747629	CCN(CC)CCCCCCOc1ccc(CC2NCCc3cc(OC)c(OC)cc23)cc1	5.3
CHEMBL220	1747632	COc1cc2CCNC(Cc3ccc(OCCCCCCN(C)C)cc3)c2cc1OC	5.15
CHEMBL220	1747633	CCCN(CCC)CCCCCCOc1ccc(CC2NCCc3cc(OC)c(OC)cc23)cc1	5.46
CHEMBL220	1747634	CCCCN(CCCC)CCCCCCOc1ccc(CC2NCCc3cc(OC)c(OC)cc23)cc1	5.41
CHEMBL220	1747635	COc1cc2CCNC(Cc3ccc(OCCCCCCN4CCCC4C)cc3)c2cc1OC	5.35
CHEMBL220	1747636	COc1cc2CCNC(Cc3ccc(OCCCCCCN4CCCCC4C)cc3)c2cc1OC	5.66
CHEMBL220	1747637	COc1cc2CCNC(Cc3ccc(OCCCCCCN4CCCCC4)cc3)c2cc1OC	5.67
CHEMBL220	1747638	COc1cc2CCNC(Cc3ccc(OCCCCCCN4CCCC4)cc3)c2cc1OC	5.53
CHEMBL220	1747639	COc1cc2CCNC(Cc3ccc(OCCCCCCN4CCC(O)CC4)cc3)c2cc1OC	5.02
CHEMBL220	1747640	COc1cc2CCNC(Cc3ccc(OCCCCCCN4CCOCC4)cc3)c2cc1OC	4.45
CHEMBL220	1747641	COc1cc2CCNC(Cc3ccc(OCCCCCCN4CCC(O)(Cc5ccccc5)CC4)cc3)c2cc1OC	4.4
CHEMBL220	1747642	COc1cc2CCNC(Cc3ccc(OCCCCCCN4CCN(CC4)c5ccccc5)cc3)c2cc1OC	4.79
CHEMBL220	1747643	COc1cc2CCNC(Cc3ccc(OCCCCCCN4CCN(Cc5ccccc5)CC4)cc3)c2cc1OC	5.25
CHEMBL220	1747644	COc1cc2CCNC(Cc3ccc(OCCCCCCN4CCC(CC4)c5ccccc5)cc3)c2cc1OC	5.03
CHEMBL220	1748706	CN(Cc1ccccc1)Cc2ccc(cc2)C(=O)NCCc3c[nH]c4ccccc34	5.72
CHEMBL220	1748707	CN(Cc1ccccc1)Cc2ccc(cc2)C(=O)NCCc3c[nH]c4ccc(O)cc34	5.38
CHEMBL220	1748708	COc1ccc2[nH]cc(CCNC(=O)c3ccc(CN(C)Cc4ccccc4)cc3)c2c1	5.21
CHEMBL220	1748709	COc1ccc2c(CCNC(=O)c3ccc(CN(C)Cc4ccccc4)cc3)c[nH]c2c1	5.39
CHEMBL220	1748710	CN(Cc1ccccc1)Cc2ccc(cc2)C(=O)NCCc3c[nH]c4cc(F)ccc34	5.6
CHEMBL220	1748711	CN(Cc1ccc(cc1)C(=O)NCCc2c[nH]c3ccccc23)Cc4ccccc4Cl	5.42
CHEMBL220	1748712	COc1ccc2[nH]cc(CCNC(=O)c3ccc(CN(C)Cc4ccccc4Cl)cc3)c2c1	5.59
CHEMBL220	1748713	CN(Cc1ccc(cc1)C(=O)NCCc2c[nH]c3ccccc23)Cc4cccc(Cl)c4	5.29
CHEMBL220	1748714	COc1ccc2[nH]cc(CCNC(=O)c3ccc(CN(C)Cc4cccc(Cl)c4)cc3)c2c1	5.25
CHEMBL220	1748715	COc1ccc2c(CCNC(=O)c3ccc(CN(C)Cc4cccc(Cl)c4)cc3)c[nH]c2c1	5.68
CHEMBL220	1748716	COc1ccccc1CN(C)Cc2ccc(cc2)C(=O)NCCc3c[nH]c4ccccc34	5.33
CHEMBL220	1748717	COc1ccc2[nH]cc(CCNC(=O)c3ccc(CN(C)Cc4ccccc4OC)cc3)c2c1	5.27
CHEMBL220	1748718	COc1cccc(CN(C)Cc2ccc(cc2)C(=O)NCCc3c[nH]c4ccccc34)c1	5.42
CHEMBL220	1748719	COc1cccc(CN(C)Cc2ccc(cc2)C(=O)NCCc3c[nH]c4ccc(OC)cc34)c1	5.17
CHEMBL220	1760476	CCOC(OCC)c1ccc(\C=C\2/CCC\C(=C/c3ccc(cc3)C(OCC)OCC)\C2=O)cc1	4.91
CHEMBL220	1760477	CCOC(OCC)c1ccc(\C=C\2/COC\C(=C/c3ccc(cc3)C(OCC)OCC)\C2=O)cc1	4.38
CHEMBL220	1760478	CCOC(OCC)c1ccc(\C=C\2/CNC\C(=C/c3ccc(cc3)C(OCC)OCC)\C2=O)cc1	6.04
CHEMBL220	1760479	CCOC(OCC)c1ccc(\C=C\2/CN(C)C\C(=C/c3ccc(cc3)C(OCC)OCC)\C2=O)cc1	7.38
CHEMBL220	1760480	CCOC(OCC)c1ccc(\C=C\2/CN(Cc3ccccc3)C\C(=C/c4ccc(cc4)C(OCC)OCC)\C2=O)cc1	4.56
CHEMBL220	1760481	CCOC(OCC)c1ccc(\C=C\C(=O)\C=C\c2ccc(cc2)C(OCC)OCC)cc1	4.26
CHEMBL220	1760482	CCOC(OCC)c1ccc(\C=C\2/CC\C(=C/c3ccc(cc3)C(OCC)OCC)\C2=O)cc1	4.12
CHEMBL220	1760485	CCOC(OCC)c1ccc(\C=C\C(=O)C2CCc3ccccc3C2=O)cc1	4.11
CHEMBL220	1760486	CN(C)c1ccc(\C=C/2\CCC\C(=C/c3ccc(cc3[N+](=O)[O-])N(C)C)\C2=O)c(c1)[N+](=O)[O-]	4.34
CHEMBL220	1760487	CN(C)c1ccc(\C=C/2\COC\C(=C/c3ccc(cc3[N+](=O)[O-])N(C)C)\C2=O)c(c1)[N+](=O)[O-]	5.81
CHEMBL220	1760488	CN(C)c1ccc(\C=C/2\CNC\C(=C/c3ccc(cc3[N+](=O)[O-])N(C)C)\C2=O)c(c1)[N+](=O)[O-]	6.06
CHEMBL220	1760489	CN(C)c1ccc(\C=C/2\CN(C)C\C(=C/c3ccc(cc3[N+](=O)[O-])N(C)C)\C2=O)c(c1)[N+](=O)[O-]	7.24
CHEMBL220	1760494	CN(C)c1ccc(\C=C\2/CCc3ccccc3C2=O)c(c1)[N+](=O)[O-]	4.1
CHEMBL220	1760495	CN(C)c1ccc(\C=C\C(=O)C2CCc3ccccc3C2=O)cc1	4.4
CHEMBL220	1760744	O=C1\C(=C/c2ccc(cc2)N3CCCC3)\CNC/C/1=C\c4ccc(cc4)N5CCCC5	5.02
CHEMBL220	1760745	CN1C\C(=C\c2ccc(cc2)N3CCCC3)\C(=O)\C(=C\c4ccc(cc4)N5CCCC5)\C1	5.56
CHEMBL220	1760748	O=C1\C(=C\c2ccc(cc2)N3CCCC3)\CC/C/1=C\c4ccc(cc4)N5CCCC5	4.18
CHEMBL220	1764371	CC1=C[C@@H]2C[C@H](C1)c3c(C2)nc4cc(Cl)ccc4c3NCCCCCCCCCNC(=O)c5cc(O)c6C(=O)c7c(O)cccc7C(=O)c6c5	5.53
CHEMBL220	1764372	CC1=C[C@H]2C[C@@H](C1)c3c(C2)nc4cc(Cl)ccc4c3NCCCCCCCCCNC(=O)c5cc(O)c6C(=O)c7c(O)cccc7C(=O)c6c5	8.557
CHEMBL220	1764736	CC1=CC2CC(C1)c3c(C2)nc4cc(Cl)ccc4c3NCCCCCNC(=O)c5cc(O)c6C(=O)c7c(O)cccc7C(=O)c6c5	8.97
CHEMBL220	1765065	CC1=CC2CC(C1)c3c(C2)nc4cc(Cl)ccc4c3NCCCCCCCCCCNC(=O)c5cc(O)c6C(=O)c7c(O)cccc7C(=O)c6c5	8.12
CHEMBL220	1765076	CC1=CC2CC(C1)c3c(C2)nc4cc(Cl)ccc4c3NCCCCCCNC(=O)c5cc(O)c6C(=O)c7c(O)cccc7C(=O)c6c5	8.82
CHEMBL220	1765077	CC1=CC2CC(C1)c3c(C2)nc4cc(Cl)ccc4c3NCCCCCCCNC(=O)c5cc(O)c6C(=O)c7c(O)cccc7C(=O)c6c5	8.5
CHEMBL220	1766149	CC1=CC2CC(C1)c3c(C2)nc4cc(Cl)ccc4c3NCc5ccc(CNC(=O)c6cc(O)c7C(=O)c8c(O)cccc8C(=O)c7c6)cc5	7.74
CHEMBL220	1766212	CC1=CC2CC(C1)c3c(C2)nc4cc(Cl)ccc4c3NCCCCCCCCCCCNC(=O)c5cc(O)c6C(=O)c7c(O)cccc7C(=O)c6c5	7.76
CHEMBL220	1766277	CC1=CC2CC(C1)c3c(C2)nc4cc(Cl)ccc4c3NCCCCCCCCCNC(=O)c5cc(O)c6C(=O)c7c(O)cccc7C(=O)c6c5	8.44
CHEMBL220	1766284	O\N=C\C(=O)NCCCNc1c2CCCCc2nc3ccccc13	5.21
CHEMBL220	1766328	CC1=CC2CC(C1)c3c(C2)nc4cc(Cl)ccc4c3NCCCCCCCCNC(=O)c5cc(O)c6C(=O)c7c(O)cccc7C(=O)c6c5	8.36
CHEMBL220	1767857	CC[N+](CC)(CC)CCOCCOCCOC(=O)[C@]1(C)CCC[C@]2(C)[C@@H]1CC[C@@]34CC(=O)[C@@](C)(CC[C@@H]23)C4	4.1
CHEMBL220	1767970	C[C@@]12CC[C@@H]3[C@@](CC[C@H]4[C@@]3(C)CCC[C@@]4(C)C(=O)OCC[N+](C)(C)Cc5ccccc5)(CC1=O)C2	4.52
CHEMBL220	1767971	C[C@H]1C[C@@]23CC[C@H]4[C@@](C)(CCC[C@@]4(C)C(=O)OCC[N+](C)(C)Cc5ccccc5)[C@@H]2CC[C@]1(Cl)C3	5.05
CHEMBL220	1768021	O\N=C/C(=O)Nc1ccc[n+](CCCCCCC[n+]2cccc(NC(=O)\C=N/O)c2)c1	4.125
CHEMBL220	1768070	C[C@H]1C[C@@]23CC[C@H]4[C@@](C)(CCC[C@@]4(C)C(=O)OCC[N+](C)(C)C)[C@@H]2CC[C@]1(Cl)C3	4.47
CHEMBL220	1768075	C[C@@]12CC[C@H]3[C@]4(C)CCC[C@](C)([C@H]4CC[C@]3(CC1=O)C2)C(=O)OCC[N+](C)(C)CCCCCCCCCC[N+](C)(C)CCOC(=O)[C@]5(C)CCC[C@]6(C)[C@@H]5CC[C@@]78CC(=O)[C@@](C)(CC[C@@H]67)C8	4.06
CHEMBL220	1768750	O\N=C\C(=O)Nc1ccc[n+](CC[n+]2cccc(NC(=O)\C=N\O)c2)c1	4.34
[truncated: 78,067 more rows]
