# Supplementary material for: Improving chemical similarity ensemble approach in target prediction
Source: J Cheminform. 2016 Apr 23;8:20. doi: 10.1186/s13321-016-0130-x (PMC4842302; doi:10.1186/s13321-016-0130-x)
Supplement: Supplementary file 5 — 10.1186/s13321-016-0130-x Test data set. [file 13321_2016_130_MOESM5_ESM.bz2 › 6.csv]

target_chembl_id	parent_molregno	pchembl_value	parent_smiles
CHEMBL2074	4770	7.82	OCC(CO)N[C@H]1CC(O)(CO)[C@@H](O)[C@@H](O)C1O
CHEMBL2074	4771	8.21	OCC1(O)C[C@H](N[C@H]2CCCC[C@@H]2O)C(O)[C@H](O)[C@@H]1O
CHEMBL2074	4811	6.62	OCC1(O)C[C@H](NCC2CCCCC2)C(O)[C@H](O)[C@@H]1O
CHEMBL2074	4864	6.39	OCC1(O)C[C@H](NC2CCCCC2)C(O)[C@H](O)[C@@H]1O
CHEMBL2074	4879	6.64	OCC1(O)C[C@H](NCc2ccc(Br)cc2)C(O)[C@H](O)[C@@H]1O
CHEMBL2074	4907	7.0	OCC1(O)C[C@H](NCCc2ccccc2)C(O)[C@H](O)[C@@H]1O
CHEMBL2074	4944	6.28	CC(=CCC\C(=C\CN[C@H]1CC(O)(CO)[C@@H](O)[C@@H](O)C1O)\C)C
CHEMBL2074	4950	6.26	OCC(CO)N[C@H]1CC(CO)[C@@H](O)[C@@H](O)C1O
CHEMBL2074	4958	6.7	OCC1(O)C[C@H](NCc2cccs2)C(O)[C@H](O)[C@@H]1O
CHEMBL2074	4963	7.37	CC(C)(C)c1cc(CN[C@H]2CC(O)(CO)[C@@H](O)[C@@H](O)C2O)cc(c1O)C(C)(C)C
CHEMBL2074	4964	6.57	OCC1(O)C[C@H](NC\C=C\c2ccccc2)C(O)[C@H](O)[C@@H]1O
CHEMBL2074	4972	6.48	OCC1(O)C[C@H](NCc2cccnc2)C(O)[C@H](O)[C@@H]1O
CHEMBL2074	122814	6.92	CN1C[C@H](O)[C@@H](O)[C@H](O)[C@H]1CO
CHEMBL2074	123534	6.513	OC[C@H]1NC[C@H](O)[C@@H](O)[C@@H]1O
CHEMBL2074	482662	7.4	OC[C@H]1N[C@H](CO)[C@@H](O)[C@H](O)[C@H]1O
CHEMBL2074	623303	6.7	OC[C@@H](O)[C@@H](O)[C@@H](O)[C@H](OS(=O)(=O)[O-])[C@H](O)C[S+]1C[C@@H](O)[C@H](O)[C@H]1CO
CHEMBL2074	623304	6.72	OC[C@H](O)[C@@H](O)[C@@H](O)[C@H](OS(=O)(=O)[O-])[C@H](O)C[S+]1C[C@@H](O)[C@H](O)[C@H]1CO
CHEMBL2074	623305	7.0	OC[C@H](O)[C@H](O)[C@@H](O)[C@H](OS(=O)(=O)[O-])[C@H](O)C[S+]1C[C@@H](O)[C@H](O)[C@H]1CO
CHEMBL2074	623306	6.89	OC[C@@H](O)[C@H](O)[C@@H](O)[C@H](OS(=O)(=O)[O-])[C@H](O)C[S+]1C[C@@H](O)[C@H](O)[C@H]1CO
CHEMBL2074	682772	6.0	OC[C@H](OS(=O)(=O)[O-])[C@H](O)C[S+]1C[C@@H](O)[C@H](O)[C@H]1CO
CHEMBL2074	707539	6.77	OC[C@H](O)[C@@H](O)[C@H](OS(=O)(=O)[O-])[C@H](O)C[S+]1C[C@@H](O)[C@H](O)[C@H]1CO
CHEMBL2074	1038949	7.52	OC[C@H](O)[C@@H](O)[C@@H](O)[C@H](O)[C@H](O)C[S+]1C[C@@H](O)[C@H](O)[C@H]1CO
CHEMBL2074	1038973	7.22	OC[C@H](O)[C@@H](O)[C@@H](O)[C@H](O)[C@H](O)CN1C[C@@H](O)[C@H](O)[C@H]1CO
CHEMBL2074	1041096	7.37	OC[C@H](O)[C@@H](O)[C@H](O)[C@H](O)C[S+]1C[C@@H](O)[C@H](O)[C@H]1CO
CHEMBL2074	1041154	7.82	OC[C@@H](O)[C@@H](O)[C@H](O)[C@H](O)C[S+]1C[C@@H](O)[C@H](O)[C@H]1CO
CHEMBL2074	1041155	6.3	CO[C@H]([C@H](O)C[S+]1C[C@@H](O)[C@H](O)[C@H]1CO)[C@H](O)[C@@H](O)CO
CHEMBL2074	1352717	7.0	CO[C@H]1O[C@H](CO)[C@H](N[C@H]2C[C@](O)(CO)[C@@H](O)[C@H](O)[C@H]2O)[C@H](O)[C@H]1O
CHEMBL2074	1352718	6.19	CO[C@H]1O[C@H](C)[C@H](N[C@H]2C[C@](O)(CO)[C@@H](O)[C@H](O)[C@H]2O)[C@H](O)[C@H]1O
CHEMBL2074	1352719	7.55	C[C@H]1C[C@H](N)[C@H](O)[C@@H](O)[C@@H]1N[C@H]2C[C@](O)(CO)[C@@H](O)[C@H](O)[C@H]2O
CHEMBL2074	1352720	7.17	C[C@H]1C[C@H](O)[C@H](O)[C@@H](O)[C@H]1N[C@H]2C[C@](O)(CO)[C@@H](O)[C@H](O)[C@H]2O
CHEMBL2074	1352939	7.14	CO[C@H]1O[C@H](CO)[C@@H](N[C@H]2C[C@](O)(CO)[C@@H](O)[C@H](O)[C@H]2O)[C@H](O)[C@H]1O
CHEMBL2074	1352940	7.15	C[C@H]1C[C@@H](O)[C@H](O)[C@@H](O)[C@H]1N[C@H]2C[C@](O)(CO)[C@@H](O)[C@H](O)[C@H]2O
CHEMBL2074	1352941	8.31	CO[C@H]1O[C@H](C)[C@@H](N[C@H]2C[C@](O)(CO)[C@@H](O)[C@H](O)[C@H]2O)[C@H](O)[C@H]1O
CHEMBL2074	1548704	7.89	OC[C@H](N[C@H]1C[C@](O)(CO)[C@@H](O)[C@H](O)[C@H]1O)c2ccccc2
CHEMBL2074	1548705	8.24	OC[C@@]1(O)C[C@H](NC[C@H](O)c2ccccc2)[C@H](O)[C@H](O)[C@H]1O
CHEMBL2074	1588780	7.22	CN1[C@H](CO)[C@H](O)[C@@H](O)[C@H](O)[C@H]1CO
CHEMBL1971	9027	6.64	CCC(C)(C)\N=C(/NC#N)\Nc1cccnc1
CHEMBL1971	456081	6.51	CC1(C)Oc2ccc(cc2C(OC(=O)c3cccc(Cl)c3)C1O)C#N
CHEMBL1971	456148	6.92	CC1(C)Oc2ccc(cc2C(NC(=O)c3cccc(Cl)c3)C1O)C#N
CHEMBL1971	456150	7.15	CC1(C)Oc2ccc(cc2[C@@H](NC(=O)c3cccc(Cl)c3)[C@@H]1O)C#N
CHEMBL1971	456151	6.11	CC1(C)Oc2ccc(cc2C(NC(=O)c3ccc(Cl)cc3)C1O)C#N
CHEMBL1971	456289	6.09	CC1(C)Oc2ccc(cc2[C@@H](NC(=O)c3ccc4OCOc4c3)[C@@H]1O)C#N
CHEMBL1971	456291	6.25	CC1(C)Oc2ccc(cc2[C@@H](NC(=O)c3cnccc3Cl)[C@@H]1O)C#N
CHEMBL1971	456633	6.17	CC1(C)Oc2ccc(cc2[C@H]([C@@H]1O)N3Oc4cc(Cl)ccc4C3=O)C#N
CHEMBL1971	456733	6.12	CC1(C)Oc2ccc(cc2[C@H]([C@@H]1O)N3Oc4cc(Cl)ccc4C3=O)S(=O)(=O)c5ccccc5
CHEMBL1971	456792	6.09	CCN(CC)S(=O)(=O)c1ccc2OC(C)(C)[C@@H](O)[C@H](N3Oc4ccc(Cl)cc4C3=O)c2c1
CHEMBL1827	2920	9.0	CCn1ncc2c(N[C@@H](C)C3CCCCC3)c4cc(ccc4nc12)C#N
CHEMBL1827	2921	9.23	COc1ccc(CNc2nnc(N3CCC(O)CC3)c4ccc(cc24)C#N)cc1Cl
CHEMBL1827	3038	7.42	CCn1ncc2c(NCc3ccc(OC)c(Cl)c3)c(cnc12)C(=O)O
CHEMBL1827	3039	8.74	CCn1ncc2c(NCc3ccc(OC)c(Cl)c3)c(cnc12)C(=O)NC[C@@H]4CCCO4
CHEMBL1827	3120	8.85	CCn1ncc2c(NCc3ccc(OC)c(Cl)c3)c(cnc12)C(=O)NCCCCCO
CHEMBL1827	3121	8.8	CCn1ncc2c(NCc3ccc(OC)c(Cl)c3)c(cnc12)C(=O)NCCCN4CCCC4=O
CHEMBL1827	3142	6.74	CCCCNc1c(cnc2c1cnn2CC)C(=O)OCC
CHEMBL1827	3143	8.52	CCn1ncc2c(NCc3ccc(OC)c(Cl)c3)c(cnc12)C(=O)NCc4ccncc4
CHEMBL1827	4872	6.14	COc1ccc(cc1OC2CCCC2)C3CNC(=O)C3
CHEMBL1827	28700	9.32	CCCOc1ccc(cc1c2nc(O)c3cc4c(cc3n2)ncn4Cc5ccc(F)cc5)C(=O)N
CHEMBL1827	28710	8.28	CCCOc1ccc(cc1c2nc(O)c3cc4[nH]cnc4cc3n2)S(=O)(=O)N5CCN(C)CC5
CHEMBL1827	29141	8.28	CCCOc1ccc(cc1c2nc(O)c3cc4c(cc3n2)ncn4Cc5ccccc5)S(=O)(=O)N6CCN(C)CC6
CHEMBL1827	29175	7.36	CCCOc1ccccc1c2nc(O)c3cc4[nH]cnc4cc3n2
CHEMBL1827	30713	8.89	CCN1C(=O)c2c(nc(C(=O)NC)n2Cc3ccc(O)c(Cl)c3)N4[C@H]5CCC[C@H]5N=C14
CHEMBL1827	31017	7.37	CCN1C(=O)c2c(nc(OC)n2Cc3ccc(O)c(c3)C#N)N4C[C@@H](Cc5ccccc5)N=C14
CHEMBL1827	31018	8.8	CCN1C(=O)c2c(nc(OC)n2Cc3ccc(OC)c(Cl)c3)N4C[C@@H](Cc5ccccc5)N=C14
CHEMBL1827	31020	8.66	CCN1C(=O)c2c(nc(OC)n2Cc3ccc(OC)c(Br)c3)N4C[C@@H](Cc5ccccc5)N=C14
CHEMBL1827	31058	7.96	CCN1C(=O)c2c(nc(OC)n2Cc3ccc(OC)c(c3)C#N)N4C[C@@H](Cc5ccccc5)N=C14
CHEMBL1827	31349	8.55	CCN1C(=O)c2c(nc(OC)n2Cc3ccc(OC)c(Br)c3)N4[C@H]5CCC[C@H]5N=C14
CHEMBL1827	31383	8.68	CCOc1nc2N3[C@H]4CCC[C@H]4N=C3N(CC)C(=O)c2n1Cc5ccc(O)c(Cl)c5
CHEMBL1827	31408	8.19	CCOc1nc2N3[C@H]4CCC[C@H]4N=C3N(CC)C(=O)c2n1Cc5ccc(OC)c(Cl)c5
CHEMBL1827	31409	8.27	CCOc1nc2N3[C@H]4CCC[C@H]4N=C3N(CC)C(=O)c2n1Cc5ccc(OC)c(Br)c5
CHEMBL1827	31426	8.35	CCN1C(=O)c2[nH]c(Cc3ccccc3)nc2N4C[C@@H](Cc5ccccc5)N=C14
CHEMBL1827	31427	8.72	CCN1C(=O)c2c(nc(OC)n2Cc3ccc(O)c(Cl)c3)N4C[C@@H](Cc5ccccc5)N=C14
CHEMBL1827	31428	8.89	CCN1C(=O)c2c(nc(OC)n2Cc3ccc(O)c(Br)c3)N4C[C@@H](Cc5ccccc5)N=C14
CHEMBL1827	31499	8.3	CCN1C(=O)c2c(nc(C#Cc3ccccc3)n2Cc4ccc(Cl)cc4)N5[C@H]6CCC[C@H]6N=C15
CHEMBL1827	31515	7.34	CCN1C(=O)c2c(nc(Cc3ccccc3)n2Cc4ccc5OCOc5c4)N6[C@H]7CCC[C@H]7N=C16
CHEMBL1827	31555	7.24	CCN1C(=O)c2c(nc(Cc3ccccc3)n2Cc4ccc(OC)c(Cl)c4)N5[C@H]6CCC[C@H]6N=C15
CHEMBL1827	31567	6.26	CCN1C(=O)c2c(nc(Cc3ccccc3)n2Cc4ccc(N)cc4)N5[C@H]6CCC[C@H]6N=C15
CHEMBL1827	31617	7.7	CCN1C(=O)c2c(nc(Cc3ccccc3)n2Cc4ccc(OC)cc4)N5[C@H]6CCC[C@H]6N=C15
CHEMBL1827	31619	6.8	CCN1C(=O)c2c(nc(Cc3ccccc3)n2Cc4ccc(Cl)cc4)N5[C@H]6CCC[C@H]6N=C15
CHEMBL1827	31659	7.4	CCN1C(=O)c2c(nc(Cc3ccccc3)n2Cc4ccc(C)cc4)N5[C@H]6CCC[C@H]6N=C15
CHEMBL1827	31681	8.74	CCSc1nc2N3[C@H]4CCC[C@H]4N=C3N(CC)C(=O)c2n1Cc5ccc(O)cc5
CHEMBL1827	31682	8.68	CCN1C(=O)c2c(nc(C(=O)N)n2Cc3ccc(O)cc3)N4[C@H]5CCC[C@H]5N=C14
CHEMBL1827	31714	6.89	CCN1C(=O)c2c(nc(Cc3ccccc3)n2Cc4ccccc4)N5[C@H]6CCC[C@H]6N=C15
CHEMBL1827	31750	8.2	CCN1C(=O)c2c(nc(C#N)n2Cc3ccc(OC)cc3)N4[C@H]5CCC[C@H]5N=C14
CHEMBL1827	31758	7.74	CCOc1nc2N3[C@H]4CCC[C@H]4N=C3N(CC)C(=O)c2n1Cc5ccc(OC)cc5
CHEMBL1827	31797	8.08	CCN1C(=O)c2c(ncn2Cc3ccc(OC)c(Cl)c3)N4[C@H]5CCC[C@H]5N=C14
CHEMBL1827	31808	8.15	CCN1C(=O)c2c(nc(n2Cc3ccc(O)cc3)C(F)(F)F)N4[C@H]5CCC[C@H]5N=C14
CHEMBL1827	31809	7.66	CCN1C(=O)c2c(nc(N)n2Cc3ccc(O)cc3)N4[C@H]5CCC[C@H]5N=C14
CHEMBL1827	31812	8.64	CCN1C(=O)c2c(nc(C(=O)NC)n2Cc3ccc(OC)c(Cl)c3)N4[C@H]5CCC[C@H]5N=C14
CHEMBL1827	31869	8.17	CCN1C(=O)c2c(nc(C(=O)OC)n2Cc3ccc(OC)cc3)N4[C@H]5CCC[C@H]5N=C14
CHEMBL1827	31870	7.89	CCSc1nc2N3[C@H]4CCC[C@H]4N=C3N(CC)C(=O)c2n1Cc5ccc(OC)cc5
CHEMBL1827	31885	8.96	CCN1C(=O)c2c(nc(C(=O)N)n2Cc3ccc(O)c(Cl)c3)N4[C@H]5CCC[C@H]5N=C14
CHEMBL1827	31886	9.05	CCN1C(=O)c2c(nc(C(=O)N)n2Cc3ccc(O)c(Br)c3)N4[C@H]5CCC[C@H]5N=C14
CHEMBL1827	31912	8.51	CCN1C(=O)c2c(nc(C#Cc3ccccc3)n2Cc4ccc(OC)cc4)N5[C@H]6CCC[C@H]6N=C15
CHEMBL1827	31922	8.82	CCN1C(=O)c2c(nc(C(=O)N)n2Cc3ccc(OC)c(Br)c3)N4[C@H]5CCC[C@H]5N=C14
CHEMBL1827	31923	8.2	CCN1C(=O)c2c(ncn2Cc3ccc(O)c(Br)c3)N4[C@H]5CCC[C@H]5N=C14
CHEMBL1827	32020	8.68	CCN1C(=O)c2c(nc(OCc3ccccc3)n2Cc4ccc(O)c(Cl)c4)N5C[C@@H](Cc6ccccc6)N=C15
CHEMBL1827	32021	8.52	CCN1C(=O)c2c(nc(C(=O)N)n2Cc3ccc(O)c(Cl)c3)N4C[C@@H](Cc5ccccc5)N=C14
CHEMBL1827	32072	7.32	CCN1C(=O)c2c(nc(n2Cc3ccc(OC)cc3)C(F)(F)F)N4[C@H]5CCC[C@H]5N=C14
CHEMBL1827	32073	7.26	CCN1C(=O)c2c(ncn2Cc3ccc(OC)cc3)N4[C@H]5CCC[C@H]5N=C14
CHEMBL1827	32129	9.52	CCN1C(=O)c2c(nc(C#Cc3ccccc3)n2Cc4ccc(O)cc4)N5[C@H]6CCC[C@H]6N=C15
CHEMBL1827	32132	8.1	CCN1C(=O)c2c(nc(C#Cc3ccccc3)n2Cc4ccccc4)N5[C@H]6CCC[C@H]6N=C15
CHEMBL1827	32380	8.41	CCN1C(=O)c2c(nc(Cc3ccccc3)n2Cc4ccc(O)cc4)N5[C@H]6CCC[C@H]6N=C15
CHEMBL1827	32562	8.19	CCN1C(=O)c2c(ncn2Cc3ccc(OC)c(Br)c3)N4[C@H]5CCC[C@H]5N=C14
CHEMBL1827	32590	9.21	CCN1C(=O)c2c(nc(N=[N+]=[N-])n2Cc3ccc(O)cc3)N4[C@H]5CCC[C@H]5N=C14
CHEMBL1827	32593	9.05	CCOc1nc2N3[C@H]4CCC[C@H]4N=C3N(CC)C(=O)c2n1Cc5ccc(O)cc5
CHEMBL1827	32634	8.7	CCN1C(=O)c2c(nc(OC)n2Cc3ccc(O)c(Cl)c3)N4[C@H]5CCC[C@H]5N=C14
CHEMBL1827	32635	8.8	CCN1C(=O)c2c(nc(OC)n2Cc3ccc(O)c(Br)c3)N4[C@H]5CCC[C@H]5N=C14
CHEMBL1827	32636	8.3	CCN1C(=O)c2c(nc(OC)n2Cc3ccc(OC)c(Cl)c3)N4[C@H]5CCC[C@H]5N=C14
CHEMBL1827	32671	8.55	CCN1C(=O)c2c(nc(C(=O)N)n2Cc3ccc(OC)c(Cl)c3)N4C[C@@H](Cc5ccccc5)N=C14
CHEMBL1827	32926	6.0	COc1cc2cc3COC(=O)c3c(c4cc(OC)c(OC)c(OC)c4)c2cc1OC
CHEMBL1827	40405	6.175	CCCOc1ccccc1C2=Nc3nn[nH]c3C(=O)N2
CHEMBL1827	41130	6.0	CCCCCOc1ccccc1c2nc3ccc[nH]c3n2
CHEMBL1827	41993	6.0	CCCCOc1ccccc1c2nc3ccc[nH]c3n2
CHEMBL1827	44826	8.44	CCNC(=O)CCN1CC[C@H](C1)N2CC(=O)N3[C@H](Cc4c([nH]c5ccccc45)[C@H]3c6ccc7OCOc7c6)C2=O
CHEMBL1827	44827	8.4	O=C(CCN1CC[C@H](C1)N2CC(=O)N3[C@H](Cc4c([nH]c5ccccc45)[C@H]3c6ccc7OCOc7c6)C2=O)N8CCC8
CHEMBL1827	44920	8.45	CN1CC(=O)N2[C@H](Cc3c([nH]c4ccccc34)[C@H]2c5ccc6OCOc6c5)C1=O
CHEMBL1827	44935	8.57	COc1ccc(cc1)[C@H]2N3[C@H](Cc4c2[nH]c5ccccc45)C(=O)N(CC3=O)[C@@H]6CCN(Cc7ccccc7)C6
CHEMBL1827	44948	7.89	Cc1ccc(cc1)[C@H]2N3[C@H](Cc4c2[nH]c5ccccc45)C(=O)N(CC3=O)[C@@H]6CCN(Cc7ccccc7)C6
CHEMBL1827	44956	8.08	NC(=O)CCN1CC[C@H](C1)N2CC(=O)N3[C@H](Cc4c([nH]c5ccccc45)[C@H]3c6ccc7OCOc7c6)C2=O
CHEMBL1827	45056	7.7	CN(C)CC(=O)CN1CC[C@H](C1)N2CC(=O)N3[C@H](Cc4c([nH]c5ccccc45)[C@H]3c6ccc7OCOc7c6)C2=O
CHEMBL1827	45090	8.6	CN(C)C(=O)CCN1CC[C@H](C1)N2CC(=O)N3[C@H](Cc4c([nH]c5ccccc45)[C@H]3c6ccc7OCOc7c6)C2=O
CHEMBL1827	45257	8.92	O=C1CN([C@@H]2CCN(CCc3ncc[nH]3)C2)C(=O)[C@H]4Cc5c([nH]c6ccccc56)[C@H](N14)c7ccc8OCOc8c7
CHEMBL1827	45258	9.125	Cn1ccnc1CCN2CC[C@H](C2)N3CC(=O)N4[C@H](Cc5c([nH]c6ccccc56)[C@H]4c7ccc8OCOc8c7)C3=O
CHEMBL1827	45357	7.88	CCCCCN1CC[C@H](C1)N2CC(=O)N3[C@H](Cc4c([nH]c5ccccc45)[C@H]3c6ccc7OCOc7c6)C2=O
CHEMBL1827	45359	6.79	O=C1CN(C2CN(Cc3ccccc3)C2)C(=O)[C@H]4Cc5c([nH]c6ccccc56)[C@H](N14)c7ccc8OCOc8c7
CHEMBL1827	45370	7.24	CCCN1CC[C@H](C1)N2CC(=O)N3[C@H](Cc4c([nH]c5ccccc45)[C@H]3c6ccc7OCOc7c6)C2=O
CHEMBL1827	45434	8.82	O=C1CN([C@@H]2CCN(CCc3ccccn3)C2)C(=O)[C@H]4Cc5c([nH]c6ccccc56)[C@H](N14)c7ccc8OCOc8c7
CHEMBL1827	45531	8.7	O=C1CN([C@@H]2CCN(CCc3cnccn3)C2)C(=O)[C@H]4Cc5c([nH]c6ccccc56)[C@H](N14)c7ccc8OCOc8c7
CHEMBL1827	45671	8.72	O=C1CN([C@@H]2CCN(CCc3cccnc3)C2)C(=O)[C@H]4Cc5c([nH]c6ccccc56)[C@H](N14)c7ccc8OCOc8c7
CHEMBL1827	45689	6.9	Oc1ccc(cn1)[C@H]2N3[C@H](Cc4c2[nH]c5ccccc45)C(=O)N(CC3=O)[C@@H]6CCN(Cc7ccccc7)C6
CHEMBL1827	45727	8.68	O=C1CN([C@@H]2CCN(Cc3ccccc3)C2)C(=O)[C@H]4Cc5c([nH]c6ccccc56)[C@H](N14)c7ccc8OCOc8c7
CHEMBL1827	45747	7.59	O=C1CN(C2CCN(Cc3ccccc3)CC2)C(=O)[C@H]4Cc5c([nH]c6ccccc56)[C@H](N14)c7ccc8OCOc8c7
CHEMBL1827	45751	7.675	COc1cccc(c1)[C@H]2N3[C@H](Cc4c2[nH]c5ccccc45)C(=O)N(CC3=O)[C@@H]6CCN(Cc7ccccc7)C6
CHEMBL1827	45776	7.77	O=C1CN([C@H]2CCN(Cc3ccccc3)C2)C(=O)[C@H]4Cc5c([nH]c6ccccc56)[C@H](N14)c7ccc8OCOc8c7
CHEMBL1827	45798	7.8	O=C1CN([C@@H]2CCN(CCC3CC3)C2)C(=O)[C@H]4Cc5c([nH]c6ccccc56)[C@H](N14)c7ccc8OCOc8c7
CHEMBL1827	45867	8.15	COCCCN1CC[C@H](C1)N2CC(=O)N3[C@H](Cc4c([nH]c5ccccc45)[C@H]3c6ccc7OCOc7c6)C2=O
CHEMBL1827	45868	8.4	C=CCCN1CC[C@H](C1)N2CC(=O)N3[C@H](Cc4c([nH]c5ccccc45)[C@H]3c6ccc7OCOc7c6)C2=O
CHEMBL1827	45899	7.25	O=C1CN(CCN2CCOCC2)C(=O)[C@H]3Cc4c([nH]c5ccccc45)[C@H](N13)c6ccc7OCOc7c6
CHEMBL1827	45933	6.87	CN(C)CCN1CC(=O)N2[C@H](Cc3c([nH]c4ccccc34)[C@H]2c5ccc6OCOc6c5)C1=O
CHEMBL1827	46287	6.88	COc1ccc(cc1C)[C@H]2N3[C@H](Cc4c2[nH]c5ccccc45)C(=O)N(CC3=O)[C@@H]6CCN(Cc7ccccc7)C6
CHEMBL1827	48391	6.285	CCc1cc(C(=O)C)c(O)cc1OCc2cccc(n2)C(=O)NCC(=O)O
CHEMBL1827	49162	6.57	CCc1cc(C(=O)C)c(O)cc1OCc2cccc(n2)C(=O)NCCC(=O)O
CHEMBL1827	59049	6.8	CCOC(=O)c1cnc2cc(ccc2c1NCc3ccc(OC)c(Cl)c3)C(F)(F)F
CHEMBL1827	59201	9.26	CCc1cc(cc2c(NCc3ccc(OC)c(Cl)c3)c(cnc12)C(=O)NCc4ccccn4)C#N
CHEMBL1827	59202	10.3	CCc1cc(cc2c(NCc3ccc(OC)c(Cl)c3)c(CO)cnc12)C#N
CHEMBL1827	59203	9.4	CCc1cc(cc2c(NCc3ccc(OC)c(Cl)c3)ccnc12)C#N
CHEMBL1827	59268	7.14	CCOC(=O)c1cnc2ccc(cc2c1NCc3ccc(OC)c(Cl)c3)C(F)(F)F
CHEMBL1827	59811	8.4	CCOC(=O)c1cnc2ccc(cc2c1NCc3ccc(OC)c(Cl)c3)C#N
CHEMBL1827	59812	8.89	COc1ccc(CNc2c(cnc3ccc(cc23)C#N)C(=O)NCc4ccccn4)cc1Cl
CHEMBL1827	59813	9.22	CCOC(=O)c1cnc2c(CC)cc(cc2c1NCc3ccc(OC)c(Cl)c3)C#N
CHEMBL1827	59884	9.32	COc1ccc(CNc2c(CO)cnc3ccc(cc23)C#N)cc1Cl
CHEMBL1827	59909	8.85	COc1ccc(CNc2ccnc3ccc(cc23)C#N)cc1Cl
CHEMBL1827	64119	9.0	CCCOc1ccccc1C2=Nc3c(C(=O)N2)c(C)nn3CCC
CHEMBL1827	64147	8.7	CCCOc1ccccc1C2=Nc3c(C(=O)N2)c(C)nn3CC
CHEMBL1827	64225	9.1	CCCOc1ccc(NC(=O)C)cc1C2=Nc3c(C(=O)N2)c(C)nn3C
CHEMBL1827	64226	8.4	CCCOc1ccc(NS(=O)(=O)C)cc1C2=Nc3c(C(=O)N2)c(C)nn3CC
CHEMBL1827	64262	8.6	CCCOc1ccc(cc1C2=Nc3c(C(=O)N2)c(C)nn3C)c4csc(C)n4
CHEMBL1827	64356	8.0	CCCOc1ccc(N)cc1C2=Nc3c(C(=O)N2)c(C)nn3C
CHEMBL1827	64357	8.52	CCCOc1ccc(cc1C2=Nc3c(C(=O)N2)c(C)nn3C)c4nccs4
CHEMBL1827	64358	8.4	CCCOc1ccc(cc1C2=Nc3c(C(=O)N2)c(C)nn3C)c4ccc(C)s4
CHEMBL1827	64392	8.6	CCCOc1ccc(cc1C2=Nc3c(C(=O)N2)c(C)nn3C)c4nc(C)cs4
CHEMBL1827	64651	8.52	CCCOc1ccc(NS(=O)(=O)C)cc1C2=Nc3c(C(=O)N2)c(C)nn3C
CHEMBL1827	64678	8.4	CCCOc1ccc(cc1C2=Nc3c(C(=O)N2)c(C)nn3C)C(=O)CN4CCOCC4
CHEMBL1827	64706	8.7	CCCOc1ccc(cc1C2=Nc3c(C(=O)N2)c(C)nn3CC)c4csc(n4)c5cccnc5
CHEMBL1827	64707	8.52	CCCOc1ccc(cc1C2=Nc3c(C(=O)N2)c(C)nn3CC)c4csc(n4)c5ccccc5
CHEMBL1827	64768	8.4	CCCOc1ccc(cc1C2=Nc3c(C(=O)N2)c(C)nn3CC)N(C)C
CHEMBL1827	64773	10.0	CCCOc1ccc(cc1C2=Nc3c(C(=O)N2)c(C)nn3CC)[N+](=O)[O-]
CHEMBL1827	64805	8.3	CCCOc1ccc(cc1C2=Nc3c(C(=O)N2)c(C)nn3C)N(C)C
CHEMBL1827	64806	8.15	CCCOc1ccc(N)cc1C2=Nc3c(C(=O)N2)c(C)nn3CC
CHEMBL1827	64858	7.0	CCCOc1ccccc1c2nc(O)c3c(C)noc3n2
CHEMBL1827	64878	8.77	CCCOc1ccc(cc1C2=Nc3c(C(=O)N2)c(C)nn3CC)c4n[nH]c(n4)c5ccccc5
CHEMBL1827	64880	8.3	CCCOc1ccc(Nc2nnc(N)[nH]2)cc1C3=Nc4c(C(=O)N3)c(C)nn4C
CHEMBL1827	64894	8.1	CCCOc1ccccc1C2=Nc3c(C(=O)N2)c(C)nn3C
CHEMBL1827	64895	6.82	CCCOc1ccccc1c2nc(O)c3c[nH]nc3n2
CHEMBL1827	64913	7.7	CCCOc1ccc(cc1C2=Nc3c(C(=O)N2)c(C)nn3C)c4n[nH]c(n4)c5ccccc5
CHEMBL1827	64943	8.3	CCCOc1ccc(cc1C2=Nc3c(C(=O)N2)c(C)nn3C)c4cccs4
CHEMBL1827	64946	8.4	CCCOc1ccc(cc1C2=Nc3c(C(=O)N2)c(C)nn3C)[N+](=O)[O-]
CHEMBL1827	64959	7.52	CCCOc1ccccc1c2nc(O)c3c(C)snc3n2
CHEMBL1827	64975	9.7	CCCOc1ccc(NC(=O)Nc2ccc(F)cc2)cc1C3=Nc4c(C(=O)N3)c(C)nn4C
CHEMBL1827	64978	8.7	CCCOc1ccc(cc1C2=Nc3c(C(=O)N2)c(C)nn3CC)c4nc(C)cs4
CHEMBL1827	64985	8.7	CCCOc1ccc(NC(=O)N)cc1C2=Nc3c(C(=O)N2)c(C)nn3C
CHEMBL1827	64998	7.3	CCCOc1ccccc1c2nc(O)c3cnccc3n2
CHEMBL1827	65011	8.7	CCCOc1ccc(NC(=S)NC(=O)OCC)cc1C2=Nc3c(C(=O)N2)c(C)nn3C
CHEMBL1827	65017	8.52	CCCOc1ccc(NC(=O)NCC)cc1C2=Nc3c(C(=O)N2)c(C)nn3C
CHEMBL1827	65018	9.0	CCCOc1ccc(NC(=S)N)cc1C2=Nc3c(C(=O)N2)c(C)nn3C
CHEMBL1827	65021	7.1	CCCOc1ccccc1c2nc(O)c3scc(C)c3n2
CHEMBL1827	65022	7.3	CCCOc1ccccc1c2nc(O)c3sccc3n2
CHEMBL1827	65023	7.22	CCCOc1ccccc1c2nc(O)c3c(C)csc3n2
CHEMBL1827	65050	8.52	CCCOc1ccc(NC(=S)NCC)cc1C2=Nc3c(C(=O)N2)c(C)nn3C
CHEMBL1827	65127	8.15	CCCOc1ccccc1C2=Nc3c(C(=O)N2)c(C)nn3CC(F)(F)F
CHEMBL1827	65129	8.22	CCCCn1nc(C)c2C(=O)NC(=Nc12)c3ccccc3OCCC
CHEMBL1827	65149	6.52	CCCOc1ccccc1c2nc(O)c3cncnc3n2
CHEMBL1827	65157	7.7	CCCOc1ccccc1C2=Nc3c(C(=O)N2)c(C)nn3C(C)(C)C
CHEMBL1827	65218	7.15	CCCOc1ccccc1C2=Nc3c(C(=O)N2)c(C)nn3Cc4ccccc4
CHEMBL1827	65223	8.6	CCCOc1ccc(cc1C2=Nc3c(C(=O)N2)c(C)nn3C)c4csc(n4)c5ccccc5
CHEMBL1827	65224	8.52	CCCOc1ccc(cc1C2=Nc3c(C(=O)N2)c(C)nn3CC)c4csc(C)n4
CHEMBL1827	65242	7.4	CC(C)Oc1ccccc1C2=Nc3c(C(=O)N2)c(C)nn3C
CHEMBL1827	65243	7.52	CCOc1ccccc1C2=Nc3c(C(=O)N2)c(C)nn3C
CHEMBL1827	65300	7.15	CCCOc1ccccc1c2nc(O)c3ccncc3n2
CHEMBL1827	65301	7.0	CCCOc1ccccc1c2nc(O)c3ccsc3n2
CHEMBL1827	65554	8.46	CCCOc1ccc(NC(=O)CN2CCN(C)CC2)cc1C3=Nc4c(C(=O)N3)c(C)nn4C
CHEMBL1827	65555	8.82	CCCOc1ccc(NC(=O)c2cccs2)cc1C3=Nc4c(C(=O)N3)c(C)nn4C
CHEMBL1827	65557	8.7	CCCOc1ccc(NC(=O)c2ccc(F)cc2)cc1C3=Nc4c(C(=O)N3)c(C)nn4C
CHEMBL1827	65585	8.7	CCCOc1ccc(NC(=O)OC)cc1C2=Nc3c(C(=O)N2)c(C)nn3C
CHEMBL1827	65715	6.55	CCCOc1ccccc1C2=Nc3nc[nH]c3C(=O)N2
CHEMBL1827	65748	8.7	CCCOc1ccc(NC(=O)C)cc1C2=Nc3c(C(=O)N2)c(C)nn3CC
CHEMBL1827	80558	6.11	CCCc1nn(C)c2C(=O)NC(=Nc12)c3ccccc3NS(=O)(=O)C
CHEMBL1827	80559	6.02	CCCc1nn(C)c2C(=O)NC(=Nc12)c3ccccc3OCC4CC4
CHEMBL1827	80560	6.22	CCCc1n[nH]c2C(=O)NC(=Nc12)c3ccccc3
CHEMBL1827	80598	7.513	CCCc1nn(C)c2C(=O)NC(=Nc12)c3ccccc3OCC
CHEMBL1827	80616	6.48	CCOc1ccccc1C2=Nc3c(C)nn(C)c3C(=O)N2
CHEMBL1827	80636	8.24	CCCc1nn(C)c2C(=O)NC(=Nc12)c3cc(ccc3OCC)S(=O)(=O)N4CCNCC4
CHEMBL1827	80645	7.195	CCCc1n[nH]c2c(O)nc(nc12)c3ccccc3OCC
CHEMBL1827	80646	6.0	CCCc1n[nH]c2c(O)nc(nc12)c3ccccc3O
CHEMBL1827	80661	8.68	CCCc1nn(C)c2c(O)nc(nc12)c3cc(ccc3OCC)S(=O)(=O)N4CCN(CC4)C(=O)N
CHEMBL1827	80694	8.22	CCCc1nn(C)c2C(=O)NC(=Nc12)c3cc(ccc3OCC)S(=O)(=O)N4CCN(CCO)CC4
CHEMBL1827	86042	6.023	OCCN(CCO)c1nc(N2CCCCC2)c3nc(nc(N4CCCCC4)c3n1)N(CCO)CCO
CHEMBL1827	102529	9.24	CCCOc1ccc(cc1c2nc(O)c3c(n2)c(CCC)nn3C)S(=O)(=O)N4CCN(CP(=O)(OCC)OCC)CC4
CHEMBL1827	102633	9.54	CCCOc1ccc(cc1c2nc(O)c3c(n2)c(CCC)nn3C)S(=O)(=O)N4CCC(CCP(=O)(O)OCC)CC4
CHEMBL1827	102837	9.55	CCCOc1ccc(cc1c2nc(O)c3c(n2)c(CCC)nn3C)S(=O)(=O)N4CCN(CP(=O)(O)O)CC4
CHEMBL1827	103413	7.72	Clc1ccc2ncnc(NCc3ccc4OCOc4c3)c2c1
CHEMBL1827	103527	7.51	CSc1ccc2ncnc(NCc3ccc4OCOc4c3)c2c1
CHEMBL1827	103532	6.09	CS(=O)(=O)c1ccc2ncnc(NCc3ccc4OCOc4c3)c2c1
CHEMBL1827	103558	6.44	COc1cc2c(NCc3ccc4OCOc4c3)ncnc2c(OC)c1OC
CHEMBL1827	103631	6.11	NC(=O)c1ccc2ncnc(NCc3ccc4OCOc4c3)c2c1
CHEMBL1827	103643	6.42	CCOc1ccc2ncnc(NCc3ccc4OCOc4c3)c2c1
CHEMBL1827	103706	7.05	N#Cc1ccc2ncnc(NCc3ccc4OCOc4c3)c2c1
CHEMBL1827	103756	6.14	COc1ccc2ncnc(NCc3ccc4OCOc4c3)c2c1OC
CHEMBL1827	103759	6.28	COc1cc2C(=O)N(Cc3ccc4OCOc4c3)C=Nc2c(OC)c1OC
CHEMBL1827	103785	6.46	COc1cc2ncnc(NCc3ccc4OCOc4c3)c2cc1SC
CHEMBL1827	103797	6.42	C[S+]([O-])c1ccc2ncnc(NCc3ccc4OCOc4c3)c2c1
CHEMBL1827	104242	6.0	COc1cc2c(OCc3ccc4OCOc4c3)ncnc2c(OC)c1OC
CHEMBL1827	104308	6.03	OCc1ccc2ncnc(NCc3ccc4OCOc4c3)c2c1
CHEMBL1827	104353	6.21	CCOC(=O)c1ccc2ncnc(NCc3ccc4OCOc4c3)c2c1
CHEMBL1827	104379	6.64	COc1ccc2ncnc(NCc3ccc4OCOc4c3)c2c1
CHEMBL1827	104405	7.0	Cc1ccc2ncnc(NCc3ccc4OCOc4c3)c2c1
CHEMBL1827	104452	6.09	COc1cc(OC)c2ncnc(NCc3ccc4OCOc4c3)c2c1
CHEMBL1827	104453	6.08	COc1cc2ncnc(NCc3ccc4OCOc4c3)c2cc1OC
CHEMBL1827	111709	7.565	CCN1C(=O)c2[nH]c(Cc3ccccc3)nc2N4[C@H]5CCC[C@H]5N=C14
CHEMBL1827	111712	8.25	OC(=O)C1CCN(CC1)c2nc(NCc3ccc4OCOc4c3)c5cc(Cl)ccc5n2
CHEMBL1827	111995	7.1	CN1C(=O)c2[nH]c(Cc3ccccc3)nc2N4[C@H]5CCC[C@H]5N=C14
CHEMBL1827	112760	6.49	C(Nc1nc(nc2ccccc12)c3ccccc3)c4ccccc4
CHEMBL1827	130433	9.51	CCCOc1ccc(cc1c2nc(O)c3c(NCc4ccc(F)cc4)[nH]c5nncc5c3n2)S(=O)(=O)N6CC[C@H](C6)N(C)C
CHEMBL1827	130870	7.89	CCCOc1ccc(cc1c2nc(O)c3c(Cl)nc4nn(Cc5ccc(OC)cc5)cc4c3n2)S(=O)(=O)N6CC[C@H](C6)N(C)C
CHEMBL1827	131218	9.05	CCCOc1ccc(cc1c2nc(O)c3c(NCc4ccc(OC)c(Cl)c4)[nH]c5nncc5c3n2)S(=O)(=O)N6CC[C@H](C6)N(C)C
CHEMBL1827	131219	8.77	CCCOc1ccc(cc1c2nc(O)c3c(NCc4ccc(F)cc4)nc5nn(Cc6ccc(OC)cc6)cc5c3n2)S(=O)(=O)N7CC[C@H](C7)N(C)C
CHEMBL1827	131386	8.68	CCCOc1ccc(cc1c2nc(O)c3c[nH]c4nncc4c3n2)S(=O)(=O)N5CC[C@H](C5)N(C)C
CHEMBL1827	139751	7.11	CC(C)CN1C(=O)N(C)C(=O)c2[nH]c(nc12)c3ccccc3OC(C)C
CHEMBL1827	139804	6.26	CCCCCOc1ccccc1c2nc3C(=O)N(C)C(=O)N(CC(C)C)c3[nH]2
CHEMBL1827	139806	6.98	CC(C)COc1ccccc1c2nc3C(=O)N(C)C(=O)N(CC(C)C)c3[nH]2
CHEMBL1827	139850	6.87	CCCCOc1ccccc1c2nc3C(=O)N(C)C(=O)N(CC(C)C)c3[nH]2
CHEMBL1827	139899	6.89	CCCCCCN1C(=O)N(C)C(=O)c2[nH]c(nc12)c3cc(ccc3OCC)S(=O)(=O)N4CCN(C)CC4
CHEMBL1827	139960	6.8	CCOc1ccc(cc1c2nc3C(=O)N(C)C(=O)N(CC4CCCCC4)c3[nH]2)S(=O)(=O)N5CCN(C)CC5
CHEMBL1827	140026	7.55	CCOc1ccc(cc1c2nc3C(=O)N(C)C(=O)N(CC4CC4)c3[nH]2)S(=O)(=O)N5CCN(C)CC5
CHEMBL1827	140087	7.7	CCOc1ccc(cc1c2nc3C(=O)N(C)C(=O)N(CC(C)C)c3[nH]2)S(=O)(=O)N4CCN(C)CC4
CHEMBL1827	140172	6.5	CCOc1ccc(cc1c2nc3C(=O)NC(=O)N(CC(C)C)c3[nH]2)S(=O)(=O)N4CCN(C)CC4
CHEMBL1827	140260	8.05	CCOc1ccc(cc1c2nc3C(=O)N(C)C(=O)N(CC(C)CC)c3[nH]2)S(=O)(=O)N4CCN(C)CC4
CHEMBL1827	140261	8.46	CCCOc1ccc(cc1c2nc3C(=O)N(C)C(=O)N(CC(C)C)c3[nH]2)S(=O)(=O)N4CCN(CC4)C(=O)N(C)C
CHEMBL1827	140331	8.52	CCCOc1ccc(cc1c2nc3C(=O)N(C)C(=O)N(CC(C)C)c3[nH]2)S(=O)(=O)N4CCC(CCO)CC4
CHEMBL1827	140343	7.92	CCCOc1ccc(cc1c2nc3C(=O)N(C)C(=O)N(CC(C)C)c3[nH]2)S(=O)(=O)N4CCN(CCOC)CC4
CHEMBL1827	140345	7.59	CCOc1ccc(cc1c2nc3C(=O)N(C)C(=O)N(CC(C)C)c3[nH]2)S(=O)(=O)N4CCN(CC)CC4
CHEMBL1827	140382	7.2	CCOc1ccc(cc1c2nc3C(=O)N(C)C(=O)N(CC(C)C)c3[nH]2)S(=O)(=O)N4CCN(CCN(C)C)CC4
CHEMBL1827	140383	7.62	CCCOc1ccc(cc1c2nc3C(=O)N(C)C(=O)N(CC(C)C)c3[nH]2)S(=O)(=O)N4CCN(CCN(C)C)CC4
CHEMBL1827	140396	8.46	CCCOc1ccc(cc1c2nc3C(=O)N(C)C(=O)N(CC(C)C)c3[nH]2)S(=O)(=O)N4CCN(CCO)CC4
CHEMBL1827	140451	7.72	CCOc1ccc(cc1c2nc3C(=O)N(C)C(=O)N(CC(C)C)c3[nH]2)S(=O)(=O)N4CCN(CCO)CC4
CHEMBL1827	140518	8.26	CCCOc1ccc(cc1c2nc3C(=O)N(C)C(=O)N(CC(C)C)c3[nH]2)S(=O)(=O)N4CCN(CC)CC4
CHEMBL1827	140519	8.0	CCCOc1ccc(cc1c2nc3C(=O)N(C)C(=O)N(CC(C)C)c3[nH]2)S(=O)(=O)N4CCN(C)CC4
CHEMBL1827	140568	7.96	CCCOc1ccc(cc1c2nc3C(=O)N(C)C(=O)N(CC(C)C)c3[nH]2)S(=O)(=O)N(CC)CCN(C)C
CHEMBL1827	140570	8.3	CCCOc1ccc(cc1c2nc3C(=O)N(C)C(=O)N(CC(C)C)c3[nH]2)S(=O)(=O)N
CHEMBL1827	140571	7.8	CCCOc1ccc(cc1c2nc3C(=O)N(C)C(=O)N(CC(C)C)c3[nH]2)S(=O)(=O)N(C)CCN(C)C
CHEMBL1827	140606	7.03	CC(C)COc1ccc(cc1c2nc3C(=O)N(C)C(=O)N(CC(C)C)c3[nH]2)S(=O)(=O)N4CCN(C)CC4
CHEMBL1827	140643	7.8	CC(C)CN1C(=O)N(C)C(=O)c2[nH]c(nc12)c3cc(ccc3OC(C)C)S(=O)(=O)N4CCN(C)CC4
CHEMBL1827	140708	7.22	CCCOc1ccccc1c2nc3C(=O)N(C)C(=O)N(CC(C)C)c3[nH]2
CHEMBL1827	140711	7.14	CCOc1ccccc1c2nc3C(=O)N(C)C(=O)N(CC(C)C)c3[nH]2
CHEMBL1827	140771	7.0	CCCN1C(=O)N(C)C(=O)c2[nH]c(nc12)c3cc(ccc3OCC)S(=O)(=O)N4CCN(C)CC4
CHEMBL1827	140805	7.04	CCOc1ccc(cc1c2nc3C(=O)N(C)C(=O)N(CC(C)(C)C)c3[nH]2)S(=O)(=O)N4CCN(C)CC4
CHEMBL1827	140807	7.0	CCOc1ccc(cc1c2nc3C(=O)N(C)C(=O)N(CCC=C)c3[nH]2)S(=O)(=O)N4CCN(C)CC4
CHEMBL1827	140816	7.23	CCOc1ccc(cc1c2nc3C(=O)N(C)C(=O)N(Cc4ccc(OC)cc4)c3[nH]2)S(=O)(=O)N5CCN(C)CC5
CHEMBL1827	164852	6.57	CCOC(=O)c1sc(Nc2nc(NCc3ccc(OC)c(OC)c3)c4c(ncn4CC)n2)nc1OC
CHEMBL1827	175131	8.0	CCN1C(=O)N(CC)c2nc(NC3CCCC3)n(Cc4ccccc4)c2C1=O
CHEMBL1827	175165	7.0	CCN1C(=O)N(CC)c2nc(NC3CCCCC3)n(Cc4cccc(OC)c4)c2C1=O
CHEMBL1827	175166	9.22	CCN1C(=O)N(CC)c2nc(NC3CCCCC3)n(Cc4ccc(O)cc4)c2C1=O
CHEMBL1827	175168	8.59	CCN1C(=O)N(CC)c2nc(NC3CCCCC3)n(Cc4ccc(OC)cc4)c2C1=O
CHEMBL1827	175220	9.09	CCN1C(=O)N(CC)c2nc(NC3CCCC3)n(Cc4ccc(O)c(F)c4)c2C1=O
CHEMBL1827	175221	9.16	CCN1C(=O)N(CC)c2nc(NC3CCCC3)n(Cc4ccc(OC)c(F)c4)c2C1=O
CHEMBL1827	175243	8.96	CCN1C(=O)N(CC)c2nc(NC3CCCC3)n(Cc4ccc(OC)c(Cl)c4)c2C1=O
CHEMBL1827	175245	8.68	CCN1C(=O)N(CC)c2nc(NC3CCCC3)n(Cc4ccc(OC)cc4)c2C1=O
CHEMBL1827	175267	8.74	CCN1C(=O)N(CC)c2nc(NC3CCCC3)n(Cc4ccc(O)c(Cl)c4)c2C1=O
CHEMBL1827	175268	8.82	CCN1C(=O)N(CC)c2nc(NC3CCCC3)n(Cc4ccc(O)cc4)c2C1=O
CHEMBL1827	175290	9.52	CCN1C(=O)N(CC)c2nc(NC3CCCCC3)n(Cc4ccc(OC)c(F)c4)c2C1=O
CHEMBL1827	175314	8.77	CCN1C(=O)N(CC)c2nc(NC3CCCCC3)n(Cc4ccc(OC)c(Br)c4)c2C1=O
CHEMBL1827	175315	9.48	CCN1C(=O)N(CC)c2nc(NC3CCCCC3)n(Cc4ccc(O)c(F)c4)c2C1=O
CHEMBL1827	175316	8.7	CCN1C(=O)N(CC)c2nc(NC3CCCCC3)n(Cc4ccc(O)c(Cl)c4)c2C1=O
CHEMBL1827	175523	8.43	CCN1C(=O)N(CC)c2nc(NC3CCCCC3)n(Cc4ccc5OCOc5c4)c2C1=O
CHEMBL1827	175524	8.35	CCN1C(=O)N(CC)c2nc(NC3CCCCC3)n(Cc4ccc(O)c(C)c4)c2C1=O
CHEMBL1827	175525	7.72	CCN1C(=O)N(CC)c2nc(NC3CCCCC3)n(Cc4ccc(OC)c(C)c4)c2C1=O
CHEMBL1827	175526	8.92	CCN1C(=O)N(CC)c2nc(NC3CCCCC3)n(Cc4cccc(O)c4)c2C1=O
CHEMBL1827	175539	9.24	CCN1C(=O)N(CC)c2nc(NC3CCCCC3)n(Cc4ccc(OC)c(Cl)c4)c2C1=O
CHEMBL1827	175903	7.92	CCN1C(=O)N(CC)c2nc(NC3CCCCC3)n(Cc4ccccc4)c2C1=O
CHEMBL1827	187324	8.42	COc1ccc(CNc2nnc(Cl)c3ccc(cc23)C#N)cc1Cl
CHEMBL1827	187346	7.0	Clc1nnc(NCc2ccc3OCOc3c2)c4cc(ccc14)C#N
CHEMBL1827	187382	7.31	CCOc1ccc(CNc2nnc(Cl)c3ccc(cc23)C#N)cc1Cl
CHEMBL1827	187419	7.2	[O-][N+](=O)c1ccc2c(Cl)nnc(NCc3ccc4OCOc4c3)c2c1
CHEMBL1827	187420	6.85	COc1ccc(CNc2nnc(Cl)c3ccc(cc23)C#N)cc1
CHEMBL1827	187447	7.27	COc1ccc(CNc2nnc(Cl)c3ccc(Cl)cc23)cc1Cl
CHEMBL1827	187448	6.09	COc1ccc(CNc2nnc(Cl)c3cc(Cl)ccc23)cc1Cl
CHEMBL1827	187449	6.85	COc1ccc(CNc2nnc(Cl)c3cc(ccc23)C#N)cc1Cl
CHEMBL1827	187454	8.28	COc1ccc(CNc2nnc(Cl)c3ccc(cc23)C(F)(F)F)cc1Cl
CHEMBL1827	187455	7.01	COc1ccc(cc1Cl)C(C)Nc2nnc(Cl)c3ccc(cc23)C#N
CHEMBL1827	187863	8.46	COc1ccc(CNc2nnc(Cl)c3ccc(cc23)[N+](=O)[O-])cc1Cl
CHEMBL1827	195081	6.07	COC(=O)c1ccc(Nc2nc(nc3ccccc23)c4ccccc4)cc1
CHEMBL1827	195379	6.68	C(Nc1nc(nc2ccccc12)n3ccnc3)c4cccs4
CHEMBL1827	195418	6.59	C(Nc1nc(nc2ccccc12)n3ccnc3)c4ccccc4
CHEMBL1827	195480	6.51	C(Nc1nc(nc2ccccc12)c3ccncc3)c4ccccc4
CHEMBL1827	195481	6.35	C(Nc1nc(nc2ccccc12)c3cccnc3)c4ccccc4
CHEMBL1827	195699	6.72	COC(=O)c1cccc(Nc2nc(nc3ccccc23)c4ccccc4)c1
CHEMBL1827	195748	6.38	[O-][N+](=O)c1cccc(Nc2nc(nc3ccccc23)c4ccccc4)c1
CHEMBL1827	196163	6.14	C(Nc1nc(nc2ccccc12)c3cccs3)c4ccccc4
CHEMBL1827	196166	6.1	Clc1cccc(CNc2nc(nc3ccccc23)c4ccccc4)c1
CHEMBL1827	196167	6.1	Clc1ccccc1CNc2nc(nc3ccccc23)c4ccccc4
CHEMBL1827	196227	6.13	Clc1ccc(CNc2nc(nc3ccccc23)c4ccccc4)cc1
CHEMBL1827	203698	6.11	COc1cc2c(NCc3ccc4OCCOc4c3)ncnc2c(OC)c1OC
CHEMBL1827	203836	6.19	CCCc1c(OCc2ccc3OCOc3c2)ccc4C(=O)C=C(Oc14)C(=O)O
CHEMBL1827	204107	6.0	COc1ccc(CNc2ncnc3c(OC)c(OC)c(OC)cc23)cc1
CHEMBL1827	217533	8.92	Oc1c2CN(C(c3ccc4OCOc4c3)c2nc5ccccc15)c6ncccn6
CHEMBL1827	217534	9.64	COc1ccc(cc1)c2cnc(nc2)N3Cc4c(O)c5ccccc5nc4[C@H]3c6ccc7OCCc7c6
CHEMBL1827	217535	9.4	COc1ccc(cc1)c2cnc(nc2)N3Cc4c(O)c5ccccc5nc4C3c6ccc7OCCc7c6
CHEMBL1827	218000	8.76	Oc1ccc(cc1)c2cnc(nc2)N3Cc4c(O)c5ccccc5nc4C3c6ccc7OCCc7c6
CHEMBL1827	218022	8.05	COc1ccc(cc1OC)c2cnc(nc2)N3CC(=O)c4c([nH]c5ccccc45)C3c6ccc7OCOc7c6
CHEMBL1827	218039	8.94	COc1ccc(cc1OC)c2cnc(nc2)N3Cc4c(O)c5ccccc5nc4C3c6ccc7CCCc7c6
CHEMBL1827	218067	9.68	COc1ccc(cc1OC)c2cnc(nc2)N3Cc4c(O)c5ccccc5nc4C3c6ccc7OCCc7c6
CHEMBL1827	218107	7.61	COc1ccc(cc1OC)C2N(Cc3c(O)c4ccccc4nc23)c5ncc(cn5)c6ccc(OC)c(OC)c6
CHEMBL1827	218457	9.28	COc1ccc(cc1)c2cnc(nc2)N3Cc4c(O)c5ccccc5nc4C3c6ccc7OCCOc7c6
CHEMBL1827	218502	9.51	COc1ccc(cc1)c2cnc(nc2)N3Cc4c(O)c5ccccc5nc4C3c6ccc7OCOc7c6
CHEMBL1827	218552	8.97	Oc1c2CN(C(c3ccc4OCCc4c3)c2nc5ccccc15)c6ncccn6
CHEMBL1827	218592	9.28	CCN(CC)CCOc1ccc(cc1)c2cnc(nc2)N3Cc4c(O)c5ccccc5nc4C3c6ccc7OCCc7c6
CHEMBL1827	218593	9.54	Oc1c2CN(C(c3ccc4OCCc4c3)c2nc5ccccc15)c6ncc(cn6)c7ccc(OCCN8CCOCC8)cc7
CHEMBL1827	228610	8.68	Oc1c2CN(C(c3ccc4OCOc4c3)c2nc5ccccc15)C(=O)c6oc(Br)cc6
CHEMBL1827	228756	9.01	Oc1c2CN(C(c3ccc4OCOc4c3)c2nc5ccccc15)C(=O)c6oc(cc6)c7cccc(c7)C(F)(F)F
CHEMBL1827	228788	8.48	Oc1c2CN(C(c3ccc4OCOc4c3)c2nc5ccccc15)C(=O)c6cccnc6
CHEMBL1827	228789	8.6	Oc1c2CN(C(c3ccc4OCOc4c3)c2nc5ccccc15)C(=O)c6ccccc6
CHEMBL1827	229052	8.68	Oc1c2CN(C(c3ccc4OCOc4c3)c2nc5ccccc15)C(=O)c6oc(cc6)c7ccccc7
CHEMBL1827	229064	9.0	OC(=O)c1ccc(cc1)c2oc(cc2)C(=O)N3Cc4c(O)c5ccccc5nc4C3c6ccc7OCOc7c6
CHEMBL1827	229066	8.89	Oc1c2CN(C(c3ccc4OCOc4c3)c2nc5ccccc15)C(=O)c6oc(cc6)c7cccc(c7)[N+](=O)[O-]
CHEMBL1827	229067	9.21	OCc1ccc(cc1)c2oc(cc2)C(=O)N3Cc4c(O)c5ccccc5nc4C3c6ccc7OCOc7c6
CHEMBL1827	229080	8.75	CN1CCN(CC1)C(=O)c2ccc(cc2)c3oc(cc3)C(=O)N4Cc5c(O)c6ccccc6nc5C4c7ccc8OCCc8c7
CHEMBL1827	229081	9.22	CN1CCN(CC1)C(=O)c2ccc(cc2)c3oc(cc3)C(=O)N4Cc5c(O)c6ccccc6nc5C4c7ccc8OCOc8c7
CHEMBL1827	229090	8.76	Oc1ccc2cc(oc2c1)C(=O)N3Cc4c(O)c5ccccc5nc4C3c6ccc7OCCc7c6
CHEMBL1827	229116	9.21	Oc1c2CN(C(c3ccc4OCOc4c3)c2nc5ccccc15)C(=O)c6oc(cc6)c7ccc(cc7)[N+](=O)[O-]
CHEMBL1827	229220	9.14	Oc1ccc(cc1)c2oc(cc2)C(=O)N3Cc4c(O)c5ccccc5nc4C3c6ccc7OCOc7c6
CHEMBL1827	229332	8.59	Oc1c2CN(C(c3ccc4OCOc4c3)c2nc5ccccc15)C(=O)c6oc(cc6)c7ccc(C=O)cc7
CHEMBL1827	229370	9.62	CS(=O)(=O)Nc1ccc(cc1)c2oc(cc2)C(=O)N3Cc4c(O)c5ccccc5nc4C3c6ccc7OCOc7c6
CHEMBL1827	229402	8.43	CN(C)c1ccc(cc1)c2oc(cc2)C(=O)N3Cc4c(O)c5ccccc5nc4C3c6ccc7OCOc7c6
CHEMBL1827	229408	9.51	Oc1c2CN(C(c3ccc4OCOc4c3)c2nc5ccccc15)C(=O)c6oc(cc6)c7ccncc7
CHEMBL1827	229433	9.12	Oc1c2CN(C(c3ccc4OCOc4c3)c2nc5ccccc15)C(=O)c6oc(cc6)c7ccc(OCCN8CCCC8)cc7
CHEMBL1827	229453	9.28	Oc1c2CN(C(c3ccc4OCCc4c3)c2nc5ccccc15)C(=O)c6oc(cc6)c7cccnc7
CHEMBL1827	229455	9.82	Oc1c2CN(C(c3ccc4OCOc4c3)c2nc5ccccc15)C(=O)c6oc(cc6)c7cccnc7
CHEMBL1827	229662	9.33	OCc1cccc(c1)c2oc(cc2)C(=O)N3Cc4c(O)c5ccccc5nc4C3c6ccc7OCOc7c6
CHEMBL1827	229663	8.58	Cc1ccc(cc1)c2oc(cc2)C(=O)N3Cc4c(O)c5ccccc5nc4C3c6ccc7OCOc7c6
CHEMBL1827	229864	9.15	Oc1c2CN(C(c3ccc4OCOc4c3)c2nc5ccccc15)C(=O)c6oc(cc6)c7ccsc7
CHEMBL1827	229893	8.57	Oc1c2CN(C(c3ccc4OCOc4c3)c2nc5ccccc15)C(=O)c6oc(cc6)c7ccc(cc7)C#N
CHEMBL1827	229902	8.33	Oc1c2CN(C(c3ccc4OCOc4c3)c2nc5ccccc15)C(=O)c6oc(cc6)c7occc7
CHEMBL1827	229952	9.0	COC(=O)c1ccc(cc1)c2oc(cc2)C(=O)N3Cc4c(O)c5ccccc5nc4C3c6ccc7OCOc7c6
CHEMBL1827	229963	9.46	Oc1ccc2cc(oc2c1)C(=O)N3Cc4c(O)c5ccccc5nc4C3c6ccc7OCOc7c6
CHEMBL1827	230022	8.77	COc1ccc(cc1)c2oc(cc2)C(=O)N3Cc4c(O)c5ccccc5nc4C3c6ccc7OCOc7c6
CHEMBL1827	231529	7.3	CCCCN1C(=O)[C@H]2Cc3c([nH]c4ccccc34)[C@H](N2C1=O)c5ccc(Cl)cc5
CHEMBL1827	231530	7.3	CCCCN1C(=O)[C@H]2Cc3c([nH]c4ccccc34)[C@@H](N2C1=O)c5cccc(Cl)c5
CHEMBL1827	231681	7.7	CCCCN1C(=O)[C@H]2Cc3c([nH]c4ccccc34)[C@@H](N2C1=O)c5ccccc5
CHEMBL1827	231737	8.1	CCCCN1C(=O)[C@H]2Cc3c([nH]c4ccccc34)[C@H](N2C1=O)c5ccc(OC)cc5
CHEMBL1827	231900	7.7	CCCCN1C(=O)[C@H]2Cc3c([nH]c4ccccc34)[C@@H](N2C1=O)c5ccc(Cl)cc5
CHEMBL1827	231929	6.0	CCCCN1C(=O)[C@H]2Cc3c([nH]c4ccccc34)[C@@H](N2C1=O)c5ccccc5OC
CHEMBL1827	231932	6.52	CCCCN1C(=O)[C@H]2Cc3c([nH]c4ccccc34)[C@@H](N2C1=O)c5ccc(cc5)C#N
CHEMBL1827	231933	6.04	CCCCN1C(=O)[C@H]2Cc3c([nH]c4ccccc34)[C@H](N2C1=O)c5ccc(cc5)C#N
CHEMBL1827	231955	7.3	CCCCN1C(=O)[C@H]2Cc3c([nH]c4ccccc34)[C@H](N2C1=O)c5cccc(Cl)c5
CHEMBL1827	231989	8.3	CCCCN1C(=O)[C@H]2Cc3c([nH]c4ccccc34)[C@@H](N2C1=O)c5ccc(OC)cc5
CHEMBL1827	232317	7.52	CCCCN1C(=O)[C@H]2Cc3c([nH]c4ccccc34)[C@H](N2C1=O)c5ccsc5
CHEMBL1827	232338	7.0	CCCCN1C(=O)[C@H]2Cc3c([nH]c4ccccc34)[C@H](N2C1=O)c5cocc5
CHEMBL1827	232339	7.04	CCCCN1C(=O)[C@H]2Cc3c([nH]c4ccccc34)[C@H](N2C1=O)c5cccnc5
CHEMBL1827	232744	6.52	CCCCN1C(=O)[C@H]2Cc3c([nH]c4ccccc34)[C@H](N2C1=O)c5ccncc5
CHEMBL1827	232969	7.22	CCCCN1C(=O)[C@H]2Cc3c([nH]c4ccccc34)[C@H](N2C1=O)c5ccccc5
CHEMBL1827	235475	9.52	CCn1ncc2c3c(NCc4ccc(OC)c(Cl)c4)nnc(c3cnc12)n5cnc(c5)C(=O)NC
CHEMBL1827	235509	10.52	CCn1ncc2c3c(NCc4ccc(OC)c(Cl)c4)nnc(N5CCC(CC5)C(=O)O)c3cnc12
CHEMBL1827	235760	9.15	CCn1ncc2c3c(NCc4ccc(OC)c(Cl)c4)nnc(N5CCC(O)CC5)c3cnc12
CHEMBL1827	236007	10.0	CCn1ncc2c3c(NCc4ccc(OC)c(Cl)c4)nnc(NCc5ccncc5)c3cnc12
CHEMBL1827	240116	6.36	COc1ccc(cc1)S(=O)(=O)n2c(N)nc3N(CC4CC4)C(=O)N(CC5CC5)C(=O)c23
CHEMBL1827	240278	6.52	COc1ccc(cc1OC)S(=O)(=O)n2c(N)nc3N(CC4CC4)C(=O)N(CC5CC5)C(=O)c23
CHEMBL1827	240306	6.05	Nc1nc2N(CC3CC3)C(=O)N(CC4CC4)C(=O)c2n1S(=O)(=O)c5ccc(Cl)cc5
CHEMBL1827	240380	6.08	Nc1nc2N(CC3CC3)C(=O)N(CC4CC4)C(=O)c2n1Cc5ccccc5
CHEMBL1827	240416	7.3	COc1ccc(Cn2c(\N=C/3\CCCN3C)nc4N(CC5CC5)C(=O)N(CC6CC6)C(=O)c24)cc1
CHEMBL1827	240417	6.62	COc1ccc(Cn2c(\N=C\N(C)C)nc3N(CC4CC4)C(=O)N(CC5CC5)C(=O)c23)cc1
CHEMBL1827	240821	6.85	COc1ccc(Cn2c(N)nc3N(CC4CC4)C(=O)N(CC5CC5)C(=O)c23)cc1
CHEMBL1827	245147	8.8	CCCOc1ccc(cc1c2nc(O)c3cc4c(cc3n2)ncn4Cc5ccccc5Cl)S(=O)(=O)N6CCN(CC)CC6
CHEMBL1827	245148	8.85	CCCOc1ccc(cc1c2nc(O)c3cc4c(cc3n2)ncn4Cc5cccc(F)c5)S(=O)(=O)N6CCN(CC)CC6
CHEMBL1827	245261	8.96	CCCOc1ccc(cc1c2nc(O)c3cc4c(cc3n2)ncn4Cc5ccccc5)S(=O)(=O)N6CCN(CC)CC6
CHEMBL1827	245272	7.4	CCCOc1ccc(cc1c2nc(O)c3cc4c(cc3n2)ncn4Cc5ccc(F)cc5)C(=O)N6CC[C@H](C6)N(C)C
CHEMBL1827	245293	8.48	CCCOc1ccc(cc1c2nc(O)c3cc4c(cc3n2)ncn4Cc5ccc(F)cc5)S(=O)(=O)N6CCN(C)CC6
CHEMBL1827	245404	9.21	CCCOc1ccc(cc1c2nc(O)c3cc4c(cc3n2)ncn4Cc5ccccc5OC)S(=O)(=O)N6CCN(CC)CC6
CHEMBL1827	245761	8.49	CCCOc1ccc(cc1c2nc(O)c3cc4c(cc3n2)ncn4Cc5ccc(F)cc5)S(=O)(=O)N
CHEMBL1827	245793	8.77	CCCOc1ccc(cc1c2nc(O)c3cc4c(cc3n2)ncn4Cc5ccc(F)cc5)S(=O)(=O)N6CCN(CC)CC6
CHEMBL1827	245794	8.96	CCCOc1ccc(cc1c2nc(O)c3cc4c(cc3n2)ncn4Cc5cccc(OC)c5)S(=O)(=O)N6CCN(CC)CC6
CHEMBL1827	245882	7.46	CCCOc1ccc(cc1c2nc(O)c3cc4c(cc3n2)ncn4Cc5ccc(F)cc5)C(=O)N6CCN(CC)CC6
CHEMBL1827	264879	9.46	Oc1c2CN(C(c3ccc4OCOc4c3)c2nc5ccccc15)C(=O)C#Cc6ccccc6
CHEMBL1827	264880	7.9	Oc1c2CN(C(c3ccc4OCOc4c3)c2nc5ccccc15)C(=O)Cc6ccccc6
CHEMBL1827	264881	7.63	Oc1c2CN(C\C=C\c3ccccc3)C(c4ccc5OCOc5c4)c2nc6ccccc16
CHEMBL1827	264882	6.95	Oc1c2CN(C(c3ccc4OCOc4c3)c2nc5ccccc15)S(=O)(=O)Cc6ccccc6
CHEMBL1827	264899	8.46	Oc1c2CN([C@@H](c3ccc4OCOc4c3)c2nc5ccccc15)C(=O)OCc6ccncc6
CHEMBL1827	264920	6.22	CN1C2=C(CN(C2c3ccc4OCOc4c3)C(=O)OCc5ccncc5)C(=O)c6ccccc16
CHEMBL1827	264921	9.54	Oc1c2CN(C(c3ccc4OCOc4c3)c2nc5ccccc15)C(=O)OCc6ccncc6
CHEMBL1827	264922	9.64	Oc1c2CN([C@H](c3ccc4OCOc4c3)c2nc5ccccc15)C(=O)OCc6ccncc6
CHEMBL1827	265014	6.93	Oc1c2CN(C(c3ccc4OCOc4c3)c2nc5ccccc15)S(=O)(=O)\C=C\c6ccccc6
CHEMBL1827	265015	8.34	Oc1c2CN(C(c3ccc4OCOc4c3)c2nc5ccccc15)C(=O)CCc6ccccc6
CHEMBL1827	265042	9.66	Oc1c2CN(C(c3ccc4OCOc4c3)c2nc5ccccc15)C(=O)\C=C\c6ccccc6
CHEMBL1827	265302	7.96	CN(Cc1ccccc1)C(=O)N2Cc3c(O)c4ccccc4nc3C2c5ccc6OCOc6c5
CHEMBL1827	265335	8.97	Oc1c2CN(C(c3ccc4OCOc4c3)c2nc5ccccc15)C(=O)NCc6ccccc6
CHEMBL1827	265368	9.24	Oc1c2CN(C(c3ccc4OCOc4c3)c2nc5ccccc15)C(=O)OCc6ccccc6
CHEMBL1827	274204	6.98	[O-][N+](=O)c1cc(Cl)ccc1c2oc(cc2)C(=O)N3CCc4c([nH]c5ccccc45)C3c6ccc7OCOc7c6
CHEMBL1827	274228	6.84	Clc1ccc(cc1)c2oc(cc2)C(=O)N3CCc4c([nH]c5ccccc45)C3c6ccc7OCOc7c6
CHEMBL1827	274265	6.88	CS(=O)(=O)c1ccc(c2cnc(nc2)N3CCc4c([nH]c5ccccc45)C3c6ccc7OCOc7c6)c(c1)[N+](=O)[O-]
CHEMBL1827	274268	6.75	Nc1cccc(c1)c2oc(cc2)C(=O)N3CCc4c([nH]c5ccccc45)C3c6ccc7OCOc7c6
CHEMBL1827	274294	6.9	FC(F)(F)c1cccc(c1)c2oc(cc2)C(=O)N3CCc4c([nH]c5ccccc45)C3c6ccc7OCOc7c6
CHEMBL1827	274295	6.66	[O-][N+](=O)c1ccccc1c2oc(cc2)C(=O)N3CCc4c([nH]c5ccccc45)C3c6ccc7OCOc7c6
CHEMBL1827	274344	7.2	COc1ccc(cc1OC)c2cnc(nc2)N3CCc4c([nH]c5ccccc45)C3c6ccc7OCOc7c6
CHEMBL1827	274473	6.725	COc1ccc(cc1)c2cnc(nc2)N3CCc4c([nH]c5ccccc45)C3c6ccc7OCCc7c6
CHEMBL1827	274475	6.9	Clc1ccc(cc1)c2cnc(nc2)N3CCc4c([nH]c5ccccc45)C3c6ccc7OCOc7c6
CHEMBL1827	274515	6.27	Cc1ccc(cc1)c2cnc(nc2)N3CCc4c([nH]c5ccccc45)C3c6ccc7OCOc7c6
CHEMBL1827	274544	7.0	OC(=O)CCCC(=O)Nc1ccc(cc1)c2oc(cc2)C(=O)N3CCc4c([nH]c5ccccc45)C3c6ccc7OCOc7c6
CHEMBL1827	274595	7.02	OC(=O)CCCC(=O)Nc1cccc(c1)c2oc(cc2)C(=O)N3CCc4c([nH]c5ccccc45)C3c6ccc7OCOc7c6
CHEMBL1827	274624	6.07	FC(F)(F)c1cccc(c1)c2oc(CN3CCc4c([nH]c5ccccc45)C3c6ccc7OCOc7c6)cc2
CHEMBL1827	274648	6.61	COc1ccc(cc1)c2cnc(nc2)N3CCc4c([nH]c5ccccc45)C3c6ccc7OCOc7c6
CHEMBL1827	274684	8.4	C1Cc2cc(ccc2O1)C3N(CCc4c3[nH]c5ccccc45)c6ccc(cn6)c7ccccn7
CHEMBL1827	274685	7.62	Cc1ncc(c2cnc(nc2)N3CCc4c([nH]c5ccccc45)C3c6ccc7OCCc7c6)n1C
CHEMBL1827	274732	6.89	[O-][N+](=O)c1cccc(c1)c2oc(cc2)C(=O)N3CCc4c([nH]c5ccccc45)C3c6ccc7OCOc7c6
CHEMBL1827	274905	7.3	CC(=O)Nc1cccc(c1)c2oc(cc2)C(=O)N3CCc4c([nH]c5ccccc45)C3c6ccc7OCOc7c6
CHEMBL1827	274961	7.74	COc1ccc(cc1)c2cnc(nc2)N3CC(=O)c4c([nH]c5ccccc45)C3c6ccc7OCOc7c6
CHEMBL1827	274985	8.09	CN1CCN(CC1)C(=O)c2ccc(cc2)c3oc(cc3)C(=O)N4CCc5c([nH]c6ccccc56)C4c7ccc8OCCc8c7
CHEMBL1827	275000	7.17	[O-][N+](=O)c1cc(Cl)ccc1c2oc(cc2)C(=O)N3CCc4c([nH]c5ccccc45)[C@H]3c6ccc7OCOc7c6
CHEMBL1827	275031	7.49	O=C(N1CCc2c([nH]c3ccccc23)C1c4ccc5OCCc5c4)c6oc(cc6)c7ccccn7
CHEMBL1827	275034	6.81	Oc1ccc(cc1)c2cnc(nc2)N3CCc4c([nH]c5ccccc45)C3c6ccc7OCCc7c6
CHEMBL1827	275082	7.11	[O-][N+](=O)c1ccc(cc1)c2oc(cc2)C(=O)N3CCc4c([nH]c5ccccc45)C3c6ccc7OCOc7c6
CHEMBL1827	275119	7.19	CC(=O)Nc1ccc(cc1)c2oc(cc2)C(=O)N3CCc4c([nH]c5ccccc45)C3c6ccc7OCOc7c6
CHEMBL1827	275159	6.91	Nc1ccc(cc1)c2oc(cc2)C(=O)N3CCc4c([nH]c5ccccc45)C3c6ccc7OCOc7c6
CHEMBL1827	275160	6.12	O=C(N1CCc2c([nH]c3ccccc23)C1c4ccc5OCOc5c4)c6oc(cc6)c7ccccc7
CHEMBL1827	283332	8.3	CCCc1nc(C)c2C(=O)NC(=Nn12)c3ccccc3OCC
CHEMBL1827	283502	8.0	CCCOc1ccc(cc1C2=Nc3c(ncn3CCC)C(=O)N2)S(=O)(=O)N4CCN(C)CC4
CHEMBL1827	283528	9.047	CCCc1nc(C)c2C(=O)NC(=Nn12)c3cc(ccc3OCC)S(=O)(=O)N4CCN(C)CC4
CHEMBL1827	284557	8.0	CCCOc1ccccc1C2=Nc3c(ncn3CCC)C(=O)N2
CHEMBL1827	295031	8.4	CCN1C(=O)c2c(nc(C(=O)N)n2Cc3ccc(OC)cc3)N4[C@H]5CCC[C@H]5N=C14
CHEMBL1827	304446	7.0	CCOc1ccccc1c2nc(O)c3ncn(C4CCC4)c3n2
CHEMBL1827	304534	8.3	CCOc1ccccc1c2nc(O)c3c(C)nc(C4CCCC4)n3n2
CHEMBL1827	304542	7.3	CCOc1ccccc1c2nc(O)c3ncn(C4CCCC4)c3n2
CHEMBL1827	304550	7.4	CCCc1nc(C)n2c(O)nc(nc12)c3ccccc3OCC
CHEMBL1827	304569	9.0	CCOc1ccc(cc1c2nc(O)c3c(C)nc(C4CCCC4)n3n2)S(=O)(=O)N5CCN(C)CC5
CHEMBL1827	304572	6.3	CCOc1ccccc1c2nc(O)c3nnn(C4CCCC4)c3n2
CHEMBL1827	304574	6.7	CCOc1ccccc1c2nc(O)c3nnc(C4CCCC4)n3n2
CHEMBL1827	304577	6.52	CCCn1nnc2c(O)nc(nc12)c3ccccc3OCC
CHEMBL1827	304580	8.0	CCCn1cnc2c(O)nc(nc12)c3cc(ccc3OCC)S(=O)(=O)N4CCN(C)CC4
CHEMBL1827	304621	7.7	CCOc1ccccc1c2nc(O)c3onc(C4CCCC4)c3n2
CHEMBL1827	304625	9.0	CCCn1nc(C)c2C(=O)NC(=Nc12)c3ccccc3OCC
CHEMBL1827	304646	6.7	CCOc1ccccc1c2nc(O)c3c(C)nc(C)n3n2
CHEMBL1827	304649	7.7	CCOc1ccccc1c2nc(O)n3c(C)nc(C4CCCC4)c3n2
CHEMBL1827	304659	6.52	CCOc1ccccc1c2nc(O)c3ncn(C4CC4)c3n2
CHEMBL1827	304667	8.3	CCOc1ccc(cc1c2nc(O)c3c(n2)c(nn3C)C4CCCC4)S(=O)(=O)N5CCN(CCO)CC5
CHEMBL1827	304684	8.15	CCOc1ccc(cc1c2nc(O)c3c(CC)nc(C4CCCC4)n3n2)S(=O)(=O)N5CCN(C)CC5
CHEMBL1827	304693	8.0	CCOc1ccc(cc1c2nc(O)c3onc(C4CCCC4)c3n2)S(=O)(=O)N5CCN(CCO)CC5
CHEMBL1827	304703	8.0	CCCc1nc(C)n2c(O)nc(nc12)c3cc(ccc3OCC)S(=O)(=O)N4CCN(C)CC4
CHEMBL1827	304707	8.1	CCCc1nc(CC)c2c(O)nc(nn12)c3cc(ccc3OCC)S(=O)(=O)N4CCN(C)CC4
CHEMBL1827	304716	8.1	CCCn1nc(C)c2C(=O)NC(=Nc12)c3cc(ccc3OCC)S(=O)(=O)N4CCN(C)CC4
CHEMBL1827	304727	7.7	CCCn1nc(CC)c2C(=O)NC(=Nc12)c3cc(ccc3OCC)S(=O)(=O)N4CCN(C)CC4
CHEMBL1827	304739	8.0	CCOc1ccc(cc1c2nc(O)c3c(C)nc(C)n3n2)S(=O)(=O)N4CCN(CCO)CC4
CHEMBL1827	304744	8.3	CCCc1nc(C)c2c(O)nc(nn12)c3cc(ccc3OCC)S(=O)(=O)N4CCN(CCO)CC4
CHEMBL1827	304766	9.0	CCOc1ccc(cc1c2nc(O)c3c(C)nc(C4CCCC4)n3n2)S(=O)(=O)N5CCN(CCO)CC5
CHEMBL1827	304811	7.4	CCOc1ccc(cc1C2=Nc3c(C(=O)N2)c(CC)nn3C4CCCC4)S(=O)(=O)N5CCN(C)CC5
CHEMBL1827	304822	8.0	CCOc1ccc(cc1c2nc(O)n3c(C)nc(C4CCCC4)c3n2)S(=O)(=O)N5CCN(CCO)CC5
CHEMBL1827	304831	7.3	CCOc1ccc(cc1c2nc(O)c3nnc(C4CCCC4)n3n2)S(=O)(=O)N5CCN(CCO)CC5
CHEMBL1827	315089	6.85	ONC(=O)Cc1csc(NC(=O)c2ccc3ccccc3n2)n1
CHEMBL1827	315092	6.17	CCc1cc(C(=O)C)c(O)cc1OCc2cccc(c2)C(=O)NC(CO)C(=O)O
CHEMBL1827	315147	7.13	CCc1cc(C(=O)C)c(O)cc1OCc2cccc(n2)C(=O)NCCCCCCCCCC(=O)O
CHEMBL1827	315152	7.89	ONC(=O)Cc1cccc(NC(=O)c2cccc(COc3ccccc3)n2)c1
CHEMBL1827	315153	6.21	CC(C)CC(C(=O)NO)c1csc(NC(=O)c2cccc(COc3ccccc3)n2)n1
CHEMBL1827	315193	6.04	CCc1cc(C(=O)C)c(O)cc1OCc2cccc(c2)C(=O)NCC(=O)O
CHEMBL1827	315273	6.64	CCCCCCC(C(=O)NO)c1csc(NC(=O)c2cccc(COc3ccccc3)n2)n1
CHEMBL1827	315333	7.02	CCc1cc(C(=O)C)c(O)cc1OCc2cccc(n2)C(=O)NCCCCCCCCC(=O)O
CHEMBL1827	315387	6.57	CCc1cc(C(=O)C)c(O)cc1OCc2cccc(n2)C(=O)NCOCC(=O)O
CHEMBL1827	315446	6.1	ONC(=O)Cc1csc(NC(=O)C2C=CN(c3ccccc3)c4ccccc24)n1
CHEMBL1827	315508	7.13	CCc1cc(C(=O)C)c(O)cc1OCc2cccc(n2)C(=O)NCCCCCCCC(=O)NO
CHEMBL1827	315512	7.77	CCc1cc(C(=O)C)c(O)cc1OCc2cccc(n2)C(=O)NCCCCCCCCCC(=O)NO
CHEMBL1827	315517	6.89	CCc1cc(C(=O)C)c(O)cc1OCc2cccc(c2)C(=O)NC(C)C(=O)O
CHEMBL1827	315580	6.2	CCc1cc(C(=O)C)c(O)cc1OCc2cccc(c2)C(=O)NCCCCCCCCC(=O)O
CHEMBL1827	315636	6.49	ONC(=O)Cc1csc(NC(=O)c2cnccc2Oc3ccc(Cl)cc3)n1
CHEMBL1827	315637	6.46	CCc1cc(C(=O)C)c(O)cc1OCc2cccc(n2)C(=O)NC(C)C(=O)NO
CHEMBL1827	315701	7.4	ONC(=O)Cc1cccc(NC(=O)c2cccc(COc3ccccc3)n2)n1
CHEMBL1827	315727	6.11	Cc1nc(NC(=O)c2cccc(COc3ccccc3)n2)sc1C(=O)NO
CHEMBL1827	315728	6.08	ONC(=O)C(Cc1ccccc1)c2csc(NC(=O)c3cccc(COc4ccccc4)n3)n2
CHEMBL1827	315766	6.925	CCc1cc(C(=O)C)c(O)cc1OCc2cccc(n2)C(=O)NCC(=O)NO
CHEMBL1827	315790	6.19	CCOC(=O)CC(NC(=O)c1cccc(COc2cc(O)c(cc2CC)C(=O)C)c1)C(=O)OCC
CHEMBL1827	315796	6.72	ONC(=O)Cc1csc(NC(=O)c2cccc(COc3ccccc3)n2)n1
CHEMBL1827	315838	6.05	ONC(=O)C1(CC1)c2csc(NC(=O)c3cccc(COc4ccccc4)n3)n2
CHEMBL1827	315878	6.34	CCc1cc(C(=O)C)c(O)cc1OCc2cccc(n2)C(=O)N[C@@H](C)C(=O)O
CHEMBL1827	315932	6.28	CC(C)(C(=O)NO)c1csc(NC(=O)c2cccc(COc3ccccc3)n2)n1
CHEMBL1827	315934	6.37	ONC(=O)Cc1csc(NC(=O)c2cccc(SC(F)(F)F)c2)n1
CHEMBL1827	315939	7.59	CCc1cc(C(=O)C)c(O)cc1OCc2cccc(n2)C(=O)Nc3nc(CC(=O)NO)cs3
CHEMBL1827	315943	6.57	CCCCC(C(=O)NO)c1csc(NC(=O)c2cccc(COc3ccccc3)n2)n1
CHEMBL1827	316131	7.4	Cc1sc(NC(=O)c2cccc(COc3ccccc3)n2)nc1CC(=O)NO
CHEMBL1827	320898	6.15	CC(=CCc1c(O)cc(O)c2C(=O)C(=C(Oc12)c3ccc(O)c(O)c3)O)C
CHEMBL1827	324838	6.42	CCOc1ccccc1c2nc(O)c3nc4ccc(C)cn4c3n2
CHEMBL1827	324892	6.64	CC1=NN(Cc2cccc(OP(=O)(O)O)c2)C(=O)c3nc(C)n4nc(cc4c13)c5ccccc5
CHEMBL1827	324895	7.48	CC[C@@H]1CN2C(=N1)N(CC)C(=O)c3[nH]c(Cc4ccccc4)nc23
CHEMBL1827	324898	7.13	CCN1C(=O)c2nc(CCc3ccccc3)n(Cc4ccccc4)c2N5C[C@@H](Cc6ccccc6)N=C15
CHEMBL1827	324899	8.6	CCN1C(=O)c2c(nc(Br)n2Cc3ccc(O)cc3)N4C[C@@H](Cc5ccccc5)N=C14
CHEMBL1827	324905	7.09	CC1=NN(Cc2ccccc2)C(=O)c3nc(c4ccccn4)n5nc(cc5c13)c6ccccc6
CHEMBL1827	324906	7.05	CC1=NN(Cc2ccccc2)C(=O)c3nc(CCCCC(=O)O)n4nc(cc4c13)c5ccccc5
CHEMBL1827	324926	7.22	CCN1C(=O)c2nc(Cl)n(Cc3ccccc3)c2N4C[C@@H](Cc5ccccc5)N=C14
CHEMBL1827	324930	7.09	CC1=NN(Cc2ccccc2)C(=O)c3nc(c4ccccc4)n5nc(cc5c13)c6ccccc6
CHEMBL1827	324959	7.64	CCN1C(=O)c2c(nc(Br)n2Cc3ccc(OC)cc3)N4C[C@@H](Cc5ccccc5)N=C14
CHEMBL1827	324963	6.37	CC1=NN(Cc2ccccc2)C(=O)c3nc(CCC(=O)O)n4nc(cc4c13)c5ccccc5
CHEMBL1827	324988	6.57	CC1=NN(Cc2ccccc2)C(=O)c3nc(C)n4nc(cc4c13)c5ccccn5
CHEMBL1827	325024	6.46	CCOCc1nc2C(=O)N(Cc3ccccc3)N=C(C)c2c4cc(nn14)c5ccccc5
CHEMBL1827	325029	7.42	CCN1C(=O)c2nc(Cc3ccccc3)n(Cc4ccc(OC)cc4)c2N5C[C@@H](Cc6ccccc6)N=C15
CHEMBL1827	325030	8.64	CCN1C(=O)c2c(nc(Cl)n2Cc3ccc(O)cc3)N4C[C@@H](Cc5ccccc5)N=C14
CHEMBL1827	325058	7.48	CCN1C(=O)c2nc(C#Cc3ccccc3)n(Cc4ccccc4)c2N5C[C@@H](Cc6ccccc6)N=C15
CHEMBL1827	325086	6.94	CCOc1ccccc1c2nc(O)c3nc4cccc(C)n4c3n2
CHEMBL1827	325087	7.54	CCN1C(=O)c2c(nc(Cc3ccccc3)n2Cc4ccc(O)cc4)N5C[C@@H](Cc6ccccc6)N=C15
CHEMBL1827	325088	6.15	CCOc1ccccc1c2nc(O)c3nc4ccc(Br)c(C)n4c3n2
CHEMBL1827	325092	7.52	CC1=NN(Cc2ccccc2)C(=O)c3nc(CCCC(=O)O)n4nc(cc4c13)c5ccccc5
CHEMBL1827	325111	7.49	CCN1C(=O)c2nc(Cc3ccccc3)n(Cc4ccccc4)c2N5C[C@@H](Cc6ccccc6)N=C15
CHEMBL1827	325115	6.04	CC1=NN(Cc2ccccc2)C(=O)c3nc(C)n4nc(cc4c13)c5ccc(N)cc5
CHEMBL1827	325145	6.7	CCN1C(=O)c2ncn(Cc3ccccc3)c2N4C[C@@H](Cc5ccccc5)N=C14
CHEMBL1827	325181	7.7	CCN1C(=O)c2nc(C#Cc3ccccc3)n(Cc4ccc(OC)cc4)c2N5C[C@@H](Cc6ccccc6)N=C15
CHEMBL1827	325182	8.48	CCN1C(=O)c2c(nc(I)n2Cc3ccc(O)cc3)N4C[C@@H](Cc5ccccc5)N=C14
CHEMBL1827	325199	7.0	COCc1nc2C(=O)N(Cc3ccccc3)N=C(C)c2c4cc(nn14)c5ccccc5
CHEMBL1827	325205	8.28	CCN1C(=O)c2c(nc(C#Cc3ccccc3)n2Cc4ccc(O)cc4)N5C[C@@H](Cc6ccccc6)N=C15
CHEMBL1827	325230	7.22	CCC[C@@H]1CN2C(=N1)N(CC)C(=O)c3[nH]c(Cc4ccccc4)nc23
CHEMBL1827	325231	7.55	CCN1C(=O)c2[nH]c(Cc3ccccc3)nc2N4C[C@H](N=C14)C(C)C
CHEMBL1827	325235	6.35	CC1=NN(Cc2ccccc2)C(=O)c3nc(Cc4ccncc4)n5nc(cc5c13)c6ccccc6
CHEMBL1827	325242	7.17	CCC(CC)c1nc2C(=O)N(Cc3ccccc3)N=C(C)c2c4cc(nn14)c5ccccc5
CHEMBL1827	325266	6.84	CCN1C(=O)c2nc(Br)n(Cc3ccccc3)c2N4C[C@@H](Cc5ccccc5)N=C14
CHEMBL1827	325267	7.85	CCN1C(=O)c2c(nc(C#Cc3ccccc3)n2Cc4ccc(OC)cc4)N5C[C@@H](Cc6ccccc6)N=C15
CHEMBL1827	325270	6.49	CC1=NN(Cc2ccccc2)C(=O)c3nc(\C=C\C(=O)O)n4nc(cc4c13)c5ccccc5
CHEMBL1827	325292	7.4	CCN1C(=O)c2nc(Cc3ccccc3)n(Cc4ccccc4)c2N5C[C@H](N=C15)c6ccccc6
CHEMBL1827	325324	6.07	CCOc1ccccc1c2nc(O)c3nc4cc(C)ccn4c3n2
CHEMBL1827	325328	6.89	CCN1C(=O)c2c(nc(Cc3ccccc3)n2Cc4ccc(OC)cc4)N5C[C@@H](Cc6ccccc6)N=C15
CHEMBL1827	325332	7.0	CSCc1nc2C(=O)N(Cc3ccccc3)N=C(C)c2c4cc(nn14)c5ccccc5
CHEMBL1827	325336	7.32	CCN1C(=O)c2nc(Br)n(Cc3ccc(OC)cc3)c2N4C[C@@H](Cc5ccccc5)N=C14
CHEMBL1827	325337	7.82	CCN1C(=O)c2c(nc(C)n2Cc3ccc(O)cc3)N4C[C@@H](Cc5ccccc5)N=C14
CHEMBL1827	325404	7.23	CCC(C)c1nc2C(=O)N(Cc3cccc(OP(=O)(O)O)c3)N=C(C)c2c4cc(nn14)c5ccccc5
CHEMBL1827	325503	7.55	CCN1C(=O)c2nc(Cc3ccccc3)n(Cc4ccc(O)cc4)c2N5C[C@@H](Cc6ccccc6)N=C15
CHEMBL1827	325507	7.46	CCC[C@@H]1CN2C(=N1)N(CC)C(=O)c3nc(Cc4ccccc4)n(Cc5ccccc5)c23
CHEMBL1827	325547	7.4	CCN1C(=O)c2c(nc(C#Cc3ccccc3)n2Cc4ccccc4)N5C[C@@H](Cc6ccccc6)N=C15
CHEMBL1827	325569	6.74	CC1=NN(Cc2ccccc2)C(=O)c3nc(c4cccnc4)n5nc(cc5c13)c6ccccc6
CHEMBL1827	325570	7.47	CCC(C)c1nc2C(=O)N(Cc3ccccc3)N=C(C)c2c4cc(nn14)c5ccccc5
CHEMBL1827	325595	6.2	CCOc1ccccc1c2nc(O)c3nc4cccc(CC)n4c3n2
CHEMBL1827	325604	7.0	CN1C(=O)c2[nH]c(Cc3ccccc3)nc2N4C[C@@H](Cc5ccccc5)N=C14
CHEMBL1827	325634	8.19	CCN1C(=O)c2nc(C#Cc3ccccc3)n(Cc4ccc(O)cc4)c2N5C[C@@H](Cc6ccccc6)N=C15
CHEMBL1827	325676	6.8	CC1=NN(Cc2ccccc2)C(=O)c3nc(C)n4nc(cc4c13)c5ccccc5
CHEMBL1827	325677	6.01	CC1=NN(Cc2ccccc2)C(=O)c3nc(CCc4ccccc4)n5nc(cc5c13)c6ccccc6
CHEMBL1827	325708	7.41	CCC(C)c1nc2C(=O)N(Cc3ccccc3)N=C(C)c2c4cc(nn14)c5ccccn5
CHEMBL1827	325742	7.66	CC(C)N1C(=O)c2[nH]c(Cc3ccccc3)nc2N4C[C@@H](Cc5ccccc5)N=C14
CHEMBL1827	325803	7.12	CC1=NN(Cc2ccccc2)C(=O)c3nc(c4cccc(C)c4)n5nc(cc5c13)c6ccccc6
CHEMBL1827	325834	8.11	CCN1C(=O)c2nc(Br)n(Cc3ccc(O)cc3)c2N4C[C@@H](Cc5ccccc5)N=C14
CHEMBL1827	325914	7.1	CCOc1ccc(cc1c2nc(O)c3nc4c(C)cccn4c3n2)S(=O)(=O)N5CCN(C)CC5
CHEMBL1827	325968	6.84	CCOc1ccc(cc1c2nc(O)c3nc4ccc(Br)cn4c3n2)S(=O)(=O)N5CCN(C)CC5
CHEMBL1827	325978	7.82	CCOc1ccc(cc1c2nc(O)c3nc4cccc(C)n4c3n2)S(=O)(=O)N5CCN(CC5)C(C)C
CHEMBL1827	326033	6.95	CCOc1ccc(cc1c2nc(O)c3nc4cc(C)ccn4c3n2)S(=O)(=O)N5CCN(C)CC5
CHEMBL1827	326061	7.89	CCOc1ccc(cc1c2nc(O)c3nc4cccc(C)n4c3n2)S(=O)(=O)N5CCN(C)CC5
CHEMBL1827	326091	7.32	CCOc1ccc(cc1c2nc(O)c3nc4ccc(C)cn4c3n2)S(=O)(=O)N5CCN(C)CC5
CHEMBL1827	326126	7.48	CCOc1ccc(cc1c2nc(O)c3nc4ccc(Br)c(C)n4c3n2)S(=O)(=O)N5CCN(C)CC5
CHEMBL1827	326237	8.05	CCOc1ccc(cc1c2nc(O)c3nc4cccc(C)n4c3n2)S(=O)(=O)N5CCN(CC)CC5
CHEMBL1827	326382	7.42	CCOc1ccc(cc1c2nc(O)c3nc4cccc(CC)n4c3n2)S(=O)(=O)N5CCN(C)CC5
CHEMBL1827	341450	6.15	OC(=O)c1ccc(CSc2nc(cc(c2C#N)C(F)(F)F)c3cccs3)cc1
CHEMBL1827	349053	9.05	CCCCOc1ncc(cc1c2nc(O)c3nn(Cc4nccn4C)c(CC)c3n2)C(=O)C
CHEMBL1827	349054	7.68	CCCCOc1ncc(cc1c2nc(O)c3nn(C4CNC4)c(CC)c3n2)C(=O)C
CHEMBL1827	349086	8.19	CCCCOc1ncc(cc1c2nc(O)c3nn(C4CN(C)C4)c(CC)c3n2)C(=O)C
CHEMBL1827	349129	8.28	CCCOc1ncc(cc1c2nc(O)c3nn(C4CN(C4)C(C)C)c(CC)c3n2)C(=O)C
CHEMBL1827	349244	8.26	CCCCOc1ncc(cc1c2nc(O)c3nn(C4CN(CC)C4)c(CC)c3n2)C(=O)C
CHEMBL1827	349298	7.74	CCCCOc1ncc(cc1c2nc(O)c3nn(C4CCNCC4)c(CC)c3n2)C(=O)C
CHEMBL1827	349299	8.04	CCCCOc1ncc(cc1c2nc(O)c3nn(C4CCN(C)CC4)c(CC)c3n2)C(=O)C
CHEMBL1827	349396	8.77	CCCc1nn(C)c2c(O)nc(nc12)c3cc(ccc3OCC)C(=O)CN4CCOCC4
CHEMBL1827	349441	7.77	CCCc1nn(C)c2c(O)nc(nc12)c3cc(ccc3OCC)C(=O)C
CHEMBL1827	349449	8.02	CCCOc1ncc(cc1c2nc(O)c3nn(C4CN(C)C4)c(CC)c3n2)C(=O)C
CHEMBL1827	349450	8.15	CCCOc1ncc(cc1c2nc(O)c3nn(C4CN(CC)C4)c(CC)c3n2)C(=O)C
CHEMBL1827	349716	7.89	CCCOc1ncc(cc1c2nc(O)c3nn(C4CCN(CC)CC4)c(CC)c3n2)C(=O)C
CHEMBL1827	349717	8.09	CCc1c2nc(nc(O)c2nn1C3CN(C)C3)c4cc(cnc4OCC(C)C)C(=O)C
CHEMBL1827	349745	8.57	CCCOc1ncc(cc1c2nc(O)c3nn(Cc4nccn4C)c(CC)c3n2)C(=O)C
CHEMBL1827	349746	7.47	CCCOc1ncc(cc1C2=NC(=O)c3nn(C4CNC4)c(CC)c3N2)C(=O)C
CHEMBL1827	349773	8.51	CCCCOc1ncc(cc1c2nc(O)c3nn(Cc4ccccn4)c(CCC)c3n2)C(=O)C
CHEMBL1827	349801	8.89	CCN1CCN(CC1)S(=O)(=O)c2cnc(OCCOC)c(c2)C3=Nc4c(CC)n(Cc5ccccn5)nc4C(=O)N3
CHEMBL1827	349964	7.92	CCCOc1ncc(cc1c2nc(O)c3nn(C4CCN(C)CC4)c(CC)c3n2)C(=O)C
CHEMBL1827	349965	8.44	CCCCOc1ncc(cc1c2nc(O)c3nn(C4CCN(CC)CC4)c(CC)c3n2)C(=O)C
CHEMBL1827	349970	8.59	CCCCOc1ncc(cc1c2nc(O)c3nn(CCN4CCOCC4)c(CC)c3n2)C(=O)C
CHEMBL1827	349971	8.15	CCCOc1ncc(cc1c2nc(O)c3nn(C4CCNCC4)c(CC)c3n2)C(=O)C
CHEMBL1827	349992	7.28	CCc1c2nc(nc(O)c2nn1CCN3CCOCC3)c4cc(cnc4OCCOC)C(=O)C
CHEMBL1827	349993	7.83	CCCOc1ncc(cc1c2nc(O)c3nn(C4CN(C)C4)c(CCC)c3n2)C(=O)C
CHEMBL1827	350020	7.74	CCCOc1ncc(cc1C2=NC(=O)c3nn(C4CNC4)c(CCC)c3N2)C(=O)C
CHEMBL1827	356096	6.43	CC1=NN(Cc2ccccc2)C(=O)c3nc(C)n4nc(cc4c13)c5ccc(Cl)cc5
CHEMBL1827	356141	7.0	COc1cccc(CN2N=C(C)c3c(nc(C)n4nc(cc34)c5ccccc5)C2=O)c1
CHEMBL1827	356165	6.85	CC1=NN(Cc2ccccc2)C(=O)c3nc(C)n4nc(cc4c13)c5ccsc5
CHEMBL1827	356184	7.15	CCOCC1=NN(Cc2ccccc2)C(=O)c3nc(C)n4nc(cc4c13)c5ccccc5
CHEMBL1827	356221	7.3	CC1=NN(Cc2ccccc2)C(=O)c3nc(C)n4nc(cc4c13)c5cocc5
CHEMBL1827	356223	7.4	CCCc1nc2C(=O)N(Cc3ccccc3)N=C(C)c2c4cc(nn14)c5ccccc5
CHEMBL1827	356224	6.66	CCC1=NN(Cc2ccccc2)C(=O)c3nc(C)n4nc(cc4c13)c5ccccc5
CHEMBL1827	356225	7.0	CC(C)C1=NN(Cc2ccccc2)C(=O)c3nc(C)n4nc(cc4c13)c5ccccc5
CHEMBL1827	356255	6.74	CC1=NN(Cc2ccccc2)C(=O)c3ncn4nc(cc4c13)c5ccccc5
CHEMBL1827	356256	7.64	CC(C)c1nc2C(=O)N(Cc3ccccc3)N=C(C)c2c4cc(nn14)c5ccccc5
CHEMBL1827	356307	7.42	CCc1nc2C(=O)N(Cc3ccccc3)N=C(C)c2c4cc(nn14)c5ccccc5
CHEMBL1827	356354	6.62	CC1=NN(Cc2ccncc2)C(=O)c3nc(C)n4nc(cc4c13)c5ccccc5
CHEMBL1827	356452	6.33	CC1=NN(Cc2ccccc2)C(=O)c3nc(C)n4nc(cc4c13)c5cccnc5
CHEMBL1827	356465	8.08	CC(=O)CCc1nc2C(=O)N(Cc3ccccc3)N=C(C)c2c4cc(nn14)c5ccccc5
CHEMBL1827	356493	7.1	COC(=O)CCc1nc2C(=O)N(Cc3ccccc3)N=C(C)c2c4cc(nn14)c5ccccc5
CHEMBL1827	356494	7.02	COC(=O)CCCCc1nc2C(=O)N(Cc3ccccc3)N=C(C)c2c4cc(nn14)c5ccccc5
CHEMBL1827	356577	6.41	CC1=NN(Cc2ccc3OCOc3c2)C(=O)c4nc(C)n5nc(cc5c14)c6ccccc6
CHEMBL1827	380567	6.13	CC1=C(C=C(C#N)C(=O)N1)c2ccncc2
CHEMBL1827	408294	8.05	COc1cc2cncc(Cc3nc4N(CC(C)C)C(=O)N(C)C(=O)c4[nH]3)c2cc1OC
CHEMBL1827	408295	6.26	COc1cc2cncc(Cc3nc4N(CC(C)C)C(=O)N(C)C(=O)c4n3C)c2cc1OC
CHEMBL1827	408296	7.03	COc1cc2cncc(C(C)c3nc4N(CC(C)C)C(=O)N(C)C(=O)c4[nH]3)c2cc1OC
CHEMBL1827	408298	6.34	COc1cc2cncc(Cc3nc4N(CC(C)C)C(=O)N(CC(C)C)C(=O)c4[nH]3)c2cc1OC
CHEMBL1827	408300	7.6	CC(C)CN1C(=O)N(C)C(=O)c2[nH]c(CC3CC4CCC3C4)nc12
CHEMBL1827	408301	7.52	COc1cc2cncc(Cc3nc4N(CC(=C)C)C(=O)N(C)C(=O)c4[nH]3)c2cc1OC
CHEMBL1827	408303	7.7	COc1cc2cncc(Cc3nc4N(CC5CC5)C(=O)N(C)C(=O)c4[nH]3)c2cc1OC
CHEMBL1827	408304	7.55	COc1cc2cncc(Cc3nc4N(CC5CCCCC5)C(=O)N(C)C(=O)c4[nH]3)c2cc1OC
CHEMBL1827	408307	8.1	COc1cc2cncc(Cc3nc4N(CC(C)(C)C)C(=O)N(C)C(=O)c4[nH]3)c2cc1OC
CHEMBL1827	408310	8.22	COc1cc2cncc(Cc3nc4N(CC(C)CO)C(=O)N(C)C(=O)c4[nH]3)c2cc1OC
CHEMBL1827	408311	7.48	COc1ccc(CN2C(=O)N(C)C(=O)c3[nH]c(Cc4cncc5cc(OC)c(OC)cc45)nc23)cc1OC
CHEMBL1827	408313	7.38	COc1cc2cncc(Cc3nc4N(Cc5ccc(NC(=O)C)cc5)C(=O)N(C)C(=O)c4[nH]3)c2cc1OC
CHEMBL1827	408315	8.3	COc1cc2cncc(Cc3nc4N(Cc5ccc(NS(=O)(=O)C(C)C)cc5)C(=O)N(C)C(=O)c4[nH]3)c2cc1OC
CHEMBL1827	408317	8.7	COc1cc2c(C)ncc(Cc3nc4N(CC(C)C)C(=O)N(C)C(=O)c4[nH]3)c2cc1OC
CHEMBL1827	408318	7.59	COc1cc2cnc(C)c(Cc3nc4N(CC(C)C)C(=O)N(C)C(=O)c4[nH]3)c2cc1OC
CHEMBL1827	408325	7.47	CC(C)CN1C(=O)N(C)C(=O)c2[nH]c(Cc3cncc4ccccc34)nc12
CHEMBL1827	408327	7.29	COc1ccc2c(Cc3nc4N(CC(C)C)C(=O)N(C)C(=O)c4[nH]3)cncc2c1
CHEMBL1827	408328	8.7	COc1ccc2cncc(Cc3nc4N(CC(C)C)C(=O)N(C)C(=O)c4[nH]3)c2c1
CHEMBL1827	410711	9.74	CCCOc1ccc(cc1C2=Nc3c(CCC)nn(C)c3C(=O)N2)S(=O)(=O)N4CCN(CP(=O)(O)OCC)CC4
CHEMBL1827	410713	9.55	CCCOc1ccc(cc1C2=Nc3c(CCC)nn(C)c3C(=O)N2)S(=O)(=O)N4CCN(CCP(=O)(O)OCC)CC4
CHEMBL1827	410715	9.52	CCCOc1ccc(cc1C2=Nc3c(CCC)nn(C)c3C(=O)N2)S(=O)(=O)N4CCC(CC4)P(=O)(O)OCC
CHEMBL1827	410717	9.77	CCCOc1ccc(cc1C2=Nc3c(CCC)nn(C)c3C(=O)N2)S(=O)(=O)N4CCC(CP(=O)(O)OCC)CC4
CHEMBL1827	410731	8.98	CCCOc1ccc(cc1C2=Nc3c(CCC)nn(C)c3C(=O)N2)S(=O)(=O)N4CCN(CCP(=O)(OCC)OCC)CC4
CHEMBL1827	410735	9.39	CCCOc1ccc(cc1C2=Nc3c(CCC)nn(C)c3C(=O)N2)S(=O)(=O)N4CCC(CC4)P(=O)(OCC)OCC
CHEMBL1827	410737	9.47	CCCOc1ccc(cc1C2=Nc3c(CCC)nn(C)c3C(=O)N2)S(=O)(=O)N4CCC(CP(=O)(OCC)OCC)CC4
CHEMBL1827	410742	9.03	CCCOc1ccc(cc1C2=Nc3c(CCC)nn(C)c3C(=O)N2)S(=O)(=O)N4CCN(CCP(=O)(O)O)CC4
CHEMBL1827	410746	9.15	CCCOc1ccc(cc1C2=Nc3c(CCC)nn(C)c3C(=O)N2)S(=O)(=O)N4CCC(CC4)P(=O)(O)O
CHEMBL1827	410755	9.49	CCCOc1ccc(cc1C2=Nc3c(CCC)nn(C)c3C(=O)N2)S(=O)(=O)N4CCC(CP(=O)(O)O)CC4
CHEMBL1827	410802	8.379	CCCc1nn(C)c2C(=O)NC(=Nc12)c3cc(ccc3OCC)S(=O)(=O)N4CCN(C)CC4
CHEMBL1827	421326	9.192	CCCc1nc(C)c2C(=O)N=C(Nn12)c3cc(ccc3OCC)S(=O)(=O)N4CCN(CC)CC4
CHEMBL1827	451258	6.7	CCOc1cc2cc(CO)c(CO)c(c3ccnc(c3)N4N=C(c5cccnc5)c6ccccc6C4=O)c2cc1OCC
CHEMBL1827	452273	8.52	CCN1CCN(CC1)S(=O)(=O)c2cnc(O[C@H](C)c3ccccn3)c(c2)C4=Nc5c(CC)n(C)nc5C(=O)N4
CHEMBL1827	452274	7.11	CCN1CCN(CC1)S(=O)(=O)c2cnc(O[C@@H](C)COC)c(c2)C3=Nc4c(CC)n(C)nc4C(=O)N3
CHEMBL1827	452275	7.0	CCCN1CCN(CC1)S(=O)(=O)c2cnc(O[C@@H](C)COC)c(c2)C3=Nc4c(CC)n(C)nc4C(=O)N3
CHEMBL1827	452276	7.0	CCN1CCN(CC1)S(=O)(=O)c2cnc(O[C@@H](C)COC)c(c2)C3=Nc4c(CC)n(Cc5ccccn5)nc4C(=O)N3
CHEMBL1827	452353	7.1	CCN1CCN(CC1)S(=O)(=O)c2cnc(O[C@@H](C)COC)c(c2)C3=Nc4c(CC)n(CCOC)nc4C(=O)N3
CHEMBL1827	452501	7.0	CCN1CCN(CC1)S(=O)(=O)c2cnc(O[C@@H](C)c3ccccn3)c(c2)C4=Nc5c(CC)n(C)nc5C(=O)N4
CHEMBL1827	453287	8.96	CCCOc1ncc(cc1C2=Nc3c(CC)n(Cc4ccccn4)nc3C(=O)N2)S(=O)(=O)N5CCN(CC)CC5
CHEMBL1827	453288	8.11	CCCc1c2N=C(NC(=O)c2nn1C)c3cc(cnc3OCCOC)S(=O)(=O)N4CCN(CC)CC4
CHEMBL1827	453356	8.38	CCN1CCN(CC1)S(=O)(=O)c2cnc(O[C@H](C)COC)c(c2)C3=Nc4c(CC)n(C)nc4C(=O)N3
CHEMBL1827	453357	8.25	CCCN1CCN(CC1)S(=O)(=O)c2cnc(O[C@H](C)COC)c(c2)C3=Nc4c(CC)n(C)nc4C(=O)N3
CHEMBL1827	453358	9.21	CCN1CCN(CC1)S(=O)(=O)c2cnc(O[C@H](C)COC)c(c2)C3=Nc4c(CC)n(Cc5ccccn5)nc4C(=O)N3
CHEMBL1827	453359	9.05	CCN1CCN(CC1)S(=O)(=O)c2cnc(O[C@H](C)COC)c(c2)C3=Nc4c(CC)n(CCOC)nc4C(=O)N3
CHEMBL1827	476069	6.15	CCOC(=O)c1sc(Nc2nc(cc(n2)N3CCC(O)CC3)N4CCC(O)CC4)nc1C
CHEMBL1827	477070	7.19	CCOC(=O)c1sc(Nc2nc(NC)cc(NCc3ccc(cc3)S(=O)(=O)N)n2)nc1C
CHEMBL1827	477071	7.14	CCOC(=O)c1sc(Nc2nc(NCc3ccc(cc3)S(=O)(=O)N)cc(n2)N4CCNCC4)nc1C
CHEMBL1827	477163	6.49	CCOC(=O)c1sc(Nc2nc(NCc3ccc(OC)c(OC)c3)cc(n2)N4CCNCC4)nc1C
CHEMBL1827	480299	6.43	CC(C)c1n[nH]c2C(=O)NC(=Nc12)C[C@@H]3CCCC[C@H]3Nc4ncc(C(=O)O)c(n4)C(F)(F)F
CHEMBL1827	487042	6.7	CCCc1nn(C)c2C(=O)NC(=Nc12)c3cc(ccc3OCC)S(=O)(=O)NCCNc4ccccc4
CHEMBL1827	487043	6.29	CCCc1nn(C)c2C(=O)NC(=Nc12)c3cc(ccc3OCC)S(=O)(=O)NCCNc4cccc5ccccc45
CHEMBL1827	487044	6.3	CCCc1nn(C)c2C(=O)NC(=Nc12)c3cc(ccc3OCC)S(=O)(=O)NCCNCC(=O)O
CHEMBL1827	487045	7.42	CCCc1nn(C)c2C(=O)NC(=Nc12)c3cc(ccc3OCC)S(=O)(=O)NCCN(CC(=O)O)S(=O)(=O)c4ccc(OCC)c(c4)C5=Nc6c(CCC)nn(C)c6C(=O)N5
CHEMBL1827	487046	6.51	CCCc1nn(C)c2C(=O)NC(=Nc12)c3cc(ccc3OCC)S(=O)(=O)NCCN(CCO)S(=O)(=O)c4ccc(OCC)c(c4)C5=Nc6c(CCC)nn(C)c6C(=O)N5
CHEMBL1827	488010	6.82	CCCc1nn(C)c2C(=O)NC(=Nc12)c3cc(ccc3OCC)S(=O)(=O)N4CCN(CC4)c5ccccc5OC
CHEMBL1827	488071	7.22	CCCc1nn(C)c2C(=O)NC(=Nc12)c3cc(ccc3OCC)S(=O)(=O)N4CCN(CC4)c5ccccc5F
CHEMBL1827	488072	7.15	CCCc1nn(C)c2C(=O)NC(=Nc12)c3cc(ccc3OCC)S(=O)(=O)N4CCN(CC4)c5ccc(F)cc5
CHEMBL1827	488146	7.0	CCCc1nn(C)c2C(=O)NC(=Nc12)c3cc(ccc3OCC)S(=O)(=O)N4CCN(CC4)c5cccc(Cl)c5
CHEMBL1827	488147	6.85	CCCc1nn(C)c2C(=O)NC(=Nc12)c3cc(ccc3OCC)S(=O)(=O)N4CCN(CC4)c5ccc(Cl)cc5
CHEMBL1827	488148	7.3	CCCc1nn(C)c2C(=O)NC(=Nc12)c3cc(ccc3OCC)S(=O)(=O)N4CCN(CC4)c5ccc(cc5)[N+](=O)[O-]
CHEMBL1827	488149	6.43	CCCc1nn(C)c2C(=O)NC(=Nc12)c3cc(ccc3OCC)S(=O)(=O)N4CCN(CC4)c5cccc6ccccc56
CHEMBL1827	488150	6.49	CCCc1nn(C)c2C(=O)NC(=Nc12)c3cc(ccc3OCC)S(=O)(=O)N4CCN(Cc5ccc6OCOc6c5)CC4
CHEMBL1827	488151	7.15	CCCc1nn(C)c2C(=O)NC(=Nc12)c3cc(ccc3OCC)S(=O)(=O)N4CCN(CC4)C5CCCCC5
CHEMBL1827	488153	6.28	CCCc1nn(C)c2C(=O)NC(=Nc12)c3cc(ccc3OCC)S(=O)(=O)N4CCN(CCOC(=O)CCCO[N+](=O)[O-])CC4
CHEMBL1827	492764	9.21	CCN1C(=O)C2C(N=C(N=[N+]=[N-])N2Cc3ccc(O)cc3)N4[C@H]5CCC[C@H]5N=C14
CHEMBL1827	492838	8.8	CCN1C(=O)C2C(N=C(OC)N2Cc3ccc(OC)c(Cl)c3)N4C[C@@H](Cc5ccccc5)N=C14
CHEMBL1827	492839	8.2	CCN1C(=O)C2C(N=CN2Cc3ccc(O)c(Br)c3)N4[C@H]5CCC[C@H]5N=C14
CHEMBL1827	510952	6.8	COc1ccc(cc1)C2=C(O[C@@H]3O[C@H](C)[C@@H](O)[C@H](O)[C@@H]3O)C(=O)c4c(O)cc(O)c(CC=C(C)C)c4O2
CHEMBL1827	510954	6.44	COc1ccc(cc1)C2=C(O[C@@H]3O[C@H](C)[C@@H](O)[C@H](O)[C@@H]3O)C(=O)c4c(O)cc(OCCO)c(CC=C(C)C)c4O2
CHEMBL1827	510955	7.13	COc1ccc(cc1)C2=C(OCCO)C(=O)c3c(O)cc(OCCO)c(CC=C(C)C)c3O2
CHEMBL1827	511666	7.7	CCOc1ccc(cc1)[C@@H]2N3[C@H](Cc4c2[nH]c5ccccc45)C(=O)NC3=O
CHEMBL1827	511667	8.0	CCOc1ccc(cc1)[C@H]2N3[C@H](Cc4c2[nH]c5ccccc45)C(=O)N(C)C3=O
CHEMBL1827	511668	8.0	CCOc1ccc(cc1)[C@H]2N3[C@H](Cc4c2[nH]c5ccccc45)C(=O)N(CC)C3=O
CHEMBL1827	511808	8.15	CCOc1ccc(cc1)[C@@H]2N3[C@H](Cc4c2[nH]c5ccccc45)C(=O)N(CC)C3=O
CHEMBL1827	511809	8.4	CCOc1ccc(cc1)[C@H]2N3[C@H](Cc4c2[nH]c5ccccc45)C(=O)N(Cc6ccccc6)C3=O
CHEMBL1827	511810	7.74	CCOc1ccc(cc1)[C@@H]2N3[C@H](Cc4c2[nH]c5ccccc45)C(=O)N(Cc6ccccc6)C3=O
CHEMBL1827	511811	8.15	CCOc1ccc(cc1)[C@H]2N3[C@H](Cc4c2[nH]c5ccccc45)C(=O)N(C6CCCCC6)C3=O
CHEMBL1827	511880	8.52	CCOc1ccc(cc1)[C@@H]2N3[C@H](Cc4c2[nH]c5ccccc45)C(=O)N(C6CCCCC6)C3=O
CHEMBL1827	511881	7.52	CCOc1ccc(cc1)[C@@H]2N3[C@H](Cc4c2[nH]c5ccccc45)C(=O)N(CCN(C)C)C3=O
CHEMBL1827	511882	7.7	CCOc1ccc(cc1)[C@@H]2N3[C@H](Cc4c2[nH]c5ccccc45)C(=O)N(Cc6cccnc6)C3=O
CHEMBL1827	511883	8.22	CCOc1ccc(cc1)[C@@H]2N3[C@H](Cc4c2[nH]c5ccccc45)C(=O)N(CCc6ccccn6)C3=O
CHEMBL1827	511949	7.0	CCOc1ccc(cc1)[C@@H]2N3[C@H](Cc4c2[nH]c5ccccc45)C(=O)N(CCn6cccc6)C3=O
CHEMBL1827	512228	6.0	CCCc1nn(C)c2C(=O)NC(=Nc12)c3ccccc3O
CHEMBL1827	512303	8.68	CCCc1nn(C)c2C(=O)NC(=Nc12)c3cc(ccc3OCC)S(=O)(=O)N4CCC(CC4)C(=O)N
CHEMBL1827	553751	6.06	CCOc1ccc(cc1C2=Nc3c(nc4ccccn34)C(=O)N2)S(=O)(=O)N5CCN(C)CC5
CHEMBL1827	555870	8.34	Fc1ccc(cc1)c2ccc3N=C(NCCN4CCOCC4)C(=O)N(CC5CCCCC5)c3n2
CHEMBL1827	555886	6.65	CC(C)CN1C(=O)C(=Nc2ccc(nc12)c3ccc(F)cc3)NCC4CCOCC4
CHEMBL1827	555896	9.08	COc1ccc(cn1)c2ccc3N=C(NCC4CCOCC4)C(=O)N(CC5CCCCC5)c3n2
CHEMBL1827	555905	7.47	CCCOCCN1C(=O)C(=Nc2ccc(nc12)c3ccncc3)NCC4CCOCC4
CHEMBL1827	555913	7.84	CCCOCCN1C(=O)C(=Nc2ccc(nc12)c3ccc(OC)nc3)NCC(=O)N(C)C
CHEMBL1827	556706	9.05	CCCOCCN1C(=O)C(=Nc2ccc(cc12)c3ccc(OC)nc3)NCCN4CCOCC4
CHEMBL1827	557583	8.6	Fc1ccc(cc1)c2ccc3N=C(NCC4CCOCC4)C(=O)N(Cc5cccnc5)c3n2
CHEMBL1827	557601	7.87	Fc1ccc(cc1)c2ccc3N=C(NCc4cccnc4)C(=O)N(CC5CCCCC5)c3n2
CHEMBL1827	557609	7.48	CCCOCCN1C(=O)C(=Nc2ccc(nc12)c3ccc(F)cc3)NCCN4CCOCC4
CHEMBL1827	557619	8.68	COc1ccc(cn1)c2ccc3N=C(NCC(=O)N(C)C)C(=O)N(CC4CCCCC4)c3n2
CHEMBL1827	559300	7.69	Fc1ccc(cc1)c2ccc3N=C(NCC4CCOCC4)C(=O)N(Cc5ccccn5)c3n2
CHEMBL1827	559316	8.46	CN(C)C(=O)CNC1=Nc2ccc(nc2N(CC3CCCCC3)C1=O)c4ccc(F)cc4
CHEMBL1827	559334	8.485	COc1ccc(cn1)c2ccc3N=C(NCCN4CCOCC4)C(=O)N(CC5CCCCC5)c3n2
CHEMBL1827	559342	8.54	Oc1ccc(cn1)c2ccc3N=C(NCC4CCOCC4)C(=O)N(CC5CCCCC5)c3n2
CHEMBL1827	559363	6.27	CCCOCCN1C(=O)C(=Nc2ccc(nc12)c3ccc(O)nc3)NCCN4CCOCC4
CHEMBL1827	559364	7.29	CCCN1C=CC(=O)c2c(N)nc(cc12)c3ccccc3
CHEMBL1827	561129	7.55	NC1=Nc2ccc(nc2N(CC3CCCCC3)C1=O)c4ccc(F)cc4
CHEMBL1827	561130	8.8	Fc1ccc(cc1F)c2ccc3N=C(NCCN4CCOCC4)C(=O)N(CC5CCCCC5)c3n2
CHEMBL1827	561147	8.22	Cc1onc(C)c1c2ccc3N=C(NCCN4CCOCC4)C(=O)N(CC5CCCCC5)c3n2
CHEMBL1827	561175	7.44	CCCOCCN1C(=O)C(=Nc2ccc(nc12)c3c(C)onc3C)NCCN4CCOCC4
CHEMBL1827	562040	8.92	CCCOCCN1C(=O)C(=Nc2cnc(nc12)c3ccc(OC)nc3)NCCN4CCOCC4
CHEMBL1827	562041	8.92	CCCOCCN1C(=O)C(=Nc2ncc(nc12)c3ccc(OC)nc3)NCCN4CCOCC4
CHEMBL1827	562047	10.15	CCCOCCN1C(=O)C(=Nc2cnc(cc12)c3ccc(OC)nc3)NCCN4CCOCC4
CHEMBL1827	562048	9.47	CCCOCCN1C(=O)C(=Nc2ncc(cc12)c3ccc(OC)nc3)NCCN4CCOCC4
CHEMBL1827	562905	6.83	CCOCCN1C(=O)C(=Nc2ccc(nc12)c3ccc(F)cc3)NCC4CCOCC4
CHEMBL1827	563711	8.58	CCCOCCN1C(=O)C(=Nc2ccc(nc12)c3ccc(OC)nc3)NCCN4CCOCC4
CHEMBL1827	564648	7.28	CC(C)OCCN1C(=O)C(=Nc2ccc(nc12)c3ccc(F)c(F)c3)NCCN4CCOCC4
CHEMBL1827	564696	7.37	CCCCCN1C(=O)CN(C)c2ncc(cc12)c3ccc(F)c(F)c3
CHEMBL1827	566399	8.7	COc1ccc(CN2C(=O)C(=Nc3ccc(nc23)c4ccc(F)c(F)c4)NCCN5CCOCC5)cc1
CHEMBL1827	566400	8.57	Fc1ccc(cc1)c2ccc3N=C(NCC4CCOCC4)C(=O)N(Cc5cc(F)cc(F)c5)c3n2
CHEMBL1827	566412	8.52	Fc1ccc(cc1)c2ccc3N=C(NCC4CCOCC4)C(=O)N(CC5CCCCC5)c3n2
CHEMBL1827	566435	7.65	CCCOCCN1C(=O)C(=Nc2ccc(nc12)c3ccc(F)cc3)NCC4CCOCC4
CHEMBL1827	566454	8.26	O=C1N(CC2CCCCC2)c3nc(ccc3N=C1NCC4CCOCC4)c5ccncc5
CHEMBL1827	566478	7.57	CCCOCCN1C(=O)C(=Nc2ccc(nc12)c3cnc(OC)nc3)NCCN4CCOCC4
CHEMBL1827	566487	7.6	COc1ccc(CN2C(=O)C=Cc3ccc(cc23)c4ccncc4)cc1
CHEMBL1827	568242	8.89	COc1ccc(CN2C(=O)C(=Nc3ccc(nc23)c4ccc(F)cc4)NCCN5CCOCC5)cc1
CHEMBL1827	568290	9.52	COc1ncc(cn1)c2ccc3N=C(NCC4CCOCC4)C(=O)N(CC5CCCCC5)c3n2
CHEMBL1827	568299	8.64	CCCOCCN1C(=O)C(=Nc2ccc(nc12)c3ccc(OC)nc3)NCC4CCOCC4
CHEMBL1827	571644	6.46	C[C@@H]1CN(Cc2ccc3nccnc3c2)C[C@H]1C4=Nc5c(cnn5C6CCCC6)C(=O)N4
CHEMBL1827	580145	8.93	CCCOCCN1C(=O)C(=Nc2ncc(cc12)c3ccc(OC)nc3)NCCO
CHEMBL1827	580146	9.05	CCCOCCN1C(=O)C(=Nc2cnc(cc12)c3ccc(OC)nc3)NCCO
CHEMBL1827	580154	9.77	CCCOCCN1C(=O)C(=Nc2ncc(cc12)c3ccc(OC)nc3)NCCOCC
CHEMBL1827	580155	10.4	CCCOCCN1C(=O)C(=Nc2cnc(cc12)c3ccc(OC)nc3)NCc4ccccn4
CHEMBL1827	580156	9.55	CCCOCCN1C(=O)C(=Nc2ncc(cc12)c3ccc(OC)nc3)NCc4cnccn4
CHEMBL1827	580157	9.89	CCCOCCN1C(=O)C(=Nc2cnc(cc12)c3ccc(OC)nc3)NCC(=O)N4CCC(O)CC4
CHEMBL1827	580158	8.93	CCCOCCN1C(=O)C(=Nc2ncc(cc12)c3ccc(OC)nc3)NCC(=O)N4CCOCC4
CHEMBL1827	580159	9.42	CCCOCCN1C(=O)C(=Nc2ncc(cc12)c3ccc(OC)nc3)NCC(=O)N4CCN(CC)CC4
CHEMBL1827	580166	9.11	CCCOCCN1C(=O)C(=Nc2cnc(cc12)c3ccc(OC)nc3)NCCN(C)C
CHEMBL1827	580167	9.89	CCCOCCN1C(=O)C(=Nc2cnc(cc12)c3ccc(OC)nc3)NCC(=O)N4CCN(CC)CC4
CHEMBL1827	580168	9.26	CCCOCCN1C(=O)C(=Nc2ncc(cc12)c3ccc(OC)nc3)N[C@@H](C)CO
CHEMBL1827	580172	9.96	CCCOCCN1C(=O)C(=Nc2cnc(cc12)c3ccc(OC)nc3)NCCOCC
CHEMBL1827	580173	9.85	CCCOCCN1C(=O)C(=Nc2ncc(cc12)c3ccc(OC)nc3)NCC4CCOCC4
CHEMBL1827	580174	10.22	CCCOCCN1C(=O)C(=Nc2cnc(cc12)c3ccc(OC)nc3)NCc4cnccn4
CHEMBL1827	580175	9.82	CCCOCCN1C(=O)C(=Nc2cnc(cc12)c3ccc(OC)nc3)NCC(=O)N4CCOCC4
CHEMBL1827	580176	9.15	CCCOCCN1C(=O)C(=Nc2ncc(cc12)c3ccc(OC)nc3)NCCCO
CHEMBL1827	580183	10.3	CCCOCCN1C(=O)C(=Nc2cnc(cc12)c3ccc(OC)nc3)NCC4CCCO4
CHEMBL1827	580184	9.62	CCCOCCN1C(=O)C(=Nc2cnc(cc12)c3ccc(OC)nc3)N[C@@H](C)CO
CHEMBL1827	580190	7.79	CCCOCCN1C(=O)C(=Nc2ncc(cc12)c3ccc(OC)nc3)NCCN
CHEMBL1827	580193	8.59	CCCOCCN1C(=O)C(=Nc2ncc(cc12)c3ccc(OC)nc3)NCC(=O)N
CHEMBL1827	580194	9.6	CCCOCCN1C(=O)C(=Nc2cnc(cc12)c3ccc(OC)nc3)N[C@H](CC)CO
CHEMBL1827	580195	9.49	CCCOCCN1C(=O)C(=Nc2ncc(cc12)c3ccc(OC)nc3)N[C@@H]4CC[C@@H](O)CC4
CHEMBL1827	580202	9.6	CCCOCCN1C(=O)C(=Nc2cnc(cc12)c3ccc(OC)nc3)NCCN
CHEMBL1827	580203	10.3	CCCOCCN1C(=O)C(=Nc2cnc(cc12)c3ccc(OC)nc3)N[C@@H]4CC[C@@H](O)CC4
CHEMBL1827	580214	9.17	CCCOCCN1C(=O)C(=Nc2cnc(cc12)c3ccc(OC)nc3)NCC(=O)N
CHEMBL1827	580215	9.37	CCCOCCN1C(=O)C(=Nc2ncc(cc12)c3ccc(OC)nc3)NCC(=O)NC
CHEMBL1827	580216	8.78	CCCOCCN1C(=O)C(=Nc2cnc(cc12)c3ccc(OC)nc3)NCC(=O)N4CCNCC4
CHEMBL1827	580234	10.15	CCCOCCN1C(=O)C(=Nc2cnc(cc12)c3ccc(OC)nc3)NCC(=O)NC
CHEMBL1827	580243	9.59	CCCOCCN1C(=O)C(=Nc2cnc(cc12)c3ccc(OC)nc3)NCCCO
CHEMBL1827	580252	8.53	CCCOCCN1C(=O)C(=Nc2ncc(cc12)c3ccc(OC)nc3)NCC(=O)O
CHEMBL1827	580253	8.98	CCCOCCN1C(=O)C(=Nc2cnc(cc12)c3ccc(OC)nc3)NCC(=O)O
CHEMBL1827	580254	9.47	CCCOCCN1C(=O)C(=Nc2ncc(cc12)c3ccc(OC)nc3)NC[C@H](C)O
CHEMBL1827	580255	10.05	CCCOCCN1C(=O)C(=Nc2cnc(cc12)c3ccc(OC)nc3)NC[C@H](C)O
CHEMBL1827	580270	8.59	CCCOCCN1C(=O)C(=Nc2ncc(cc12)c3ccc(OC)nc3)NCC(=O)N(C)C
CHEMBL1827	580271	10.1	CCCOCCN1C(=O)C(=Nc2cnc(cc12)c3ccc(OC)nc3)NCC(=O)N4CCCC4
CHEMBL1827	580272	9.27	CCCOCCN1C(=O)C(=Nc2ncc(cc12)c3ccc(OC)nc3)NC[C@@H](C)O
CHEMBL1827	580281	8.4	CCCOCCN1C(=O)C(=Nc2ncc(cc12)c3ccc(OC)nc3)NCCN(C)C
CHEMBL1827	580282	8.955	CCCOCCN1C(=O)C(=Nc2cnc(cc12)c3ccc(OC)nc3)NCCNCCO
CHEMBL1827	580283	9.49	CCCOCCN1C(=O)C(=Nc2ncc(cc12)c3ccc(OC)nc3)NCC(=O)N4CCN(C)CC4
CHEMBL1827	580284	10.0	CCCOCCN1C(=O)C(=Nc2cnc(cc12)c3ccc(OC)nc3)NC[C@@H](C)O
CHEMBL1827	580289	9.17	CCCOCCN1C(=O)C(=Nc2cnc(cc12)c3ccc(OC)nc3)NCC(=O)N(C)C
CHEMBL1827	580290	10.15	CCCOCCN1C(=O)C(=Nc2cnc(cc12)c3ccc(OC)nc3)NCC(=O)N4CCN(C)CC4
CHEMBL1827	580291	9.06	CCCOCCN1C(=O)C(=Nc2ncc(cc12)c3ccc(OC)nc3)N[C@H](C)CO
CHEMBL1827	580300	9.44	CCCOCCN1C(=O)C(=Nc2ncc(cc12)c3ccc(OC)nc3)NCc4ccccn4
CHEMBL1827	580301	9.85	CCCOCCN1C(=O)C(=Nc2cnc(cc12)c3ccc(OC)nc3)N[C@H](C)CO
CHEMBL1827	597369	8.48	CCCOCCN1C(=O)C(=Nc2cnc(cc12)c3ccc(OC)nc3)N4CCNCC4
CHEMBL1827	597370	8.62	CCCOCCN1C(=O)C(=Nc2cnc(cc12)c3ccc(OC)nc3)N4C[C@H]5C[C@@H]4CN5
CHEMBL1827	597371	9.66	CCCOCCN1C(=O)C(=Nc2cnc(cc12)c3ccc(OC)nc3)N4CCN(CC)CC4
CHEMBL1827	597403	9.7	CCCOCCN1C(=O)C(=Nc2cnc(cc12)c3ccc(OC)nc3)N4CCN(CCO)CC4
CHEMBL1827	597404	9.74	CCCOCCN1C(=O)C(=Nc2cnc(cc12)c3ccc(OC)nc3)N4CCN(CCCO)CC4
CHEMBL1827	597405	9.14	CCCOCCN1C(=O)C(=Nc2cnc(cc12)c3ccc(OC)nc3)N4CCCN(CCO)CC4
CHEMBL1827	597406	8.97	CCCOCCN1C(=O)C(=Nc2cnc(cc12)c3ccc(OC)nc3)N4CCCN(CCCO)CC4
CHEMBL1827	597439	9.51	CCCOCCN1C(=O)C(=Nc2cnc(cc12)c3ccc(OC)nc3)N4CCN(C[C@H](C)O)CC4
CHEMBL1827	597440	9.64	CCCOCCN1C(=O)C(=Nc2cnc(cc12)c3ccc(OC)nc3)N4CCN(C[C@@H](C)O)CC4
CHEMBL1827	597441	9.68	CCCOCCN1C(=O)C(=Nc2cnc(cc12)c3ccc(OC)nc3)N4CCN(CC(C)(C)O)CC4
CHEMBL1827	597442	9.48	CCCOCCN1C(=O)C(=Nc2cnc(cc12)c3ccc(OC)nc3)N4CCN(CC4)[C@@H](C)[C@@H](C)O
CHEMBL1827	597476	9.52	CCCOCCN1C(=O)C(=Nc2cnc(cc12)c3ccc(OC)nc3)N4CCN(CC4)[C@H](C)[C@@H](C)O
CHEMBL1827	624802	6.54	CCN1C(=O)[C@H]2Cc3c([nH]c4ccccc34)[C@H](N2C1=O)c5ccccc5Br
CHEMBL1827	624804	6.19	CCN1C(=O)[C@@H]2Cc3c([nH]c4ccccc34)[C@@H](N2C1=O)c5ccccc5Br
CHEMBL1827	624805	7.42	CCN1C(=O)[C@@H]2Cc3c([nH]c4ccccc34)[C@H](N2C1=O)c5ccccc5Br
CHEMBL1827	624895	7.0	CN1CC(=O)N2[C@H](Cc3c([nH]c4ccccc34)[C@H]2c5ccccc5Br)C1=O
CHEMBL1827	624898	7.22	CN1CC(=O)N2[C@@H](Cc3c([nH]c4ccccc34)[C@H]2c5ccccc5Br)C1=O
CHEMBL1827	624899	6.49	CCN1CC(=O)N2[C@H](Cc3c([nH]c4ccccc34)[C@H]2c5ccccc5Br)C1=O
CHEMBL1827	624972	7.3	CCN1CC(=O)N2[C@@H](Cc3c([nH]c4ccccc34)[C@H]2c5ccccc5Br)C1=O
CHEMBL1827	624973	6.59	CCCCN1CC(=O)N2[C@H](Cc3c([nH]c4ccccc34)[C@H]2c5ccccc5Br)C1=O
CHEMBL1827	625006	7.3	CCCCN1CC(=O)N2[C@@H](Cc3c([nH]c4ccccc34)[C@H]2c5ccccc5Br)C1=O
CHEMBL1827	625039	7.4	Brc1ccccc1[C@H]2N3[C@@H](Cc4c2[nH]c5ccccc45)C(=O)N(Cc6ccccc6)CC3=O
CHEMBL1827	625286	8.5	CCc1nn(CCOCC(F)(F)F)c2c(Nc3ccncn3)nc(nc12)N4CCCNCC4
CHEMBL1827	625287	8.19	CCc1nn(CCOCC(F)(F)F)c2c(Nc3ccncn3)nc(nc12)N4CCCN(C)CC4
CHEMBL1827	625288	9.46	CCc1nn(CCOCC(F)(F)F)c2c(Nc3ccncn3)nc(nc12)N(C)C4CCN(C)CC4
CHEMBL1827	625289	9.85	C[C@@H]1CN(CCN1)c2nc(Nc3ccncn3)c4c(n2)c(C)nn4CCOCC(F)(F)F
CHEMBL1827	625410	10.15	CCc1nn(CCOCC(F)(F)F)c2c(Nc3ccncn3)nc(nc12)N4CCN[C@H](C)C4
CHEMBL1827	625411	9.03	C[C@H]1CN(CCN1)c2nc(Nc3ccncn3)c4c(n2)c(C)nn4CCOCC(F)(F)F
CHEMBL1827	625412	8.02	CCc1nn(CCOCC(F)(F)F)c2c(Nc3ccncn3)nc(NCCN)nc12
CHEMBL1827	625413	8.41	CCc1nn(CCOCC(F)(F)F)c2c(Nc3ccncn3)nc(nc12)N4CCOCC4
CHEMBL1827	625517	8.53	CCc1nn(CCOCC(F)(F)F)c2c(Nc3ccncn3)nc(nc12)N4CCNC(=O)C4
CHEMBL1827	626365	9.4	CCOCCn1nc(CC)c2nc(nc(Nc3ccccn3)c12)N4CCNCC4
CHEMBL1827	626366	9.52	CCCOCCn1nc(CC)c2nc(nc(Nc3ccccn3)c12)N4CCNCC4
CHEMBL1827	626367	9.07	CCc1nn(CCOC(C)C)c2c(Nc3ccccn3)nc(nc12)N4CCNCC4
CHEMBL1827	626430	9.19	CCc1nn(CCOCC(F)(F)F)c2c(Nc3ccccn3)nc(nc12)N4CCNCC4
CHEMBL1827	626431	9.11	Cc1cccc(Nc2nc(nc3c(C)nn(CCOCC(F)(F)F)c23)N4CCNCC4)n1
CHEMBL1827	626432	9.0	CCc1nn(CCOCC(F)(F)F)c2c(Nc3cccc(C)n3)nc(nc12)N4CCNCC4
CHEMBL1827	626433	8.74	Cc1ccnc(Nc2nc(nc3c(C)nn(CCOCC(F)(F)F)c23)N4CCNCC4)c1
CHEMBL1827	626525	8.48	CCc1nn(CCOCC(F)(F)F)c2c(Nc3cc(C)ccn3)nc(nc12)N4CCNCC4
CHEMBL1827	626526	10.05	CCc1nn(CCOCC(F)(F)F)c2c(Nc3ccc(F)cc3)nc(nc12)N4CCNCC4
CHEMBL1827	626527	9.82	CCc1nn(CCOCC(F)(F)F)c2c(Nc3ccncn3)nc(nc12)N4CCNCC4
CHEMBL1827	626528	8.01	Cc1nn(CCOCC(F)(F)F)c2c(Nc3ccncn3)nc(nc12)N4CCCNCC4
CHEMBL1827	628147	9.3	CCOCCn1nc(C)c2nc(nc(Nc3ccccn3)c12)N4CCNCC4
CHEMBL1827	628149	10.15	CCOCCn1nc(CC)c2nc(nc(Nc3ccccc3)c12)N4CCNCC4
CHEMBL1827	628216	9.19	CCOCCn1nc(C)c2nc(nc(Nc3cccc(C)n3)c12)N4CCNCC4
CHEMBL1827	628217	8.96	CCOCCn1nc(CC)c2nc(nc(Nc3cccc(C)n3)c12)N4CCNCC4
CHEMBL1827	628218	8.85	CCOCCn1nc(C)c2nc(nc(Nc3cc(C)ccn3)c12)N4CCNCC4
CHEMBL1827	628219	9.42	CCOCCn1nc(CC)c2nc(nc(Nc3cc(C)ccn3)c12)N4CCNCC4
CHEMBL1827	628272	8.48	CCOCCn1nc(CC)c2nc(nc(Nc3ccc(C)cn3)c12)N4CCNCC4
CHEMBL1827	628273	8.26	CCOCCn1nc(CC)c2nc(nc(Nc3ncccc3C)c12)N4CCNCC4
CHEMBL1827	628274	8.59	CCOCCn1nc(C)c2nc(nc(Nc3cc(C)ccn3)c12)N4CCN(C)CC4
CHEMBL1827	628275	9.05	CCOCCn1nc(CC)c2nc(nc(Nc3cc(C)ccn3)c12)N4CCN(C)CC4
CHEMBL1827	628329	8.6	CCOCCn1nc(CC)c2nc(nc(Nc3cc(C)ccn3)c12)N4CCN[C@H](C)C4
CHEMBL1827	628330	8.92	CCOCCn1nc(CC)c2nc(nc(Nc3cc(C)ccn3)c12)N4CCN[C@@H](C)C4
CHEMBL1827	628331	9.12	CCOCCn1nc(CC)c2nc(nc(Nc3cc(C)ccn3)c12)N4CCCNCC4
CHEMBL1827	628332	8.64	CCOCCn1nc(C)c2nc(NC3CCNCC3)nc(Nc4cc(C)ccn4)c12
CHEMBL1827	628381	9.7	CCOCCn1nc(CC)c2nc(NC3CCNCC3)nc(Nc4cc(C)ccn4)c12
CHEMBL1827	628382	9.14	CCOCCn1nc(CC)c2nc(NC3CCN(C)CC3)nc(Nc4cc(C)ccn4)c12
CHEMBL1827	628383	8.7	CCOCCn1nc(CC)c2nc(NC3CCN(CC)CC3)nc(Nc4cc(C)ccn4)c12
CHEMBL1827	628384	10.06	CCOCCn1nc(CC)c2nc(nc(Nc3cc(C)ccn3)c12)N(C)C4CCN(C)CC4
CHEMBL1827	628438	9.38	CCOCCn1nc(CC)c2nc(nc(Nc3cc(C)ccn3)c12)N(C)C4CCNC4
CHEMBL1827	628439	8.64	CCOCCn1nc(C)c2nc(nc(Nc3cc(C)ccn3)c12)N4CCC(N)CC4
CHEMBL1827	628440	9.11	CCOCCn1nc(CC)c2nc(nc(Nc3cc(C)ccn3)c12)N4CCC(N)CC4
CHEMBL1827	628441	9.46	CCOCCn1nc(C)c2nc(NCC3CCNCC3)nc(Nc4cc(C)ccn4)c12
CHEMBL1827	628490	10.96	CCOCCn1nc(CC)c2nc(NCC3CCNCC3)nc(Nc4cc(C)ccn4)c12
CHEMBL1827	628491	10.15	CCOCCn1nc(C)c2nc(nc(Nc3cc(C)ccn3)c12)N4CCC(CN)CC4
CHEMBL1827	628493	8.92	CCOCCn1nc(C)c2nc(NC3CCOCC3)nc(Nc4cc(C)ccn4)c12
CHEMBL1827	628555	10.15	CCOCCn1nc(CC)c2nc(nc(Nc3cc(C)ccn3)c12)N4CCC(CO)CC4
CHEMBL1827	628556	9.72	CCOCCn1nc(C)c2nc(nc(Nc3cc(C)ccn3)c12)N4CCC(CC4)C(=O)N
CHEMBL1827	628557	10.1	CCOCCn1nc(CC)c2nc(nc(Nc3cc(C)ccn3)c12)N4CCC(CC4)C(=O)N
CHEMBL1827	628558	10.1	CCOCCn1nc(CC)c2nc(nc(Nc3cc(C)ccn3)c12)N4CCCC(C4)C(=O)N
CHEMBL1827	628606	10.3	CCOCCn1nc(C)c2nc(nc(Nc3cc(C)ccn3)c12)N4CCC(CC4)C(=O)O
CHEMBL1827	628607	10.4	CCOCCn1nc(CC)c2nc(nc(Nc3cc(C)ccn3)c12)N4CCC(CC4)C(=O)O
CHEMBL1827	631620	6.25	CCCc1nc(C)c2c(NS(=O)(=O)C)nc3ccc(OC)nc3n12
CHEMBL1827	631853	6.04	CCCc1nc(C)c2c(C)nc3ccc(OC)nc3n12
CHEMBL1827	653433	8.1	COC(=O)C1=C(c2cc(OC)c(OC)c(OC)c2)c3ccc(OCc4ccccn4)cc3C(=O)N1c5ccc(N)cc5
CHEMBL1827	662790	6.0	CCOc1cc2cc(CO)c(CO)c(c3ccnc(c3)N4N=C(c5cccnc5)c6ccccc6C4=O)c2cc1OC
CHEMBL1827	663040	6.98	Cc1ccc2nc(nc(NCc3ccccc3)c2c1)c4cccnc4
CHEMBL1827	663261	7.36	COC(=O)C1=C(c2cc(OC)c(Br)c(OC)c2)c3ccc(OCc4ccccn4)cc3C(=O)N1c5ccc(N)cc5
CHEMBL1827	663533	9.28	C#Cc1ccc2nc(nc(NCc3ccccc3)c2c1)n4ccnc4
CHEMBL1827	663883	8.36	COc1ccc(CNc2nnc(N3CCC(O)CC3)c4ccc(Cl)cc24)cc1Cl
CHEMBL1827	663899	8.55	Clc1ccc2nc(nc(NCc3ccccc3)c2c1)n4ccnc4
CHEMBL1827	663997	8.77	COc1ccc(CNc2nnc(N3CCN(CCO)CC3)c4ccc(cc24)C#N)cc1Cl
CHEMBL1827	664111	9.5	COC(=O)C1=C(c2cc(OC)c(OC)c(OC)c2)c3ccnc(OCc4ncccn4)c3C(=O)N1Cc5ccnc(C)c5
CHEMBL1827	664130	6.2	C(Nc1nc(nc2ccccc12)n3ccnc3)c4occc4
CHEMBL1827	664219	6.89	COC(=O)C1=C(c2cc(OC)c(OC)c(OC)c2)c3ccc(OCc4ccccc4)cc3C(=O)N1c5ccc(N)cc5
CHEMBL1827	664839	7.43	COC(=O)C1=C(c2cc(OC)c(C)c(OC)c2)c3ccc(OCc4ccccn4)cc3C(=O)N1c5ccc(N)cc5
CHEMBL1827	664848	8.7	COc1ccc(CNc2nnc(N3CCC(O)CC3)c4ccc(cc24)C(=O)N)cc1Cl
CHEMBL1827	664862	6.12	COc1cccc(Nc2nc(nc3ccccc23)c4ccccc4)c1
CHEMBL1827	664863	6.44	C(Nc1nc(nc2ccccc12)c3cccnc3)c4cccs4
CHEMBL1827	665066	9.52	COc1ccc(CNc2nnc(N3CCC(O)CC3)c4ccc(cc24)[N+](=O)[O-])cc1Cl
CHEMBL1827	665288	9.15	COc1ccc(CNc2nnc(N3CCC(C)(O)CC3)c4ccc(cc24)C#N)cc1Cl
CHEMBL1827	665501	9.1	COc1ccc(CNc2nnc(N3CCS(=O)(=O)CC3)c4ccc(cc24)C#N)cc1Cl
CHEMBL1827	665539	7.14	COc1ccc2nc(nc(NCc3occc3)c2c1)n4ccnc4
CHEMBL1827	665628	6.0	CCCCCOc1ccccc1c2nc3cc[nH]cc3n2
CHEMBL1827	665707	7.72	COc1ccc(CNc2nnc(N3CCN(CC3)c4ncccn4)c5ccc(cc25)C#N)cc1Cl
CHEMBL1827	665810	6.7	COc1cc2cc(CO)cc(c3ccnc(c3)N4N=C(c5cccnc5)c6ccccc6C4=O)c2cc1OC
CHEMBL1827	665909	8.96	COC1CCN(CC1)c2nnc(NCc3ccc(OC)c(Cl)c3)c4cc(ccc24)C#N
CHEMBL1827	666916	8.02	COC(=O)C1=C(c2cc(OC)c(OC)c(OC)c2)c3ccc(OCc4cccnc4)cc3C(=O)N1c5ccc(N)cc5
CHEMBL1827	666929	9.3	COc1ccc(CNc2nnc(N3CCC(CC3)C(=O)N)c4ccc(cc24)C#N)cc1Cl
CHEMBL1827	666933	8.57	COc1ccc(CNc2nnc(NCc3ccccn3)c4ccc(cc24)C#N)cc1Cl
CHEMBL1827	666960	8.0	[O-][N+](=O)c1ccc2nc(nc(NCc3ccccc3)c2c1)c4cccnc4
CHEMBL1827	667127	7.85	COc1ccc(CNc2nnc(N3CCC(CC3)NS(=O)(=O)C)c4ccc(cc24)C#N)cc1Cl
CHEMBL1827	667132	8.17	COc1ccc(CNc2nnc(NCc3cccnc3)c4ccc(cc24)C#N)cc1Cl
CHEMBL1827	667134	8.92	COc1ccc(CNc2nnc(N3CCCC(O)C3)c4ccc(cc24)C#N)cc1Cl
CHEMBL1827	667365	7.59	Clc1ccc2nc(nc(NCc3ccccc3)c2c1)c4cccnc4
CHEMBL1827	667367	6.27	C(Cc1ccccc1)Nc2nc(nc3ccccc23)c4cccnc4
CHEMBL1827	667533	9.15	COc1ccc(CNc2nnc(N3CC[S+]([O-])CC3)c4ccc(cc24)C#N)cc1Cl
CHEMBL1827	667729	9.14	COc1ccc(CNc2nnc(N3CCC(O)CC3)c4ccc(cc24)C(F)(F)F)cc1Cl
CHEMBL1827	667928	6.82	COc1ccc(CNc2nnc(NCc3ccc(OC)c(Cl)c3)c4cc(ccc24)C#N)cc1Cl
CHEMBL1827	667930	9.49	COc1ccc(CNc2nnc(N3CCSCC3)c4ccc(cc24)C#N)cc1Cl
CHEMBL1827	667934	8.82	COc1ccc(CNc2nnc(c3ccc(cc23)C#N)n4ccnc4)cc1Cl
CHEMBL1827	667968	8.64	Brc1ccc2nc(nc(NCc3ccccc3)c2c1)n4ccnc4
CHEMBL1827	668138	9.15	COc1ccc(CNc2nnc(N3CCC(CCO)CC3)c4ccc(cc24)C#N)cc1Cl
CHEMBL1827	668167	6.78	Fc1ccc2nc(nc(NCc3ccccc3)c2c1)c4cccnc4
CHEMBL1827	668418	8.17	COc1ccc(CNc2nnc(NCc3ccncc3)c4ccc(cc24)C#N)cc1Cl
CHEMBL1827	668512	6.22	COc1ccc(CNc2nnc(N3CCC(O)CC3)c4ccc(cc24)C(=O)O)cc1Cl
CHEMBL1827	668523	6.1	CCOc1cc2c(c(CO)c(CO)cc2cc1OC)c3ccnc(c3)N4N=C(c5cccnc5)c6ccccc6C4=O
CHEMBL1827	668618	9.28	COc1ccc(CNc2nnc(N3CCC(=O)CC3)c4ccc(cc24)C#N)cc1Cl
CHEMBL1827	668619	8.72	COc1ccc(CNc2nnc(N3CCC=CC3)c4ccc(cc24)C#N)cc1Cl
CHEMBL1827	668768	9.03	COc1ccc(CNc2nnc(N3CCC(CO)CC3)c4ccc(cc24)C#N)cc1Cl
CHEMBL1827	669012	7.92	COC(=O)C1=C(c2cc(OC)c(OC)c(OC)c2)c3ccc(OCc4ccncc4)cc3C(=O)N1c5ccc(N)cc5
CHEMBL1827	669033	6.92	Clc1ccc2nc(nc(NCc3occc3)c2c1)c4cccnc4
CHEMBL1827	669034	6.0	Clc1cccc(Nc2nc(nc3ccccc23)c4ccccc4)c1
CHEMBL1827	669099	9.26	COc1ccc(CNc2nnc(N3CCCCC3)c4ccc(cc24)C#N)cc1Cl
CHEMBL1827	669166	8.91	COc1ccc(CNc2nnc(N3CCNCC3)c4ccc(cc24)C#N)cc1Cl
CHEMBL1827	669170	6.96	CS(=O)(=O)c1ccc2nc(nc(NCc3ccccc3)c2c1)n4ccnc4
CHEMBL1827	669358	8.51	COc1ccc(CNc2nnc(N3CCC(CC3)C(=O)O)c4ccc(cc24)C#N)cc1Cl
CHEMBL1827	669541	6.64	C(Nc1nc(nc2ccccc12)n3ccnc3)C4CCCCC4
CHEMBL1827	669648	9.02	COc1ccc(CNc2nnc(N3CCN(C)CC3)c4ccc(cc24)C#N)cc1Cl
CHEMBL1827	669650	6.07	C(Cc1ccccc1)Nc2nc(nc3ccccc23)n4ccnc4
CHEMBL1827	669661	6.32	Fc1ccc2c(NCc3ccccc3)nc(nc2c1)c4cccnc4
CHEMBL1827	669676	7.85	CSc1ccc2nc(nc(NCc3ccccc3)c2c1)n4ccnc4
CHEMBL1827	669806	7.8	COc1ccc2nc(nc(NCc3ccccc3)c2c1)n4ccnc4
CHEMBL1827	670305	8.59	COc1ccc(CNc2nnc(NCCCO)c3ccc(cc23)C#N)cc1Cl
CHEMBL1827	670408	8.59	[O-][N+](=O)c1ccc2nc(nc(NCc3ccccc3)c2c1)n4ccnc4
CHEMBL1827	670455	9.07	COc1ccc(CNc2nnc(N3CCC(O)CC3)c4cc(Cl)c(Cl)cc24)cc1Cl
CHEMBL1827	670691	7.96	COc1ccc(CNc2nnc(N3CCN(CC3)c4ccccn4)c5ccc(cc25)C#N)cc1Cl
CHEMBL1827	1051510	7.2	CN1C(=O)c2[nH]c(Cc3ccc(cc3)C(F)(F)F)nc2N4[C@H]5CCC[C@H]5N=C14
CHEMBL1827	1062599	6.24	COC(=O)[C@@H]1Cc2c([nH]c3ccccc23)[C@H](N1)c4ccc(Cl)cc4Cl
CHEMBL1827	1062606	8.0	CCN1C(=O)[C@H]2Cc3c([nH]c4ccccc34)[C@H](N2C1=O)c5ccc(Cl)cc5Cl
CHEMBL1827	1062607	7.05	CCN1C(=O)[C@H]2Cc3c([nH]c4ccccc34)[C@@H](N2C1=O)c5ccc(Cl)cc5Cl
CHEMBL1827	1062608	6.07	CCN1C(=O)[C@@H]2Cc3c([nH]c4ccccc34)[C@@H](N2C1=O)c5ccc(Cl)cc5Cl
CHEMBL1827	1062609	8.15	CCN1C(=O)[C@@H]2Cc3c([nH]c4ccccc34)[C@H](N2C1=O)c5ccc(Cl)cc5Cl
CHEMBL1827	1062610	6.82	CCN1C(=O)[C@H]2Cc3c([nH]c4ccccc34)[C@H](N2C1=O)c5ccc(Cl)c(Cl)c5
CHEMBL1827	1062613	6.52	CCN1C(=O)[C@@H]2Cc3c([nH]c4ccccc34)[C@H](N2C1=O)c5ccc(Cl)c(Cl)c5
CHEMBL1827	1062616	6.23	CC(C)(C)N1C(=O)[C@H]2Cc3c([nH]c4ccccc34)[C@H](N2C1=O)c5ccc(Cl)cc5Cl
CHEMBL1827	1062619	7.15	CC(C)(C)N1C(=O)[C@@H]2Cc3c([nH]c4ccccc34)[C@H](N2C1=O)c5ccc(Cl)cc5Cl
CHEMBL1827	1062623	7.92	CC(C)(C)N1C(=O)[C@@H]2Cc3c([nH]c4ccccc34)[C@H](N2C1=O)c5ccc(Cl)c(Cl)c5
CHEMBL1827	1062628	6.42	COC(=O)[C@@H]1Cc2c([nH]c3ccccc23)[C@@H](N1C(=O)CCl)c4ccc(Cl)cc4Cl
CHEMBL1827	1062960	6.59	CC(C)(C)N1CC(=O)N2[C@@H](Cc3c([nH]c4ccccc34)[C@H]2c5ccc(Cl)cc5Cl)C1=O
CHEMBL1827	1062967	6.14	COC(=O)[C@@H]1Cc2c([nH]c3ccccc23)[C@@H](N1C(=O)CCl)c4c(Cl)cccc4Cl
CHEMBL1827	1062968	7.3	CN1CC(=O)N2[C@H](Cc3c([nH]c4ccccc34)[C@H]2c5ccc(Cl)cc5Cl)C1=O
CHEMBL1827	1062970	6.07	CN1CC(=O)N2[C@@H](Cc3c([nH]c4ccccc34)[C@@H]2c5ccc(Cl)cc5Cl)C1=O
CHEMBL1827	1062971	7.3	CN1CC(=O)N2[C@@H](Cc3c([nH]c4ccccc34)[C@H]2c5ccc(Cl)cc5Cl)C1=O
CHEMBL1827	1062972	8.7	CCN1CC(=O)N2[C@H](Cc3c([nH]c4ccccc34)[C@H]2c5ccc(Cl)cc5Cl)C1=O
CHEMBL1827	1062973	6.59	CCN1CC(=O)N2[C@H](Cc3c([nH]c4ccccc34)[C@@H]2c5ccc(Cl)cc5Cl)C1=O
CHEMBL1827	1062974	6.0	CCN1CC(=O)N2[C@@H](Cc3c([nH]c4ccccc34)[C@@H]2c5ccc(Cl)cc5Cl)C1=O
CHEMBL1827	1062975	8.0	CCN1CC(=O)N2[C@@H](Cc3c([nH]c4ccccc34)[C@H]2c5ccc(Cl)cc5Cl)C1=O
CHEMBL1827	1062982	6.57	CCCCN1CC(=O)N2[C@H](Cc3c([nH]c4ccccc34)[C@H]2c5ccc(Cl)cc5Cl)C1=O
CHEMBL1827	1062985	6.54	CCCCN1CC(=O)N2[C@@H](Cc3c([nH]c4ccccc34)[C@H]2c5ccc(Cl)cc5Cl)C1=O
CHEMBL1827	1062986	6.72	CC(C)(C)N1CC(=O)N2[C@H](Cc3c([nH]c4ccccc34)[C@H]2c5ccc(Cl)cc5Cl)C1=O
CHEMBL1827	1122630	9.68	COc1ccc(cc1OC)c2cnc(nc2)N3Cc4c(O)c5ccccc5nc4[C@H]3c6ccc7OCOc7c6
CHEMBL1827	1263745	10.0	CCCOCCN1C(=O)N=C(NCCOC(C)C)c2cnc(cc12)c3ccc(OC)nc3
CHEMBL1827	1263746	10.1	CCCOCCN1C(=O)N=C(NCCN2CCOCC2)c3cnc(cc13)c4ccc(OC)nc4
CHEMBL1827	1263747	10.3	CCCOCCN1C(=O)C(=Nc2cnc(cc12)c3ccc(OC)nc3)NC4CCC(O)CC4
CHEMBL1827	1263748	10.3	CCCOCCN1C(=O)N=C(NC2CCC(O)CC2)c3cnc(cc13)c4ccc(OC)nc4
CHEMBL1827	1263750	10.0	CCCOCCN1C(=O)N=C(NC2CCC(O)CC2)c3ncc(cc13)c4ccc(OC)nc4
CHEMBL1827	1263751	8.86	CCCOCCN1C(=O)N=C(N2CCN(CCO)CC2)c3cnc(cc13)c4ccc(OC)nc4
CHEMBL1827	1263752	9.46	CCCOCCN1C(=O)C(=Nc2ncc(cc12)c3ccc(OC)nc3)N4CCN(CCO)CC4
CHEMBL1827	1263753	8.79	CCCOCCN1C(=O)N=C(N2CCN(CCO)CC2)c3ncc(cc13)c4ccc(OC)nc4
CHEMBL1827	1263754	10.05	CCCOCCN1C(=O)N=C(NCCN2CCOCC2)c3nnc(cc13)c4ccc(OC)nc4
CHEMBL1827	1263755	8.88	CCCOCCN1C(=O)N=C(NC2CCNCC2)c3nnc(cc13)c4ccc(OC)nc4
CHEMBL1827	1263756	9.66	CCCOCCN1C(=O)N=C(NCCO)c2nnc(cc12)c3ccc(OC)nc3
CHEMBL1827	1263757	9.55	CCCOCCN1C(=O)N=C(N2CCC(O)CC2)c3nnc(cc13)c4ccc(OC)nc4
CHEMBL1827	1263758	10.3	CCCOCCN1C(=O)N=C(NCCC(=O)O)c2nnc(cc12)c3ccc(OC)nc3
CHEMBL1827	1263759	8.89	CCCOCCN1C(=O)N=C(N2CCN(CCO)CC2)c3nnc(cc13)c4ccc(OC)nc4
CHEMBL1827	1263930	9.19	COc1ccc(cn1)c2cc3N(CCOCC(F)(F)F)C(=O)N=C(N4CCN(CCO)CC4)c3nn2
CHEMBL1827	1263931	8.61	CCOCCN1C(=O)N=C(N2CCN(CCO)CC2)c3nnc(cc13)c4ccc(OC)nc4
CHEMBL1827	1263932	10.7	CCCOCCN1C(=O)N=C(NC2CCC(O)CC2)c3nnc(cc13)c4ccc(OC)nc4
CHEMBL1827	1263933	10.4	COc1ccc(cn1)c2cc3N(CCOCC(F)(F)F)C(=O)N=C(NC4CCC(O)CC4)c3nn2
CHEMBL1827	1263934	9.44	CCOCCN1C(=O)N=C(NC2CCC(O)CC2)c3nnc(cc13)c4ccc(OC)nc4
CHEMBL1827	1263935	9.36	CCCOCCN1C(=O)N=C(NCC(=O)N(C)C)c2nnc(cc12)c3ccc(OC)nc3
CHEMBL1827	1263936	9.42	COc1ccc(cn1)c2cc3N(CCOCC(F)(F)F)C(=O)N=C(NCC(=O)N(C)C)c3nn2
CHEMBL1827	1263937	8.83	CCOCCN1C(=O)N=C(NCC(=O)N(C)C)c2nnc(cc12)c3ccc(OC)nc3
CHEMBL1827	1263938	9.89	CCCOCCN1C(=O)N=C(N[C@H](C)C(=O)O)c2nnc(cc12)c3ccc(OC)nc3
CHEMBL1827	1263939	10.3	CCCOCCN1C(=O)N=C(NC(C)(C)C(=O)O)c2nnc(cc12)c3ccc(OC)nc3
CHEMBL1827	1263940	11.0	CCCOCCN1C(=O)N=C(NC2CCCC(C2)C(=O)O)c3nnc(cc13)c4ccc(OC)nc4
CHEMBL1827	1263941	9.57	CCCOCCN1C(=O)N=C(N[C@@H]2CCCC[C@H]2C(=O)O)c3nnc(cc13)c4ccc(OC)nc4
CHEMBL1827	1263942	10.7	CCCOCCN1C(=O)N=C(N[C@@H]2CCCC[C@@H]2C(=O)O)c3nnc(cc13)c4ccc(OC)nc4
CHEMBL1827	1263943	10.7	CCCOCCN1C(=O)N=C(NC2CCC(CC2)C(=O)O)c3nnc(cc13)c4ccc(OC)nc4
CHEMBL1827	1263944	10.4	CCCOCCN1C(=O)N=C(N2CCC(CC(=O)O)CC2)c3nnc(cc13)c4ccc(OC)nc4
CHEMBL1827	1263945	11.0	CCCOCCN1C(=O)N=C(N2CCC(CC2)C(=O)O)c3nnc(cc13)c4ccc(OC)nc4
CHEMBL1827	1263946	10.22	CCCOCCN1C(=O)N=C(N2CCCC(C2)C(=O)O)c3nnc(cc13)c4ccc(OC)nc4
CHEMBL1827	1263947	10.0	CCCOCCN1C(=O)N=C(N2CCN(CC(=O)O)CC2)c3nnc(cc13)c4ccc(OC)nc4
CHEMBL1827	1269214	8.74	CCCn1nc2C(=O)NC(=Nc2c1CC)c3cc(cnc3OCCOC)S(=O)(=O)N4CCN(CC)CC4
CHEMBL1827	1269215	8.87	CCN1CCN(CC1)S(=O)(=O)c2cnc(OCCOC)c(c2)C3=Nc4c(CC)n(nc4C(=O)N3)C(C)C
CHEMBL1827	1269216	8.75	CCN1CCN(CC1)S(=O)(=O)c2cnc(OCCOC)c(c2)C3=Nc4c(CC)n(nc4C(=O)N3)C5CCC5
CHEMBL1827	1269217	8.98	CCN1CCN(CC1)S(=O)(=O)c2cnc(OCCOC)c(c2)C3=Nc4c(CC)n(CC(C)C)nc4C(=O)N3
CHEMBL1827	1269218	9.0	CCN1CCN(CC1)S(=O)(=O)c2cnc(OCCOC)c(c2)C3=Nc4c(CC)n(CC5CC5)nc4C(=O)N3
CHEMBL1827	1269219	8.78	CCN1CCN(CC1)S(=O)(=O)c2cnc(OCCOC)c(c2)C3=Nc4c(CC)n(nc4C(=O)N3)C5CCOCC5
CHEMBL1827	1269220	8.36	CCCn1nc2C(=O)NC(=Nc2c1CC)c3cc(cnc3OCCOC)S(=O)(=O)N4CCN(C)CC4
CHEMBL1827	1269221	8.54	CCc1c2N=C(NC(=O)c2nn1CC(C)C)c3cc(cnc3OCCOC)S(=O)(=O)N4CCN(C)CC4
CHEMBL1827	1269223	9.16	CCCOc1ncc(cc1C2=Nc3c(CC)n(CCOC)nc3C(=O)N2)S(=O)(=O)N4CCN(CC)CC4
CHEMBL1827	1269224	9.16	CCN1CCN(CC1)S(=O)(=O)c2cnc(OCC(C)C)c(c2)C3=Nc4c(CC)n(CCOC)nc4C(=O)N3
CHEMBL1827	1269225	9.12	CCN1CCN(CC1)S(=O)(=O)c2cnc(OCc3ccccn3)c(c2)C4=Nc5c(CC)n(CCOC)nc5C(=O)N4
CHEMBL1827	1269226	8.82	CCN1CCN(CC1)S(=O)(=O)c2cnc(OCCOC)c(c2)C3=Nc4c(CC)n(CCOC)nc4C(=O)N3
CHEMBL1827	1269227	8.91	CCOc1ncc(cc1C2=Nc3c(CC)n(CCOC)nc3C(=O)N2)S(=O)(=O)N4CCN(CC)CC4
CHEMBL1827	1269228	9.0	CCCCOc1ncc(cc1C2=Nc3c(CC)n(CCN(C)C)nc3C(=O)N2)S(=O)(=O)N4CCN(CC)CC4
CHEMBL1827	1269229	8.61	CCN1CCN(CC1)S(=O)(=O)c2cnc(OCC(C)C)c(c2)C3=Nc4c(CC)n(CCCN(C)C)nc4C(=O)N3
CHEMBL1827	1269230	9.51	CCCCOc1ncc(cc1C2=Nc3c(CC)n(nc3C(=O)N2)C4CCN(CC4)S(=O)(=O)C)S(=O)(=O)N5CCN(CC)CC5
CHEMBL1827	1269231	9.13	CCCCOc1ncc(cc1C2=Nc3c(CC)n(nc3C(=O)N2)C4CCN(C)CC4)S(=O)(=O)N5CCN(CC)CC5
CHEMBL1827	1269232	7.8	CCOc1ncc(cc1C(=O)Nc2c(CC)n(nc2C(=O)N)C3CNC3)S(=O)(=O)N4CCN(CC)CC4
CHEMBL1827	1269233	8.09	CCOc1ncc(cc1C(=O)Nc2c(CC)n(nc2C(=O)N)C3CN(C)C3)S(=O)(=O)N4CCN(CC)CC4
CHEMBL1827	1269234	9.11	CCCCOc1ncc(cc1C2=Nc3c(CC)n(nc3C(=O)N2)C4CN(C)C4)S(=O)(=O)N5CCN(CC)CC5
CHEMBL1827	1269235	9.07	CCOc1ncc(cc1C2=Nc3c(CC)n(CCN4CCOCC4)nc3C(=O)N2)S(=O)(=O)N5CCN(CC)CC5
CHEMBL1827	1269236	9.59	CCN1CCN(CC1)S(=O)(=O)c2cnc(OCC3CC3)c(c2)C4=Nc5c(CC)n(CCN6CCOCC6)nc5C(=O)N4
CHEMBL1827	1269237	8.9	CCN1CCN(CC1)S(=O)(=O)c2cnc(OCCOC)c(c2)C3=Nc4c(CC)n(CCN5CCOCC5)nc4C(=O)N3
CHEMBL1827	1269238	7.97	CCOc1ncc(cc1C2=Nc3c4CCCCn4nc3C(=O)N2)S(=O)(=O)N5CCN(CC)CC5
CHEMBL1827	1269239	8.61	CCCOc1ncc(cc1C2=Nc3c4CCCCn4nc3C(=O)N2)S(=O)(=O)N5CCN(CC)CC5
CHEMBL1827	1269240	8.07	CCN1CCN(CC1)S(=O)(=O)c2cnc(OCCOC)c(c2)C3=Nc4c5CCCCn5nc4C(=O)N3
CHEMBL1827	1269241	8.45	CCOc1ncc(cc1C2=Nc3c(nn4CCCC(C)c34)C(=O)N2)S(=O)(=O)N5CCN(CC)CC5
CHEMBL1827	1269242	8.635	CCN1CCN(CC1)S(=O)(=O)c2cnc(OCCOC)c(c2)C3=Nc4c(nn5CCCC(C)c45)C(=O)N3
CHEMBL1827	1384260	8.96	CCCOc1ccc(cc1c2nc(O)c3cc4c(cc3n2)ncn4Cc5ccccc5)S(=O)(=O)N6CC[C@H](C6)N(C)C
CHEMBL1827	1385127	9.7	CCCOc1ccc(cc1C2=Nc3cc4ncn(Cc5ccc(F)cc5)c4cc3C(=O)N2)S(=O)(=O)N6CC[C@H](C6)N(C)C
CHEMBL1827	1385130	7.57	CCCOc1ccc(cc1c2nc(O)c3cc4c(cc3n2)ncn4Cc5ccccc5)S(=O)(=O)N6CC[C@@H](C6)N(C)C
CHEMBL1827	1385132	9.28	CCCOc1ccc(cc1c2nc(O)c3cc4c(cc3n2)ncn4Cc5ccc(Cl)cc5)S(=O)(=O)N6CC[C@H](C6)N(C)C
CHEMBL1827	1441473	6.35	CCCOc1ccc(cc1C2=NC(=CC(=O)N2)NC(=O)C)S(=O)(=O)N3CCN(C)CC3
CHEMBL1827	1441474	7.15	CCCOc1ccc(cc1C2=NC(=CC(=O)N2)C)S(=O)(=O)N3CCN(C)CC3
CHEMBL1827	1441475	7.19	CCCOc1ccc(cc1C2=NC(=CC(=O)N2)CCC)S(=O)(=O)N3CCN(C)CC3
CHEMBL1827	1441476	7.5	CCCOc1ccc(cc1C2=NC(=CC(=O)N2)C(C)C)S(=O)(=O)N3CCN(C)CC3
CHEMBL1827	1441477	7.06	CCCOc1ccc(cc1C2=NC(=CC(=O)N2)CC(C)C)S(=O)(=O)N3CCN(C)CC3
CHEMBL1827	1441478	6.98	CCCOc1ccc(cc1C2=NC(=CC(=O)N2)c3ccccc3)S(=O)(=O)N4CCN(C)CC4
CHEMBL1827	1441479	6.51	CCCOc1ccc(cc1C2=NC(=CC(=O)N2)C(F)(F)F)S(=O)(=O)N3CCN(C)CC3
CHEMBL1827	1441761	8.18	CCCOc1ccc(cc1C2=NC(=C(Cl)C(=O)N2)C(C)C)S(=O)(=O)N3CCN(C)CC3
CHEMBL1827	1441762	8.14	CCCOc1ccc(cc1C2=NC(=C(Br)C(=O)N2)C(C)C)S(=O)(=O)N3CCN(C)CC3
CHEMBL1827	1441763	8.24	CCCOc1ccc(cc1C2=NC(=C(I)C(=O)N2)C(C)C)S(=O)(=O)N3CCN(C)CC3
CHEMBL1827	1441764	7.9	CCCOc1ccc(cc1C2=NC(=C(C)C(=O)N2)CC)S(=O)(=O)N3CCN(C)CC3
CHEMBL1827	1441765	8.8	CCCOc1ccc(cc1C2=NC(=C(CC)C(=O)N2)CC)S(=O)(=O)N3CCN(C)CC3
CHEMBL1827	1441766	7.46	CCCOc1ccc(cc1C2=NC(=C(CCC)C(=O)N2)CC)S(=O)(=O)N3CCN(C)CC3
CHEMBL1827	1441767	8.32	CCCOc1ccc(cc1C2=NC(=C(C)C(=O)N2)C(C)C)S(=O)(=O)N3CCN(C)CC3
CHEMBL1827	1441768	8.52	CCCOc1ccc(cc1C2=NC(=C(CC)C(=O)N2)C(C)C)S(=O)(=O)N3CCN(C)CC3
CHEMBL1827	1441769	7.86	CCCOc1ccc(cc1C2=NC(=C(CC)C(=O)N2)C)S(=O)(=O)N3CCN(C)CC3
CHEMBL1827	1441770	8.32	CCCOc1ccc(cc1C2=NC(=C(CC)C(=O)N2)CCC)S(=O)(=O)N3CCN(C)CC3
CHEMBL1827	1441771	8.07	CCOc1ccc(cc1C2=NC(=C(Br)C(=O)N2)C(C)C)S(=O)(=O)N3CCN(C)CC3
CHEMBL1827	1441772	7.39	CCCCOc1ccc(cc1C2=NC(=C(Br)C(=O)N2)C(C)C)S(=O)(=O)N3CCN(C)CC3
CHEMBL1827	1441773	7.24	CCCCCCOc1ccc(cc1C2=NC(=C(Br)C(=O)N2)C(C)C)S(=O)(=O)N3CCN(C)CC3
CHEMBL1827	1441774	7.9	CCOc1ccc(cc1C2=NC(=C(Cl)C(=O)N2)C(C)C)S(=O)(=O)N3CCN(C)CC3
CHEMBL1827	1480464	8.54	Oc1ncc(cn1)c2ccc3N=C(NCC4CCOCC4)C(=O)N(CC5CCCCC5)c3n2
CHEMBL1827	1480465	6.27	Oc1ccc(cn1)c2ccc3N=C(NCCN4CCOCC4)C(=O)N(CC5CCCCC5)c3n2
CHEMBL1827	1522856	9.56	COc1ccc(CNc2c(CO)cnc3c(cc(cc23)C#N)C4CC4)cc1Cl
CHEMBL1827	1522857	9.4	COc1ccc(CNc2c(CO)cnc3c(cc(cc23)C#N)N(C)C)cc1Cl
CHEMBL1827	1522858	8.37	COc1ccc(CNc2c(CO)cnc3c(NCCN(C)C)cc(cc23)C#N)cc1Cl
CHEMBL1827	1522859	7.82	CCNc1cc(cc2c(NCc3ccc(OC)c(Cl)c3)c(CO)cnc12)C#N
CHEMBL1827	1522860	8.39	COc1ccc(CNc2c(CO)cnc3c(NC4CC4)cc(cc23)C#N)cc1Cl
CHEMBL1827	1522861	9.2	COc1ccc(CNc2c(CO)cnc3c(cc(cc23)C#N)N4CCOCC4)cc1Cl
CHEMBL1827	1575536	7.32	CCCOc1ccc(cc1C2=NC(=C(Br)C(=O)N2)C)S(=O)(=O)N3CCN(C)CC3
CHEMBL1827	1575537	7.99	CCCOc1ccc(cc1C2=NC(=C(Br)C(=O)N2)CCC)S(=O)(=O)N3CCN(C)CC3
CHEMBL1827	1575538	7.11	CCCCCCCCC1=C(Br)C(=O)NC(=N1)c2cc(ccc2OCC)S(=O)(=O)N3CCN(C)CC3
CHEMBL1827	1575539	7.13	CCOc1ccc(cc1C2=NC(=C(Br)C(=O)N2)c3ccccc3)S(=O)(=O)N4CCN(C)CC4
CHEMBL1827	1575540	6.57	CCCOc1ccc(cc1C2=NC(=C(Br)C(=O)N2)C(F)(F)F)S(=O)(=O)N3CCN(C)CC3
CHEMBL1827	1575541	7.59	CCCOc1ccc(cc1C2=NC(=C(Br)C(=O)N2)C(C)C)S(=O)(=O)N3CCC(C)CC3
CHEMBL1827	1575542	8.21	CCCOc1ccc(cc1C2=NC(=C(Br)C(=O)N2)C(C)C)S(=O)(=O)N3CCOCC3
CHEMBL1827	1575543	7.53	CCCOc1ccc(cc1C2=NC(=C(Br)C(=O)N2)C(C)C)S(=O)(=O)N3CCN(CC3)c4ccccc4
CHEMBL1827	1575544	7.95	CCCOc1ccc(cc1C2=NC(=C(Br)C(=O)N2)C(C)C)S(=O)(=O)N(CC)CC
CHEMBL1827	1575545	8.55	CCCOc1ccc(cc1C2=NC(=C(Br)C(=O)N2)C(C)C)S(=O)(=O)N3CCC[C@H]3C(=O)O
CHEMBL1827	1575546	8.35	CCCOc1ccc(cc1C2=NC(=C(Br)C(=O)N2)C(C)C)S(=O)(=O)NCCN3CCOCC3
CHEMBL1827	1575547	8.02	CCCOc1ccc(cc1C2=NC(=C(Br)C(=O)N2)C(C)C)S(=O)(=O)NCCN(CC)CC
CHEMBL1827	1575548	7.74	CCCOc1ccc(cc1C2=NC(=C(Br)C(=O)N2)C(C)C)C(=O)CN3CCN(C)CC3
CHEMBL1827	1575549	8.06	CCCOc1ccc(cc1C2=NC(=C(Br)C(=O)N2)C(C)C)C(=O)CN3CCOCC3
CHEMBL1827	1575550	8.77	CCCOc1ccc(NS(=O)(=O)C)cc1C2=NC(=C(Br)C(=O)N2)C(C)C
CHEMBL1827	1575551	8.4	CCCOc1ccc(NC(=S)Nc2ccccc2)cc1C3=NC(=C(Br)C(=O)N3)C(C)C
CHEMBL1827	1575552	7.67	CCCOc1ccc(NC2O[C@H](CO)[C@@H](O)[C@H](O)[C@H]2O)cc1C3=NC(=C(Br)C(=O)N3)C(C)C
CHEMBL1827	1575553	7.76	CCCOc1ccc(NC2O[C@H](CO)[C@@H](O)[C@H](O)[C@@H]2O)cc1C3=NC(=C(Br)C(=O)N3)C(C)C
CHEMBL1827	1628656	7.92	COc1ccc(CNc2nnc(N[C@@H]3CC[C@@H](O)CC3)c4ccc(cc24)C#N)cc1Cl
CHEMBL1859	72035	6.595	COCC(=O)O[C@]1(CCN(C)CCCc2nc3ccccc3[nH]2)CCc4cc(F)ccc4[C@@H]1C(C)C
CHEMBL1859	437729	6.96	CN(CC(=O)Nc1cccc(c1)S(=O)(=O)N(Cc2ccccc2)c3cccc(Cl)c3)C(=O)OCc4ccccc4
CHEMBL1859	437857	6.74	CC(C)CCCN(c1cccc(Cl)c1)S(=O)(=O)c2cccc(NC(=O)CN(C)C(=O)OCc3ccccc3)c2
CHEMBL1859	437896	6.51	CC(C)OC(=O)C1=C(C)NC(=O)N(CCCN(C)C(=O)c2ccc(Oc3ccccc3)cc2)C1c4cccc(Cl)c4
CHEMBL1859	437945	6.38	CC(C)OC(=O)CN(c1cccc(Cl)c1)S(=O)(=O)c2cccc(NC(=O)CCNC(=O)OCc3ccccc3)c2
CHEMBL1859	437948	6.62	CC(C)OC(=O)CN(c1cccc(Cl)c1)S(=O)(=O)c2cccc(NC(=O)CN(C)C(=O)OCc3ccccc3)c2
CHEMBL1859	437997	6.27	CC(C)OC(=O)CN(c1cccc(Cl)c1)S(=O)(=O)c2cccc(NC(=O)CCc3ccccc3)c2
CHEMBL1859	683773	6.86	C[C@H](NC(=O)N1CCC2(CC1)C(N(C2=O)c3cccc(F)c3)c4ccc(Cl)cc4)c5ccccc5
CHEMBL1859	683774	6.45	C[C@@H](NC(=O)N1CCC2(CC1)C(N(C2=O)c3cccc(F)c3)c4ccc(Cl)cc4)c5ccccc5
CHEMBL1859	683775	6.65	CC[C@H](NC(=O)N1CCC2(CC1)C(N(C2=O)c3cccc(F)c3)c4ccc(Cl)cc4)c5ccccc5
CHEMBL1859	683836	6.562	CC[C@H](C)[C@H](NC(=O)N1CCC2(CC1)CN(C(C)C)C2c3ccc(Cl)cc3)C(=O)OC
CHEMBL1859	683889	6.615	CC(C)N1CC2(CCN(CC2)C(=O)Nc3ccc(F)c(F)c3)C1c4ccc(Cl)cc4
CHEMBL1859	683890	6.67	CC(C)N1CC2(CCN(CC2)C(=O)Nc3cc(F)cc(F)c3)C1c4ccc(Cl)cc4
CHEMBL1859	683946	6.39	CC[C@H](C)[C@H](NC(=O)N1CCC2(CC1)CN(C)C2c3ccc(Cl)cc3)C(=O)OC
CHEMBL1859	683947	6.67	CN1CC2(CCN(CC2)C(=O)Nc3cc(F)cc(F)c3)C1c4ccc(Cl)cc4
CHEMBL1859	683948	6.1	CC[C@H](C)[C@H](NC(=O)N1CCC2(CC1)C(N(C)C2=O)c3ccc(Cl)cc3)C(=O)OC
CHEMBL1859	683949	6.04	CN1C(c2ccc(Cl)cc2)C3(CCN(CC3)C(=O)Nc4cc(F)cc(F)c4)C1=O
CHEMBL1859	683950	6.75	CC(C)CN1CC2(CCN(CC2)C(=O)Nc3cc(F)cc(F)c3)C1c4ccc(Cl)cc4
CHEMBL1859	684013	6.59	CC[C@H](C)[C@H](NC(=O)N1CCC2(CC1)CN(C(C)C)C2c3ccc(F)cc3)C(=O)OC
CHEMBL1859	684014	6.38	CC(C)N1CC2(CCN(CC2)C(=O)Nc3cc(F)cc(F)c3)C1c4ccc(F)cc4
CHEMBL1859	684015	6.39	CN1CC2(CCN(CC2)C(=O)Nc3cc(F)cc(F)c3)C1c4ccc(F)cc4
CHEMBL1859	684016	6.4	Fc1cc(F)cc(NC(=O)N2CCC3(CC2)CN(C4CC4)C3c5ccc(Cl)cc5)c1
CHEMBL1859	684077	6.165	CC[C@H](C)[C@H](NC(=O)N1CCC2(CC1)CN(C2c3ccc(Cl)cc3)c4cccc(F)c4)C(=O)OC
CHEMBL1859	684078	6.79	CC[C@H](C)[C@H](NC(=O)N1CCC2(CC1)C(N(C2=O)c3cccc(F)c3)c4ccc(Cl)cc4)C(=O)OC
CHEMBL1859	684182	7.35	CC[C@H](C)[C@H](NC(=O)N1CCC2(CC1)C(N(C2=O)c3cccc(F)c3)c4ccc(Cl)cc4)C(=O)OC(C)C
CHEMBL1859	684183	6.74	CC[C@H](C)[C@H](NC(=O)N1CCC2(CC1)C(N(C2=O)c3cccc(F)c3)c4ccc(Cl)cc4)C(=O)NC
CHEMBL1859	684184	6.6	COC(=O)[C@H](COC(C)(C)C)NC(=O)N1CCC2(CC1)C(N(C2=O)c3cccc(F)c3)c4ccc(Cl)cc4
CHEMBL1859	684255	7.09	C[C@H](NC(=O)N1CCC2(CC1)C(N(C2=O)c3cccc(F)c3)c4ccc(Cl)cc4)c5ccc(F)cc5
CHEMBL1859	684319	6.32	Fc1cccc(c1)N2C(c3ccc(Cl)cc3)C4(CCN(CC4)C(=O)Nc5cc(F)cc(F)c5)C2=O
CHEMBL1859	684320	6.355	Fc1cccc(c1)N2C(c3ccc(Cl)cc3)C4(CCN(CC4)C(=O)Nc5cccc(c5)C#N)C2=O
CHEMBL1859	684378	7.05	Fc1cc(F)cc(NC(=O)N2CCC3(CC2)CN(C3c4ccccn4)c5ccc(F)c(Cl)c5)c1
CHEMBL1859	684379	7.51	Fc1cc(F)cc(NC(=O)N2CCC3(CC2)C(N(C3=O)c4ccc(F)c(Cl)c4)c5ccccn5)c1
CHEMBL1859	684443	6.18	Fc1ccc(NC(=O)N2CCC3(CC2)C(N(C3=O)c4ccc(F)c(Cl)c4)c5ccccn5)cc1F
CHEMBL1859	684444	7.023	Fc1ccc(cc1F)N2C(c3ccccn3)C4(CCN(CC4)C(=O)Nc5cccc(c5)C(F)(F)F)C2=O
CHEMBL1859	684508	6.687	Fc1ccc(NC(=O)N2CCC3(CC2)C(N(C3=O)c4cccc(Cl)c4)c5ccccn5)cc1F
CHEMBL1859	684509	6.655	Clc1cccc(c1)N2C(c3ccccn3)C4(CCN(CC4)C(=O)Nc5cccc(c5)C#N)C2=O
CHEMBL1859	684582	6.633	Fc1cc(F)cc(NC(=O)N2CCC3(CC2)C(N(C3=O)c4cccc(Cl)c4)c5ccccn5)c1
CHEMBL1859	684652	6.28	Fc1cc(F)cc(NC(=O)N2CCC3(CC2)C(N(C3=O)c4cncc(Cl)c4)c5ccccn5)c1
CHEMBL1859	684717	7.28	Fc1cc2nc([nH]c2cc1C(F)(F)F)N3CCC4(CC3)C(N(C4=O)c5cccc(Cl)c5)c6ccccn6
CHEMBL1859	684718	7.13	Fc1ccc(cc1Cl)N2C(c3ccccn3)C4(CCN(CC4)c5nc6ccc(Cl)cc6[nH]5)C2=O
CHEMBL1859	684719	7.15	Fc1ccc(cc1Cl)N2C(c3ccccn3)C4(CCN(CC4)c5nc6cc(F)c(Cl)cc6[nH]5)C2=O
CHEMBL1859	684720	7.34	Fc1ccc(cc1Cl)N2C(c3ccccn3)C4(CCN(CC4)c5nc6cc(F)c(cc6[nH]5)C(F)(F)F)C2=O
CHEMBL1859	684802	6.115	CC[C@H](C)[C@H](NC(=O)N1CCC2(CC1)C(N(C2=O)c3cccc(F)c3)c4ccc(Cl)cc4)C(=O)OC#N
CHEMBL1859	684803	6.32	CC[C@H](C)[C@H](NC(=O)N1CCC2(CC1)CN(C3CC3)C2c4ccc(Cl)cc4)C(=O)OC
CHEMBL1859	684804	6.08	COC(=O)[C@H](C)NC(=O)N1CCC2(CC1)C(N(C2=O)c3cccc(F)c3)c4ccc(Cl)cc4
CHEMBL1859	1075287	7.04	C[C@@H](NC(=O)Cc1ccc(cc1)C2CC2)c3ccc(OCC(F)(F)F)cn3
CHEMBL1859	1527662	6.1	CC(C)(C)NC(=O)NCCN1CC(C1)NC(=O)c2cc(Cl)cc(Cl)c2
CHEMBL1859	1527663	6.1	CC(C)(C)NC(=O)NCCN1CCC(C1)NC(=O)c2cc(Cl)cc(Cl)c2
CHEMBL1859	1527664	6.3	CC(C)(C)NC(=O)NCCN1CCCC(C1)NC(=O)c2cc(Cl)cc(Cl)c2
CHEMBL1859	1527665	6.22	CC(C)(C)NC(=O)NCCN1CCC(O)(CNC(=O)c2cc(Cl)cc(Cl)c2)CC1
CHEMBL1859	1527666	6.07	CC(C)(C)NC(=O)NCCN1CCC(CO)(CNC(=O)c2cc(Cl)cc(Cl)c2)CC1
CHEMBL1859	1527669	6.0	CC(C)(C)NC(=O)CN1CCN(CC(=O)NC23CC4CC(CC(C4)C2)C3)CC1
CHEMBL1859	1528089	6.3	CC(C)(C)NC(=O)NCCN1CCN(CC(=O)NC23CC4CC(CC(C4)C2)C3)CC1
CHEMBL1859	1528093	6.05	CC(C)(C)CS(=O)(=O)NCCN1CCN(CC(=O)NC23CC4CC(CC(C4)C2)C3)CC1
CHEMBL1859	1528094	6.52	CC(C)(C)NC(=O)NCCN1CCN(CC(=O)Nc2cc(Cl)cc(Cl)c2)CC1
CHEMBL1859	1528095	6.3	CC(C)(C)NC(=O)NCCN1CCC(CNC(=O)c2cc(Cl)cc(Cl)c2)CC1
CHEMBL1859	1528096	6.3	CC(C)(C)NC(=O)NCCN1CCCC(CNC(=O)c2cc(Cl)cc(Cl)c2)C1
CHEMBL1859	1528098	6.4	CC(C)(C)NC(=O)NCCN1CCC(CNC(=O)c2cc(Cl)cc(Cl)c2)C1
CHEMBL202	1216	6.046	COc1cc(Cc2cnc(N)nc2N)cc(OC)c1OC
CHEMBL202	1313	7.11	CN(C)C(=O)c1cccc(COc2ccc(cc2Cl)N3C(=NC(=NC3(C)C)N)N)c1
CHEMBL202	1419	7.03	CC1(C)N=C(N)N=C(N)N1c2cccc(Cl)c2
CHEMBL202	1915	8.544	COc1ccc(OC)c(Cc2cnc3nc(N)nc(N)c3c2C)c1
CHEMBL202	2080	6.653	CCc1nc(N)nc(N)c1c2ccc(Cl)cc2
CHEMBL202	8042	6.13	Nc1nc(N)c2nc(COc3ccc(cc3)C(=O)NC(CCC(=O)O)C(=O)O)cnc2n1
CHEMBL202	19101	7.894	COc1cc(NCc2ccc3nc(N)nc(N)c3c2C)cc(OC)c1OC
CHEMBL202	19193	6.66	CN(Cc1coc2nc(N)nc(N)c12)c3ccc(cc3)C(=O)NC(CCC(=O)O)C(=O)O
CHEMBL202	19250	6.35	Nc1nc(N)c2c(CNc3ccc(cc3)C(=O)NC(CCC(=O)O)C(=O)O)coc2n1
CHEMBL202	21789	7.57	Nc1nc(N)c2nc(CNc3ccc(C(=O)NC(CCC(=O)O)C(=O)O)c(F)c3)cnc2n1
CHEMBL202	21791	7.72	Nc1nc(N)c2nc(CNc3ccc(cc3F)C(=O)NC(CCC(=O)O)C(=O)O)cnc2n1
CHEMBL202	22145	6.545	COc1cccc(Cc2cnc(N)nc2N)c1
CHEMBL202	23115	6.28	COc1ccc(Cc2cnc(N)nc2N)cc1OC
CHEMBL202	23121	6.963	Nc1ncc(Cc2cccc(OCc3ccccc3)c2)c(N)n1
CHEMBL202	24544	6.11	CC1(C)N=C(N)N=C(N)N1c2cccc(OCC34CC5CC(CC(C5)C3)C4)c2
CHEMBL202	24601	6.87	CC1(C)N=C(N)N=C(N)N1c2cccc(COc3cccc4ccccc34)c2
CHEMBL202	24697	7.37	CC1(C)N=C(N)N=C(N)N1c2cccc(SCc3ccccc3)c2
CHEMBL202	25060	6.52	CCCCCCCCCCCCc1cccc(c1)N2C(=NC(=NC2(C)C)N)N
CHEMBL202	25061	6.66	CCCCCCCCCc1cccc(c1)N2C(=NC(=NC2(C)C)N)N
CHEMBL202	29321	7.47	Nc1nc(O)c2cc(CNc3ccc(cc3)C(=O)NC(CCC(=O)O)C(=O)O)ccc2n1
CHEMBL202	29398	6.0	COc1ccc(OC)c(NCc2cnc3nc(N)nc(N)c3c2C)c1
CHEMBL202	29477	8.37	Cc1c(CNc2cccc3ccccc23)cnc4nc(N)nc(N)c14
CHEMBL202	29498	6.82	COc1ccc(C)c(NCc2cnc3nc(N)nc(N)c3c2C)c1
CHEMBL202	29571	6.965	CCOc1cc(Cc2cnc(N)nc2N)cc(OCC)c1n3cccc3
CHEMBL202	29590	7.57	Cc1c(CNc2ccc(Cl)cc2)cnc3nc(N)nc(N)c13
CHEMBL202	29593	6.23	Cc1c(CSc2ccc(Cl)cc2)cnc3nc(N)nc(N)c13
CHEMBL202	29794	6.52	COc1ccc(C)cc1NCc2cnc3nc(N)nc(N)c3c2C
CHEMBL202	29796	7.24	Cc1ccc(C)c(NCc2cnc3nc(N)nc(N)c3c2C)c1
CHEMBL202	29859	8.33	COc1cc(NCc2cnc3nc(N)nc(N)c3c2C)cc(OC)c1OC
CHEMBL202	29876	6.17	Nc1nc(N)c2cc(CNc3ccc(Cl)cc3)cnc2n1
CHEMBL202	29877	6.15	CN(Cc1cnc2nc(N)nc(N)c2c1C)c3cccc4CCCCc34
CHEMBL202	29893	7.82	COc1cc(NCc2cnc3nc(N)nc(N)c3c2C)cc(OC)c1
CHEMBL202	29986	8.29	COc1ccc(NCc2cnc3nc(N)nc(N)c3c2C)cc1OC
CHEMBL202	30067	6.85	Cc1c(CNc2cccc3CCCCc23)cnc4nc(N)nc(N)c14
CHEMBL202	30068	7.44	COc1ccc(cc1N(C)Cc2cnc3nc(N)nc(N)c3c2C)C(F)(F)F
CHEMBL202	30069	6.0	CCOc1ccc(OCC)c(c1)N(C)Cc2cnc3nc(N)nc(N)c3c2C
CHEMBL202	30075	8.06	COc1cc(OC)cc(c1)N(C)Cc2cnc3nc(N)nc(N)c3c2C
CHEMBL202	30268	6.38	Cc1c(CSc2cccc(Cl)c2)cnc3nc(N)nc(N)c13
CHEMBL202	30270	6.36	COc1ccc(SCc2cnc3nc(N)nc(N)c3c2C)cc1OC
CHEMBL202	30285	8.26	COc1cc(NCc2cnc3nc(N)nc(N)c3c2C)cc(c1)C(F)(F)F
CHEMBL202	30327	6.3	COc1cccc(SCc2cnc3nc(N)nc(N)c3c2C)c1
CHEMBL202	30340	8.57	COc1ccc(cc1NCc2cnc3nc(N)nc(N)c3c2C)C(F)(F)F
CHEMBL202	30359	6.07	Cc1cccc(SCc2cnc3nc(N)nc(N)c3c2C)c1
CHEMBL202	30730	7.24	COc1c(cc(Cc2cnc(N)nc2N)cc1C(C)(C)C)C(C)(C)C
CHEMBL202	30762	7.54	CC(C)c1cc(Cc2cnc(N)nc2N)cc(C(C)C)c1O
CHEMBL202	30763	6.92	CCc1cc(Cc2cnc(N)nc2N)cc(CC)c1O
CHEMBL202	30804	7.21	CC(C)(C)c1cc(Cc2cnc(N)nc2N)cc(c1O)C(C)(C)C
CHEMBL202	30819	6.09	Nc1nc(N)c2cc(CNc3cccc4ccccc34)cnc2n1
CHEMBL202	30839	7.36	CCCc1cc(Cc2cnc(N)nc2N)cc(CC)c1OC
CHEMBL202	30876	6.51	CCc1cc(Cc2cnc(N)nc2N)cc(C)c1OC
CHEMBL202	30877	6.36	Cc1c(CSc2cccc3ccccc23)cnc4nc(N)nc(N)c14
CHEMBL202	30916	6.43	COc1c(C)cc(Cc2cnc(N)nc2N)cc1C
CHEMBL202	31049	7.7	CCCc1cc(Cc2cnc(N)nc2N)cc(CC=C)c1O
CHEMBL202	31075	7.31	CCCc1cc(Cc2cnc(N)nc2N)cc(CC)c1O
CHEMBL202	31089	6.77	CCOc1cc(Cc2cnc(N)nc2N)cc(OC)c1OC
CHEMBL202	31090	6.96	COc1cc(Cc2cnc(N)nc2N)cc(CC=C)c1OC
CHEMBL202	31092	7.03	COc1cc(Cc2cnc(N)nc2N)cc(\C=C\C)c1OC
CHEMBL202	31093	7.17	CCCc1cc(Cc2cnc(N)nc2N)cc(OC)c1OC
CHEMBL202	35487	7.14	NCCCC(NC(=O)c1ccc(NCc2cnc3nc(N)nc(N)c3n2)cc1)C(=O)O
CHEMBL202	35874	8.435	Nc1nc(N)c2nc(CNc3ccc(cc3)C(=O)NC(CCCNC(=O)c4ccccc4C(=O)O)C(=O)O)cnc2n1
CHEMBL202	39570	7.25	CC1(C)N=C(N)N=C(N)N1c2ccc(Cl)cc2
CHEMBL202	41987	6.55	CCCCCCCCOc1cccc(Cc2cnc(N)nc2N)c1
CHEMBL202	42562	6.68	CCCCCCOc1cccc(Cc2cnc(N)nc2N)c1
CHEMBL202	42563	6.987	CCCCOc1cccc(Cc2cnc(N)nc2N)c1
CHEMBL202	43056	6.407	CCCCCCCOc1cccc(Cc2cnc(N)nc2N)c1
CHEMBL202	45739	7.65	CC1(C)N=C(N)N=C(N)N1c2ccc(CCCCc3ccc(cc3Cl)S(=O)(=O)F)c(Cl)c2
CHEMBL202	46388	6.49	N[C@H](CCC(=O)O)C(=O)NC(=O)c1ccc(CNc2cnc3nc(N)nc(N)c3c2)cc1
CHEMBL202	46404	6.19	CN(Cc1ccc(cc1)C(=O)NC(=O)[C@H](N)CCC(=O)O)c2cnc3nc(N)nc(N)c3c2
CHEMBL202	46956	6.15	CN(Cc1ccccc1)c2cnc3nc(N)nc(N)c3c2
CHEMBL202	47616	7.3	CN(Cc1cnc2nc(N)nc(N)c2n1)c3ccc(cc3)C(=O)NC(CCCNCC(=O)O)C(=O)O
CHEMBL202	47703	6.28	COc1ccc(CN(C)c2cnc3nc(N)nc(N)c3c2)c(OC)c1OC
CHEMBL202	48637	8.133	CN(Cc1cnc2nc(N)nc(N)c2n1)c3ccc(cc3)C(=O)NC(CCCN)C(=O)O
CHEMBL202	48721	7.8	NCCCC(NC(=O)c1ccc(NCc2ccc3nc(N)nc(N)c3n2)cc1)C(=O)O
CHEMBL202	48772	7.46	NCCCC(NC(=O)c1ccc(NCc2ccc3nc(N)nc(N)c3c2)cc1)C(=O)O
CHEMBL202	48899	6.12	NCCCC(NC(=O)c1ccc(NCc2ccc3nc(N)nc(O)c3c2)cc1)C(=O)O
CHEMBL202	49813	6.84	CCOC(=O)CCCCN(Cc1cnc2nc(N)nc(N)c2n1)c3ccc(cc3)C(=O)NC(CCC(=O)OCC)C(=O)OCC
CHEMBL202	49814	6.78	CCOC(=O)CCCCCN(Cc1cnc2nc(N)nc(N)c2n1)c3ccc(cc3)C(=O)NC(CCC(=O)OCC)C(=O)OCC
CHEMBL202	49815	9.34	Nc1nc(N)c2nc(CN(CCCC(=O)O)c3ccc(cc3)C(=O)NC(CCC(=O)O)C(=O)O)cnc2n1
CHEMBL202	49816	9.265	Nc1nc(N)c2nc(CN(CCCCCC(=O)O)c3ccc(cc3)C(=O)NC(CCC(=O)O)C(=O)O)cnc2n1
CHEMBL202	49824	7.365	CCOC(=O)CCCN(Cc1cnc2nc(N)nc(N)c2n1)c3ccc(cc3)C(=O)NC(CCC(=O)OCC)C(=O)OCC
CHEMBL202	49931	8.086	CN(Cc1cnc2nc(N)nc(N)c2n1)c3ccc(cc3)C(=O)N[C@@H](CCC(=O)O)C(=O)O
CHEMBL202	49932	9.36	Nc1nc(N)c2nc(CN(CCCCC(=O)O)c3ccc(cc3)C(=O)NC(CCC(=O)O)C(=O)O)cnc2n1
CHEMBL202	50086	6.34	Nc1nc(O)c2cc(CN(CC#N)c3ccc(cc3)C(=O)NC(CCC(=O)O)C(=O)O)ccc2n1
CHEMBL202	50858	8.82	COc1cc(Cc2cnc3nc(N)nc(N)c3c2C)cc(OC)c1
CHEMBL202	54135	8.39	Cc1c(NCc2ccc(cc2)C(=O)NC(CCC(=O)O)C(=O)O)ccc3nc(N)nc(N)c13
CHEMBL202	54662	8.42	Nc1nc(N)c2c(Cl)c(CNc3ccc(cc3)C(=O)NC(CCC(=O)O)C(=O)O)ccc2n1
CHEMBL202	54692	6.34	Cc1c(NCc2ccc(cc2)C(=O)NC(CCC(=O)O)C(=O)O)ccc3nc(N)nc(O)c13
CHEMBL202	54694	6.96	NC1=NC(=O)c2cc(NCc3ccc(cc3)C(=O)NC(CCC(=O)O)C(=O)O)ccc2N1
CHEMBL202	54695	7.0	Nc1nc(O)c2c(Cl)c(NCc3ccc(cc3)C(=O)NC(CCC(=O)O)C(=O)O)ccc2n1
CHEMBL202	58483	6.37	NCCCC(NC(=O)c1ccc(NCc2ccc3nc(N)nc(O)c3c2Cl)cc1)C(=O)O
CHEMBL202	58533	6.28	NCCCC(NC(=O)c1ccc(OCc2ccc3nc(N)nc(O)c3c2)cc1)C(=O)O
CHEMBL202	58593	8.52	NCCCC(NC(=O)c1ccc(NCc2ccc3nc(N)nc(N)c3c2Cl)cc1)C(=O)O
CHEMBL202	59032	7.0	Nc1nc(O)c2c(Cl)c(CNc3ccc(cc3)C(=O)NC(CCC(=O)O)C(=O)O)ccc2n1
CHEMBL202	60181	6.4	Nc1nc(O)c2cc(CNc3ccc(cc3)C(=O)NC(CCS(=O)(=O)O)C(=O)O)cnc2n1
CHEMBL202	63535	7.94	Nc1nc(N)c2nc(CNc3ccc(cc3)C(=O)NC(CCNC(=O)c4ccccc4C(=O)O)C(=O)O)cnc2n1
CHEMBL202	64671	7.94	Nc1nc(N)c2nc(CNc3ccc(cc3)C(=O)NC(CCCCNC(=O)c4ccccc4C(=O)O)C(=O)O)cnc2n1
CHEMBL202	82297	8.475	CCC(Cc1cnc2nc(N)nc(N)c2n1)c3ccc(cc3)C(=O)N[C@@H](CCC(=O)O)C(=O)O
CHEMBL202	82335	8.39	Nc1nc(N)c2nc(CCc3ccc(cc3)C(=O)N[C@@H](CCC(=O)O)C(=O)O)cnc2n1
CHEMBL202	87358	6.64	CCc1cc(Cc2cnc(N)nc2N)cc(CC)c1CC
CHEMBL202	90320	6.0	Nc1cc(N)c2c(CCc3ccc(cc3)C(=O)NC(CCC(=O)O)C(=O)O)coc2n1
CHEMBL202	90393	6.38	CC(Cc1coc2nc(N)cc(N)c12)c3ccc(cc3)C(=O)NC(CCC(=O)O)C(=O)O
CHEMBL202	90396	6.66	CCC(Cc1coc2nc(N)cc(N)c12)c3ccc(cc3)C(=O)NC(CCC(=O)O)C(=O)O
CHEMBL202	90934	6.52	COc1cc(C)c2ccc(Cc3cnc(N)nc3N)cc2n1
CHEMBL202	90936	6.2	Cc1cc(nc2cc(Cc3cnc(N)nc3N)ccc12)N4CCOCC4
CHEMBL202	91115	6.85	COc1cc(Cc2cnc(N)nc2N)cc3c(cc(C)nc13)N(C)C
CHEMBL202	91148	6.27	COc1cc(C)nc2c(OC)cc(Cc3cnc(N)nc3N)cc12
CHEMBL202	91955	7.85	CCCc1cc(Cc2cnc(N)nc2N)cc3C(C)C(C)Oc13
CHEMBL202	92000	9.1	COc1c(\C=C\C)cc(Cc2cnc(N)nc2N)cc1\C=C\C
CHEMBL202	92129	6.72	Cc1cc(Cc2cnc(N)nc2N)cc3CC(C)(C)Oc13
CHEMBL202	92130	6.85	CCOc1cc(Cc2cnc(N)nc2N)cc3OCOc13
CHEMBL202	92131	7.18	CCCc1cc(Cc2cnc(N)nc2N)cc3CC(C)Oc13
CHEMBL202	92132	6.96	CCc1cc(Cc2cnc(N)nc2N)cc3CC(C)Oc13
CHEMBL202	92221	7.34	CCCc1cc(Cc2cnc(N)nc2N)cc3CC(C)(C)Oc13
CHEMBL202	101091	7.24	CN(Cc1cnc2nc(N)nc(N)c2n1)c3ccc(cc3)C(=O)NC(CC(C#N)C(=O)O)C(=O)O
CHEMBL202	101121	7.06	Nc1nc(N)c2nc(CNc3ccc(cc3)C(=O)NC(CC(=C)C(=O)O)C(=O)O)cnc2n1
CHEMBL202	101517	7.775	CN(Cc1cnc2nc(N)nc(N)c2n1)c3ccc(cc3)C(=O)NC(CC(=C)C(=O)O)C(=O)O
CHEMBL202	106755	8.41	CN(Cc1ccc2nc(N)nc(N)c2c1)c3ccc(cc3)C(=O)NC(CCC(=O)O)C(=O)O
CHEMBL202	106802	9.675	Nc1nc(N)c2cc(CNc3ccc(cc3)C(=O)NC(CCC(=O)O)C(=O)O)ccc2n1
CHEMBL202	106836	8.07	Nc1nc(N)c2cc(NCc3ccc(cc3)C(=O)NC(CCC(=O)O)C(=O)O)ccc2n1
CHEMBL202	106866	8.24	Nc1nc(N)c2cc(CN(C=O)c3ccc(cc3)C(=O)NC(CCC(=O)O)C(=O)O)ccc2n1
CHEMBL202	107091	7.4	CC(Cc1ccc(cc1)C(=O)NC(CCC(=O)O)C(=O)O)c2cnc3nc(N)nc(N)c3n2
CHEMBL202	107290	7.15	CCC(Cc1ccc(cc1)C(=O)NC(CCC(=O)O)C(=O)O)c2cnc3nc(N)nc(N)c3n2
CHEMBL202	107313	8.34	CN(Cc1ccc(cc1)C(=O)NC(CCC(=O)O)C(=O)O)c2ccc3nc(N)nc(N)c3c2
CHEMBL202	107353	8.24	Nc1nc(N)c2cc(ccc2n1)N(Cc3ccc(cc3)C(=O)NC(CCC(=O)O)C(=O)O)C=O
CHEMBL202	108705	7.99	Nc1nc(N)c2nc(CNc3c(Cl)cc(cc3Cl)C(=O)NC(CCCNC(=O)c4ccccc4C(=O)O)C(=O)O)cnc2n1
CHEMBL202	116212	8.23	Nc1nc(N)c2nc(CCc3ccc(cc3)C(=O)NC(C(O)CC(=O)O)C(=O)O)cnc2n1
CHEMBL202	116927	8.06	Nc1nc(N)c2nc(CCc3ccc(cc3)C(=O)NC(CC(=C)C(=O)O)C(=O)O)cnc2n1
CHEMBL202	117236	8.24	CCC(Cc1cnc2nc(N)nc(N)c2n1)c3ccc(cc3)C(=O)NC(CC(=C)C(=O)O)C(=O)O
CHEMBL202	117274	8.28	CN(Cc1cnc2nc(N)nc(N)c2n1)c3ccc(cc3)C(=O)NC(C(O)CC(=O)O)C(=O)O
CHEMBL202	119505	7.865	Nc1ncc(CN2CCc3c(C2)[nH]c4ccccc34)c(N)n1
CHEMBL202	119674	7.167	COc1cc2CCN(Cc3cnc(N)nc3N)[C@@H](C)c2c4OCOc14
CHEMBL202	119707	6.49	COc1ccc2C(CN(Cc3cnc(N)nc3N)Cc2c1)c4cccc(c4)[N+](=O)[O-]
CHEMBL202	119743	7.823	CC1N(Cc2cnc(N)nc2N)CCc3c1ccc4c5ccccc5n(C)c34
CHEMBL202	120232	6.937	COc1cc2CCN(Cc3cnc(N)nc3N)C(C)c2cc1OC
CHEMBL202	120264	6.47	COc1cc2CCN(Cc3cnc(N)nc3N)Cc2cc1OC
CHEMBL202	120265	7.143	COc1cc2CN(Cc3cnc(N)nc3N)CC(c4ccc(Cl)cc4Cl)c2cc1OC
CHEMBL202	120266	7.13	COc1cc2CCN(Cc3cnc(N)nc3N)C(C)c2c4OCOc14
CHEMBL202	120339	7.493	COc1cc2CCN(Cc3cnc(N)nc3N)[C@H](C)c2c4OCOc14
CHEMBL202	120367	7.163	CSc1c2CN(Cc3cnc(N)nc3N)CCn2c4cc(Cl)ccc14
CHEMBL202	123063	6.55	Nc1nc(O)c2cc(ccc2n1)N(Cc3ccc(cc3)C(=O)NC(CCC(=O)O)C(=O)O)C=O
CHEMBL202	123090	6.52	CN(Cc1ccc(cc1)C(=O)NC(CCC(=O)O)C(=O)O)c2ccc3nc(N)nc(O)c3c2
CHEMBL202	130088	6.92	Cc1c(CNc2ccccc2Cl)cnc3nc(N)nc(N)c13
CHEMBL202	130751	7.77	Cc1c(CNc2cccc(Cl)c2)cnc3nc(N)nc(N)c13
CHEMBL202	130885	8.3	Cc1c(CNc2ccc(Cl)c(Cl)c2)cnc3nc(N)nc(N)c13
CHEMBL202	133284	6.03	Cc1ccc(Sc2cccc3nc(N)nc(N)c23)cc1
CHEMBL202	135572	8.89	CN(Cc1cnc2nc(N)nc(N)c2n1)c3ccc(cc3)C(=O)NC(CC(F)(F)CN)C(=O)O
CHEMBL202	162842	6.21	Nc1nc(N)c2c(Sc3ccccc3)cccc2n1
CHEMBL202	162958	8.265	CCC(CC)n1ccc2c1ccc3nc(N)nc(N)c23
CHEMBL202	173067	6.12	COc1ccc(OC)c(c1)c2sc3nc(N)nc(N)c3c2C
CHEMBL202	173208	6.14	COc1ccc(OC)c(Cc2sc3nc(N)nc(N)c3c2C)c1
CHEMBL202	174986	6.66	CN(Cc1coc2nc(N)nc(N)c12)c3ccc(cc3)C(=O)N[C@@H](CCC(=O)O)C(=O)O
CHEMBL202	174999	6.427	Nc1nc(N)c2c(CNc3ccc(cc3)C(=O)N[C@@H](CCC(=O)O)C(=O)O)coc2n1
CHEMBL202	175093	6.38	CC(Cc1coc2nc(N)nc(N)c12)c3ccc(cc3)C(=O)N[C@@H](CCC(=O)O)C(=O)O
CHEMBL202	175158	6.21	Nc1nc(N)c2c(CCc3ccc(cc3)C(=O)N[C@@H](CCC(=O)O)C(=O)O)coc2n1
CHEMBL202	179782	7.85	Nc1cc(N)c2cc(CCc3ccc(cc3)C(=O)NC(CCC(=O)O)C(=O)O)ccc2c1
CHEMBL202	190069	6.85	COc1ccc(CN(C)c2ccc3nc(N)nc(N)c3c2)c(OC)c1OC
CHEMBL202	190070	7.3	COc1ccc(CN(C)c2ccc3nc(N)nc(N)c3c2)c(OC)c1
CHEMBL202	190098	7.57	CN(Cc1cccc2CCCCc12)c3ccc4nc(N)nc(N)c4c3
CHEMBL202	190466	7.96	COc1cc(CN(C)c2ccc3nc(N)nc(N)c3c2)cc(OC)c1
CHEMBL202	190661	6.22	Nc1nc(N)c2cc(NCc3cccc4CCCCc34)ccc2n1
CHEMBL202	190696	7.59	COc1ccc(OC)c(CN(C)c2ccc3nc(N)nc(N)c3c2)c1
CHEMBL202	191164	6.9	Nc1nc(N)c2cc(COC(=O)c3ccc(cc3)C(=O)N[C@@H](CCC(=O)O)C(=O)O)ccc2n1
CHEMBL202	194647	6.712	CCCOc1ccc(Cc2cnc(N)nc2N)cc1
CHEMBL202	197908	6.26	CCCCCCc1ccc(Sc2cccc3nc(N)nc(N)c23)cc1
CHEMBL202	197941	6.7	Nc1nc(N)c2c(Sc3ccc(OC4CCOCC4)cc3)cccc2n1
CHEMBL202	198702	6.49	Nc1ccc(Sc2cccc3nc(N)nc(N)c23)cc1
CHEMBL202	199022	7.04	Nc1nc(N)c2c(Sc3ccccc3Cl)cccc2n1
CHEMBL202	199064	6.57	Nc1nc(N)c2c(Sc3cccc(Cl)c3)cccc2n1
CHEMBL202	199095	6.4	COc1ccccc1Sc2cccc3nc(N)nc(N)c23
CHEMBL202	199105	6.74	Nc1nc(N)c2c(Sc3ccc(O)cc3)cccc2n1
CHEMBL202	199141	7.52	CC(C)COc1ccc2nc(N)nc(N)c2c1Sc3ccc(cc3)C(C)(C)C
CHEMBL202	199143	6.09	CCOc1ccc2nc(N)nc(N)c2c1Sc3ccc(cc3)C(C)(C)C
CHEMBL202	208640	6.01	Cc1nc(N)nc2[nH]cc(CCc3ccc(cc3)C(=O)N[C@@H](CCC(=O)O)C(=O)O)c12
CHEMBL202	210977	8.11	CC1(C)N=C(N)N=C(N)N1OCCCOc2cc(Cl)c(Cl)cc2Cl
CHEMBL202	221924	6.773	COc1cc(Cc2cnc(N)nc2N)c3C=CC(Oc3c1OC)C4CC4
CHEMBL202	222669	6.837	CC(C)CN1C=CC(=C2C(=O)NC(N)N=C12)C
CHEMBL202	222920	6.344	CCCN1C(=CC=C2C(=O)NC(N)N=C12)C
CHEMBL202	224517	8.05	Cc1nc(N)nc(N)c1NC(=O)C23CC4CC(CC(C4)C2)C3
CHEMBL202	225031	7.087	CC(C)Oc1cccc(Cc2cnc(N)nc2N)c1
CHEMBL202	225056	6.7	CCOc1ccc(Cc2cnc(N)nc2N)cc1
CHEMBL202	225057	6.813	Nc1ncc(Cc2cccc(OC3CCCCO3)c2)c(N)n1
CHEMBL202	225449	6.695	CCCOc1cccc(Cc2cnc(N)nc2N)c1
CHEMBL202	225519	6.47	CCCCCCCCCOc1cccc(Cc2cnc(N)nc2N)c1
CHEMBL202	225526	6.91	CCCCCOc1cccc(Cc2cnc(N)nc2N)c1
CHEMBL202	225551	6.14	CCCCCCCCCCOc1cccc(Cc2cnc(N)nc2N)c1
CHEMBL202	225993	6.897	CCCCCCCOc1cccc(Cc2c(N)nc(N)nc2CC)c1
CHEMBL202	225995	6.343	CCCCCCCOc1cccc(Cc2c(C)nc(N)nc2N)c1
CHEMBL202	226053	6.762	CCOc1cccc(Cc2cnc(N)nc2N)c1
CHEMBL202	229591	8.09	Nc1nc(N)c2c(CCc3ccccc3)cccc2n1
CHEMBL202	231111	6.285	CC1=C(Sc2ccc(cc2)C(=O)NC(CCC(=O)O)C(=O)O)C3C(N1)N=C(N)NC3=O
CHEMBL202	232112	8.27	Nc1nc(N)c2cc(ccc2n1)N(CC=C)Cc3ccc(cc3)C(=O)NC(CCC(=O)O)C(=O)O
CHEMBL202	232159	6.48	NC1=NC(=O)c2cc(CSc3ccc(cc3)C(=O)NC(CCC(=O)O)C(=O)O)ccc2N1
CHEMBL202	232186	7.08	CN(Cc1ccc2nc(N)nc(O)c2c1)c3ccc(cc3)C(=O)NC(CCC(=O)O)C(=O)O
CHEMBL202	232206	6.77	Nc1nc(O)c2cc(COc3ccc(cc3)C(=O)NC(CCC(=O)O)C(=O)O)ccc2n1
CHEMBL202	232379	7.99	COc1ccc(OC)c(CNc2ccc3nc(N)nc(N)c3c2Cl)c1
CHEMBL202	232691	8.28	Nc1nc(N)c2cc(ccc2n1)N(CC#C)Cc3ccc(cc3)C(=O)NC(CCC(=O)O)C(=O)O
CHEMBL202	232692	7.96	Nc1nc(O)c2cc(CN(C=O)c3ccc(cc3)C(=O)NC(CCC(=O)O)C(=O)O)ccc2n1
CHEMBL202	238877	9.92	Nc1ncc(CCCc2ccc(cc2)C(=O)N[C@@H](CCC(=O)O)C(=O)O)c(N)n1
CHEMBL202	249610	7.36	Cc1ccc(Cl)c(NCc2cnc3nc(N)nc(N)c3c2C)c1
CHEMBL202	249640	8.43	Cc1ccc(NCc2cnc3nc(N)nc(N)c3c2C)cc1Br
CHEMBL202	249650	8.17	Cc1ccc(NCc2cnc3nc(N)nc(N)c3c2C)cc1Cl
CHEMBL202	249668	8.28	Cc1c(Cl)cccc1NCc2cnc3nc(N)nc(N)c3c2C
CHEMBL202	249669	8.34	Cc1c(CNc2cc(Br)ccc2Br)cnc3nc(N)nc(N)c13
CHEMBL202	249674	7.48	Cc1cc(NCc2cnc3nc(N)nc(N)c3c2C)c(Cl)cc1F
CHEMBL202	249680	8.21	Cc1ccc(Cl)cc1NCc2cnc3nc(N)nc(N)c3c2C
CHEMBL202	249681	8.1	Cc1c(CNc2cc(Cl)ccc2Cl)cnc3nc(N)nc(N)c13
CHEMBL202	249772	8.4	Cc1c(CNc2cccc3cnccc23)cnc4nc(N)nc(N)c14
CHEMBL202	249794	8.0	COc1cc(Cl)c(C)cc1NCc2cnc3nc(N)nc(N)c3c2C
CHEMBL202	249802	8.15	Cc1c(CNc2ccc3ncccc3c2)cnc4nc(N)nc(N)c14
CHEMBL202	249803	7.92	Cc1c(CNc2cnc3ccccc3c2)cnc4nc(N)nc(N)c14
CHEMBL202	249824	8.55	Cc1cc(Cl)ccc1NCc2cnc3nc(N)nc(N)c3c2C
CHEMBL202	249870	8.42	Cc1c(CNc2ccc3ccc4cccc5ccc2c3c45)cnc6nc(N)nc(N)c16
CHEMBL202	249871	8.7	Cc1c(CNc2ccc(Cl)c3ccccc23)cnc4nc(N)nc(N)c14
CHEMBL202	250020	8.44	CCc1c(CNc2cc(ccc2OC)C(F)(F)F)cnc3nc(N)nc(N)c13
CHEMBL202	250085	8.39	Cc1c(CNc2cc(ccc2F)C(F)(F)F)cnc3nc(N)nc(N)c13
CHEMBL202	250105	8.49	Cc1c(CNc2cc(ccc2Br)C(F)(F)F)cnc3nc(N)nc(N)c13
CHEMBL202	250127	8.23	Cc1cc(Br)ccc1NCc2cnc3nc(N)nc(N)c3c2C
CHEMBL202	250205	7.17	COc1cc(ccc1NCc2cnc3nc(N)nc(N)c3c2C)c4ccccc4
CHEMBL202	250344	6.6	Cc1ccc(F)c(NCc2cnc3nc(N)nc(N)c3c2C)c1
CHEMBL202	250356	6.07	Cc1cc(C)c(NCc2cnc3nc(N)nc(N)c3c2C)c(Cl)c1
CHEMBL202	250367	7.85	COc1ccc(NCc2cnc3nc(N)nc(N)c3c2C)cc1F
CHEMBL202	250378	7.7	Cc1c(CNc2ccc(OC(F)F)cc2)cnc3nc(N)nc(N)c13
CHEMBL202	250379	7.16	Cc1c(CNc2cc(F)ccc2F)cnc3nc(N)nc(N)c13
CHEMBL202	250382	6.43	CCc1c(CNc2cc(C)ccc2OC)cnc3nc(N)nc(N)c13
CHEMBL202	250418	7.72	Cc1ccc(F)cc1NCc2cnc3nc(N)nc(N)c3c2C
CHEMBL202	250436	7.82	CCCOc1ccc(NCc2cnc3nc(N)nc(N)c3c2C)cc1OC
CHEMBL202	250437	7.74	CCOc1ccc(NCc2cnc3nc(N)nc(N)c3c2C)cc1OC
CHEMBL202	250465	6.56	Cc1c(CNc2ccccc2OC(F)F)cnc3nc(N)nc(N)c13
CHEMBL202	250466	6.0	CCc1c(CNc2cc(OC)ccc2OC)cnc3nc(N)nc(N)c13
CHEMBL202	250494	6.0	COc1cc(CCc2cnc3nc(N)nc(N)c3c2C)cc(OC)c1
CHEMBL202	250495	8.37	Cc1c(CNc2cccc3ncccc23)cnc4nc(N)nc(N)c14
CHEMBL202	250518	8.21	Cc1c(CNc2ccc3c4ccccc4c5cccc2c35)cnc6nc(N)nc(N)c16
CHEMBL202	250530	8.17	Cc1c(CNc2ccc3c(Cc4ccccc34)c2)cnc5nc(N)nc(N)c15
CHEMBL202	250555	8.0	Cc1c(CNc2ccc3ccccc3c2)cnc4nc(N)nc(N)c14
CHEMBL202	250572	8.21	Cc1cc(NCc2cnc3nc(N)nc(N)c3c2C)ccc1Br
CHEMBL202	257573	7.46	CN(Cc1cnc2nc(N)nc(N)c2n1)c3ccc(cc3)C(=O)NC(CCC(=O)Nc4cccc(c4)C(=O)O)C(=O)O
CHEMBL202	257574	7.49	Nc1nc(N)c2nc(CNc3ccc(cc3)C(=O)NC(CCC(=O)Nc4cccc(c4)C(=O)O)C(=O)O)cnc2n1
CHEMBL202	258450	6.04	CCc1[nH]c(N)nc2ncc(CCc3ccc(cc3)C(=O)N[C@@H](CCC(=O)O)C(=O)O)c12
CHEMBL202	260709	6.68	Nc1nc(O)c2cc(NCc3ccc(cc3)C(=O)NC(CCC(=O)O)C(=O)O)cnc2n1
CHEMBL202	260782	6.6	CN(Cc1ccc(cc1)C(=O)NC(CCC(=O)O)C(=O)O)c2cnc3nc(N)nc(O)c3c2
CHEMBL202	264016	8.87	CN(Cc1cnc2nc(N)nc(N)c2n1)c3ccc(cc3)C(=O)NC(C(=O)O)C(F)(F)CC(=O)O
CHEMBL202	264044	8.87	CN(Cc1cnc2nc(N)nc(N)c2n1)c3ccc(cc3)C(=O)NC(CC(F)C(=O)O)C(=O)O
CHEMBL202	264106	9.08	CN(Cc1cnc2nc(N)nc(N)c2n1)c3ccc(cc3)C(=O)N[C@H](C[C@@H](F)C(=O)O)C(=O)O
CHEMBL202	272755	8.505	Nc1nc(N)c2c(\C=C\c3ccccc3)cccc2n1
CHEMBL202	273018	7.02	Nc1nc(N)c2c(cccc2n1)C#Cc3ccccc3
CHEMBL202	273452	6.85	COc1ccc(OC)c(c1)C#Cc2cccc3nc(N)nc(N)c23
CHEMBL202	273455	7.09	COc1ccc(OC)c(NCc2cccc3nc(N)nc(N)c23)c1
CHEMBL202	273486	7.885	COc1ccc(OC)c(CCc2cccc3nc(N)nc(N)c23)c1
CHEMBL202	273487	6.6	COc1ccc(OC)c(c1)N(C)Cc2cccc3nc(N)nc(N)c23
CHEMBL202	273516	7.31	COc1cc(cc(OC)c1OC)N(C)Cc2cccc3nc(N)nc(N)c23
CHEMBL202	273517	6.51	COc1cc(NCc2cccc3nc(N)nc(N)c23)cc(OC)c1OC
CHEMBL202	273584	7.755	COc1cc(CCc2cccc3nc(N)nc(N)c23)cc(OC)c1OC
CHEMBL202	273701	8.92	Nc1nc(N)c2c(CNc3ccc(cc3)C(=O)NC(CCC(=O)O)C(=O)O)cccc2n1
CHEMBL202	275226	9.54	C[C@](CCC(=O)O)(NC(=O)c1ccc(CCC2CNc3nc(N)nc(N)c3C2)cc1)C(=O)O
CHEMBL202	275433	8.01	C[C@](CCC(=O)O)(NC(=O)c1oc(CCC2CNc3nc(N)nc(N)c3C2)cc1)C(=O)O
CHEMBL202	275434	9.16	C[C@](CCC(=O)O)(NC(=O)c1ccc(CCC2CNc3nc(N)nc(N)c3C2)s1)C(=O)O
CHEMBL202	282581	6.19	OC(=O)CCC(NC(=O)c1ccc(SCc2ccc3ncnc(O)c3c2)cc1)C(=O)O
CHEMBL202	283128	6.59	OC(=O)CCC(NC(=O)c1ccc(OCc2ccc3ncnc(O)c3c2)cc1)C(=O)O
CHEMBL202	283150	6.49	OC(=O)CCC(NC(=O)c1ccc(CNc2ccc3ncnc(O)c3c2)cc1)C(=O)O
CHEMBL202	285857	8.19	CC(C)n1c(C)cc2c3c(N)nc(N)nc3ccc12
CHEMBL202	285858	8.0	CCc1cc2c3c(N)nc(N)nc3ccc2n1CC
CHEMBL202	285940	10.0	CCC(C)n1c(CC)cc2c3c(N)nc(N)nc3ccc12
CHEMBL202	286068	9.4	CCCc1cc2c3c(N)nc(N)nc3ccc2n1C(CC)CC
CHEMBL202	286070	8.22	COc1cc(Cn2ccc3c4c(N)nc(N)nc4ccc23)cc(OC)c1OC
CHEMBL202	286071	10.0	CCC(CC)n1c(cc2c3c(N)nc(N)nc3ccc12)C(C)C
CHEMBL202	286173	7.52	CCCCc1cc2c3c(N)nc(N)nc3ccc2n1C(C)(C)C
CHEMBL202	286288	9.7	CCC(CC)n1c(CC)cc2c1ccc3nc(N)nc(N)c23
CHEMBL202	286520	6.0	Nc1nc(N)c2c(ccc3[nH]ccc23)n1
CHEMBL202	286526	9.7	CC(C)n1c(cc2c1ccc3nc(N)nc(N)c23)C(C)(C)C
CHEMBL202	286620	8.0	CC(C)c1cc2c(ccc3nc(N)nc(N)c23)[nH]1
CHEMBL202	286631	9.52	CCC(CC)n1c(C)cc2c3c(N)nc(N)nc3ccc12
CHEMBL202	286974	7.06	Cc1cc2c3c(N)nc(N)nc3ccc2n1C
CHEMBL202	286975	7.54	CCc1cc2c(ccc3nc(N)nc(N)c23)n1C
CHEMBL202	287128	6.64	Cn1ccc2c1ccc3nc(N)nc(N)c23
CHEMBL202	287211	7.62	CCCc1cc2c3c(N)nc(N)nc3ccc2n1CC
CHEMBL202	288654	9.4	CCC(C)(C)n1c(C)cc2c3c(N)nc(N)nc3ccc12
CHEMBL202	288766	10.0	CCc1cc2c3c(N)nc(N)nc3ccc2n1C(C)(C)C
CHEMBL202	291414	6.01	CCCCCCCCc1ccc(cc1)N2C(=NC(=NC2(C)C)N)N
CHEMBL202	337284	6.38	CCc1[nH]c2nc(N)nc(O)c2c1Sc3ccc(cc3)C(=O)N[C@@H](CCC(=O)O)C(=O)O
CHEMBL202	343178	6.52	Nc1nc(N)c(c(COCc2ccccc2)n1)c3ccc(NCc4ccc(Cl)cc4)cc3
CHEMBL202	369701	6.4	COc1cc(CC#Cc2c(C)nc(N)nc2N)cc(OC)c1OC
CHEMBL202	374019	8.063	Nc1nc(N)c2nc(CNc3ccc(cc3)C(=O)N[C@@H](CCC(=O)O)C(=O)O)cnc2n1
CHEMBL202	374359	10.47	Nc1nc(N)c2nc(CNc3ccc4C(=O)N(Cc4c3)[C@@H](CCC(=O)O)C(=O)O)cnc2n1
CHEMBL202	374387	8.68	CN(Cc1cnc2nc(N)nc(N)c2n1)c3ccc4C(=O)N(Cc4c3)[C@@H](CCC(=O)O)C(=O)O
CHEMBL202	374402	10.11	Nc1nc(N)c2nc(CNc3ccc4C(=O)N(Cc4c3)C(CCC(=O)O)C(=O)O)cnc2n1
CHEMBL202	374726	6.68	Cc1c(Sc2ccc(cc2)C(=O)N[C@@H](CCC(=O)O)C(=O)O)[nH]c3nc(N)nc(N)c13
CHEMBL202	382011	7.18	CCc1c(Sc2ccc(cc2)C(=O)N[C@@H](CCC(=O)O)C(=O)O)[nH]c3nc(N)nc(N)c13
CHEMBL202	391296	6.96	CN(Cc1cnc2nc(N)nc(N)c2n1)c3ccc(cc3)C(=O)N[C@@H](CCC(=O)NO)C(=O)O
CHEMBL202	391298	6.685	CN(Cc1cnc2nc(N)nc(N)c2n1)c3ccc(cc3)C(=O)N[C@@H](CCC(=O)N[C@@H](Cc4ccccc4)C(=O)NO)C(=O)O
CHEMBL202	391300	6.905	CN(Cc1cnc2nc(N)nc(N)c2n1)c3ccc(cc3)C(=O)N[C@@H](CCC(=O)N4CCC[C@H]4C(=O)NO)C(=O)O
CHEMBL202	418682	6.92	Cc1cc2N=C(N)NC(=O)c2n1Cc3ccc(cc3)C(=O)N[C@@H](CCC(=O)O)C(=O)O
CHEMBL202	420374	9.41	Nc1nc(N)c2c(OCc3ccccc3F)cccc2n1
CHEMBL202	420431	7.47	CC(Oc1cccc2nc(N)nc(N)c12)c3cccc(Cl)c3
CHEMBL202	420433	7.6	C[C@H](Oc1cccc2nc(N)nc(N)c12)c3cccc(Cl)c3
CHEMBL202	420461	7.41	Nc1nc(N)c2c(COc3ccccc3F)cccc2n1
CHEMBL202	453304	6.24	CCOC(=O)C1=C(C)NC(=S)NC1c2ccccc2
CHEMBL202	466229	6.22	COc1cc(Nc2nc3cc(N)cc(N)c3nc2c4ccccc4)cc(OC)c1
CHEMBL202	466231	7.0	COc1cc(Nc2nc3cc(N)cc(N)c3nc2c4ccccc4)cc(OC)c1OC
CHEMBL202	469386	7.7	Cc1sc2N=C(N)NC(=O)c2c1Sc3ccc(cc3)C(=O)N(CCC(=O)O)C(=O)O
CHEMBL202	469458	6.25	Cc1sc2N=C(N)NC(=O)c2c1Sc3ccc(cc3)[N+](=O)[O-]
CHEMBL202	497564	6.25	Nc1nc(N)c2NC(CNc3ccc(cc3)C(=O)NC(CCC(=O)O)C(=O)O)CCc2n1
CHEMBL202	515869	7.24	CCc1nc(N)nc(N)c1C#CCc2cc(OC)c(OC)c(OC)c2
CHEMBL202	515926	6.89	CCc1nc(N)nc(N)c1C#CCc2cccc(OC)c2OC
CHEMBL202	515927	6.44	CCc1nc(N)nc(N)c1C#CCc2ccccc2
CHEMBL202	556625	6.55	CCc1sc2N=C(N)NC(=O)c2c1Sc3cc(Cl)cc(Cl)c3
CHEMBL202	558241	6.21	CCc1sc2N=C(N)NC(=O)c2c1Sc3ccc(F)cc3
CHEMBL202	558242	6.59	CCc1sc2N=C(N)NC(=O)c2c1Sc3ccc(Br)cc3
CHEMBL202	558340	6.08	CCc1sc2N=C(N)NC(=O)c2c1Sc3cc(OC)ccc3OC
CHEMBL202	560033	6.52	CCc1sc2N=C(N)NC(=O)c2c1Sc3cccc(Cl)c3
CHEMBL202	560143	6.54	CCc1sc2N=C(N)NC(=O)c2c1Sc3ccc(Cl)c(Cl)c3
CHEMBL202	561858	6.46	CCc1sc2N=C(N)NC(=O)c2c1Sc3ccncc3
CHEMBL202	561859	6.27	CCc1sc2N=C(N)NC(=O)c2c1Sc3cc(OC)cc(OC)c3
CHEMBL202	561958	7.72	CCc1sc2N=C(N)NC(=O)c2c1Sc3ccc(cc3)C(=O)N[C@@H](CCC(=O)O)C(=O)O
CHEMBL202	565312	6.22	CCc1sc2N=C(N)NC(=O)c2c1Sc3ccccc3Cl
CHEMBL202	567253	6.52	CCc1sc2N=C(N)NC(=O)c2c1Sc3ccc(Cl)cc3
CHEMBL202	567254	6.59	CCc1sc2N=C(N)NC(=O)c2c1Sc3ccc(cc3)[N+](=O)[O-]
CHEMBL202	569256	6.7	CCC(C#Cc1c(C)nc(N)nc1N)c2cc(OC)c(OC)c(OC)c2
CHEMBL202	569261	6.74	COc1ccc(cc1)c2cc(OC)cc(c2)C(C)C#Cc3c(C)nc(N)nc3N
CHEMBL202	569275	7.22	COC(C#Cc1c(C)nc(N)nc1N)c2cc(OC)ccc2OC
CHEMBL202	569294	6.54	COc1cc(cc(OC)c1OC)C(C#Cc2c(C)nc(N)nc2N)C(C)C
CHEMBL202	569353	6.4	COc1ccc(OC)c(c1)C(C)C#Cc2c(C)nc(N)nc2N
CHEMBL202	569359	6.12	COc1cc(cc(c1)c2cc(C)cc(C)c2)C(C)C#Cc3c(C)nc(N)nc3N
CHEMBL202	569364	6.68	COc1cc(cc(c1)c2ccc(cc2)C(C)(C)C)C(C)C#Cc3c(C)nc(N)nc3N
CHEMBL202	569381	7.06	CCc1nc(N)nc(N)c1C#CC(C)c2cc(OC)c(OC)c(OC)c2
CHEMBL202	594536	6.01	COc1ccccc1\C(=C/c2coc3nc(N)nc(N)c23)\C
CHEMBL202	623213	6.0	CSC1=Nc2ccc(NC(=O)\C=C\c3ccccc3)cc2C(=O)N1Cc4ccccc4
CHEMBL202	623214	6.3	C=CCSC1=Nc2ccc(NC(=O)\C=C\c3ccccc3)cc2C(=O)N1Cc4ccccc4
CHEMBL202	623289	6.3	O=C(Nc1ccc2N=C(SC\C=C\c3ccccc3)N(Cc4ccccc4)C(=O)c2c1)\C=C\c5ccccc5
CHEMBL202	623290	6.1	CSC1=Nc2ccc(NCC=C)cc2C(=O)N1Cc3ccccc3
CHEMBL202	623291	6.0	CSC1=Nc2ccc(cc2C(=O)N1Cc3ccccc3)N(CC=C)CC=C
CHEMBL202	623292	6.0	C=CCNc1ccc2N=C(SCC=C)N(Cc3ccccc3)C(=O)c2c1
CHEMBL202	623293	6.05	C=CCSC1=Nc2ccc(cc2C(=O)N1Cc3ccccc3)N(CC=C)CC=C
CHEMBL202	623337	6.1	CSC1=Nc2ccc(cc2C(=O)N1Cc3ccccc3)N(C\C=C\c4ccccc4)C\C=C\c5ccccc5
CHEMBL202	623339	6.15	C=CCSC1=Nc2ccc(cc2C(=O)N1Cc3ccccc3)N(C\C=C\c4ccccc4)C\C=C\c5ccccc5
CHEMBL202	623969	6.0	Cc1ccc2N=C(SC\C=C\c3ccccc3)N(Cc4ccccc4)C(=O)c2c1
CHEMBL202	641720	6.54	Nc1nc(O)c2cc(CN(C#C)c3ccc(cc3)C(=O)NC(CCC(=O)O)C(=O)NC(CCC(=O)NC(CCC(=O)NC(CCC(=O)NC(CCC(=O)O)C(=O)O)C(=O)O)C(=O)O)C(=O)O)ccc2n1
CHEMBL202	641727	6.43	Nc1nc(O)c2cc(CN(C#C)c3ccc(cc3)C(=O)NC(CCC(=O)NC(CCC(=O)NC(CCC(=O)O)C(=O)O)C(=O)O)C(=O)O)ccc2n1
CHEMBL202	641728	6.47	Nc1nc(O)c2cc(CN(C#C)c3ccc(cc3)C(=O)NC(CCC(=O)O)C(=O)NC(CCC(=O)O)C(=O)O)ccc2n1
CHEMBL202	641731	6.52	Nc1nc(O)c2cc(CN(C#C)c3ccc(cc3)C(=O)NC(CCC(=O)O)C(=O)NC(CCC(=O)NC(CCC(=O)NC(CCC(=O)O)C(=O)O)C(=O)O)C(=O)O)ccc2n1
CHEMBL202	641739	6.19	Nc1nc(O)c2cc(CN(C#C)c3ccc(cc3)C(=O)NC(CCC=O)C(=O)O)ccc2n1
CHEMBL202	645988	7.5	COc1ccc(NCc2ccc3nc(N)nc(N)c3c2)cc1OC
CHEMBL202	646047	7.595	CCOC(=O)CCCOc1cc(NCc2ccc3nc(N)nc(N)c3c2)ccc1OC
CHEMBL202	646048	7.46	COC(=O)CCCCOc1cc(NCc2ccc3nc(N)nc(N)c3c2)ccc1OC
CHEMBL202	646049	7.185	COC(=O)c1ccc(COc2cc(NCc3ccc4nc(N)nc(N)c4c3)ccc2OC)cc1
CHEMBL202	646050	6.3	CCCN(Cc1ccc2nc(N)nc(N)c2c1)c3ccc(OC)c(OCCCCC(=O)OC)c3
CHEMBL202	646104	6.875	COc1ccc(NCc2ccc3nc(N)nc(N)c3c2)cc1OCCCC(=O)O
CHEMBL202	692715	6.54	COc1cc(cc(OC)c1OC)C(C)(C)C#Cc2c(C)nc(N)nc2N
CHEMBL202	695052	6.1	COC(=O)C1CCN(CC1)C(=O)c2ccc(cc2)N(C)Cc3cnc4nc(N)nc(N)c4n3
CHEMBL202	1117787	7.0	NC1=Nc2sc3cccc(CNc4ccc5C(=O)N(Cc5c4)[C@@H](CCC(=O)O)C(=O)O)c3c2C(=O)N1
CHEMBL202	1117788	7.05	NC1=Nc2sc3cccc(CNc4ccc(cc4)C(=O)N[C@@H](CCC(=O)O)C(=O)O)c3c2C(=O)N1
CHEMBL202	1170301	7.68	CC(C)c1ccccc1c2cc3nc(N)nc(N)c3cc2C
CHEMBL202	1170302	6.13	Nc1nc(N)c2ccc(cc2n1)c3ccccc3
CHEMBL202	1170303	6.89	Cc1cc2c(N)nc(N)nc2cc1c3ccccc3
CHEMBL202	1170304	6.15	Nc1ccc(cc1)c2ccc3c(N)nc(N)nc3c2
CHEMBL202	1170305	6.86	Cc1cc2c(N)nc(N)nc2cc1c3ccc(N)cc3
CHEMBL202	1170306	6.6	CS(=O)(=O)c1ccc(cc1)c2ccc3c(N)nc(N)nc3c2
CHEMBL202	1170307	7.36	Cc1cc2c(N)nc(N)nc2cc1c3ccc(cc3)S(=O)(=O)C
CHEMBL202	1170309	7.91	COc1ccc(cc1OC)c2cc3nc(N)nc(N)c3cc2C
CHEMBL202	1170310	7.56	COc1ccc(OC)c(c1)c2cc3nc(N)nc(N)c3cc2C
CHEMBL202	1170311	7.02	Cc1ccccc1c2cc3nc(N)nc(N)c3cc2C
CHEMBL202	1170312	7.39	CCc1ccccc1c2cc3nc(N)nc(N)c3cc2C
CHEMBL202	1170313	7.07	CCOc1ccccc1c2ccc3c(N)nc(N)nc3c2
CHEMBL202	1170314	6.49	CC(=O)c1cccc(c1)c2ccc3c(N)nc(N)nc3c2
CHEMBL202	1170315	7.58	CC(=O)c1cccc(c1)c2cc3nc(N)nc(N)c3cc2C
CHEMBL202	1170316	7.92	CCOc1ccc(C=O)cc1c2cc3nc(N)nc(N)c3cc2C
CHEMBL202	1170317	7.95	CCOc1ccc(Cl)cc1c2cc3nc(N)nc(N)c3cc2C
CHEMBL202	1170318	7.65	CCOc1ccc(C)cc1c2cc3nc(N)nc(N)c3cc2C
CHEMBL202	1170319	7.95	CCOc1ccc(Br)cc1c2cc3nc(N)nc(N)c3cc2C
CHEMBL202	1170320	6.61	CCOc1ccc2[nH]ccc2c1c3cc4nc(N)nc(N)c4cc3C
CHEMBL202	1170321	8.0	CCOc1ccc(cc1c2ccc3c(N)nc(N)nc3c2)c4cccnc4
CHEMBL202	1170322	8.24	CCOc1ccc(cc1c2ccc3c(N)nc(N)nc3c2)c4cccc(NS(=O)(=O)C)c4
CHEMBL202	1170323	8.35	CCOc1ccc2ccccc2c1c3cc4nc(N)nc(N)c4cc3C
CHEMBL202	1170324	7.47	CCOc1ccc(cc1c2cc3nc(N)nc(N)c3cc2C)C(=O)N(CC)CC
CHEMBL202	1174878	6.76	NC1=NC2(CCCC2)N(OCc3ccccc3)C(=N1)N
CHEMBL202	1193135	6.87	NC1=NC2(CCC2)N(OCc3ccccc3)C(=N1)N
CHEMBL202	1193136	6.81	CCC1(C)N=C(N)N=C(N)N1OCc2ccccc2
CHEMBL202	1193138	6.26	NC1=NC(C2CC2)N(OCc3ccccc3)C(=N1)N
CHEMBL202	1193354	7.16	CC1(C)N=C(N)N=C(N)N1OCc2ccccc2
CHEMBL202	1333975	6.47	COc1cc(Cc2cnc(N)nc2N)cc3NCCOc13
CHEMBL202	1424394	6.1	Nc1nc(N)c2N3CN(CC3CCc2n1)c4ccc(cc4)C(=O)N[C@@H](CCC(=O)O)C(=O)O
CHEMBL202	1424395	6.38	CN(CC1CCc2nc(N)nc(N)c2N1CC=C)c3ccc(cc3)C(=O)N[C@@H](CCC(=O)O)C(=O)O
CHEMBL202	1424397	7.74	Nc1nc(N)c2nc(CNc3ccc(cc3)C(=O)N[C@@H](CCC(=O)O)C(=O)O)ccc2n1
CHEMBL202	1424399	7.48	CN(CC1CCc2nc(N)nc(N)c2N1)c3ccc(cc3)C(=O)N[C@@H](CCC(=O)O)C(=O)O
CHEMBL202	1424400	7.48	CC(=O)N(CC1CCc2nc(N)nc(N)c2N1)c3ccc(cc3)C(=O)N[C@@H](CCC(=O)O)C(=O)O
CHEMBL202	1424402	7.49	CN(CC1CCc2nc(N)nc(N)c2N1C=O)c3ccc(cc3)C(=O)N[C@@H](CCC(=O)O)C(=O)O
CHEMBL202	1439401	6.23	Nc1nc(N)c2nc(CNc3ccc(cc3)C(=O)N4CCC(CC4)C(=O)O)cnc2n1
CHEMBL202	1479262	8.89	CC(=O)C1=C(C)N=C(NC1c2ccccc2)SCCC(=O)O
CHEMBL202	1479263	7.03	CC(=O)C1=C(C)N=C(NC1c2cccc(O)c2)SCCC(=O)O
CHEMBL202	1479264	8.05	CCOC(=O)C1=C(C)N=C(NC1c2ccccc2OC)SCCC(=O)O
CHEMBL202	1479527	6.08	CCOC(=O)CSC1=NC(C(=C(C)N1)C(=O)OCC)c2ccccc2
CHEMBL202	1479529	8.0	CCOC(=O)\C(=C\c1ccc(OC)cc1)\SC2=NC(C(=C(C)N2)C(=O)OCC)c3ccccc3
CHEMBL202	1525075	6.4	COc1cc(cc(c1)N2CCOCC2)C(C)C#Cc3c(C)nc(N)nc3N
CHEMBL202	1525076	6.6	CCc1nc(N)nc(N)c1C#CC(C)c2cc(OC)cc(c2)N3CCOCC3
CHEMBL202	1525079	7.22	CCc1nc(N)nc(N)c1C#CCc2cc(OC)cc(c2)c3cccc4cnccc34
CHEMBL202	1525080	7.35	CCc1nc(N)nc(N)c1C#CC(C)c2cc(OC)cc(c2)c3cccc4cnccc34
CHEMBL202	1525081	6.85	CCc1nc(N)nc(N)c1C#CCc2cc(OC)cc(c2)c3ccc4OCCOc4c3
CHEMBL202	1525082	6.59	CCc1nc(N)nc(N)c1C#CC(C)c2cc(OC)cc(c2)c3ccc4OCCOc4c3
CHEMBL202	1561732	6.72	Nc1nc(N)c2cc(Nc3ccccc3)cnc2n1
CHEMBL202	1561734	6.6	COc1ccccc1Nc2cnc3nc(N)nc(N)c3c2
CHEMBL202	1561735	6.0	COc1ccc(OC)c(Nc2cnc3nc(N)nc(N)c3c2)c1
CHEMBL202	1561742	6.35	Nc1nc(N)c2cc(Nc3cc(F)ccc3F)cnc2n1
CHEMBL202	1561744	7.24	CN(c1ccccc1)c2cnc3nc(N)nc(N)c3c2
CHEMBL202	1561745	7.92	COc1ccc(cc1)N(C)c2cnc3nc(N)nc(N)c3c2
CHEMBL202	1561746	7.85	COc1ccccc1N(C)c2cnc3nc(N)nc(N)c3c2
CHEMBL202	1561747	8.33	COc1ccc(OC)c(c1)N(C)c2cnc3nc(N)nc(N)c3c2
CHEMBL202	1561748	8.34	COc1cc(cc(OC)c1OC)N(C)c2cnc3nc(N)nc(N)c3c2
CHEMBL202	1561749	7.49	CN(c1ccc(C)cc1)c2cnc3nc(N)nc(N)c3c2
CHEMBL202	1561750	7.28	CC(C)c1ccc(cc1)N(C)c2cnc3nc(N)nc(N)c3c2
CHEMBL202	1561751	6.47	CN(c1ccc(cc1)[N+](=O)[O-])c2cnc3nc(N)nc(N)c3c2
CHEMBL202	1561752	8.25	CN(c1cnc2nc(N)nc(N)c2c1)c3cccc4ccccc34
CHEMBL202	1561753	7.34	CN(c1cnc2nc(N)nc(N)c2c1)c3cc(F)ccc3F
CHEMBL202	1561754	6.82	CN(c1cnc2nc(N)nc(N)c2c1)c3cc(F)c(F)c(F)c3
CHEMBL202	1620793	6.7	CCOC(=O)CC[C@H](NC(=O)c1ccc(cc1)N(C)Cc2nc3cc(ccc3nc2c4ccccc4)C(F)(F)F)C(=O)OCC
CHEMBL202	1624539	6.21	COc1cc2nc(c3occc3)n(c4cc5nc(N)nc(N)c5cc4Cl)c2cc1OC
CHEMBL202	1624540	6.08	COc1cc2nc(c3ccccn3)n(c4ccc5c(N)nc(N)nc5c4)c2cc1OC
CHEMBL202	1624542	6.24	Cc1cc2nc(c3ccccn3)n(c4ccc5c(N)nc(N)nc5c4)c2cc1C
CHEMBL202	1624544	6.36	Cc1cc2nc(c3ccncc3)n(c4ccc5c(N)nc(N)nc5c4)c2cc1C
CHEMBL202	1624549	6.13	Cc1cc2nc(C3CCCO3)n(c4ccc5c(N)nc(N)nc5c4)c2cc1C
CHEMBL202	1624644	8.54	Cc1cc2nc(c3nccs3)n(c4cc5nc(N)nc(N)c5cc4C)c2cc1C
CHEMBL202	1624645	8.12	Cc1cc2nc(c3nccs3)n(c4cc5nc(N)nc(N)c5cc4Cl)c2cc1C
CHEMBL202	1624647	6.07	COc1cc2nc(c3nccs3)n(c4ccc5c(N)nc(N)nc5c4)c2cc1OC
CHEMBL202	1624648	6.77	COc1cc2nc(c3nccs3)n(c4cc5nc(N)nc(N)c5cc4C)c2cc1OC
CHEMBL202	1624649	6.49	COc1cc2nc(c3nccs3)n(c4cc5nc(N)nc(N)c5cc4Cl)c2cc1OC
CHEMBL202	1624652	7.03	Cc1cc2nc(c3nccs3)n(c4ccc5c(N)nc(N)nc5c4)c2cc1C
CHEMBL202	1624654	6.03	Cc1cc2nc(c3occc3)n(c4ccc5c(N)nc(N)nc5c4)c2cc1C
CHEMBL202	1624655	6.14	Cc1cc2nc(c3cocc3)n(c4ccc5c(N)nc(N)nc5c4)c2cc1C
CHEMBL202	1624657	6.18	Cc1cc2nc(c3ccsc3)n(c4ccc5c(N)nc(N)nc5c4)c2cc1C
CHEMBL1809	1065	6.46	COc1cccc(c1)N2C(=NC(=NC2(C)C)N)N
CHEMBL1809	1093	6.93	CC1(C)N=C(N)N=C(N)N1c2cccc(c2)C#N
CHEMBL1809	1193	7.11	CC1(C)N=C(N)N=C(N)N1c2cccc(c2)C(F)(F)F
CHEMBL1809	1200	6.51	CC1(C)N=C(N)N=C(N)N1c2ccccc2
CHEMBL1809	1419	7.65	CC1(C)N=C(N)N=C(N)N1c2cccc(Cl)c2
CHEMBL1809	1915	7.713	COc1ccc(OC)c(Cc2cnc3nc(N)nc(N)c3c2C)c1
CHEMBL1809	19101	7.69	COc1cc(NCc2ccc3nc(N)nc(N)c3c2C)cc(OC)c1OC
CHEMBL1809	24584	8.11	CC1(C)N=C(N)N=C(N)N1c2cccc(COc3cc(Cl)c(Cl)cc3Cl)c2
CHEMBL1809	24602	7.34	CC1(C)N=C(N)N=C(N)N1c2cccc(CNc3ccc(cc3)S(=O)(=O)N)c2
CHEMBL1809	25060	7.9	CCCCCCCCCCCCc1cccc(c1)N2C(=NC(=NC2(C)C)N)N
CHEMBL1809	25061	8.62	CCCCCCCCCc1cccc(c1)N2C(=NC(=NC2(C)C)N)N
CHEMBL1809	25062	7.22	CCc1cccc(c1)N2C(=NC(=NC2(C)C)N)N
CHEMBL1809	25112	7.35	CC1(C)N=C(N)N=C(N)N1c2cccc(CNc3ccc(Cl)cc3)c2
CHEMBL1809	29859	7.6	COc1cc(NCc2cnc3nc(N)nc(N)c3c2C)cc(OC)c1OC
CHEMBL1809	30260	6.17	COc1cc(NCc2cnc3nc(N)nc(N)c3c2)cc(OC)c1OC
CHEMBL1809	30819	7.085	Nc1nc(N)c2cc(CNc3cccc4ccccc34)cnc2n1
CHEMBL1809	45739	8.99	CC1(C)N=C(N)N=C(N)N1c2ccc(CCCCc3ccc(cc3Cl)S(=O)(=O)F)c(Cl)c2
CHEMBL1809	47163	7.64	COc1ccc(OC)c(CN(C)c2cnc3nc(N)nc(N)c3c2)c1
CHEMBL1809	77678	8.48	COc1cc(cc(OC)c1OC)N(C)Cc2cnc3nc(N)nc(N)c3c2C
CHEMBL1809	173067	6.105	COc1ccc(OC)c(c1)c2sc3nc(N)nc(N)c3c2C
CHEMBL1809	173100	6.49	COc1cc(cc(OC)c1OC)c2sc3nc(N)nc(N)c3c2C
CHEMBL1809	173208	6.0	COc1ccc(OC)c(Cc2sc3nc(N)nc(N)c3c2C)c1
CHEMBL1809	173990	6.2	COc1cc(Cc2sc3nc(N)nc(N)c3c2C)cc(OC)c1OC
CHEMBL1809	238657	7.335	COc1cc(cc(OC)c1OC)N(C)Cc2cnc3nc(N)nc(N)c3c2
CHEMBL1809	246062	6.11	Nc1nc(N)c2cc(CNc3ccccc3)cnc2n1
CHEMBL1809	246068	6.48	COc1cccc(NCc2cnc3nc(N)nc(N)c3c2)c1
CHEMBL1809	246563	6.62	Nc1nc(N)c2cc(CNc3ccc(Cl)c(Cl)c3)cnc2n1
CHEMBL1809	246564	6.44	Nc1nc(N)c2cc(CNc3cc(Cl)ccc3Cl)cnc2n1
CHEMBL1809	246566	6.425	COc1ccc(NCc2cnc3nc(N)nc(N)c3c2)cc1OC
CHEMBL1809	246906	6.205	CN(Cc1cnc2nc(N)nc(N)c2c1)c3cc(Cl)c(Cl)c(Cl)c3
CHEMBL1809	246939	6.235	Nc1nc(N)c2cc(CNc3cc(Cl)c(Cl)c(Cl)c3)cnc2n1
CHEMBL1809	246943	6.92	CN(Cc1cnc2nc(N)nc(N)c2c1)c3ccc(Cl)c(Cl)c3
CHEMBL1862	13048	6.355	CCN(CC)CCNC(=O)c1c(C)[nH]c(\C=C\2/C(=O)Nc3ccc(F)cc23)c1C
CHEMBL1862	14785	6.532	COCCOc1cc2ncnc(Nc3cccc(c3)C#C)c2cc1OCCOC
CHEMBL1862	24726	6.4	O=C(Nc1cccc(Nc2nccc(n2)c3cccnc3)c1)c4ccccc4
CHEMBL1862	24776	7.2	Cc1ccc(cc1)C(=O)Nc2ccc(C)c(Nc3nccc(n3)c4cccnc4)c2
CHEMBL1862	24798	6.1	Cc1ccc(NC(=O)c2ccc(Cl)cc2)cc1Nc3nccc(n3)c4cccnc4
CHEMBL1862	24840	6.1	COc1ccccc1C(=O)Nc2ccc(C)c(Nc3nccc(n3)c4cccnc4)c2
CHEMBL1862	24842	6.7	Cc1ccc(NC(=O)c2ccc3ccccc3c2)cc1Nc4nccc(n4)c5cccnc5
CHEMBL1862	33576	7.161	COc1cc2c(Nc3ccc(Br)cc3F)ncnc2cc1OCC4CCN(C)CC4
CHEMBL1862	39672	7.52	COc1cc2ncnc(Nc3cccc(Br)c3)c2cc1OC
CHEMBL1862	41764	6.583	Fc1ccc(Nc2ncnc3cc(OCCCN4CCOCC4)c(NC(=O)C=C)cc23)cc1Cl
CHEMBL1862	60597	6.7	CC(C)(C)n1nc(c2ccc(Cl)cc2)c3c(N)ncnc13
CHEMBL1862	61508	6.49	CCCCNc1nc(SCC)nc2c1cnn2CC(Cl)c3ccccc3
CHEMBL1862	61511	6.572	CSc1nc(NCc2ccccc2)c3cnn(CC(Cl)c4ccccc4)c3n1
CHEMBL1862	62111	9.546	COc1cc(Nc2c(cnc3cc(OCCCN4CCN(C)CC4)c(OC)cc23)C#N)c(Cl)cc1Cl
CHEMBL1862	67781	6.8	Cc1nc(N)sc1c2ccnc(Nc3cccc(c3)[N+](=O)[O-])n2
CHEMBL1862	75258	9.3	CCN(CC)CCOc1ccc(Nc2ncc3C=C(C(=O)N(C)c3n2)c4c(Cl)cccc4Cl)cc1
CHEMBL1862	77762	6.8	Brc1ccc2[nH]c3c(CC(=O)Nc4ccccc34)c2c1
CHEMBL1862	87836	6.4	NCCCNC(=O)c1cccc(Nc2nccc(n2)c3cccnc3)c1
CHEMBL1862	87916	6.43	FC(F)C(F)(F)Oc1cccc(Nc2nccc(n2)c3c[nH]c4ccccc34)c1
CHEMBL1862	87939	6.52	O=C(Nc1cccc(Nc2nccc(n2)c3cccnc3)c1)c4cccs4
CHEMBL1862	88232	6.088	COc1cc2ncnc(Nc3ccc(F)c(Cl)c3)c2cc1OCCCN4CCOCC4
CHEMBL1862	88249	6.3	O=C(Nc1cccc(Nc2nccc(n2)c3cccnc3)c1)c4ccncc4
CHEMBL1862	88299	6.35	O=C(Nc1cccc(Nc2nccc(n2)c3cccnc3)c1)C4CCCCC4
CHEMBL1862	88345	6.7	CCCCCC(=O)Nc1cccc(Nc2nccc(n2)c3cccnc3)c1
CHEMBL1862	88376	7.0	CN1CCN(Cc2ccc(cc2)C(=O)Nc3cccc(Nc4nccc(n4)c5cccnc5)c3)CC1
CHEMBL1862	88386	6.46	NCCCn1ccc2c(cccc12)c3ccnc(Nc4cccc(OC(F)(F)C(F)F)c4)n3
CHEMBL1862	88408	6.82	O=C(Nc1cccc(Nc2nccc(n2)c3cccnc3)c1)c4cccnc4
CHEMBL1862	88409	6.7	Fc1ccc(cc1)C(=O)Nc2cccc(Nc3nccc(n3)c4cccnc4)c2
CHEMBL1862	88478	6.0	C(Cn1ccnc1)Oc2cccc(Nc3nccc(n3)c4cccnc4)c2
CHEMBL1862	88519	6.0	Cc1ccc(cc1)C(=O)Nc2cccc(Nc3nccc(n3)c4cccnc4)c2
CHEMBL1862	88537	6.15	Nc1cccc(Nc2nccc(n2)c3cccnc3)c1
CHEMBL1862	88538	6.22	Nc1cccc(Nc2nccc(n2)c3ccncc3)c1
CHEMBL1862	88797	7.21	CN1CCN(Cc2ccc(cc2)C(=O)Nc3ccc(C)c(Nc4nccc(n4)c5cccnc5)c3)CC1
CHEMBL1862	107975	6.6	Cc1ccc(cc1)c2nn(c3ncnc(N)c23)C(C)(C)C
CHEMBL1862	134364	6.4	CCN(CC)c1nc(SC)nc2c1cnn2CC(Cl)c3ccccc3
CHEMBL1862	164609	6.7	CN(C)CC(O)COc1ccc(Nc2nccc(Nc3cc(Cl)ccc3Cl)n2)cc1
CHEMBL1862	183101	8.28	CN1C(=O)C(=Cc2cnc(Nc3ccc(O)cc3)nc12)c4c(Cl)cccc4Cl
CHEMBL1862	183102	8.59	CN1C(=O)C(=Cc2cnc(Nc3cccc(O)c3)nc12)c4c(Cl)cccc4Cl
CHEMBL1862	183155	8.55	CN1C(=O)C(=Cc2cnc(Nc3cccc(CO)c3)nc12)c4c(Cl)cccc4Cl
CHEMBL1862	183181	7.52	CN1C(=O)C(=Cc2cnc(Nc3ccc(C)cc3)nc12)c4c(Cl)cccc4Cl
CHEMBL1862	197604	6.39	Nc1[nH]cnc2nnc(Nc3cccc(Cl)c3)c12
CHEMBL1862	197606	6.74	Oc1cccc(c1)c2[nH]nc3ncnc(Nc4cccc(Cl)c4)c23
CHEMBL1862	197778	6.62	Oc1ccc(cc1)c2[nH]nc3ncnc(Nc4cccc(Cl)c4)c23
CHEMBL1862	198030	6.39	Nc1nc(N)c2c(Nc3cccc(Cl)c3)[nH]nc2n1
CHEMBL1862	198357	6.59	Oc1cccc(Nc2[nH]nc3ncnc(Nc4cccc(Cl)c4)c23)c1
CHEMBL1862	198442	6.82	Oc1ccc(Nc2[nH]nc3ncnc(Nc4cccc(Cl)c4)c23)cc1
CHEMBL1862	220184	6.2	Brc1ccc2[nH]c3c(CC(=O)Nc4cccnc34)c2c1
CHEMBL1862	276734	6.185	CNC(=O)c1cc(Oc2ccc(NC(=O)Nc3ccc(Cl)c(c3)C(F)(F)F)cc2)ccn1
CHEMBL1862	286981	7.03	OCCNC(=O)Nc1nc2cc(ccc2[nH]1)C(=O)c3ccccc3
CHEMBL1862	311052	6.03	Cc1ccc(NC(=O)N2CCCCC2)cc1Nc3nccc(n3)c4cccnc4
CHEMBL1862	311059	6.06	CN(Cc1ccccc1NC(=O)Nc2ccc(C)c(Nc3nccc(n3)c4cccnc4)c2)C5CCCCC5
CHEMBL1862	311065	7.28	Cc1ccc(NC(=O)Nc2cccc(c2)N3CCCC3)cc1Nc4nccc(n4)c5cccnc5
CHEMBL1862	311088	7.25	CN(C)c1cccc(NC(=O)Nc2ccc(C)c(Nc3nccc(n3)c4cccnc4)c2)c1
CHEMBL1862	311134	6.76	Cc1ccc(NC(=O)Nc2cccc(Cl)c2)cc1Nc3nccc(n3)c4cccnc4
CHEMBL1862	311141	6.0	Cc1ccc(NC(=O)Nc2cccnc2)cc1Nc3nccc(n3)c4cccnc4
CHEMBL1862	311321	6.55	CCN(CC)c1cccc(NC(=O)Nc2ccc(C)c(Nc3nccc(n3)c4cccnc4)c2)c1
CHEMBL1862	317507	6.11	Nc1nc(Nc2ccc(cc2)S(=O)(=O)N)nn1C(=O)c3c(F)cccc3F
CHEMBL1862	328794	6.31	COc1cc(Nc2c(cnc3cc4cc(OCCN5CCOCC5)c(OC)cc4cc23)C#N)c(Cl)cc1Cl
CHEMBL1862	329015	6.7	Cc1cc(C)cc(NC(=O)Nc2ccc(cc2)c3c(C)sc4ncnc(N)c34)c1
CHEMBL1862	329061	6.8	Cc1cccc(NC(=O)Nc2ccc(cc2)c3csc4ncnc(N)c34)c1
CHEMBL1862	331628	7.66	COc1cc2Cc3c(Nc4cccc(F)c4)[nH]nc3c2cc1OC
CHEMBL1862	341327	7.59	CN(C)[C@H]1CCN(Cc2ccc(cc2C(F)(F)F)C(=O)Nc3ccc(C)c(Nc4nccc(n4)c5cncnc5)c3)C1
CHEMBL1862	341328	7.92	CN(C)[C@@H]1CCN(Cc2ccc(cc2C(F)(F)F)C(=O)Nc3ccc(C)c(Nc4nccc(n4)c5cncnc5)c3)C1
CHEMBL1862	341472	6.92	CN1CCN(Cc2ccc(cc2F)C(=O)Nc3ccc(C)c(Nc4nccc(n4)c5cccnc5)c3)CC1
CHEMBL1862	341795	8.06	CN1CCN(Cc2ccc(cc2C(F)(F)F)C(=O)Nc3ccc(C)c(Nc4nccc(n4)c5cncnc5)c3)CC1
CHEMBL1862	341827	7.92	CN1CCN(Cc2ccc(cc2Br)C(=O)Nc3ccc(C)c(Nc4nccc(n4)c5cccnc5)c3)CC1
CHEMBL1862	341839	8.29	CN1CCN(Cc2ccc(cc2C(F)(F)F)C(=O)Nc3ccc(C)c(Nc4nccc(n4)c5cccnc5)c3)CC1
CHEMBL1862	343041	6.015	C[C@@H](O)COc1cn2ncnc(Oc3ccc4[nH]c(C)cc4c3F)c2c1C
CHEMBL1862	348298	6.0	Clc1ccc(cc1Cl)N2NC(=O)\C(=C\c3cccc(OCc4ccccc4)c3)\C2=O
CHEMBL1862	348396	6.3	Nc1[nH]cnc2nnc(c3ccc(Cl)cc3)c12
CHEMBL1862	348520	6.22	Ic1ccc(cc1)N2NC(=O)\C(=C\c3ccccc3)\C2=O
CHEMBL1862	348670	6.4	Ic1ccc(cc1)C(=O)Nc2nnc(CCc3ccccc3)s2
CHEMBL1862	348687	6.1	Ic1ccc(\C=C/2\C(=O)NN(C2=O)c3ccc(I)cc3)cc1
CHEMBL1862	351774	6.22	C1CCN(CC1)C2CCN(CC2)c3ccc4[nH]c(nc4c3)c5[nH]nc6ccccc56
CHEMBL1862	351897	7.52	C1CCN(CC1)C2CCN(CC2)c3ccc4[nH]c(nc4c3)c5[nH]nc6ccc(Oc7ccccc7)cc56
CHEMBL1862	351951	7.52	CC(C)(C)NC(=O)Nc1ccc2[nH]nc(c3nc4cc(ccc4[nH]3)N5CCC(CC5)N6CCCCC6)c2c1
CHEMBL1862	351978	6.7	C(Oc1ccc2c([nH]nc2c1)c3nc4cc(ccc4[nH]3)N5CCC(CC5)N6CCCCC6)c7ccccc7
CHEMBL1862	352021	6.64	COc1ccc2[nH]nc(c3nc4cc(ccc4[nH]3)N5CCC(CC5)N6CCCCC6)c2c1
CHEMBL1862	352084	7.22	C(Oc1ccc2[nH]nc(c3nc4cc(ccc4[nH]3)N5CCC(CC5)N6CCCCC6)c2c1)c7ccccc7
CHEMBL1862	352317	6.05	C(Oc1cc2[nH]nc(c3nc4cc(ccc4[nH]3)N5CCC(CC5)N6CCCCC6)c2cc1OCc7ccccc7)c8ccccc8
CHEMBL1862	352351	8.0	C(Nc1ccc2[nH]nc(c3nc4cc(ccc4[nH]3)N5CCC(CC5)N6CCCCC6)c2c1)c7nccs7
CHEMBL1862	352427	6.89	C(Nc1ccc2[nH]nc(c3nc4cc(ccc4[nH]3)N5CCC(CC5)N6CCCCC6)c2c1)c7ccccc7
CHEMBL1862	352428	8.15	C(N1CCC(CC1)Nc2ccc3[nH]nc(c4nc5cc(ccc5[nH]4)N6CCC(CC6)N7CCCCC7)c3c2)c8ccccc8
CHEMBL1862	352456	8.52	COc1cc2[nH]nc(c3nc4cc(ccc4[nH]3)N5CCC(CC5)N6CCCCC6)c2cc1OCc7ccccc7
CHEMBL1862	352489	6.82	O=C(Nc1ccc2[nH]nc(c3nc4cc(ccc4[nH]3)N5CCC(CC5)N6CCCCC6)c2c1)c7occc7
CHEMBL1862	352511	7.7	COc1ccccc1Oc2ccc3[nH]nc(c4nc5cc(ccc5[nH]4)N6CCC(CC6)N7CCCCC7)c3c2
CHEMBL1862	352512	7.22	C(Nc1ccc2[nH]nc(c3nc4cc(ccc4[nH]3)N5CCC(CC5)N6CCCCC6)c2c1)c7occc7
CHEMBL1862	352530	7.22	COc1cccc(Oc2ccc3[nH]nc(c4nc5cc(ccc5[nH]4)N6CCC(CC6)N7CCCCC7)c3c2)c1
CHEMBL1862	352567	6.66	COc1ccc(Oc2ccc3[nH]nc(c4nc5cc(ccc5[nH]4)N6CCC(CC6)N7CCCCC7)c3c2)cc1
CHEMBL1862	355473	6.8	Oc1ccc2[nH]c3cc(c4ccccc4Cl)c5C(=O)NC(=O)c5c3c2c1
CHEMBL1862	359195	8.563	CSc1cccc(Nc2ncc3C=C(C(=O)N(C)c3n2)c4c(Cl)cccc4Cl)c1
CHEMBL1862	361444	7.52	CN1CCN(CCOc2cc(OC3CCOCC3)c4c(Nc5c(Cl)ccc6OCOc56)ncnc4c2)CC1
CHEMBL1862	361469	9.377	Cc1nc(Nc2ncc(s2)C(=O)Nc3c(C)cccc3Cl)cc(n1)N4CCN(CCO)CC4
CHEMBL1862	365291	9.37	COc1cc(Nc2c(cnc3cc(c(OC)cc23)c4coc(CN5CCN(CC5)c6ccccc6)c4)C#N)c(Cl)cc1Cl
CHEMBL1862	365319	9.37	COc1cc(Nc2c(cnc3cc(ccc23)c4coc(CN5CCN(C)CC5)c4)C#N)c(Cl)cc1Cl
CHEMBL1862	365326	9.4	COc1cc(Nc2c(cnc3cc(c(OC)cc23)c4coc(CN5CCN(C)CC5)c4)C#N)c(Cl)cc1Cl
CHEMBL1862	365347	9.37	COc1cc(Nc2c(cnc3cc(c(OC)cc23)c4coc(CN(C)C)c4)C#N)c(Cl)cc1Cl
CHEMBL1862	367769	6.96	Cc1cccc(C)c1c2cc(C)c3nc(Nc4ccc(OCCN5CCCC5)cc4)nnc3c2
CHEMBL1862	371243	6.5	Nc1n[nH]c2cccc(c3ccc(NC(=O)Nc4cccc(F)c4)cc3)c12
CHEMBL1862	373381	7.054	CN[C@@H]1C[C@H]2O[C@@](C)([C@@H]1OC)n3c4ccccc4c5c6CNC(=O)c6c7c8ccccc8n2c7c35
CHEMBL1862	383187	7.707	Cc1cc(cc2nnc(Nc3ccc(OCCN4CCCC4)cc3)nc12)c5c(Cl)cccc5Cl
CHEMBL1862	383189	7.38	Cc1cc(cc2nnc(Nc3ccc(OCCN4CCCC4)cc3)nc12)c5ccccc5Cl
CHEMBL1862	383210	8.3	Cc1cc(cc2nnc(Nc3ccc(cc3)S(=O)(=O)NCCN4CCCC4)nc12)c5c(O)cccc5Cl
CHEMBL1862	383212	7.8	Cc1cc(cc2nnc(Nc3ccc(cc3)S(=O)(=O)NCCN4CCCC4)nc12)c5cc(N)ccc5Cl
CHEMBL1862	383813	6.4	Cc1cccc(NC(=O)Nc2ccc(cc2)c3csc4ccnc(N)c34)c1
CHEMBL1862	384195	6.66	Cc1ccc(NC(=O)c2ccc(cc2)N(CCCl)CCCl)cc1Nc3nccc(n3)c4cccnc4
CHEMBL1862	384200	6.81	Cc1ccc(NC(=O)c2ccc(N)c(c2)C(F)(F)F)cc1Nc3nccc(n3)c4cccnc4
CHEMBL1862	384202	7.55	CNN=Nc1ccc(cc1C(F)(F)F)C(=O)Nc2ccc(C)c(Nc3nccc(n3)c4cccnc4)c2
CHEMBL1862	384204	7.74	CN(C)N=Nc1ccc(cc1C(F)(F)F)C(=O)Nc2ccc(C)c(Nc3nccc(n3)c4cccnc4)c2
CHEMBL1862	384207	7.48	CN(CO)N=Nc1ccc(cc1C(F)(F)F)C(=O)Nc2ccc(C)c(Nc3nccc(n3)c4cccnc4)c2
CHEMBL1862	384208	6.74	CNN=Nc1ccc(cc1Cl)C(=O)Nc2ccc(C)c(Nc3nccc(n3)c4cccnc4)c2
CHEMBL1862	386436	6.5	OC(=O)c1ccccc1Nc2ccnc(Nc3cccc(O)c3)n2
CHEMBL1862	386446	6.1	OC(=O)c1ccccc1Nc2ccnc(Nc3ccc(cc3)[N+](=O)[O-])n2
CHEMBL1862	386449	6.3	OC(=O)c1ccccc1Nc2ccnc(Nc3ccc4[nH]ncc4c3)n2
CHEMBL1862	402579	6.64	CSc1nc(NCCc2cccc(F)c2)c3cnn(CC(Cl)c4ccccc4)c3n1
CHEMBL1862	402580	6.49	CSc1nc(NCCc2ccccc2Cl)c3cnn(CC(Cl)c4ccccc4)c3n1
CHEMBL1862	402582	6.7	CSc1nc(NCCc2cccc(Cl)c2)c3cnn(CC(Cl)c4ccccc4)c3n1
CHEMBL1862	402589	6.43	CSc1nc(NCCc2ccc(C)cc2)c3cnn(CC(Cl)c4ccccc4)c3n1
CHEMBL1862	402596	6.96	CSc1nc(NCCc2ccccc2)c3cnn(CC(Cl)c4ccc(Cl)cc4)c3n1
CHEMBL1862	402599	6.89	CCSc1nc(NCCc2ccccc2)c3cnn(CC(Cl)c4ccccc4)c3n1
CHEMBL1862	402604	7.05	CSc1nc(NCc2ccccc2Cl)c3cnn(CC(Cl)c4ccccc4)c3n1
CHEMBL1862	402613	7.1	CSc1nc(NCc2ccccc2F)c3cnn(CC(Cl)c4ccccc4)c3n1
CHEMBL1862	402614	6.49	CSc1nc(NCc2cccc(F)c2)c3cnn(CC(Cl)c4ccccc4)c3n1
CHEMBL1862	402616	7.0	CSc1nc(NCc2ccc(F)cc2)c3cnn(CC(Cl)c4ccccc4)c3n1
CHEMBL1862	402620	6.96	CSc1nc(NCc2ccccc2)c3cnn(CC(Cl)c4ccc(Cl)cc4)c3n1
CHEMBL1862	402622	6.6	CSc1nc(NCc2ccccc2)c3cnn(CC(Cl)c4ccc(F)cc4)c3n1
CHEMBL1862	402623	6.22	CSc1nc(Nc2cccc(Cl)c2)c3cnn(CC(Cl)c4ccccc4)c3n1
CHEMBL1862	402624	6.4	CSc1nc(Nc2cccc(F)c2)c3cnn(CC(Cl)c4ccccc4)c3n1
CHEMBL1862	402626	7.22	CSc1nc(Nc2cccc(Br)c2)c3cnn(CC(Cl)c4ccccc4)c3n1
CHEMBL1862	402627	6.4	CSc1nc(Nc2ccccc2)c3cnn(CC(Cl)c4ccccc4)c3n1
CHEMBL1862	402629	7.4	CCSc1nc(Nc2cccc(Cl)c2)c3cnn(CC(Cl)c4ccccc4)c3n1
CHEMBL1862	402630	6.82	CCCSc1nc(Nc2cccc(Cl)c2)c3cnn(CC(Cl)c4ccccc4)c3n1
CHEMBL1862	402631	6.62	ClC(Cn1ncc2c(Nc3cccc(Cl)c3)ncnc12)c4ccccc4
CHEMBL1862	402632	6.82	CSc1nc(Nc2cccc(Br)c2)c3cnn(CC(Cl)c4ccc(F)cc4)c3n1
CHEMBL1862	404432	8.04	Cc1nc(Nc2ncc(s2)C(=O)Nc3c(C)cccc3Cl)cc(n1)N4CCN(CCF)CC4
CHEMBL1862	411582	6.0	Cc1ccc(cc1)n2nc(cc2NC(=O)Nc3ccc(c4ccc(CN5CCOCC5)nc4)c6ccccc36)C(C)(C)C
CHEMBL1862	414988	6.02	COc1cc2ncc(C#N)c(N[C@@H]3C[C@H]3c4ccccc4)c2cc1OC
CHEMBL1862	414995	6.52	COc1cc2c(N[C@@H]3C[C@H]3c4ccccc4)c(cnc2cc1OCCCc5cccnc5)C#N
CHEMBL1862	414996	6.41	COCCOc1cc2ncc(C#N)c(N[C@@H]3C[C@H]3c4ccccc4)c2cc1OC
CHEMBL1862	414997	6.7	COc1cc2c(N[C@@H]3C[C@H]3c4ccccc4)c(cnc2cc1OCCCN5CCOCC5)C#N
CHEMBL1862	414998	7.36	COc1cc2c(N[C@@H]3C[C@H]3c4ccccc4)c(cnc2cc1OCCCN5CCN(C)CC5)C#N
CHEMBL1862	415002	6.11	NCc1ccc(cc1)c2ccc3ncc(C#N)c(N[C@@H]4C[C@H]4c5ccccc5)c3c2
CHEMBL1862	415005	6.52	N#Cc1cnc2cc(ccc2c1N[C@@H]3C[C@H]3c4ccccc4)c5ccc(CN6CCOCC6)cc5
CHEMBL1862	416907	8.89	Cc1cc(cc2nnc(Nc3ccc(OCCN4CCCC4)cc3)nc12)c5cc(O)ccc5Cl
CHEMBL1862	416908	10.21	Cc1cc(cc2nnc(Nc3ccc(CCCN4CCCC4)cc3)nc12)c5cc(O)ccc5Cl
CHEMBL1862	416909	8.59	Cc1cc(cc2nnc(Nc3ccc(cc3)C(=O)NCCN4CCCC4)nc12)c5cc(O)ccc5Cl
CHEMBL1862	416910	8.77	Cc1cc(cc2nnc(Nc3ccc(cc3)C(=O)N4CCNCC4)nc12)c5cc(O)ccc5Cl
CHEMBL1862	416911	9.3	CN1CCN(CC1)C(=O)c2ccc(Nc3nnc4cc(cc(C)c4n3)c5cc(O)ccc5Cl)cc2
CHEMBL1862	416913	8.38	Cc1cc(cc2nnc(Nc3ccc(cc3)C(=O)N4CCS(=O)(=O)CC4)nc12)c5cc(O)ccc5Cl
CHEMBL1862	416915	8.11	Cc1cc(cc2nnc(Nc3ccc(cc3)S(=O)(=O)N)nc12)c4cc(O)ccc4Cl
CHEMBL1862	416916	8.52	Cc1cc(cc2nnc(Nc3ccc(cc3)S(=O)(=O)NCCN4CCCC4)nc12)c5cc(O)ccc5Cl
CHEMBL1862	416918	9.52	CN(CCN1CCCC1)S(=O)(=O)c2ccc(Nc3nnc4cc(cc(C)c4n3)c5cc(O)ccc5Cl)cc2
CHEMBL1862	416920	9.4	CCN(CCN1CCCC1)S(=O)(=O)c2ccc(Nc3nnc4cc(cc(C)c4n3)c5cc(O)ccc5Cl)cc2
CHEMBL1862	416923	8.54	CC(C)N(CCN1CCCC1)S(=O)(=O)c2ccc(Nc3nnc4cc(cc(C)c4n3)c5cc(O)ccc5Cl)cc2
CHEMBL1862	416925	8.29	CN(CCN1CCOCC1)S(=O)(=O)c2ccc(Nc3nnc4cc(cc(C)c4n3)c5cc(O)ccc5Cl)cc2
CHEMBL1862	416928	8.36	Cc1cc(cc2nnc(Nc3ccc(cc3)S(=O)(=O)N4CCNCC4)nc12)c5cc(O)ccc5Cl
CHEMBL1862	416930	8.77	Cc1cc(cc2nnc(Nc3ccc(cc3)S(=O)(=O)CCCN4CCCC4)nc12)c5cc(O)ccc5Cl
CHEMBL1862	416931	8.46	Cc1cc(cc2nnc(Nc3ccc(cc3)S(=O)(=O)C4CCNCC4)nc12)c5cc(O)ccc5Cl
CHEMBL1862	416933	8.46	CCN(CC)CCN1CCC(CC1)S(=O)(=O)c2ccc(Nc3nnc4cc(cc(C)c4n3)c5cc(O)ccc5Cl)cc2
CHEMBL1862	416934	7.57	Cc1cc(cc2nnc(Nc3ccc(cc3)S(=O)(=O)NCCN4CCCC4)nc12)c5c(Cl)ccc(O)c5Cl
CHEMBL1862	416935	8.89	Cc1cc(cc2nnc(Nc3ccc(cc3)S(=O)(=O)NCCN4CCCC4)nc12)c5c(Cl)ccc(O)c5F
CHEMBL1862	416937	8.47	Cc1cc(cc2nnc(Nc3ccc(cc3)S(=O)(=O)NCCN4CCCC4)nc12)c5c(F)ccc(O)c5F
CHEMBL1862	416939	9.0	Cc1cc(cc2nnc(Nc3ccc(cc3)S(=O)(=O)NCCN4CCCC4)nc12)c5cc(O)ccc5Br
CHEMBL1862	416941	7.62	Cc1cc(cc2nnc(Nc3ccc(cc3)S(=O)(=O)NCCN4CCCC4)nc12)c5cccc6[nH]ccc56
CHEMBL1862	422317	6.6	CCN(CC)CCOc1ccc(Nc2cc(NC(=O)Nc3c(Cl)cccc3Cl)ncn2)cc1
CHEMBL1862	424611	7.1	NC(=O)c1c(NC(=O)NCCCCN2CCCC2)snc1OCc3c(F)cc(Br)cc3F
CHEMBL1862	425386	6.28	CC(C)(C)N1CN(C(=C2C=NN=C12)N)c3ccc(Cl)cc3
CHEMBL1862	425468	8.69	Cc1cc(cc2nnc(Nc3ccc(OCC[N+]4([O-])CCCC4)cc3)nc12)c5c(Cl)cccc5Cl
CHEMBL1862	426660	7.698	Cc1cn(cn1)c2cc(NC(=O)c3ccc(C)c(Nc4nccc(n4)c5cccnc5)c3)cc(c2)C(F)(F)F
CHEMBL1862	428201	7.1	Nc1ncnc2NCCC(=Nc12)c3ccc(NC(=O)Nc4cccc(c4)C(F)(F)F)cc3
CHEMBL1862	428508	6.052	OC(=O)c1ccc(Nc2ncc3CN=C(c4cc(Cl)ccc4c3n2)c5c(F)cccc5F)cc1
CHEMBL1862	430646	6.22	CC(C)(C)n1nc(c2cccc3ccccc23)c4c(N)ncnc14
CHEMBL1862	436192	7.14	Clc1ccc(cc1)C(=O)Nc2nnc(SCc3cccc(Cl)c3)s2
CHEMBL1862	436195	7.15	Fc1ccc(cc1)C(=O)Nc2nnc(SCc3ccccc3)s2
CHEMBL1862	436248	7.33	Clc1ccc(cc1)C(=O)Nc2nnc(SCc3ccc(Br)cc3)s2
CHEMBL1862	436277	7.662	CN1CCN(CC1)c2cc(Nc3cc(C)[nH]n3)nc(Sc4ccc(NC(=O)C5CC5)cc4)n2
CHEMBL1862	436278	7.85	CO[C@@H](C(=O)N1Cc2[nH]nc(NC(=O)c3ccc(cc3)N4CCN(C)CC4)c2C1)c5ccccc5
CHEMBL1862	436297	6.902	Fc1ccc(CSc2nnc(NC(=O)c3ccc(F)cc3)s2)cc1
CHEMBL1862	436558	6.04	Clc1ccccc1C(=O)Nc2nnc(SCc3ccccc3)s2
CHEMBL1862	436559	6.12	Clc1cccc(CSc2nnc(NC(=O)c3ccccc3Cl)s2)c1
CHEMBL1862	436604	6.43	Fc1ccc(cc1)C(=O)Nc2nnc(SCc3cccc(Cl)c3)s2
CHEMBL1862	436605	6.4	Clc1ccc(cc1)C(=O)Nc2nnc(SCc3ccccc3)s2
CHEMBL1862	436606	6.39	Fc1ccc(CSc2nnc(NC(=O)c3ccccc3Cl)s2)cc1
CHEMBL1862	436608	6.57	Fc1cccc(CSc2nnc(NC(=O)c3ccccc3Cl)s2)c1
CHEMBL1862	436657	6.65	Clc1ccccc1C(=O)Nc2nnc(SCc3ccc(Br)cc3)s2
CHEMBL1862	436659	6.68	[O-][N+](=O)c1ccc(CSc2nnc(NC(=O)c3ccc(F)cc3)s2)cc1
CHEMBL1862	436660	6.66	Fc1cccc(CSc2nnc(NC(=O)c3ccc(Cl)cc3)s2)c1
CHEMBL1862	436662	6.71	COc1ccc(CSc2nnc(NC(=O)c3ccc(F)cc3)s2)cc1
CHEMBL1862	436702	6.78	Fc1ccc(cc1)C(=O)Nc2nnc(SCc3cccc(F)c3)s2
CHEMBL1862	436704	6.72	COc1ccc(CSc2nnc(NC(=O)c3ccc(Cl)cc3)s2)cc1
CHEMBL1862	436851	6.98	Fc1ccc(CSc2nnc(NC(=O)c3ccc(Cl)cc3)s2)cc1
CHEMBL1862	436853	7.04	[O-][N+](=O)c1ccc(CSc2nnc(NC(=O)c3ccc(Cl)cc3)s2)cc1
CHEMBL1862	436899	7.05	Fc1ccc(cc1)C(=O)Nc2nnc(SCc3ccc(Br)cc3)s2
CHEMBL1862	436901	7.08	[O-][N+](=O)c1ccc(CSc2nnc(NC(=O)c3ccccc3Cl)s2)cc1
CHEMBL1862	437829	7.1	Nc1n[nH]c2nccc(c3ccc(NC(=O)Nc4cc(ccc4F)C(F)(F)F)cc3)c12
CHEMBL1862	438201	6.5	Cn1nc(N)c2c(cncc12)c3ccc(NC(=O)Nc4cccc(Cl)c4)cc3
CHEMBL1862	438383	6.2	Cc1cccc(NC(=O)Nc2ccc(cc2)c3cncc4[nH]nc(N)c34)c1
CHEMBL1862	440615	6.33	COc1cc2nccc(Oc3ccc4c(cccc4c3)C(=O)NC5CC5)c2cc1OC
CHEMBL1862	441171	6.96	COc1cc2nccc(Oc3ccc4c(cccc4c3)C(=O)N)c2cc1OC
CHEMBL1862	441200	8.7	CN1CCN(CC1)c2ccc(Nc3ncc(NC(=O)c4cc(NC(=O)c5cccc(c5)C(F)(F)F)ccc4C)cn3)cc2
CHEMBL1862	441862	6.62	Cc1ccc(NC(=O)c2cccc(c2)C(F)(F)F)cc1C(=O)Nc3cncnc3
CHEMBL1862	441971	7.1	Fc1ccc(CNc2ncnc3c2cnn3CC(Cl)c4ccc(Cl)cc4)cc1
CHEMBL1862	442098	6.7	Fc1ccc(cc1)C(Cl)Cn2ncc3c(NCc4ccccc4Cl)ncnc23
CHEMBL1862	442152	7.7	Fc1ccc(cc1)C(Cl)Cn2ncc3c(NCc4ccccc4F)ncnc23
CHEMBL1862	442196	6.41	ClC(Cn1ncc2c(NCc3ccccc3)ncnc12)c4ccccc4
CHEMBL1862	442199	7.0	Fc1ccc(cc1)C(Cl)Cn2ncc3c(NCc4cccc(F)c4)ncnc23
CHEMBL1862	442228	6.7	Fc1ccc(CNc2ncnc3c2cnn3CC(Cl)c4ccc(F)cc4)cc1
CHEMBL1862	442276	6.3	Cc1cc(C)cc(NC(=O)Nc2ccc(cc2)c3cccc4onc(N)c34)c1
CHEMBL1862	442335	7.1	ClC(Cn1ncc2c(NCc3cccc(Cl)c3)ncnc12)c4ccc(Cl)cc4
CHEMBL1862	442363	6.92	Fc1ccc(cc1)C(Cl)Cn2ncc3c(NCc4cccc(Cl)c4)ncnc23
CHEMBL1862	442402	7.4	Fc1cccc(CNc2ncnc3c2cnn3CC(Cl)c4ccccc4)c1
CHEMBL1862	442426	6.14	Fc1ccccc1CNc2ncnc3c2cnn3CC(Cl)c4ccccc4
CHEMBL1862	442427	6.36	Fc1ccc(cc1)C(Cl)Cn2ncc3c(NCc4ccccc4)ncnc23
CHEMBL1862	447450	7.101	COc1cc(ccc1Nc2ncc(Cl)c(Nc3ccccc3S(=O)(=O)C(C)C)n2)N4CCC(CC4)N5CCN(C)CC5
CHEMBL1862	448290	7.6	Cc1cccc(NC(=O)Nc2ccc(cc2)c3cnc4c(cnn4c3N)c5cnn(C)c5)c1
CHEMBL1862	448668	6.0	COc1ccc2c(Oc3ccc(NC(=O)C4=C(C)N(CC(C)(C)O)N(C4=O)c5ccccc5)nc3)ccnc2c1
CHEMBL1862	450003	8.23	CCCP(=O)(CCC)c1ccc(Nc2nc(nc3c2ncn3\C=C\c4c(C)cccc4C)C(C)C)cc1
CHEMBL1862	450004	7.27	CCCP(=O)(CCC)c1ccc(Nc2nc(nc3c2ncn3\C=C/c4c(C)cccc4C)C(C)C)cc1
CHEMBL1862	450005	7.13	CCCP(=O)(CCC)c1ccc(Nc2nc(nc3c2ncn3\C=C\c4ccccc4)C(C)C)cc1
CHEMBL1862	450006	6.2	CCCP(=O)(CCC)c1ccc(Nc2nc(nc3c2ncn3\C=C/c4ccccc4)C(C)C)cc1
CHEMBL1862	450078	8.45	Cc1cccc(C)c1\C=C\n2cnc3c(Nc4ccc(cc4)P(=O)(C)C)ncnc23
CHEMBL1862	450249	8.56	Cc1cccc(Cl)c1\C=C\n2cnc3c(Nc4ccc(cc4)P(=O)(C)C)ncnc23
CHEMBL1862	450250	7.16	CP(=O)(C)c1ccc(Nc2ncnc3c2ncn3\C=C\c4ccccc4Cl)cc1
CHEMBL1862	450251	7.78	CP(=O)(C)c1ccc(Nc2ncnc3c2ncn3\C=C\c4cccc5[nH]ccc45)cc1
CHEMBL1862	450252	8.63	CP(=O)(C)c1ccc(Nc2ncnc3c2ncn3\C=C\c4cccc5[nH]ncc45)cc1
CHEMBL1862	450331	7.76	CCCP(=O)(CCC)c1ccc(Nc2ncnc3c2ncn3\C=C\c4c(C)cccc4C)cc1
CHEMBL1862	450332	7.75	CN(C)c1nc(Nc2ccc(cc2)P(=O)(C)C)c3ncn(\C=C\c4c(C)cccc4C)c3n1
CHEMBL1862	450333	7.71	Cc1cccc(C)c1\C=C\n2cnc3c(Nc4ccc(cc4)P(=O)(C)C)nc(nc23)N5CCCC5
CHEMBL1862	450400	8.52	Cc1cccc(C)c1\C=C\n2cnc3c(Nc4ccc(cc4)P(=O)(C)C)nc(nc23)N5CCOCC5
CHEMBL1862	450401	8.17	CN1CCN(CC1)c2nc(Nc3ccc(cc3)P(=O)(C)C)c4ncn(\C=C\c5c(C)cccc5C)c4n2
CHEMBL1862	450402	8.79	Cc1cccc(C)c1\C=C\n2cnc3c(Nc4ccc(cc4)P(=O)(C)C)nc(nc23)n5ccnc5
CHEMBL1862	450403	8.74	COc1nc(Nc2ccc(cc2)P(=O)(C)C)c3ncn(\C=C\c4c(C)cccc4C)c3n1
CHEMBL1862	450475	8.14	CC(C)Oc1nc(Nc2ccc(cc2)P(=O)(C)C)c3ncn(\C=C\c4c(C)cccc4C)c3n1
CHEMBL1862	450476	8.8	COCCOc1nc(Nc2ccc(cc2)P(=O)(C)C)c3ncn(\C=C\c4c(C)cccc4C)c3n1
CHEMBL1862	450478	9.3	Cc1cccc(C)c1\C=C\n2cnc3c(Nc4ccc(cc4)P(=O)(C)C)nc(Oc5cccnc5)nc23
CHEMBL1862	450548	7.8	CC(C)c1nc(Nc2ccc(cc2)P(=O)(C)C)c3ncn(\C=C\c4c(C)cccc4C)c3n1
CHEMBL1862	450549	7.49	Cc1cccc(C)c1\C=C\n2cnc3c(Nc4ccc(cc4)P(=O)(C)C)nc(nc23)C5CCCC5
CHEMBL1862	454702	6.01	CSc1nc(N2CCOCC2)c3cnn(CC(Cl)c4ccc(F)cc4)c3n1
CHEMBL1862	454703	6.66	CSc1nc(NCc2ccc(F)cc2)c3cnn(CC(Cl)c4ccc(F)cc4)c3n1
CHEMBL1862	454704	6.47	CSc1nc(NCc2ccccc2F)c3cnn(CC(Cl)c4ccc(F)cc4)c3n1
CHEMBL1862	454705	6.7	CSc1nc(NCCc2ccccc2)c3cnn(CC(Cl)c4ccc(F)cc4)c3n1
CHEMBL1862	454707	6.01	CSc1nc(N2CCOCC2)c3cnn(CC(Br)c4ccccc4)c3n1
CHEMBL1862	454708	6.72	CSc1nc(NCc2ccccc2)c3cnn(CC(Br)c4ccccc4)c3n1
CHEMBL1862	454709	6.57	CSc1nc(NCCc2ccccc2)c3cnn(CC(Br)c4ccccc4)c3n1
CHEMBL1862	454778	6.66	CSc1nc(Nc2cccc(F)c2)c3cnn(CC(Cl)c4ccc(F)cc4)c3n1
CHEMBL1862	454779	6.4	CCCNc1nc(SC)nc2c1cnn2CC(Cl)c3ccc(Cl)cc3
CHEMBL1862	454780	6.41	CCCCNc1nc(SC)nc2c1cnn2CC(Cl)c3ccc(Cl)cc3
CHEMBL1862	454781	6.52	CCN(CC)c1nc(SC)nc2c1cnn2CC(Cl)c3ccc(Cl)cc3
CHEMBL1862	454782	6.3	CSc1nc(N2CCOCC2)c3cnn(CC(Cl)c4ccc(Cl)cc4)c3n1
CHEMBL1862	454783	6.8	CN(C)c1nc(NCc2ccccc2)c3cnn(CC(Cl)c4ccccc4)c3n1
CHEMBL1862	454784	6.49	CCCNc1nc(nc2c1cnn2CC(Cl)c3ccccc3)N(C)C
CHEMBL1862	454785	6.55	CN(C)c1nc(N2CCOCC2)c3cnn(CC(Cl)c4ccccc4)c3n1
CHEMBL1862	455131	6.4	CSc1nc(NCCc2ccccc2F)c3cnn(CC(Cl)c4ccccc4)c3n1
CHEMBL1862	455132	6.24	CCCNc1nc(SC)nc2c1cnn2CC(Cl)c3ccc(F)cc3
CHEMBL1862	455133	6.96	CCCCNc1nc(SC)nc2c1cnn2CC(Cl)c3ccc(F)cc3
CHEMBL1862	455134	6.48	CCSc1nc(N(CC)CC)c2cnn(CC(Cl)c3ccccc3)c2n1
CHEMBL1862	455135	6.6	CCCNc1nc(SCCC)nc2c1cnn2CC(Cl)c3ccccc3
CHEMBL1862	455136	6.28	CCCCNc1nc(SCCC)nc2c1cnn2CC(Cl)c3ccccc3
CHEMBL1862	455137	6.55	CCCSc1nc(N(CC)CC)c2cnn(CC(Cl)c3ccccc3)c2n1
CHEMBL1862	455138	7.0	CCCSc1nc(NCc2ccccc2)c3cnn(CC(Cl)c4ccccc4)c3n1
CHEMBL1862	455211	6.06	CCCNc1nc(SC)nc2c1cnn2CC(Br)c3ccccc3
CHEMBL1862	455212	6.49	CCCCNc1nc(SC)nc2c1cnn2CC(Br)c3ccccc3
CHEMBL1862	455213	6.26	CCOCCNc1nc(SC)nc2c1cnn2CC(Br)c3ccccc3
CHEMBL1862	455215	6.06	CSc1nc(N2CCCCC2)c3cnn(CC(Br)c4ccccc4)c3n1
CHEMBL1862	456297	6.09	CN(C)CCNC(=O)\C=C\c1ccc(\C=C\2/Oc3ccccc3N(C)C2=O)s1
CHEMBL1862	456433	6.54	O=C(Nc1ccc(cc1)N2CCOCC2)\C=C\c3ccc(\C=C\4/Oc5ccccc5NC4=O)s3
CHEMBL1862	456867	6.921	COc1cc2c(Oc3ccc4[nH]c(C)cc4c3F)ncnc2cc1OCCCN5CCCC5
CHEMBL1862	460144	6.382	COc1cc(Nc2ncc(F)c(Nc3ccc4OC(C)(C)C(=O)Nc4n3)n2)cc(OC)c1OC
CHEMBL1862	473579	6.52	OCc1oc(cc1)C(=O)N\N=C\c2cc(C(=O)O)c(Nc3ccc(I)cc3F)c(F)c2F
CHEMBL1862	489579	7.05	O=C(Nc1ncc(Cc2ccccc2)s1)c3cccs3
CHEMBL1862	489580	6.89	Fc1ccc(Cc2cnc(NC(=O)c3cccs3)s2)cc1
CHEMBL1862	489582	7.17	COc1ccc2c(Cc3sc(NC(=O)c4cccs4)nc23)c1
CHEMBL1862	489583	6.56	O=C(Nc1nnc(COc2ccccc2)s1)c3cccs3
CHEMBL1862	489584	6.87	FC(F)(F)c1cccc(Cc2cnc(NC(=O)c3cccs3)s2)c1
CHEMBL1862	489585	6.61	Clc1ccccc1Cc2cnc(NC(=O)c3cccs3)s2
CHEMBL1862	489586	6.77	Fc1ccccc1Cc2cnc(NC(=O)c3cccs3)s2
CHEMBL1862	489657	6.2	Clc1ccc(Cc2cnc(NC(=O)c3cccs3)s2)cc1
CHEMBL1862	489658	7.01	Clc1cccc(Cc2cnc(NC(=O)c3cccs3)s2)c1
CHEMBL1862	489659	6.07	FC(F)(F)c1ccc(Cl)c(Cc2cnc(NC(=O)c3cccs3)s2)c1
CHEMBL1862	489661	7.8	COc1ccc(Cc2cnc(NC(=O)c3cccs3)s2)cc1
CHEMBL1862	489662	6.6	Cc1ccc(Cc2cnc(NC(=O)c3cccs3)s2)cc1
CHEMBL1862	489664	6.1	Clc1ccc(cc1)c2cnc(NC(=O)c3cccs3)s2
CHEMBL1862	489665	7.23	Cc1cccc(Cc2cnc(NC(=O)c3cccs3)s2)c1
CHEMBL1862	489666	7.3	Clc1ccc(Cl)c(Cc2cnc(NC(=O)c3cccs3)s2)c1
CHEMBL1862	489667	6.44	O=C(Nc1nnc(Cc2ccccc2)s1)c3cccs3
CHEMBL1862	494066	8.4	O=C(NC1CC1)Nc2c[nH]nc2c3nc4ccc(CN5CCOCC5)cc4[nH]3
CHEMBL1862	494834	6.561	CN1CCN(CC1)c2ccc3nc([nH]c3c2)C4=C(N)c5c(F)cccc5NC4=O
CHEMBL1862	501045	6.41	CCC(=O)Nc1ccc2ncnc(Nc3ccc(NC(=O)Nc4cc(nn4c5cccc(C)c5)C(C)(C)C)cc3)c2c1
CHEMBL1862	520053	6.3	COc1cccc(F)c1C2=NCc3cnc(Nc4ccc(C(=O)O)c(OC)c4)nc3c5ccc(Cl)cc25
CHEMBL1862	520120	6.2	Cc1nc(N)sc1c2ccnc(Nc3ccc(cc3)N4CCOCC4)n2
CHEMBL1862	520121	6.81	CN1CCN(CC1)c2cc(Nc3cc(C)[nH]n3)nc(\C=C\c4ccccc4)n2
CHEMBL1862	520187	6.32	COc1c(NC(=O)Nc2ccc(c3ccc(CN4CCOCC4)nc3)c5ccccc25)cc(cc1NS(=O)(=O)C)C(C)(C)C
CHEMBL1862	554376	7.32	Cc1cn(cn1)c2cc(NC(=O)c3ccc(C)c(\C=C\n4cnc5cncnc45)c3)cc(c2)C(F)(F)F
CHEMBL1862	559790	6.32	CNC(=O)c1nn(C)c2c3nc(Nc4ccc(cc4)N5CCN(C)CC5)ncc3CC(C)(C)c12
CHEMBL1862	561218	6.1	COc1cc(ccc1O)c2ccc3C(=O)Nc4cccc(O)c4Nc3c2
CHEMBL1862	563166	7.42	Cc1ccc(cc1\C=C\n2cnc3cncnc23)C(=O)Nc4cc(ccn4)C(F)(F)F
CHEMBL1862	564602	6.52	COc1ccc(CNc2nc(SC)nc3c2cnn3CC(Cl)c4ccccc4)cc1
CHEMBL1862	566385	6.46	CSc1nc(NCCc2ccc(Cl)cc2)c3cnn(CC(Cl)c4ccccc4)c3n1
CHEMBL1862	568339	8.097	CCN1CCN(Cc2ccc(NC(=O)Nc3ccc(Oc4cc(NC)ncn4)cc3)cc2C(F)(F)F)CC1
CHEMBL1862	568350	7.68	CN1C(=O)C(=Cc2cnc(Nc3ccc(F)cc3)nc12)c4c(Cl)cccc4Cl
CHEMBL1862	572023	9.04	COc1ccccc1n2c(cn3c4C(=O)NC(=O)N(C)c4nc23)c5cc(O)ccc5C
CHEMBL1862	575319	6.3	COCCOc1cc2ncnc(Nc3cccc(Cl)c3F)c2cc1NC(=O)[C@@H]4CCCN4C(=O)C=C
CHEMBL1862	583068	8.33	CN1C(=O)C(=Cc2cnc(Nc3ccc(NC(=O)CCN)cc3)nc12)c4c(Cl)cccc4Cl
CHEMBL1862	583077	8.64	CN1C(=O)C(=Cc2cnc(Nc3ccc(NCC(O)CO)cc3)nc12)c4c(Cl)cccc4Cl
CHEMBL1862	583078	7.92	CN1C(=O)C(=Cc2cnc(Nc3ccc(NC(=O)CCNC(=O)OC(C)(C)C)cc3)nc12)c4c(Cl)cccc4Cl
CHEMBL1862	583091	7.66	CCc1cccc(Nc2ncc3C=C(C(=O)N(C)c3n2)c4c(Cl)cccc4Cl)c1
CHEMBL1862	583099	8.31	CN1C(=O)C(=Cc2cnc(Nc3cccc(COCC(O)CO)c3)nc12)c4c(Cl)cccc4Cl
CHEMBL1862	583100	9.65	CN1C(=O)C(=Cc2cnc(Nc3cccc(N)c3)nc12)c4c(Cl)cccc4Cl
CHEMBL1862	583138	8.3	CN1C(=O)C(=Cc2cnc(Nc3cccc(NC(=O)C)c3)nc12)c4c(Cl)cccc4Cl
CHEMBL1862	583139	8.09	CN1C(=O)C(=Cc2cnc(Nc3ccc(CCO)cc3)nc12)c4c(Cl)cccc4Cl
CHEMBL1862	583144	8.64	CN1C(=O)C(=Cc2cnc(Nc3ccc(N)cc3)nc12)c4c(Cl)cccc4Cl
CHEMBL1862	583145	8.32	CN1C(=O)C(=Cc2cnc(Nc3ccc(NC(=O)C)cc3)nc12)c4c(Cl)cccc4Cl
CHEMBL1862	583155	8.85	CN1C(=O)C(=Cc2cnc(Nc3ccc(OC4OC(CO)C(O)C(O)C4O)cc3)nc12)c5c(Cl)cccc5Cl
CHEMBL1862	583160	8.44	CN1CCN(CC1)C(=O)c2ccc(Nc3ncc4C=C(C(=O)N(C)c4n3)c5c(Cl)cccc5Cl)cc2
CHEMBL1862	583165	7.89	CN1C(=O)C(=Cc2cnc(Nc3ccc(I)cc3)nc12)c4c(Cl)cccc4Cl
CHEMBL1862	583166	8.12	CN1C(=O)C(=Cc2cnc(Nc3ccc(NC(=O)CCl)cc3)nc12)c4c(Cl)cccc4Cl
CHEMBL1862	602271	6.854	C[C@@H](Oc1cc(cnc1N)c2cnn(c2)C3CCNCC3)c4c(Cl)ccc(F)c4Cl
CHEMBL1862	604615	6.533	CCOc1cc2ncc(C#N)c(Nc3ccc(F)c(Cl)c3)c2cc1NC(=O)\C=C\CN(C)C
CHEMBL1862	612604	6.25	CN1C[C@@H]2C[C@H]1CN2c3ccc(cc3)c4ccnc5c(c6cccc(O)c6)c(nn45)c7ccncc7
CHEMBL1862	616369	7.6	Cc1cn(cn1)c2cc(NC(=O)c3ccc(C)c(\C=C\N4CNc5c(NC6CC6)ncnc45)c3)cc(c2)C(F)(F)F
CHEMBL1862	616450	8.08	Nc1ncnc2c1c(nn2C3CCCC3)c4cnc5[nH]ccc5c4
CHEMBL1862	620576	8.01	Cn1cc(\C=C\2/Oc3cccc(O)c3C2=O)c4c(ccnc14)c5ccc(cc5)C(=O)NCCO
CHEMBL1862	620820	7.1	Fc1cc(cc(F)c1CN2CCOCC2)c3cccc4ncc(nc34)c5cnn(c5)C6CCNCC6
CHEMBL1862	629071	9.4	COc1cc(Nc2c(cnc3cc(\C=C\CCN4CCN(C)CC4)c(OC)cc23)C#N)c(Cl)cc1Cl
CHEMBL1862	630428	7.17	CCn1cnc2c(Nc3ccc(cc3)P(=O)(O)CP(=O)(O)O)nc(nc12)[C@@H]4CC[C@@H](N)CC4
CHEMBL1862	633172	7.4	CC(C)COC(=O)Nc1ccc(cc1)c2cnc3c(cnn3c2N)c4ccc(cc4)N5CCN(C)CC5
CHEMBL1862	644547	8.3	CC1(C)CC(CC(C)(C)N1[O])N=C(O)c2cccc(c2)c3cc4nccc(Nc5cccc(O)c5)n4n3
CHEMBL1862	645310	6.1	CN1CCN(CC1)c2ccc(cn2)c3cnc4NCCN(Cc5cc(Cl)ccc5C(F)(F)F)c4c3
CHEMBL1862	645365	7.0	CN1CCN(CC1)c2ccc(cn2)c3cnc4NCCN(Cc5c(F)ccc(F)c5Cl)c4c3
CHEMBL1862	647487	6.62	NCc1ccc(cc1)c2cn3c(cnc3cn2)c4cn[nH]c4
CHEMBL1862	647489	6.52	OCc1ccc(cc1)c2cn3c(cnc3cn2)c4cn[nH]c4
CHEMBL1862	647583	6.36	c1n[nH]cc1c2cnc3ncc(c4cn[nH]c4)n3c2
CHEMBL1862	648853	6.54	Nc1nc(SCC(=O)c2ccccc2)c(C#N)c(c3ccsc3)c1C#N
CHEMBL1862	649388	7.52	Cc1ccc(cc1C#Cn2cnc3c(NC4CC4)ncnc23)C(=O)Nc5cc(ccn5)C(F)(F)F
CHEMBL1862	649389	7.64	Cc1ccc(cc1\C=C\n2cnc3c(NC4CC4)ncnc23)C(=O)Nc5cc(on5)C(F)(F)F
CHEMBL1862	649438	7.55	Cc1ccc(cc1C#Cn2cnc3c(NC4CC4)cccc23)C(=O)Nc5cc(on5)C(F)(F)F
CHEMBL1862	649494	8.64	Cc1ccc(cc1C#Cc2cnc3c(N)cccn23)C(=O)Nc4cc(cc(c4)C(F)(F)F)n5ccnc5
CHEMBL1862	649495	8.19	CC(=O)Nc1cccn2c(cnc12)C#Cc3cc(ccc3C)C(=O)Nc4cc(cc(c4)C(F)(F)F)n5ccnc5
CHEMBL1862	649496	7.59	Cc1ccc(cc1C#Cc2cnc3ccccn23)C(=O)Nc4cc(cc(c4)C(F)(F)F)n5ccnc5
CHEMBL1862	649537	7.35	CN(C)Cc1nccn1c2cc(NC(=O)c3ccc(C)c(c3)C#Cc4cnc5ccccn45)cc(c2)C(F)(F)F
CHEMBL1862	649538	7.59	Cc1ccc(cc1C#Cc2cnc3ccccn23)C(=O)Nc4cc(cc(c4)C(F)(F)F)n5cnc(CN6CCCC6)c5
CHEMBL1862	649539	8.05	CN1CCN(Cc2ccc(NC(=O)c3ccc(C)c(c3)C#Cc4cnc5ccccn45)cc2C(F)(F)F)CC1
CHEMBL1862	649540	8.05	CN1CCN(Cc2ccc(cc2C(F)(F)F)C(=O)Nc3ccc(C)c(c3)C#Cc4cnc5ccccn45)CC1
CHEMBL1862	649542	7.62	CN1CCN(Cc2cc(NC(=O)c3ccc(C)c(c3)C#Cc4cnc5ccccn45)cc(c2)C(F)(F)F)CC1
CHEMBL1862	649543	7.11	Cc1ccc(cc1C#Cc2cnc3ccccn23)C(=O)Nc4ccc(CN5CCOCC5)c(c4)C(F)(F)F
CHEMBL1862	649544	7.82	CN(C)[C@H]1CCN(Cc2ccc(NC(=O)c3ccc(C)c(c3)C#Cc4cnc5ccccn45)cc2C(F)(F)F)C1
CHEMBL1862	649580	7.89	CN1CCCN(Cc2ccc(NC(=O)c3ccc(C)c(c3)C#Cc4cnc5ccccn45)cc2C(F)(F)F)CC1
CHEMBL1862	649581	8.04	CN1CCC(CC1)Oc2ccc(NC(=O)c3ccc(C)c(c3)C#Cc4cnc5ccccn45)cc2C(F)(F)F
CHEMBL1862	649582	7.64	CCN1CCN(Cc2ccc(NC(=O)c3ccc(C)c(c3)C#Cc4cnc5ccccn45)cc2C(F)(F)F)CC1
CHEMBL1862	649583	7.25	CC(C)N1CCN(Cc2ccc(NC(=O)c3ccc(C)c(c3)C#Cc4cnc5ccccn45)cc2C(F)(F)F)CC1
CHEMBL1862	649584	7.72	Cc1ccc(cc1C#Cc2cnc3ccccn23)C(=O)Nc4ccc(CN5CCN(CCO)CC5)c(c4)C(F)(F)F
CHEMBL1862	649585	7.31	Cc1ccc(cc1C#Cc2cnc3ccccn23)C(=O)Nc4ccc(CN5CCN(CCF)CC5)c(c4)C(F)(F)F
CHEMBL1862	649588	7.85	Cc1ccc(cc1C#Cc2cnc3ccccn23)C(=O)Nc4ccc(CN5CCNCC5)c(c4)C(F)(F)F
CHEMBL1862	649589	7.66	CC1CN(Cc2ccc(NC(=O)c3ccc(C)c(c3)C#Cc4cnc5ccccn45)cc2C(F)(F)F)CCN1
CHEMBL1862	649627	7.72	CN1CCN(Cc2ccc(NC(=O)c3ccc(C)c(c3)C#Cc4cnc5[nH]ccc5c4)cc2C(F)(F)F)CC1
CHEMBL1862	649632	7.74	CN1CCN(Cc2ccc(NC(=O)c3ccc(C)c(c3)C#Cc4cnc5[nH]cnc5c4)cc2C(F)(F)F)CC1
CHEMBL1862	649633	8.16	CN1CCN(Cc2ccc(NC(=O)c3ccc(C)c(c3)C#Cc4cnc5NC(=O)Nc5c4)cc2C(F)(F)F)CC1
CHEMBL1862	649634	7.38	CN1CCN(Cc2ccc(NC(=O)c3ccc(C)c(c3)C#Cc4cnc5NC(=O)COc5c4)cc2C(F)(F)F)CC1
CHEMBL1862	649635	7.16	CN1CCN(Cc2ccc(NC(=O)c3ccc(C)c(c3)C#Cc4cnc5ncccn45)cc2C(F)(F)F)CC1
CHEMBL1862	649636	8.64	CN1CCN(Cc2ccc(NC(=O)c3ccc(C)c(c3)C#Cc4cnc5cnccn45)cc2C(F)(F)F)CC1
CHEMBL1862	649637	8.718	CN1CCN(Cc2ccc(NC(=O)c3ccc(C)c(c3)C#Cc4cnc5cccnn45)cc2C(F)(F)F)CC1
CHEMBL1862	649638	7.85	CCN1CCN(Cc2ccc(NC(=O)c3ccc(C)c(c3)C#Cc4cnc5cccnn45)cc2C(F)(F)F)CC1
CHEMBL1862	649674	7.92	Cc1ccc(cc1C#Cc2cnc3cccnn23)C(=O)Nc4ccc(CN5CCN(CCO)CC5)c(c4)C(F)(F)F
CHEMBL1862	649955	8.8	Cc1cn(cn1)c2cc(NC(=O)c3ccc(C)c(\C=C\n4cnc5c(N)ncnc45)c3)cc(c2)C(F)(F)F
CHEMBL1862	650126	6.121	CN(C)C\C=C\C(=O)Nc1cc2c(Nc3ccc(F)c(Cl)c3)ncnc2cc1O[C@H]4CCOC4
CHEMBL1862	651119	8.64	Cc1ccc(cc1C#Cc2cnc3cccnn23)C(=O)Nc4ccc(CN5CCNCC5)c(c4)C(F)(F)F
CHEMBL1862	651120	7.51	CN1CCN(Cc2ccc(NC(=O)c3cccc(c3)C#Cc4cnc5cccnn45)cc2C(F)(F)F)CC1
CHEMBL1862	651121	7.39	CN1CCN(Cc2ccc(NC(=O)c3ccc(Cl)c(c3)C#Cc4cnc5cccnn45)cc2C(F)(F)F)CC1
CHEMBL1862	651125	7.38	CN1CCN(Cc2ccc(NC(=O)c3ccc(F)c(c3)C#Cc4cnc5cccnn45)cc2C(F)(F)F)CC1
CHEMBL1862	651165	8.62	CN1CCN(Cc2ccc(NC(=O)c3ccc(C)c(c3)C#Cc4cnc5cccnn45)cc2Cl)CC1
CHEMBL1862	651166	8.28	CN1CCN(Cc2ccc(NC(=O)c3ccc(C)c(c3)C#Cc4cnc5cccnn45)cc2C6CC6)CC1
CHEMBL1862	651167	7.72	Cc1ccc(cc1C#Cc2cnc3cccnn23)C(=O)Nc4cccc(c4)C(F)(F)F
CHEMBL1862	651220	7.72	CN1CCN(Cc2ccc(NC(=O)c3ccc(C)c(CCc4cnc5cccnn45)c3)cc2C(F)(F)F)CC1
CHEMBL1862	651221	7.27	CN1CCN(Cc2ccc(NC(=O)c3ccc(C)c(\C=C\c4cnc5cccnn45)c3)cc2C(F)(F)F)CC1
CHEMBL1862	662601	6.85	CN(C)C1CN(Cc2ccc(cc2C(F)(F)F)C(O)Nc3ccc(C)c(Nc4nccc(n4)c5cncnc5)c3)C1
CHEMBL1862	663217	7.49	CN(C)C[C@@H]1CCN(Cc2ccc(cc2C(F)(F)F)C(O)Nc3ccc(C)c(Nc4nccc(n4)c5cncnc5)c3)C1
CHEMBL1862	685991	6.88	CN1C(=O)N(Cc2cnc(Nc3ccc(C)nc3)nc12)c4cc(NC(=O)c5cccc(c5)C(F)(F)F)ccc4C
CHEMBL1862	685992	6.87	CN1C(=O)N(Cc2cnc(Nc3ccccc3)nc12)c4cc(NC(=O)c5cccc(c5)C(F)(F)F)ccc4C
CHEMBL1862	689788	8.1	CN1C(=O)C(=Cc2cnc(NCc3cccc(N)c3)nc12)c4c(Cl)cccc4Cl
CHEMBL1862	689789	7.22	CN1C(=O)C(=Cc2cnc(NCc3cccc(N)c3)nc12)c4ccccc4Cl
CHEMBL1862	689857	7.4	CN1C(=O)C(=Cc2cnc(NCc3cccc(N)c3)nc12)c4c(F)cccc4F
CHEMBL1862	689858	7.4	CN1C(=O)C(=Cc2cnc(NCc3cccc(N)c3)nc12)c4ccccc4Br
CHEMBL1862	689859	7.15	CSc1cccc(CNc2ncc3C=C(C(=O)N(C)c3n2)c4c(Cl)cccc4Cl)c1
CHEMBL1862	689928	6.05	CCCCCCNc1cccc(CNc2ncc3C=C(C(=O)N(C)c3n2)c4c(Cl)cccc4Cl)c1
CHEMBL1862	689929	7.7	CN1C(=O)C(=Cc2cnc(NCc3cccc(NC(=O)CN)c3)nc12)c4c(Cl)cccc4Cl
CHEMBL1862	689930	7.7	CN1C(=O)C(=Cc2cnc(NCc3cccc(c3)C(=O)CCCC[C@@H]4SC[C@@H]5NC(=O)N[C@H]45)nc12)c6c(Cl)cccc6Cl
CHEMBL1862	690000	10.7	CN1C(=O)C(=Cc2cnc(Nc3cccc(NC(=O)CN)c3)nc12)c4c(Cl)cccc4Cl
CHEMBL1862	693140	7.15	CC(C)n1nc(c2cccc(O)c2)c3c(N)ncnc13
CHEMBL1862	696231	6.62	COc1ccc(cc1OC)c2nn(C3CCC3)c4ncnc(N)c24
CHEMBL1862	696232	7.115	CC(C)n1nc(c2ccc3ncccc3c2)c4c(N)ncnc14
CHEMBL1862	699221	8.44	Cc1ccc(cc1C#Cc2cnc(C(=O)N)n2C)C(=O)Nc3ccc(CN4CCN(CCO)CC4)c(c3)C(F)(F)F
CHEMBL1862	699773	6.51	Cn1nc(c2cnc3[nH]ccc3c2)c4c(N)ncnc14
CHEMBL1862	700487	6.25	Cc1ccc(cc1O)c2n[nH]c3ncnc(N)c23
CHEMBL1862	700488	6.63	Cc1ccc(cc1O)c2nn(C)c3ncnc(N)c23
CHEMBL1862	700517	6.96	Cn1nc(c2ccc(Br)c(O)c2)c3c(N)ncnc13
CHEMBL1862	700518	6.11	COc1ccc(cc1O)c2n[nH]c3ncnc(N)c23
CHEMBL1862	700519	6.28	COc1ccc(cc1O)c2nn(C)c3ncnc(N)c23
CHEMBL1862	700692	6.9	COc1cc(Nc2ncc(c(Nc3ccccc3C(=O)N)n2)[N+](=O)[O-])cc(OC)c1OC
CHEMBL1862	700701	7.0	COc1cc(ccc1NC(=O)OC(C)(C)C)c2nn(C(C)C)c3ncnc(N)c23
CHEMBL1862	700702	6.25	Nc1ncnc2c1c(nn2Cc3ocnc3c4ccccc4)c5ccc(F)c(O)c5
CHEMBL1862	700703	6.25	COc1cc(ccc1F)c2nn(C(C)C)c3ncnc(N)c23
CHEMBL1862	700704	8.26	CC(C)n1nc(c2ccc(Cl)c(O)c2)c3c(N)ncnc13
CHEMBL1862	700705	6.59	COc1cc(ccc1N)c2nn(C(C)C)c3ncnc(N)c23
CHEMBL1862	700707	6.95	Nc1ccc(cc1O)c2nn(C3CCCC3)c4ncnc(N)c24
CHEMBL1862	700709	7.16	CC(C)n1nc(c2ccc3ccccc3c2)c4c(N)ncnc14
CHEMBL1862	700710	6.27	CC(C)n1nc(c2ccc3occc3c2)c4c(N)ncnc14
CHEMBL1862	700711	6.05	Nc1ncnc2c1c(nn2C3CCCC3)c4ccc5occc5c4
CHEMBL1862	700798	8.34	CC(C)n1nc(c2ccc(Br)c(O)c2)c3c(N)ncnc13
CHEMBL1862	700799	6.89	C[C@H](CN)n1nc(c2ccc(Cl)c(O)c2)c3c(N)ncnc13
CHEMBL1862	700800	6.16	C[C@@H](CN)n1nc(c2ccc(Cl)c(O)c2)c3c(N)ncnc13
CHEMBL1862	700801	7.49	Nc1ncnc2c1c(nn2C3CCC3)c4ccc(Cl)c(O)c4
CHEMBL1862	700802	7.59	COc1cc(ccc1N)c2nn(C3CCCC3)c4ncnc(N)c24
CHEMBL1862	700895	6.699	CC(C)n1nc(c2cc3cc(O)ccc3[nH]2)c4c(N)ncnc14
CHEMBL1862	700897	8.92	Nc1ncnc2c1c(nn2C3CCCC3)c4ccc(Cl)c(O)c4
CHEMBL1862	700898	6.3	Nc1ncnc2c1c(nn2[C@@H]3CCNC3)c4ccc(Cl)c(O)c4
CHEMBL1862	700899	7.68	Nc1ncnc2c1c(nn2[C@H]3CCOC3)c4ccc(Cl)c(O)c4
CHEMBL1862	700990	7.77	Nc1ncnc2c1c(nn2[C@@H]3CCOC3)c4ccc(Cl)c(O)c4
CHEMBL1862	700992	7.09	Nc1ncnc2c1c(nn2CC3CCNC3)c4ccc(Cl)c(O)c4
CHEMBL1862	700998	6.48	CC(C)n1nc(c2ccc3N=CNC(=O)c3c2)c4c(N)ncnc14
CHEMBL1862	701083	6.16	CC(C)n1nc(c2ccc(C=O)c(F)c2)c3c(N)ncnc13
CHEMBL1862	701169	6.18	CC(C)n1nc(c2ccc(O)c(F)c2)c3c(N)ncnc13
CHEMBL1862	701249	7.15	CC(C)n1nc(c2ccc(O)cc2C)c3c(N)ncnc13
CHEMBL1862	701251	7.51	CC(C)n1nc(c2ccc(C)c(O)c2)c3c(N)ncnc13
CHEMBL1862	701335	6.8	CCC(C)n1nc(c2ccc(C)c(O)c2)c3c(N)ncnc13
CHEMBL1862	701336	7.12	CC(C)n1nc(c2cccc(O)c2F)c3c(N)ncnc13
CHEMBL1862	701337	7.2	Nc1ncnc2c1c(nn2C3CCCC3)c4cccc(O)c4F
CHEMBL1862	701339	6.75	CCn1nc(c2ccc(OC)c(O)c2)c3c(N)ncnc13
CHEMBL1862	701340	7.05	COc1ccc(cc1O)c2nn(C(C)C)c3ncnc(N)c23
CHEMBL1862	701425	7.28	CC(C)n1nc(c2cc(O)cc(F)c2)c3c(N)ncnc13
[truncated: 405,297 more rows]
